# Supplementary material for: Mass extinction triggered the early radiations of jawed vertebrates and their jawless relatives (gnathostomes)
Source: Sci Adv. 2026 Jan 9;12(2):eaeb2297. doi: 10.1126/sciadv.aeb2297 (PMC12787538; doi:10.1126/sciadv.aeb2297)
Supplement: Supplementary file 2 — Data S1 to S8 [file sciadv.aeb2297_data_s1_to_s8.zip]

Archive with 13 entries (12 files):
- Supplementary Data Files/
- Supplementary Data Files/Data_S8.xlsx
- __MACOSX/Supplementary Data Files/._Data_S8.xlsx
- Supplementary Data Files/Data_S3_Ord.xlsx
- Supplementary Data Files/Data_S2.xlsx
- Supplementary Data Files/Data_S5_Dev.xlsx
- __MACOSX/Supplementary Data Files/._Data_S5_Dev.xlsx
- Supplementary Data Files/Data_S6.xlsx
- __MACOSX/Supplementary Data Files/._Data_S6.xlsx
- Supplementary Data Files/Data_S4_Sil.xlsx
- Supplementary Data Files/Data_S7.xlsx
- __MACOSX/Supplementary Data Files/._Data_S7.xlsx
- Supplementary Data Files/Data_S1_Faunalist Final.docx
