# Supplementary material for: Mass extinction triggered the early radiations of jawed vertebrates and their jawless relatives (gnathostomes)
Source: Sci Adv. 2026 Jan 9;12(2):eaeb2297. doi: 10.1126/sciadv.aeb2297 (PMC12787538; doi:10.1126/sciadv.aeb2297)
Supplement: Supplementary file 2 — Data S1 to S8 [file sciadv.aeb2297_data_s1_to_s8.zip › Supplementary Data Files/Data_S8.xlsx]

## Sheet: Sheet1
Sites	Series	Region	Env	Pteraspidomorpha	Arandaspida	Astraspida	Heterostraci	Galeaspidomorphi	Anaspida	Thelodonti	Osteostraci	Chondrichthyes	Acanthodii	Placodermi	Osteichthyes	Unknown
Stairway Sandstone	2	1	3	0	4	0	0	0	0	0	0	1	0	0	0	0
Stokes Formation	2	1	3	0	1	1	0	0	0	0	0	0	0	0	0	2
Winnipeg Formation	3	3	3	2	0	3	0	0	0	0	0	0	0	0	0	3
Canon City	3	3	2	0	0	3	0	0	0	1	0	4	0	0	0	2
St Joseph Island	3	3	3	0	0	2	0	0	0	1	0	0	0	0	0	0
Whitewood Formation	3	3	3	1	0	2	0	0	0	0	0	0	0	0	0	0
Kyzyl-Tchiraa	4	2	3	0	0	0	0	0	0	3	0	0	1	0	0	0
Moyerochan Formation	4	2	3	0	0	0	0	0	0	3	0	1	2	0	0	1
Srednii Island	4	2	3	0	0	0	0	0	0	3	0	0	0	0	0	0
Angara-Ilim Region	4	2	3	0	0	0	0	0	0	6	0	0	0	0	0	0
Ilim District	4	2	3	0	0	0	0	0	0	5	0	0	0	0	0	0
Kochumdek District1	4	2	2	0	0	0	0	0	0	8	0	0	0	0	0	0
Niuya-Beresovo District	4	2	2	0	0	0	0	0	0	6	0	0	0	0	0	0
Shropshire	4	4	3	0	0	0	0	0	0	5	0	0	0	0	0	0
Strojnaya River2	4	2	3	0	0	0	0	0	0	3	0	0	0	0	0	0
Bachu-Kalpin1	4	5	2	0	0	0	0	8	0	0	0	12	0	0	0	0
Balturino District1	4	2	3	0	0	0	0	0	0	5	0	3	2	0	0	0
Chongqing1	4	5	2	0	0	0	0	3	0	0	0	7	0	1	0	0
Coolin Lough	4	4	2	0	0	0	0	0	0	5	0	0	0	0	0	0
Devon Island	4	3	3	0	0	0	0	0	0	5	0	0	0	0	0	0
Elegest and Kadvoi1	4	2	3	0	0	0	0	0	0	9	0	2	1	0	0	0
Fentou Formation	4	5	3	0	0	0	0	5	0	0	0	4	0	0	0	0
Gotland1	4	4	3	0	0	0	0	0	0	5	0	0	0	0	0	0
Gullett Quarry	4	4	3	0	0	0	0	0	0	5	0	0	0	0	0	0
Hall Land1	4	3	3	0	0	0	0	0	0	5	0	0	0	0	0	0
Lesmahagow1	4	4	3	0	0	0	0	0	0	5	0	0	0	0	0	0
North Esk Inlier	4	4	1	0	0	0	0	0	0	5	0	0	0	0	0	0
Qingshui Formation	4	5	3	0	0	0	0	1	0	0	0	9	0	0	0	0
Tielikewatie Village	4	5	3	0	0	0	0	4	0	0	0	0	0	0	0	0
Wuhan	4	5	3	0	0	0	0	2	0	0	0	3	0	0	0	0
Zhangjiajie	4	5	3	0	0	0	0	3	0	0	0	3	0	0	0	0
Avalanche Lake1	4	3	3	0	0	0	3	0	1	4	0	0	0	0	0	0
Changxing	4	5	2	0	0	0	0	6	0	0	0	1	0	0	0	0
Mount Tchagartay	4	2	3	0	0	0	0	0	0	2	0	3	0	0	0	0
Xiushui	4	5	3	0	0	0	0	5	0	0	0	0	0	0	0	0
Chargat Locality	5	2	3	0	0	0	0	0	0	5	0	2	0	0	0	0
Elegest and Kadvoi2	5	2	3	0	0	0	0	0	0	5	1	2	1	0	0	0
Thorsteinsson Quarry	5	3	3	0	0	0	0	0	2	20	0	2	0	0	0	0
Tortworth Inlier	5	4	3	0	0	0	0	0	0	10	0	0	0	0	0	0
Avalanche Lake2	5	3	3	0	0	0	4	0	2	6	0	0	0	0	0	0
Baille-Hamilton Island2	5	3	3	0	0	0	2	0	7	11	0	1	0	0	0	0
Cape Lucie Marie	5	3	3	0	0	0	0	0	0	7	0	0	0	0	0	0
East Baltic1	5	4	3	0	0	0	1	0	3	13	2	0	0	0	0	0
Gotland2	5	4	3	0	0	0	0	0	8	19	3	0	0	0	0	0
Hagshaw Hills	5	4	1	0	0	0	0	0	1	5	0	0	0	0	0	0
Jaagarahu	5	4	3	0	0	0	0	0	2	2	1	0	0	0	0	0
Lesmahagow2	5	4	2	0	0	0	0	0	1	4	1	0	0	0	0	0
Lyne Water	5	4	2	0	0	0	0	0	2	4	0	0	0	0	0	0
Matusevich River1	5	2	3	0	0	0	0	0	2	10	0	0	0	0	0	0
Pioneer Island2	5	2	3	0	0	0	0	0	2	6	0	0	0	0	0	0
Spokoinaya-Ushakov River1	5	2	3	0	0	0	0	0	1	2	0	0	0	0	0	0
Strojnaya River3	5	2	3	0	0	0	0	0	0	15	0	0	0	0	0	0
Grodno Region	5	4	3	0	0	0	0	0	0	3	0	0	0	0	0	0
Ringerike1	5	4	2	0	0	0	0	0	4	7	2	0	0	0	0	0
Rootsikula	5	4	3	0	0	0	0	0	6	1	9	0	0	0	0	0
Shawangunk Formation	5	3	2	0	0	0	3	0	0	0	0	0	0	0	0	0
Somerset Island1	5	3	3	0	0	0	3	0	0	0	0	0	0	0	0	0
Bachu-Kalpin2	6	5	1	0	0	0	0	3	0	0	0	0	0	1	0	0
Mortimer Forest	6	4	3	0	0	0	0	0	0	19	0	0	0	0	0	0
Pioneer Island3	6	2	3	0	0	0	0	0	0	4	0	0	0	0	0	0
Ringerike2	6	4	2	0	0	0	0	0	4	4	0	0	0	0	0	0
Arisaig1	6	3	3	0	0	0	0	0	0	16	0	0	0	0	0	0
Baille-Hamilton Island3	6	3	3	0	0	0	0	0	1	6	0	0	0	0	0	0
East Baltic2	6	4	3	0	0	0	3	0	4	26	1	0	0	0	0	0
Elegest and Kadvoi3	6	2	3	0	0	0	0	0	0	6	0	0	0	0	0	0
Gotland3	6	4	3	0	0	0	2	0	6	27	2	0	0	0	2	0
Kenwood	6	3	3	0	0	0	4	0	0	0	0	0	0	0	0	0
Matusevich River2	6	2	3	0	0	0	0	0	2	8	0	0	0	0	0	0
Monroe Country	6	3	1	0	0	0	4	0	0	15	0	0	0	0	0	0
Novaya Zemlya	6	2	3	0	0	0	0	0	0	15	0	0	0	0	0	0
October Revoolution Island	6	2	3	0	0	0	0	0	3	24	0	0	0	0	0	0
Oesel Island	6	4	3	0	0	0	1	0	1	1	14	0	0	0	0	0
Paadla	6	4	3	0	0	0	0	0	5	8	15	0	0	0	1	0
Spokoinaya-Ushakov River2	6	2	3	0	0	0	0	0	7	0	1	0	0	0	0	0
Sunnyhill Quarry	6	4	3	0	0	0	0	0	0	6	0	0	0	0	0	0
Yukon1	6	3	3	0	0	0	7	0	0	0	0	0	0	0	0	0
Baojing	6	5	3	0	0	0	0	3	0	0	0	0	0	0	0	0
Irian Jaya	6	1	3	0	0	0	0	0	0	3	0	1	4	0	0	0
Much Wenlock	6	4	3	0	0	0	0	0	0	13	0	0	0	0	0	0
Onibury	6	4	3	0	0	0	0	0	0	5	0	0	0	0	0	0
East Yunnan	6	5	3	0	0	0	0	2	0	16	0	0	6	3	6	0
Kureessaare-Kaugatuma	6	4	3	0	0	0	0	0	3	9	5	0	1	0	0	0
Netherton	6	4	2	0	0	0	0	0	0	12	0	0	0	0	0	0
Rzepin	6	4	3	0	0	0	0	0	1	3	1	0	4	0	0	0
Skane	6	4	3	0	0	0	0	0	6	32	0	0	1	0	1	0
Strojnaya River4	6	2	3	0	0	0	0	0	0	11	0	0	0	0	0	0
Tabuska Beds	6	2	3	0	0	0	3	0	4	2	0	0	2	0	1	0
Tite's Point	6	4	3	0	0	0	2	0	0	4	0	0	2	0	0	0
Winnica	6	4	3	0	0	0	0	0	1	2	0	0	2	0	0	0
Baille-Hamilton Island4	7	3	3	0	0	0	0	0	0	4	0	0	0	0	0	0
East Baltic3	7	4	3	0	0	0	4	0	0	28	0	0	7	0	0	0
Gotland4	7	4	3	0	0	0	0	0	0	8	0	0	0	0	2	0
Ledbury	7	4	2	0	0	0	1	0	1	0	5	0	4	0	0	0
Leopold Formation2	7	3	3	0	0	0	5	0	0	0	0	0	0	0	0	0
Nerepis Hills	7	3	3	0	0	0	1	0	1	1	0	0	1	0	0	0
Pioneer Island4	7	2	3	0	0	0	0	0	1	15	0	0	0	0	0	0
Somerset Island3	7	4	3	0	0	0	10	0	0	0	1	0	0	0	0	0
Timan2	7	2	2	0	0	0	1	0	0	18	1	0	6	0	0	0
Yukon2	7	3	3	0	0	0	6	0	0	0	0	0	0	0	0	0
Hall Land2	7	3	3	0	0	0	3	0	0	8	1	1	5	0	0	0
Moose Island	7	3	3	0	0	0	0	0	2	2	1	0	0	0	0	0
