# Supplementary material for: Mass extinction triggered the early radiations of jawed vertebrates and their jawless relatives (gnathostomes)
Source: Sci Adv. 2026 Jan 9;12(2):eaeb2297. doi: 10.1126/sciadv.aeb2297 (PMC12787538; doi:10.1126/sciadv.aeb2297)
Supplement: Supplementary file 2 — Data S1 to S8 [file sciadv.aeb2297_data_s1_to_s8.zip › Supplementary Data Files/Data_S3_Ord.xlsx]

## Sheet: Gnathostome
Gnathostomes Early Occurrences
Genus	species	Division	Order	Family	System	Series	Stage	Regional Stage	Group	Formation	Member	Area (City, State, Country, etc)	Paleoenvironment/ BA Zone	Lower Age	Upper Age	Taxon Citation	Age Citation	Fauna	Order	Region	Stage
Porophoraspis	sp.	Arandaspida	Arandaspidiformes	Arandaspididae	Ordovician	Lower	Tremadocian-Floian			Pacoora Sandstone Upper?	Amadeous Basin	western end of Gardiner Range, onsouthern limb of Gardiner Range Anticline, Australia	BA 1	466	461	Young 1997; Boucot and Janis 1983 and Davies et al 2011 for palaeoenvironment		Pacoota Sandstone	1	Gondwana	Tremadocian-Floian
Porophoraspis	sp.	Arandaspida	Arandaspidiformes	Arandaspididae	Ordovician	Lower	Floian	Arenig		Horn Valley Siltstone	Amadeous Basin	Areyonga Creek, Gardiner Range, Northern Territory, Australia	BA 1 - 2	467	465	Young 1997	Young 1997	Horn Valley Siltstone	2	Gondwana	Floian
Pircanchaspis	rinconensis	Pteraspidomorpha	Indet	Indet	Ordovician	Lower	Floian	Arenig-Mordunian		Pircancha Formaion		Rincon, Dscuela Seccional de Puesto Grande, Tarija, Bolivia	BA 1 - 2	479	472	Erdtmann et al 2000	Davies and Sansom 2009	Rincon	2	Gondwana	Floian
Sacabambaspis	janvieri	Arandaspida	Arandaspidiformes	Arandaspididae	Ordovician	Middle	Dapingian			Amdeh Fm		Wadi Daiqa, Oman	BA 1 - 2	467	467	Sansom et al 2009	Sansom et al 2009	Wadi Daiqa	3	Gondwana	Dapingan? or EarlyDarrwilian
Sacabambaspis	sp.	Arandaspida	Arandaspidiformes	Arandaspididae	Ordovician	Middle	Dapingian - EarlyDarriwilian			Amdeh Fm	Am4-5 Mbr	Wadi Daiqa, Oman	BA 1 - 2	467	465	Sansom et al 2009	Sansom et al 2009, Heward et al 2023	Wadi Daiqa	3	Gondwana	Dapingan? or EarlyDarrwilian
Sacabambaspis	sp.	Arandaspida	Arandaspidiformes	Arandaspididae	Ordovician	Middle	Darriwilian	Llanvirn		Amdeh Fm	Am5 Mbr	Wadi Qahza, Oman	BA 1 - 2	465	463	Sansom et al 2009	Sansom et al 2009, Heward et al 2023	Wadi Qahza	3	Gondwana	Dapingan? or EarlyDarrwilian
Sacabambaspis?		Arandaspida	Arandaspidiformes	Arandaspididae	Ordovician	Middle	Darriwilian	Late		Amdeh Formation	Upper most Am5	Al Fleij, Oman	BA 1 - 2? 2 - 3?	468	461	Heward et al 2023	Heward et al 2023, Heward et al 2018, Davies and Sansom 2009	Al Fleij	4	Gondwana	Darrwilian
Kodinskaspis	angarensis	Astraspida	Astraspidiformes	Tesakoviaspididae?	Ordovician	Middle	Darriwilian			Mamyry Formation	Lower	Angara River, Siberia	BA 1 - 2	460	460	Dzik & Moskalenko, 2016, Van der Laan 2018	Dzik & Moskalenko, 2016	Angara River	4	Siberia	Darrwilian
Sacabambaspis	indet	Arandaspida	Arandaspidiformes	Arandaspididae	Ordovician	Middle	Darriwilian			Amdeh Formation	Upper most Am5	Hayl al Quwasim, Oman	BA 1 - 2	468	461	Heward et al 2018	Heward et al 2023, Heward et al 2018, Davies and Sansom 2009	Hayl al Quwasim	4	Gondwana	Darrwilian
Sacabambaspis	janvieri	Arandaspida	Arandaspidiformes	Arandaspididae	Ordovician	Middle	Darriwilian	Late		Sepulturas Formation		west of Alto del Condor, Jujuy Province, Argentina	BA 2	461	458	Albanesi and Astini 2002; Acenolaza and Acenolaza 2002, Albanesi et al 2023	Davies & Sansom 2009, Astini et al (2004)	Sepulturas Formation	4	Gondwana	Darrwilian
Arandaspis	sp.	Arandaspida	Arandaspidiformes	Arandaspididae	Ordovician	Middle	Darriwilian	Llanvirn		Rowena Formation		Split Rock, Mutawintji National Park, NSW, Australia	BA 0-1?	468	461	Young 2009, Webby 1982 for BA	Davies and Sansom 2009	Split Rock	4	Gondwana	Darrwilian
Arandaspis	prionotolepis	Arandaspida	Arandaspidiformes	Arandaspididae	Ordovician	Middle	Darriwilian/Llanvirn (Arenig in error on PB)			Stairway Sandstone	Amadeous Basin	Mt Charlotte, Northern Territory, Australia	BA 1-2	466	464	Ritchie and Gilbert-Tomlinson 1977; Boucot and Janis 1983 and Davies et al 2011 for palaeoenvironment (shallower than BA 2 - 3 from B & J)	Davies et al 2011 for BA	Stairway Sandstone	4	Gondwana	Darrwilian
Arandaspis	sp.	Arandaspida	Arandaspidiformes	Arandaspididae	Ordovician	Middle	Darriwilian	Llanvirn		Stairway Sandstone	Amadeous Basin	James 'B' Anticline, Northern Territory, Australia	BA 1 - 2	466	461	Young 1997; Boucot and Janis 1983 and Davies et al 2011 for palaeoenvironment	Davies et al 2011 for BA	Stairway Sandstone	4	Gondwana	Darrwilian
Porophoraspis	crenulata	Arandaspida	Arandaspidiformes	Arandaspididae	Ordovician	Middle	Darriwilian	Llanvirn		Stairway Sandstone	Amadeous Basin	Mt Watt, Northern Territory, Australia	BA 1 - 2	466	461	Ritchie and Gilbert-Tomlinson 1977; Boucot and Janis 1983 and Davies et al 2011 for palaeoenvironment	Davies et al 2011 for BA	Stairway Sandstone	4	Gondwana	Darrwilian
Porophoraspis	sp.	Arandaspida	Arandaspidiformes	Arandaspididae	Ordovician	Middle	Darriwilian	Llanvirn		Stairway Sandstone	Amadeous Basin	James 'B' Anticline, Northern Territory, Australia	BA 1 - 2	466	461	Young 1997; Boucot and Janis 1983 and Davies et al 2011 for palaeoenvironment	Davies et al 2011 for BA	Stairway Sandstone	4	Gondwana	Darrwilian
Tantalepis	gatehousei	Chondrichthyes	Indet	Indet	Ordovician	Middle	Darriwilian	Llanvirn		Stairway Sandstone	Amadeous Basin	Maloney Hill, Northern Territory, Australia	BA 2 (-3?)	466	461	Sansom et al 2012; Boucot and Janis 1983 and Davies et al 2001 for palaeoenvironment	Davies et al 2011 for BA	Stairway Sandstone	4	Gondwana	Darrwilian
Astraspis	sp.	Astraspida	Astraspidiformes	Astraspididae	Ordovician	Middle	Darriwilian	Whiterockian		St Peter Formation		Winneshiek Lagerstatte, Decorah, Iowa, USA	BA 1	462	457	Liu et al 2006, based on Linguloids	Liu et al 2009 for BA	Winneshiek Lagerstatte	4	Laurasia	Darrwilian
Sacabambaspis	sp.	Arandaspida	Arandaspidiformes	Arandaspididae	Ordovician	Middle	Upper Darriwilian	Llanvirn		Stokes Formation	basal member	Areyonga Creek, Gardiner Range, Northern Territory, Australia	BA 1 - 2	467	465	Young 1997; Boucot and Janis 1983 and Davies et al 2011 for palaeoenvironment; age from edgoose 2013	Young 1997	Stokes Formation	5	Gondwana	Darrwilian
Apedolepis	tomlinsonae	Astraspida	Astraspidiformes	Astraspidiformes	Ordovician	Middle	Darriwilian					Areyonga Creek, Gardiner Range, Northern Territory, Australia	BA 1 - 2	467	465	Young 1997	Young 1997	Stokes Formation	5	Gondwana	Darrwilian
Areyongalepis	oervigi	Unknown (Chondrichthyes?)	Indet	Indet	Ordovician	Middle	Darriwilian	Llanvirn		Stokes Formation	Lower	Areyonga Creek, Gardiner Range, Northern Territory, Australia; Mt Oliphant, Northern Territory, Australia	BA 1 - 2	467	465	Young 1997, Young 2000; Andreev et al 2017	Young 1997	Stokes Formation	5	Gondwana	Darrwilian
Indet	Indet	Unknown (Chondrichthyes?)	Indet	Indet	Ordovician	Middle	Darriwilian			Stokes Formation	Lower	Areyonga Creek, Gardiner Range, Northern Territory, Australia; Mt Oliphant, Northern Territory, Australia	BA 1 - 2	467	465	Young 1997; Andreev et al 2017	Young 1997	Stokes Formation	5	Gondwana	Darrwilian
Sacabambaspis	sp.	Arandaspida	Arandaspidiformes	Arandaspididae	Ordovician	Upper	Sandbian	Caradoc		Carmichael Sandstone	Amadeous Basin	Johnny's Creek Anticline, N of King's Canyon, Northern Territory, Australia	BA 2	458	453	Young 1997; Boucot and Janis 1983 for BA	Edgoose and Munson 2013	Carmichael Sandstone	6	Gondwana	Sandibian
Sacabambaspis	janvieri	Arandaspida	Arandaspidiformes	Arandaspididae	Ordovician	Upper	Sandbian	Caradoc		La Cantera Formation	lower mbr	Sierra de Villicum, San Juan province, Argentina	BA 2	462	461	Albanesi et al 1995, Davies & Sansom 2009	Astini 2001 (https://www.researchgate.net/publication/286690498_The_La_Pola_Formation_Upper_Ordovician_An_erosive_relict_of_the_Hirnantian_glaciation_in_the_Argentine_Precordillera)	Trapich Group	6	Gondwana	Sandibian
Sacabambaspis	sp.	Arandaspida	Arandaspidiformes	Arandaspididae	Ordovician	Middle	Uppermost Darriwilian	Llandeilian	Trapiche Group	La Pola Formation		San Juan, Argentina	BA 2	462	461	Davies & Sansom 2009	Astini 2001 (https://www.researchgate.net/publication/286690498_The_La_Pola_Formation_Upper_Ordovician_An_erosive_relict_of_the_Hirnantian_glaciation_in_the_Argentine_Precordillera)	Trapich Group	6	Gondwana	Sandibian
Eriptychius	americanus	Astraspida	Astraspidiformes	Eriptychiidae	Ordovician	Upper	Sandbian	Caradoc	Bighorn	Winnipeg Formation	South Piney Member	Bighorn Mountains, Wyoming	BA 1 - 2	454	453	Sansom and Smith 2005, Orvig 1958,	Fahrenbach et al 2007	Winnipeg Formation	6	Laurasia	Sandibian
Astraspis	desiderata	Astraspida	Astraspidiformes	Astraspididae	Ordovician	Upper	Sandbian	Caradoc	Bighorn	Winnipeg Formation	South Piney Member	Bighorn Mountains, Wyoming	BA 1 - 2	454	453	Sansom and Smith 2005; Sansom et al, 1997, Ross 1957	Sansom and Smith 2005, Fahrenbach et al 2007	Winnipeg Formation	6	Laurasia	Sandibian
Eriptychius	sp.	Astraspida	Astraspidiformes	Eriptychiidae	Ordovician	Upper	Sandbian	Caradoc	Bighorn	Winnipeg Formation		Murphy E Poplar 1, Roosevelt County, Silliston Basin, Eastern Montana	BA 1 - 2	454	453	Ross 1957 + Orvig thin section, Sansom and Smith 2005	Sansom and Smith 2005, Fahrenbach et al 2007	Winnipeg Formation	6	Laurasia	Sandibian
Pycnaspis	sp. cf. splendens	Pteraspidomorpha	Pteraspidiformes		Ordovician	Upper	Sandbian	Caradoc	Bighorn	Winnipeg Formation		Bighorn Mountains, Wyoming	BA 1 - 2	454	453	Ørvig, 1958	Sansom and Smith 2005, Fahrenbach et al 2007	Winnipeg Formation	6	Laurasia	Sandibian
Pycnaspis	splendens	Pteraspidomorpha	Pteraspidiformes		Ordovician	Upper	Sandbian	Caradoc	Bighorn	Winnipeg Formation		Bighorn Mountains, Northern Central Wyoming	BA 1 - 2	454	453	Ørvig, 1958	Sansom and Smith 2005, Chen et al 2006, Fahrenbach et al 2007	Winnipeg Formation	6	Laurasia	Sandibian
Eleochera	glossa	Unknown	Indet	Indet	Ordovician	Upper	Sandbian	Caradoc	Bighorn	Winnipeg Formation	South Piney Member	Bighorn Mountains, Wyoming	BA 1 - 2	454	453	Sansom and Smith 2005	Sansom and Smith 2005, Chen et al 2006, Fahrenbach et al 2007	Winnipeg Formation	6	Laurasia	Sandibian
Scale morph A		Unknwon (Chondrichthyes?)			Ordovician	Upper	Sandbian	Caradoc	Bighorn	Winnipeg Formation		Shell Pine Unit No.1, Wibaux County, Williston Basin, Eastern Montana	BA 1 - 2	454	453	Sansom and Smith 2005, Sansom and Anddreev 2019	Sansom and Smith 2005, Fahrenbach et al 2007	Winnipeg Formation	6	Laurasia	Sandibian
Skiichthys	halsteadi	Unknwon (Placodermi?)	Indet	Indet	Ordovician	Upper	Sandbian	Caradoc	Bighorn	Winnipeg Formation		Shell Pine Unit No.1, Wibaux County, Williston Basin, Eastern Montana	BA 1 - 2	454	453	Sansom and Smith 2005, Zhu et al., 2022, Houee et al., 2023	Sansom and Smith 2005, Fahrenbach et al 2007	Winnipeg Formation	6	Laurasia	Sandibian
Eriptychius	americanus	Astraspida	Astraspidiformes	Eriptychiidae	Ordovician	Upper	Sandbian			Harding Formation		Canon City, Colorado	BA 1 - 2?	454	453	Walcott 1892; Boucot and Janis 1983 for BA; Allulee and Holland 2005,Sansom and Smith 2005		Canon City	7	Laurasia	Sandibian-Katian
Astraspis	desiderata	Astraspida	Astraspidiformes	Astraspididae	Ordovician	Upper	Katian	Caradoc		Harding Formation		Canon City, Colorado	BA 1 - 2?	454	453	Walcott 1892; Boucot and Janis 1983 for BA	Boucot and Janis 1983	Canon City	7	Laurasia	Sandibian-Katian
Astraspis	sp.	Astraspida	Astraspidiformes	Astraspididae	Ordovician	Upper	Katian	Caradoc		Harding Sandstone Formation		Canoncity, Colorado, USA	BA 0-1?	454	453	Lemierre & Germain, 2019 (Walcott, 1892)	Sansom et al, 1997	Canon City	7	Laurasia	Sandibian-Katian
Scale morph A		Chondrichthyes	Indet	Indet	Ordovician	Upper	Sandbian			Harding Formation		Canon City, Colorado	BA 1-2	454	453	Sansom et al 1996	Andreev et al 2015	Canon City	7	Laurasia	Sandibian-Katian
Scale morph B		Thelodonti	Indet	Indet	Ordovician	Upper	Sandbian			Harding Formation		Canon City, Colorado	BA 1-2	454	453	Sansom et al 1996	Andreev et al 2015	Canon City	7	Laurasia	Sandibian-Katian
Tezakia	hardingensis	Chondrichthyes	Indet	Indet	Ordovician	Upper	Sandbian			Harding Formation		Canon City, Colorado	BA 1 - 2?	454	453	Andreev et al 2015; Boucot and Janis 1983 for BA	Andreev et al 2015	Canon City	7	Laurasia	Sandibian-Katian
Solinalepis	levis	Chondrichthyes	Indet	Indet	Ordovician	Upper	Sandbian			Harding Formation		Canon City, Colorado	BA 1 - 2?	454	453	Andreev et al 2016; Boucot and Janis 1983 for BA	Andreev et al 2015	Canon City	7	Laurasia	Sandibian-Katian
Canyonlepis	smithae	Chondrichthyes	Indet	Indet	Ordovician	Upper	Sandbian			Harding Formation		Canon City, Colorado	BA 1 - 2?	454	453	Andreev et al 2015; Boucot and Janis 1983 for BA	Andreev et al 2015	Canon City	7	Laurasia	Sandibian-Katian
Eleochera	glossa	Unknown	Indet	Indet	Ordovician	Upper	Sandbian-Katian	Caradoc		Harding Formation		Canon City, Colorado	BA 0-1?	454	453	Sansom and Smith 2005; Boucot and Janis 1983 for BA	Boucot and Janis 1983	Canon City	7	Laurasia	Sandibian-Katian
Skiichthys	halsteadi	Unknown (Pracodermi?)	Indet	Indet	Ordovician	Upper	Sandbian	Caradoc		Harding Formation		Phantom Canyon, Canon City, Colorado	BA 1-2	450	450	Smith and Sansom 1997; Boucot and Janis 1983 for BA, King et al 2017, Zhu et al 2022, Houee et al 2023	King et al 2017	Canon City	7	Laurasia	Sandibian-Katian
Astraspis	sp.	Astraspida	Astraspidiformes	Astraspididae	Ordovician	Upper	Sandbian-Katian	Caradoc 5b		Lowville Formation	just above base	Sand Point, Ontario	BA 1 - 2	452	451	Turner et al 2004; Cameron and Mangion 1977 for palaeoenvironment	Turner et al 2004	Sand Point	7	Laurasia	Sandibian-Katian
Astraspis	desiderata	Astraspida	Astraspidiformes	Astraspididae	Ordovician	Upper	Sandbian-Katian	Lower-Franklinian	Black River Group	Gull River Formation		St. Joseph Island, Ontario, Canada	BA 1	458	445	Lehtola, 1973, Darby 1982	Sansom and Smith 2005, Lamsdell et al 2023	St Joseph Island	7	Laurasia	Sandibian-Katian
Eriptychius	sp.	Astraspida	Astraspidiformes	Eriptychiidae	Ordovician	Upper	Sandbian-Katian	Lower-Franklinian		Gull River Formation		St. Joseph Island, Ontario, Canada	BA 1	458	445	Sansom and Smith 2005	Sansom and Smith 2005, Lamsdell et al 2023	St Joseph Island	7	Laurasia	Sandibian-Katian
Larolepis	darbyi	Thelodonti	Sandiviiformes	Coelolepidae	Ordovician	Upper	Sandbian-Katian	Lower-Franklinian		Gull River Formation		St Joseph's Island, Ontario, Canada	BA 1	458	445	Sansom and Elliot 2003	Sansom and Smith 2005, Lamsdell et al 2023	St Joseph Island	7	Laurasia	Sandibian-Katian
Eriptychius	americanus	Astraspida	Astraspidiformes	Eriptychiidae	Ordovician	Upper	Katian	Caradoc		Viola Limestone		Arbuckle Mountains, southern Oklahoma	BA 2-3	455	451	Ossian and Halseth 1976; Alberstadt 1973 and Boucot and Janis 1983 for palaeoenvironment; Amsden 1983 and Gao et al 1996 for age and shallow subtidal in upper deposits, Sansom and Smith 2005		Arbuckle Mountains	8	Laurasia	Katian
Astraspis	sp.	Astraspida	Astraspidiformes	Astraspididae	Ordovician	Upper	Katian	Caradoc		Basal Trenton beds		La Malbaie, on the north shore of the St. Lawrence River, below Quebec, Canada	BA 1-2	458	445	Sinclair 1958 (abs), Catalogue of Canadian fossil fishes	Holland and Patzkoskwy; 1996, 1998, https://trenton.mcz.harvard.edu/stratigraphy, Hersi and Dix 1999	Basal Trenton Group	8	Laurasia	Katian
Ritchieichthys	nibili	Arandaspida	Arandaspidiformes	Arandaspididae	Ordovician	Upper	Katian			Nibil Formation		subsurface Kidson 1 core, Western Australia	BA1-2	451	449	Sansom et al 2013	Sansom et al 2013	Canning Basin	8	Gondwana	Katian
Sacabambaspis	janvieri	Arandaspida	Arandaspidiformes	Arandaspididae	Ordovician	Upper	Katian	Caradoc		Anzaldo Formation		Sacabambilla, Cochabamba Province, Bolivia	BA 1 - 2	461	457	Pradel et al 2007; Gagnier 1991; Age based on Gagnier et al. 1996, PBDB		Cochabamba	8	Gondwana	Katian
Astraspis	sp.? desiderata?	Astraspida	Astraspidiformes	Astraspididae	Ordovician	Upper	Katian	Caradoc		Pamelia Formation	uppermost	Ouareau River, Quebec, Canada	BA 1	453	452	Eliuk 1973	Hersi and Dix 1999	Ouareau River	8	Laurasia	Katian
Stroinolepis	maenniki	Thelodonti	Sandiviiformes	Stroinolepididae	Ordovician	Upper	Sandbian-Katian	Caradoc		Ozernaya Formation		Strojnaya River, October Revolution Island, Russian Federation	BA 1-2	458	449	Marss and Karatajute-Talimaa 2002; Mannik et al 2009 for environment		Ozernaya Formation	8	Siberia	Katian
Astraspis	sp.? desiderata?	Astraspida	Astraspidiformes	Astraspididae	Ordovician	Upper	Katian	Caradoc		Lowville - lower Leray Formations		Pont-Rouge, Quebec, Canada	BA 1-2	458	445	Eliuk 1973	Hersi and Dix 1999	Pont-Rounge	8	Laurasia	Katian
Astraspis	desiderata	Astraspida	Astraspidiformes	Astraspididae	Ordovician	Upper	Katian	Caradoc	Bighorn	Whitewood Limestone Formation	Icebox Shale	Sheep Mountain, South Dakota	BA 1-2	453	445	Orvig 1958, Furnish et al 1936	Fahrenbach et al 2007	Whitewood Formation	8	Laurasia	Katian
Astraspis	sp.	Astraspida	Astraspidiformes	Astraspididae	Ordovician	Upper	Katian	Caradoc	Bighorn	Whitewood Limestone Formation	lower shale (?Roughlock or Icebox)	Spearfish Canyon, Black Hills region, South Dakota	BA 1-2	453	445	Orvig 1958, Furnish et al 1936	Fahrenbach et al 2007	Whitewood Formation	8	Laurasia	Katian
Pycnaspis	sp. cf. splendens	Pteraspidomorpha	Pteraspidiformes		Ordovician	Upper	Katian	Caradoc	Bighorn	Whitewood Limestone Formation	Icebox Shale	Black Hills region, South Dakota	BA 1-2	453	445	Ørvig, 1958	Fahrenbach et al 2007	Whitewood Formation	8	Laurasia	Katian
Sandivia	augusta	Thelodonti	Sandiviiformes	Sandiviidae	Ordovician	Upper	Katian-Hirnantian	Ashgill, Ust'Zyb Stage		Khoreiver Formation		Timan-Pechora, Russian Federation	?	453	443	Karatajute-Talimaa 1997	Sansom and Elliot 2002	Timan	9	Siberia	Katian-Hirnantian
Sandivia	melnikovi	Thelodonti	Sandiviiformes	Sandiviidae	Ordovician	Upper	Katian-Hirnantian	Ashgill, Ust'Zyb Stage		Khoreiver Formation		Timan-Pechora, Russian Federation	?	453	443	Karatajute-Talimaa 1997	Sansom and Elliot 2002	Timan	9	Siberia	Katian-Hirnantian
Sandivia	melnikovi	Thelodonti	Sandiviiformes	Sandiviidae	Ordovician	Upper	Katian-Hirnantian	Ashgill, Ust'Zyb Stage		Muker Formation		Timan-Pechora, Russian Federation	?	453	443	Karatajute-Talimaa 1997	Sansom and Elliot 2002	Timan	9	Siberia	Katian-Hirnantian
Stroinolepis	maenniki	Thelodonti	Sandiviiformes	Stroinolepididae	Ordovician	Upper	Katian-Hirnantian	Ashgill		Strojnaya Formation		Strojnaya River, October Revolution Island, Russian Federation	BA 1-2	449	443	Marss and Karatajute-Talimaa 2002; Mannik et al 2009 for environment		Strojnaya Formation	10	Siberia	Hirnantian
Tesakoviaspis	concentrica	Unknown (Astraspida?)	Indet	Indet	Ordovician-Silurian	Upper	Hirnantian-Rhuddanian			Unknown		Tchunia (Tchunku) River, Nizhniaya (Silurian of Russian Federation), Siberian plat forme	?	444	428	Karatajute-Talimaa & Smith, 2004, Van der Laan 2018	Karatajute-Talimaa & Smith, 2004	Tchunia River	11	Siberia	Hinrantian-Rhuddanian

## Sheet: Arandaspida
Arandaspida Occurrences
Genus	species	Division	Order	Family	System	Series	Stage	Regional Stage	Group	Formation	Member	Area (City, State, Country, etc)	Paleoenvironment/ BA Zone	Lower Age	Upper Age	Taxon Citation	Age Citation	Fauna	Order
Porophoraspis	sp.	Arandaspida	Arandaspidiformes	Arandaspididae	Ordovician	Lower	Tremadocian-Floian			Pacoora Sandstone Upper?	Amadeous Basin	western end of Gardiner Range, onsouthern limb of Gardiner Range Anticline, Australia	BA 1	466	461	Young 1997; Boucot and Janis 1983 and Davies et al 2011 for palaeoenvironment		Pacoota Sandstone	1
Porophoraspis	sp.	Arandaspida	Arandaspidiformes	Arandaspididae	Ordovician	Lower	Floian	Arenig		Horn Valley Siltstone	Amadeous Basin	Areyonga Creek, Gardiner Range, Northern Territory, Australia	BA 1 - 2	467	465	Young 1997	Young 1997	Horn Valley Siltstone	2
Sacabambaspis	janvieri	Arandaspida	Arandaspidiformes	Arandaspididae	Ordovician	Middle	Dapingian			Amdeh Fm		Wadi Daiqa, Oman	BA 1 - 2	467	467	Sansom et al 2009	Sansom et al 2009	Wadi Daiqa	3
Sacabambaspis	sp.	Arandaspida	Arandaspidiformes	Arandaspididae	Ordovician	Middle	Dapingian - EarlyDarriwilian			Amdeh Fm	Am4-5 Mbr	Wadi Daiqa, Oman	BA 1 - 2	467	465	Sansom et al 2009	Sansom et al 2009, Heward et al 2023	Wadi Daiqa	3
Sacabambaspis	sp.	Arandaspida	Arandaspidiformes	Arandaspididae	Ordovician	Middle	Darriwilian	Llanvirn		Amdeh Fm	Am5 Mbr	Wadi Qahza, Oman	BA 1 - 2	465	463	Sansom et al 2009	Sansom et al 2009, Heward et al 2023	Wadi Qahza	3
Sacabambaspis?		Arandaspida	Arandaspidiformes	Arandaspididae	Ordovician	Middle	Darriwilian	Late		Amdeh Formation	Upper most Am5	Al Fleij, Oman	BA 1 - 2? 2 - 3?	468	461	Heward et al 2023	Heward et al 2023, Heward et al 2018, Davies and Sansom 2009	Al Fleij	4
Sacabambaspis	indet	Arandaspida	Arandaspidiformes	Arandaspididae	Ordovician	Middle	Darriwilian			Amdeh Formation	Upper most Am5	Hayl al Quwasim, Oman	BA 1 - 2	468	461	Heward et al 2018	Heward et al 2023, Heward et al 2018, Davies and Sansom 2009	Hayl al Quwasim	4
Sacabambaspis	janvieri	Arandaspida	Arandaspidiformes	Arandaspididae	Ordovician	Middle	Darriwilian	Late		Sepulturas Formation		west of Alto del Condor, Jujuy Province, Argentina	BA 2	461	458	Albanesi and Astini 2002; Acenolaza and Acenolaza 2002, Albanesi et al 2023	Davies & Sansom 2009, Astini et al (2004)	Sepulturas Formation	4
Arandaspis	sp.	Arandaspida	Arandaspidiformes	Arandaspididae	Ordovician	Middle	Darriwilian	Llanvirn		Rowena Formation		Split Rock, Mutawintji National Park, NSW, Australia	BA 0-1?	468	461	Young 2009, Webby 1982 for BA	Davies and Sansom 2009	Split Rock	4
Arandaspis	prionotolepis	Arandaspida	Arandaspidiformes	Arandaspididae	Ordovician	Middle	Darriwilian/Llanvirn (Arenig in error on PB)			Stairway Sandstone	Amadeous Basin	Mt Charlotte, Northern Territory, Australia	BA 1-2	466	464	Ritchie and Gilbert-Tomlinson 1977; Boucot and Janis 1983 and Davies et al 2011 for palaeoenvironment (shallower than BA 2 - 3 from B & J)	Davies et al 2011 for BA	Stairway Sandstone	4
Arandaspis	sp.	Arandaspida	Arandaspidiformes	Arandaspididae	Ordovician	Middle	Darriwilian	Llanvirn		Stairway Sandstone	Amadeous Basin	James 'B' Anticline, Northern Territory, Australia	BA 1 - 2	466	461	Young 1997; Boucot and Janis 1983 and Davies et al 2011 for palaeoenvironment	Davies et al 2011 for BA	Stairway Sandstone	4
Porophoraspis	crenulata	Arandaspida	Arandaspidiformes	Arandaspididae	Ordovician	Middle	Darriwilian	Llanvirn		Stairway Sandstone	Amadeous Basin	Mt Watt, Northern Territory, Australia	BA 1 - 2	466	461	Ritchie and Gilbert-Tomlinson 1977; Boucot and Janis 1983 and Davies et al 2011 for palaeoenvironment	Davies et al 2011 for BA	Stairway Sandstone	4
Porophoraspis	sp.	Arandaspida	Arandaspidiformes	Arandaspididae	Ordovician	Middle	Darriwilian	Llanvirn		Stairway Sandstone	Amadeous Basin	James 'B' Anticline, Northern Territory, Australia	BA 1 - 2	466	461	Young 1997; Boucot and Janis 1983 and Davies et al 2011 for palaeoenvironment	Davies et al 2011 for BA	Stairway Sandstone	4
Sacabambaspis	sp.	Arandaspida	Arandaspidiformes	Arandaspididae	Ordovician	Middle	Upper Darriwilian	Llanvirn		Stokes Formation	basal member	Areyonga Creek, Gardiner Range, Northern Territory, Australia	BA 1 - 2	467	465	Young 1997; Boucot and Janis 1983 and Davies et al 2011 for palaeoenvironment; age from edgoose 2013	Young 1997	Stokes Formation	5
Sacabambaspis	janvieri	Arandaspida	Arandaspidiformes	Arandaspididae	Ordovician	Upper	Sandbian	Caradoc		La Cantera Formation	lower mbr	Sierra de Villicum, San Juan province, Argentina	BA 2	462	461	Albanesi et al 1995, Davies & Sansom 2009	Astini 2001 (https://www.researchgate.net/publication/286690498_The_La_Pola_Formation_Upper_Ordovician_An_erosive_relict_of_the_Hirnantian_glaciation_in_the_Argentine_Precordillera)	Trapich Group	6
Sacabambaspis	sp.	Arandaspida	Arandaspidiformes	Arandaspididae	Ordovician	Middle	Uppermost Darriwilian	Llandeilian	Trapiche Group	La Pola Formation		San Juan, Argentina	BA 2	462	461	Davies & Sansom 2009	Astini 2001 (https://www.researchgate.net/publication/286690498_The_La_Pola_Formation_Upper_Ordovician_An_erosive_relict_of_the_Hirnantian_glaciation_in_the_Argentine_Precordillera)	Trapich Group	6
Ritchieichthys	nibili	Arandaspida	Arandaspidiformes	Arandaspididae	Ordovician	Upper	Katian			Nibil Formation		subsurface Kidson 1 core, Western Australia	BA1-2	451	449	Sansom et al 2013	Sansom et al 2013	Canning Basin	8
Sacabambaspis	sp.	Arandaspida	Arandaspidiformes	Arandaspididae	Ordovician	Upper	Sandbian	Caradoc		Carmichael Sandstone	Amadeous Basin	Johnny's Creek Anticline, N of King's Canyon, Northern Territory, Australia	BA 2	458	453	Young 1997; Boucot and Janis 1983 for BA	Edgoose and Munson 2013	Carmichael Sandstone	8
Sacabambaspis	janvieri	Arandaspida	Arandaspidiformes	Arandaspididae	Ordovician	Upper	Katian	Caradoc		Anzaldo Formation		Sacabambilla, Cochabamba Province, Bolivia	BA 1 - 2	461	457	Pradel et al 2007; Gagnier 1991; Age based on Gagnier et al. 1996, PBDB		Cochabamba	8

## Sheet: Other Pteraspidomorpha
Pteraspidomorphi Occurrences
Genus	species	Division	Order	Family	System	Series	Stage	Regional Stage	Group	Formation	Member	Area (City, State, Country, etc)	Paleoenvironment/ BA Zone	Lower Age	Upper Age	Taxon Citation	Age Citation	Fauna	Order
Pircanchaspis	rinconensis	Pteraspidomorpha	Indet	Indet	Ordovician	Lower	Floian	Arenig-Mordunian		Pircancha Formaion		Rincon, Dscuela Seccional de Puesto Grande, Tarija, Bolivia	BA 1 - 2	479	472	Erdtmann et al 2000	Davies and Sansom 2009	Rincon	2
Pycnaspis	sp. cf. splendens	Pteraspidomorpha	Pteraspidiformes		Ordovician	Upper	Sandbian	Caradoc	Bighorn	Winnipeg Formation		Bighorn Mountains, Wyoming	BA 1 - 2	454	453	Ørvig, 1958	Sansom and Smith 2005, Fahrenbach et al 2007	Winnipeg Formation	6
Pycnaspis	splendens	Pteraspidomorpha	Pteraspidiformes		Ordovician	Upper	Sandbian	Caradoc	Bighorn	Winnipeg Formation		Bighorn Mountains, Northern Central Wyoming	BA 1 - 2	454	453	Ørvig, 1958	Sansom and Smith 2005, Chen et al 2006, Fahrenbach et al 2007	Winnipeg Formation	6
Pycnaspis	sp. cf. splendens	Pteraspidomorpha	Pteraspidiformes		Ordovician	Upper	Katian	Caradoc	Bighorn	Whitewood Limestone Formation	Icebox Shale	Black Hills region, South Dakota	BA 1-2	453	445	Ørvig, 1958	Fahrenbach et al 2007	Whitewood Formation	8

## Sheet: Astraspida
Astraspida Occurrences
Genus	species	Division	Order	Family	System	Series	Stage	Regional Stage	Group	Formation	Member	Area (City, State, Country, etc)	Paleoenvironment/ BA Zone	Lower Age	Upper Age	Taxon Citation	Age Citation	Fauna	Order
Kodinskaspis	angarensis	Astraspida	Astraspidiformes	Tesakoviaspididae?	Ordovician	Middle	Darriwilian			Mamyry Formation	Lower	Angara River, Siberia	BA 1 - 2	460	460	Dzik & Moskalenko, 2016, Van der Laan 2018	Dzik & Moskalenko, 2016	Angara River	4
Astraspis	sp.	Astraspida	Astraspidiformes	Astraspididae	Ordovician	Middle	Darriwilian	Whiterockian		St Peter Formation		Winneshiek Lagerstatte, Decorah, Iowa, USA	BA 1	462	457	Liu et al 2006, based on Linguloids	Liu et al 2009 for BA	Winneshiek Lagerstatte	4
Apedolepis	tomlinsonae	Astraspida	Astraspidiformes	Astraspidiformes	Ordovician	Middle	Darriwilian					Areyonga Creek, Gardiner Range, Northern Territory, Australia	BA 1 - 2	467	465	Young 1997	Young 1997	Stokes Formation	5
Eriptychius	americanus	Astraspida	Astraspidiformes	Eriptychiidae	Ordovician	Upper	Sandbian	Caradoc	Bighorn	Winnipeg Formation	South Piney Member	Bighorn Mountains, Wyoming	BA 1 - 2	454	453	Sansom and Smith 2005, Orvig 1958,	Fahrenbach et al 2007	Winnipeg Formation	6
Astraspis	desiderata	Astraspida	Astraspidiformes	Astraspididae	Ordovician	Upper	Sandbian	Caradoc	Bighorn	Winnipeg Formation	South Piney Member	Bighorn Mountains, Wyoming	BA 1 - 2	454	453	Sansom and Smith 2005; Sansom et al, 1997, Ross 1957	Sansom and Smith 2005, Fahrenbach et al 2007	Winnipeg Formation	6
Eriptychius	sp.	Astraspida	Astraspidiformes	Eriptychiidae	Ordovician	Upper	Sandbian	Caradoc	Bighorn	Winnipeg Formation		Murphy E Poplar 1, Roosevelt County, Silliston Basin, Eastern Montana	BA 1 - 2	454	453	Ross 1957 + Orvig thin section, Sansom and Smith 2005	Sansom and Smith 2005, Fahrenbach et al 2007	Winnipeg Formation	6
Eriptychius	americanus	Astraspida	Astraspidiformes	Eriptychiidae	Ordovician	Upper	Sandbian			Harding Formation		Canon City, Colorado	BA 1 - 2?	454	453	Walcott 1892; Boucot and Janis 1983 for BA; Allulee and Holland 2005,Sansom and Smith 2005		Canon City	7
Astraspis	desiderata	Astraspida	Astraspidiformes	Astraspididae	Ordovician	Upper	Katian	Caradoc		Harding Formation		Canon City, Colorado	BA 1 - 2?	454	453	Walcott 1892; Boucot and Janis 1983 for BA	Boucot and Janis 1983	Canon City	7
Astraspis	sp.	Astraspida	Astraspidiformes	Astraspididae	Ordovician	Upper	Katian	Caradoc		Harding Sandstone Formation		Canoncity, Colorado, USA	BA 0-1?	454	453	Lemierre & Germain, 2019 (Walcott, 1892)	Sansom et al, 1997	Canon City	7
Astraspis	sp.	Astraspida	Astraspidiformes	Astraspididae	Ordovician	Upper	Sandbian-Katian	Caradoc 5b		Lowville Formation	just above base	Sand Point, Ontario	BA 1 - 2	452	451	Turner et al 2004; Cameron and Mangion 1977 for palaeoenvironment	Turner et al 2004	Sand Point	7
Astraspis	desiderata	Astraspida	Astraspidiformes	Astraspididae	Ordovician	Upper	Sandbian-Katian	Lower-Franklinian	Black River Group	Gull River Formation		St. Joseph Island, Ontario, Canada	BA 1	458	445	Lehtola, 1973, Darby 1982	Sansom and Smith 2005, Lamsdell et al 2023	St Joseph Island	7
Eriptychius	sp.	Astraspida	Astraspidiformes	Eriptychiidae	Ordovician	Upper	Sandbian-Katian	Lower-Franklinian		Gull River Formation		St. Joseph Island, Ontario, Canada	BA 1	458	445	Sansom and Smith 2005	Sansom and Smith 2005, Lamsdell et al 2023	St Joseph Island	7
Eriptychius	americanus	Astraspida	Astraspidiformes	Eriptychiidae	Ordovician	Upper	Katian	Caradoc		Viola Limestone		Arbuckle Mountains, southern Oklahoma	BA 2-3	455	451	Ossian and Halseth 1976; Alberstadt 1973 and Boucot and Janis 1983 for palaeoenvironment; Amsden 1983 and Gao et al 1996 for age and shallow subtidal in upper deposits, Sansom and Smith 2005		Arbuckle Mountains	8
Astraspis	sp.	Astraspida	Astraspidiformes	Astraspididae	Ordovician	Upper	Katian	Caradoc		Basal Trenton beds		La Malbaie, on the north shore of the St. Lawrence River, below Quebec, Canada	BA 1-2	458	445	Sinclair 1958 (abs), Catalogue of Canadian fossil fishes	Holland and Patzkoskwy; 1996, 1998, https://trenton.mcz.harvard.edu/stratigraphy, Hersi and Dix 1999	Basal Trenton Group	8
Astraspis	sp.? desiderata?	Astraspida	Astraspidiformes	Astraspididae	Ordovician	Upper	Katian	Caradoc		Pamelia Formation	uppermost	Ouareau River, Quebec, Canada	BA 1	453	452	Eliuk 1973	Hersi and Dix 1999	Ouareau River	8
Astraspis	sp.? desiderata?	Astraspida	Astraspidiformes	Astraspididae	Ordovician	Upper	Katian	Caradoc		Lowville - lower Leray Formations		Pont-Rouge, Quebec, Canada	BA 1-2	458	445	Eliuk 1973	Hersi and Dix 1999	Pont-Rounge	8
Astraspis	desiderata	Astraspida	Astraspidiformes	Astraspididae	Ordovician	Upper	Katian	Caradoc	Bighorn	Whitewood Limestone Formation	Icebox Shale	Sheep Mountain, South Dakota	BA 1-2	453	445	Orvig 1958, Furnish et al 1936	Fahrenbach et al 2007	Whitewood Formation	8
Astraspis	sp.	Astraspida	Astraspidiformes	Astraspididae	Ordovician	Upper	Katian	Caradoc	Bighorn	Whitewood Limestone Formation	lower shale (?Roughlock or Icebox)	Spearfish Canyon, Black Hills region, South Dakota	BA 1-2	453	445	Orvig 1958, Furnish et al 1936	Fahrenbach et al 2007	Whitewood Formation	8

## Sheet: Thelodonti
Thelodonti Occurrences
Genus	species	Division	Order	Family	System	Series	Stage	Regional Stage	Group	Formation	Member	Area (City, State, Country, etc)	Paleoenvironment/ BA Zone	Lower Age	Upper Age	Taxon Citation	Age Citation	Fauna	Order
Scale morph B		Thelodonti	Indet	Indet	Ordovician	Upper	Sandbian			Harding Formation		Canon City, Colorado	BA 1-2	454	453	Sansom et al 1996	Andreev et al 2015	Canon City	7
Larolepis	darbyi	Thelodonti	Sandiviiformes	Coelolepidae	Ordovician	Upper	Sandbian-Katian	Lower-Franklinian		Gull River Formation		St Joseph's Island, Ontario, Canada	BA 1	458	445	Sansom and Elliot 2003	Sansom and Smith 2005, Lamsdell et al 2023	St Joseph Island	7
Stroinolepis	maenniki	Thelodonti	Sandiviiformes	Stroinolepididae	Ordovician	Upper	Sandbian-Katian	Caradoc		Ozernaya Formation		Strojnaya River, October Revolution Island, Russian Federation	BA 1-2	458	449	Marss and Karatajute-Talimaa 2002; Mannik et al 2009 for environment		Ozernaya Formation	8
Sandivia	augusta	Thelodonti	Sandiviiformes	Sandiviidae	Ordovician	Upper	Katian-Hirnantian	Ashgill, Ust'Zyb Stage		Khoreiver Formation		Timan-Pechora, Russian Federation	?	453	443	Karatajute-Talimaa 1997	Sansom and Elliot 2002	Timan	9
Sandivia	melnikovi	Thelodonti	Sandiviiformes	Sandiviidae	Ordovician	Upper	Katian-Hirnantian	Ashgill, Ust'Zyb Stage		Khoreiver Formation		Timan-Pechora, Russian Federation	?	453	443	Karatajute-Talimaa 1997	Sansom and Elliot 2002	Timan	9
Sandivia	melnikovi	Thelodonti	Sandiviiformes	Sandiviidae	Ordovician	Upper	Katian-Hirnantian	Ashgill, Ust'Zyb Stage		Muker Formation		Timan-Pechora, Russian Federation	?	453	443	Karatajute-Talimaa 1997	Sansom and Elliot 2002	Timan	9
Stroinolepis	maenniki	Thelodonti	Sandiviiformes	Stroinolepididae	Ordovician	Upper	Katian-Hirnantian	Ashgill		Strojnaya Formation		Strojnaya River, October Revolution Island, Russian Federation	BA 1-2	449	443	Marss and Karatajute-Talimaa 2002; Mannik et al 2009 for environment		Strojnaya Formation	10

## Sheet: Chondrichthyes
Chondrichthyes Occurrences
Genus	species	Division	Order	Family	System	Series	Stage	Regional Stage	Group	Formation	Member	Area (City, State, Country, etc)	Paleoenvironment/ BA Zone	Lower Age	Upper Age	Taxon Citation	Age Citation	Fauna	Order
Tantalepis	gatehousei	Chondrichthyes	Indet	Indet	Ordovician	Middle	Darriwilian	Llanvirn		Stairway Sandstone	Amadeous Basin	Maloney Hill, Northern Territory, Australia	BA 2 (-3?)	466	461	Sansom et al 2012; Boucot and Janis 1983 and Davies et al 2001 for palaeoenvironment	Davies et al 2011 for BA	Stairway Sandstone	4
Scale morph A		Chondrichthyes	Indet	Indet	Ordovician	Upper	Sandbian			Harding Formation		Canon City, Colorado	BA 1-2	454	453	Sansom et al 1996	Andreev et al 2015	Canon City	7
Tezakia	hardingensis	Chondrichthyes	Indet	Indet	Ordovician	Upper	Sandbian			Harding Formation		Canon City, Colorado	BA 1 - 2?	454	453	Andreev et al 2015; Boucot and Janis 1983 for BA	Andreev et al 2015	Canon City	7
Solinalepis	levis	Chondrichthyes	Indet	Indet	Ordovician	Upper	Sandbian			Harding Formation		Canon City, Colorado	BA 1 - 2?	454	453	Andreev et al 2016; Boucot and Janis 1983 for BA	Andreev et al 2015	Canon City	7
Canyonlepis	smithae	Chondrichthyes	Indet	Indet	Ordovician	Upper	Sandbian			Harding Formation		Canon City, Colorado	BA 1 - 2?	454	453	Andreev et al 2015; Boucot and Janis 1983 for BA	Andreev et al 2015	Canon City	7

## Sheet: Unknown
Unknown Occurrences
Genus	species	Division	Order	Family	System	Series	Stage	Regional Stage	Group	Formation	Member	Area (City, State, Country, etc)	Paleoenvironment/ BA Zone	Lower Age	Upper Age	Taxon Citation	Age Citation	Fauna	Order
Areyongalepis	oervigi	Unknown (Chondrichthyes?)	Indet	Indet	Ordovician	Middle	Darriwilian	Llanvirn		Stokes Formation	Lower	Areyonga Creek, Gardiner Range, Northern Territory, Australia; Mt Oliphant, Northern Territory, Australia	BA 1 - 2	467	465	Young 1997, Young 2000; Andreev et al 2017	Young 1997	Stokes Formation	5
Indet	Indet	Unknown (Chondrichthyes?)	Indet	Indet	Ordovician	Middle	Darriwilian			Stokes Formation	Lower	Areyonga Creek, Gardiner Range, Northern Territory, Australia; Mt Oliphant, Northern Territory, Australia	BA 1 - 2	467	465	Young 1997; Andreev et al 2017	Young 1997	Stokes Formation	5
Eleochera	glossa	Unknown	Indet	Indet	Ordovician	Upper	Sandbian	Caradoc	Bighorn	Winnipeg Formation	South Piney Member	Bighorn Mountains, Wyoming	BA 1 - 2	454	453	Sansom and Smith 2005	Sansom and Smith 2005, Chen et al 2006, Fahrenbach et al 2007	Winnipeg Formation	6
Scale morph A		Unknwon (Chondrichthyes?)			Ordovician	Upper	Sandbian	Caradoc	Bighorn	Winnipeg Formation		Shell Pine Unit No.1, Wibaux County, Williston Basin, Eastern Montana	BA 1 - 2	454	453	Sansom and Smith 2005, Sansom and Anddreev 2019	Sansom and Smith 2005, Fahrenbach et al 2007	Winnipeg Formation	6
Skiichthys	halsteadi	Unknwon (Placodermi?)	Indet	Indet	Ordovician	Upper	Sandbian	Caradoc	Bighorn	Winnipeg Formation		Shell Pine Unit No.1, Wibaux County, Williston Basin, Eastern Montana	BA 1 - 2	454	453	Sansom and Smith 2005, Zhu et al., 2022, Houee et al., 2023	Sansom and Smith 2005, Fahrenbach et al 2007	Winnipeg Formation	6
Eleochera	glossa	Unknown	Indet	Indet	Ordovician	Upper	Sandbian-Katian	Caradoc		Harding Formation		Canon City, Colorado	BA 0-1?	454	453	Sansom and Smith 2005; Boucot and Janis 1983 for BA	Boucot and Janis 1983	Canon City	7
Skiichthys	halsteadi	Unknown (Pracodermi?)	Indet	Indet	Ordovician	Upper	Sandbian	Caradoc		Harding Formation		Phantom Canyon, Canon City, Colorado	BA 1-2	450	450	Smith and Sansom 1997; Boucot and Janis 1983 for BA, King et al 2017, Zhu et al 2022, Houee et al 2023	King et al 2017	Canon City	7
Tesakoviaspis	concentrica	Unknown (Astraspida?)	Indet	Indet	Ordovician-Silurian	Upper	Hirnantian-Rhuddanian			Unknown		Tchunia (Tchunku) River, Nizhniaya (Silurian of Russian Federation), Siberian plat forme	?	444	428	Karatajute-Talimaa & Smith, 2004, Van der Laan 2018	Karatajute-Talimaa & Smith, 2004	Tchunia River	11
