# Supplementary material for: Mass extinction triggered the early radiations of jawed vertebrates and their jawless relatives (gnathostomes)
Source: Sci Adv. 2026 Jan 9;12(2):eaeb2297. doi: 10.1126/sciadv.aeb2297 (PMC12787538; doi:10.1126/sciadv.aeb2297)
Supplement: Supplementary file 2 — Data S1 to S8 [file sciadv.aeb2297_data_s1_to_s8.zip › Supplementary Data Files/Data_S2.xlsx]

## Sheet: Sheet1
Sites	Stage	Other Pteraspidomorpha	Arandaspida	Astraspida	Heterostraci	Galeaspida	Anaspida	Thelodonti	Osteostraci	Chondrichthyes	Acanthodii	Placodermi	Osteichthyes	Unknown
Pacoota Sandstone	Tremadocian-Floian	0	1	0	0	0	0	0	0	0	0	0	0	0
Horn Valley Siltstone	Floian	0	1	0	0	0	0	0	0	0	0	0	0	0
Rincon	Floian	1	0	0	0	0	0	0	0	0	0	0	0	0
Wadi Daiqa	Dapingan-Darrwilian	0	1	0	0	0	0	0	0	0	0	0	0	0
Wadi Qahza	Dapingan-Darrwilian	0	1	0	0	0	0	0	0	0	0	0	0	0
Al Fleij	Darrwilian	0	1	0	0	0	0	0	0	0	0	0	0	0
Angara River	Darrwilian	0	0	1	0	0	0	0	0	0	0	0	0	0
Hayl al Quwasim	Darrwilian	0	1	0	0	0	0	0	0	0	0	0	0	0
Sepulturas Formation	Darrwilian	0	1	0	0	0	0	0	0	0	0	0	0	0
Split Rock	Darrwilian	0	1	0	0	0	0	0	0	0	0	0	0	0
Stairway Sandstone	Darrwilian	0	4	0	0	0	0	0	0	1	0	0	0	0
Stokes Formation	Darrwilian	0	1	1	0	0	0	0	0	0	0	0	0	2
Winneshiek Lagerstatte	Darrwilian	0	0	1	0	0	0	0	0	0	0	0	0	0
Carmichael Sandstone	Sandbian	0	1	0	0	0	0	0	0	0	0	0	0	0
Trapiche Group	Sandbian	0	2	0	0	0	0	0	0	0	0	0	0	0
Winnipeg Formation	Sandbian	2	0	3	0	0	0	0	0	0	0	0	0	3
Canon City	Sandbian-Katian	0	0	3	0	0	0	1	0	4	0	0	0	2
Sand Point	Sandbian-Katian	0	0	1	0	0	0	0	0	0	0	0	0	0
St Joseph Island	Sandbian-Katian	0	0	2	0	0	0	1	0	0	0	0	0	0
Arbuckle Mountains	Katian	0	0	1	0	0	0	0	0	0	0	0	0	0
Basal Trenton Group	Katian	0	0	1	0	0	0	0	0	0	0	0	0	0
Canning Basin	Katian	0	0	1	0	0	0	0	0	0	0	0	0	0
Cochabamba	Katian	0	1	0	0	0	0	0	0	0	0	0	0	0
Ouareau River	Katian	0	0	1	0	0	0	0	0	0	0	0	0	0
Ozernaya Formation	Katian	0	0	0	0	0	0	1	0	0	0	0	0	0
Pont-Rouge	Katian	0	0	1	0	0	0	0	0	0	0	0	0	0
Whitewood Formation	Katian	1	0	2	0	0	0	0	0	0	0	0	0	0
Timan1	Katian-Hirnantian	0	0	0	0	0	0	2	0	0	0	0	0	0
Strojnaya River1	Hirnantian	0	0	0	0	0	0	1	0	0	0	0	0	0
Tchunia River	Hirnantian-Rhuddanian	0	0	0	0	0	0	0	0	0	0	0	0	1
Melichan Formation	Rhuddanian	0	0	0	0	0	0	2	0	0	0	0	0	0
Kyzyl-Tchiraa	Rhuddanian-Aeronian	0	0	0	0	0	0	3	0	0	1	0	0	0
Moyerochan Formation	Rhuddanian-Aeronian	0	0	0	0	0	0	3	0	1	2	0	0	1
Petit River Port Daniel	Rhuddanian-Aeronian	0	0	0	0	0	0	1	0	0	0	0	0	0
Door County	Aeronian	0	0	0	0	0	0	1	0	0	0	0	0	0
Fayette State Park	Aeronian	0	0	0	0	0	0	1	0	0	0	0	0	0
Hadeland	Aeronian	0	0	0	0	0	0	1	0	0	0	0	0	0
Kalana Quarry	Aeronian	0	0	0	0	0	0	0	1	0	0	0	0	0
Leijiatun Village	Aeronian	0	0	0	0	0	0	0	0	2	0	0	0	0
Schoolcraft County	Aeronian	0	0	0	0	0	0	1	0	0	0	0	0	0
Srednii Island	Aeronian	0	0	0	0	0	0	3	0	0	0	0	0	0
Sturgeon Bay	Aeronian	0	0	0	0	0	0	1	0	0	0	0	0	0
Angara-Ilim Region	Aeronian-Telychian	0	0	0	0	0	0	6	0	0	0	0	0	0
Ilim District	Aeronian-Telychian	0	0	0	0	0	0	5	0	0	0	0	0	0
Kochumdek District1	Aeronian-Telychian	0	0	0	0	0	0	8	0	0	0	0	0	0
Niuya-Beresovo District	Aeronian-Telychian	0	0	0	0	0	0	6	0	0	0	0	0	0
Pioneer Island1	Aeronian-Telychian	0	0	0	0	0	0	1	0	0	0	0	0	0
Shropshire	Aeronian-Telychian	0	0	0	0	0	0	5	0	0	0	0	0	0
Strojnaya River2	Aeronian-Telychian	0	0	0	0	0	0	3	0	0	0	0	0	0
Asker1	Telychian	0	0	0	0	0	0	2	0	0	0	0	0	0
Bachu-Kalpin1	Telychian	0	0	0	0	8	0	0	0	12	0	0	0	0
Baille-Hamilton Island1	Telychian	0	0	0	0	0	0	1	0	0	0	0	0	0
Balturino District1	Telychian	0	0	0	0	0	0	5	0	3	2	0	0	0
Chongqing1	Telychian	0	0	0	0	3	0	0	0	7	0	1	0	0
Coolin Lough	Telychian	0	0	0	0	0	0	5	0	0	0	0	0	0
Devon Island	Telychian	0	0	0	0	0	0	5	0	0	0	0	0	0
Elegest and Kadvoi1	Telychian	0	0	0	0	0	0	9	0	2	1	0	0	0
Fentou Formation	Telychian	0	0	0	0	5	0	0	0	4	0	0	0	0
Gotland1	Telychian	0	0	0	0	0	0	5	0	0	0	0	0	0
Gullett Quarry	Telychian	0	0	0	0	0	0	5	0	0	0	0	0	0
Hall Land1	Telychian	0	0	0	0	0	0	5	0	0	0	0	0	0
Lesmahagow1	Telychian	0	0	0	0	0	0	5	0	0	0	0	0	0
North Esk Inlier	Telychian	0	0	0	0	0	0	5	0	0	0	0	0	0
Qingshui Formation	Telychian	0	0	0	0	1	0	0	0	9	0	0	0	0
Shaanxi	Telychian	0	0	0	0	1	0	0	0	0	0	0	0	0
Shanks Castle	Telychian	0	0	0	0	0	2	0	0	0	0	0	0	0
Shipan Reservoir	Telychian	0	0	0	0	1	0	0	0	0	0	0	0	0
Tielikewatie Village	Telychian	0	0	0	0	4	0	0	0	0	0	0	0	0
Tururkhansk District	Telychian	0	0	0	0	0	0	1	0	0	0	0	0	0
Washington Land	Telychian	0	0	0	0	0	1	0	0	0	0	0	0	0
Wuhan	Telychian	0	0	0	0	2	0	0	0	3	0	0	0	0
Wulff Land	Telychian	0	0	0	0	0	0	1	0	0	0	0	0	0
Zhangjiajie	Telychian	0	0	0	0	3	0	0	0	3	0	0	0	0
Avalanche Lake1	Telychian-Sheinwoodian	0	0	0	3	0	1	4	0	0	0	0	0	0
Changxing	Telychian-Sheinwoodian	0	0	0	0	6	0	0	0	1	0	0	0	0
Ellesmere Island	Telychian-Sheinwoodian	0	0	0	0	0	0	1	0	0	0	0	0	0
Mount Tchagartay	Telychian-Sheinwoodian	0	0	0	0	0	0	2	0	3	0	0	0	0
Xiushui	Telychian-Sheinwoodian	0	0	0	0	5	0	0	0	0	0	0	0	0
Asker2	Sheinwoodian	0	0	0	0	0	0	1	0	0	0	0	0	0
Brinkmarsh Quarry	Sheinwoodian	0	0	0	0	0	0	1	0	0	0	0	0	0
Chargat Locality	Sheinwoodian	0	0	0	0	0	0	5	0	2	0	0	0	0
Clew Bay	Sheinwoodian	0	0	0	0	0	1	0	0	0	0	0	0	0
Cornwallis Island	Sheinwoodian	0	0	0	1	0	0	0	0	0	0	0	0	0
Elegest and Kadvoi2	Sheinwoodian	0	0	0	0	0	0	5	1	2	1	0	0	0
Thorsteinsson Quarry	Sheinwoodian	0	0	0	0	0	2	20	0	2	0	0	0	0
Tortworth Inlier	Sheinwoodian	0	0	0	0	0	0	10	0	0	0	0	0	0
Avalanche Lake2	Sheinwoodian-Homerian	0	0	0	4	0	2	6	0	0	0	0	0	0
Baille-Hamilton Island2	Sheinwoodian-Homerian	0	0	0	2	0	7	11	0	1	0	0	0	0
Balturino District2	Sheinwoodian-Homerian	0	0	0	0	0	0	2	0	0	0	0	0	0
Cape Lucie Marie	Sheinwoodian-Homerian	0	0	0	0	0	0	7	0	0	0	0	0	0
East Baltic1	Sheinwoodian-Homerian	0	0	0	1	0	3	13	2	0	0	0	0	0
Gotland2	Sheinwoodian-Homerian	0	0	0	0	0	8	19	3	0	0	0	0	0
Hagshaw Hills	Sheinwoodian-Homerian	0	0	0	0	0	1	5	0	0	0	0	0	0
Jaagarahu	Sheinwoodian-Homerian	0	0	0	0	0	2	2	1	0	0	0	0	0
Kochumdek District2	Sheinwoodian-Homerian	0	0	0	0	0	0	1	0	0	0	0	0	0
Lesmahagow2	Sheinwoodian-Homerian	0	0	0	0	0	1	4	1	0	0	0	0	0
Lyne Water	Sheinwoodian-Homerian	0	0	0	0	0	2	4	0	0	0	0	0	0
Matusevich River1	Sheinwoodian-Homerian	0	0	0	0	0	2	10	0	0	0	0	0	0
Pioneer Island2	Sheinwoodian-Homerian	0	0	0	0	0	2	6	0	0	0	0	0	0
Spokoinaya-Ushakov River1	Sheinwoodian-Homerian	0	0	0	0	0	1	2	0	0	0	0	0	0
Strojnaya River3	Sheinwoodian-Homerian	0	0	0	0	0	0	15	0	0	0	0	0	0
Grodno Region	Homerian	0	0	0	0	0	0	3	0	0	0	0	0	0
Qinling Mountains	Homerian	0	0	0	0	0	0	0	0	0	1	0	0	0
Ringerike1	Homerian	0	0	0	0	0	4	7	2	0	0	0	0	0
Derenjal Mountains1	Homerian-Gorstian	0	0	0	0	0	0	1	0	0	0	0	0	0
Longwood Shale1	Homerian-Gorstian	0	0	0	1	0	0	0	0	0	0	0	0	0
Rootsikula	Homerian-Gorstian	0	0	0	0	0	6	1	9	0	0	0	0	0
Shawangunk Formation	Homerian-Gorstian	0	0	0	3	0	0	0	0	0	0	0	0	0
Somerset Island1	Homerian-Gorstian	0	0	0	3	0	0	0	0	0	0	0	0	0
Appalachian Moutain	Gorstian	0	0	0	0	0	1	0	0	0	0	0	0	0
Bachu-Kalpin2	Gorstian	0	0	0	0	3	0	0	0	0	0	1	0	0
Chance's Pitch	Gorstian	0	0	0	0	0	0	2	0	0	0	0	0	0
Cwar Glas	Gorstian	0	0	0	1	0	0	0	0	0	0	0	0	0
Mortimer Forest	Gorstian	0	0	0	0	0	0	19	0	0	0	0	0	0
Pioneer Island3	Gorstian	0	0	0	0	0	0	4	0	0	0	0	0	0
Ringerike2	Gorstian	0	0	0	0	0	4	4	0	0	0	0	0	0
Somerset Island2	Gorstian	0	0	0	2	0	0	0	0	0	0	0	0	0
Wita Quarry	Gorstian	0	0	0	0	0	0	0	1	0	0	0	0	0
Arisaig1	Gorstian-Ludfordian	0	0	0	0	0	0	16	0	0	0	0	0	0
Baille-Hamilton Island3	Gorstian-Ludfordian	0	0	0	0	0	1	6	0	0	0	0	0	0
Derenjal Mountains2	Gorstian-Ludfordian	0	0	0	0	0	0	1	0	0	1	0	0	0
East Baltic2	Gorstian-Ludfordian	0	0	0	3	0	4	26	1	0	0	0	0	0
Elegest and Kadvoi3	Gorstian-Ludfordian	0	0	0	0	0	0	6	0	0	0	0	0	0
Gotland3	Gorstian-Ludfordian	0	0	0	2	0	6	27	2	0	0	0	2	0
Kenwood	Gorstian-Ludfordian	0	0	0	4	0	0	0	0	0	0	0	0	0
Leopold Formation1	Gorstian-Ludfordian	0	0	0	1	0	0	0	0	0	0	0	0	0
Longwood Shale2	Gorstian-Ludfordian	0	0	0	1	0	0	0	0	0	0	0	0	0
Matusevich River2	Gorstian-Ludfordian	0	0	0	0	0	2	8	0	0	0	0	0	0
Monroe Country	Gorstian-Ludfordian	0	0	0	4	0	0	15	0	0	0	0	0	0
Novaya Zemlya	Gorstian-Ludfordian	0	0	0	0	0	0	15	0	0	0	0	0	0
October Revoolution Island	Gorstian-Ludfordian	0	0	0	0	0	3	24	0	0	0	0	0	0
Oesel Island	Gorstian-Ludfordian	0	0	0	1	0	1	1	14	0	0	0	0	0
Paadla	Gorstian-Ludfordian	0	0	0	0	0	5	8	15	0	0	0	1	0
Spokoinaya-Ushakov River2	Gorstian-Ludfordian	0	0	0	0	0	7	0	1	0	0	0	0	0
Sunnyhill Quarry	Gorstian-Ludfordian	0	0	0	0	0	0	6	0	0	0	0	0	0
Yukon1	Gorstian-Ludfordian	0	0	0	7	0	0	0	0	0	0	0	0	0
Baojing	Ludfordian	0	0	0	0	3	0	0	0	0	0	0	0	0
Chongqing2	Ludfordian	0	0	0	0	0	0	0	0	0	0	1	0	0
Church Hill	Ludfordian	0	0	0	1	0	0	0	0	0	0	0	0	0
Irian Jaya	Ludfordian	0	0	0	0	0	0	3	0	1	4	0	0	0
Lixian	Ludfordian	0	0	0	0	0	0	0	0	0	0	1	0	0
Mount Sekwi	Ludfordian	0	0	0	1	0	0	0	0	0	0	0	0	0
Much Wenlock	Ludfordian	0	0	0	0	0	0	13	0	0	0	0	0	0
Onibury	Ludfordian	0	0	0	0	0	0	5	0	0	0	0	0	0
East Yunnan	Ludfordian-Pridoli	0	0	0	0	2	0	16	0	0	6	3	6	0
Kureessaare-Kaugatuma	Ludfordian-Pridoli	0	0	0	0	0	3	9	5	0	1	0	0	0
Netherton	Ludfordian-Pridoli	0	0	0	0	0	0	12	0	0	0	0	0	0
Rzepin	Ludfordian-Pridoli	0	0	0	0	0	1	3	1	0	4	0	0	0
Skane	Ludfordian-Pridoli	0	0	0	0	0	6	32	0	0	1	0	1	0
Strojnaya River4	Ludfordian-Pridoli	0	0	0	0	0	0	11	0	0	0	0	0	0
Tabuska Beds	Ludfordian-Pridoli	0	0	0	3	0	4	2	0	0	2	0	1	0
Tite's Point	Ludfordian-Pridoli	0	0	0	2	0	0	4	0	0	2	0	0	0
Winnica	Ludfordian-Pridoli	0	0	0	0	0	1	2	0	0	2	0	0	0
Arisaig2	Pridoli	0	0	0	0	0	0	1	0	0	1	0	0	0
Baille-Hamilton Island4	Pridoli	0	0	0	0	0	0	4	0	0	0	0	0	0
Bertie Formation	Pridoli	0	0	0	0	0	0	0	0	0	1	0	0	0
East Baltic3	Pridoli	0	0	0	4	0	0	28	0	0	7	0	0	0
Gotland4	Pridoli	0	0	0	0	0	0	8	0	0	0	0	2	0
Holmestrand	Pridoli	0	0	0	0	0	0	0	2	0	0	0	0	0
Kenwood2	Pridoli	0	0	0	2	0	0	0	0	0	0	0	0	0
Ledbury	Pridoli	0	0	0	1	0	1	0	5	0	4	0	0	0
Leopold Formation2	Pridoli	0	0	0	5	0	0	0	0	0	0	0	0	0
Nerepis Hills	Pridoli	0	0	0	1	0	1	1	0	0	1	0	0	0
Pioneer Island4	Pridoli	0	0	0	0	0	1	15	0	0	0	0	0	0
Somerset Island3	Pridoli	0	0	0	10	0	0	0	1	0	0	0	0	0
Timan2	Pridoli	0	0	0	1	0	0	18	1	0	6	0	0	0
Yukon2	Pridoli	0	0	0	6	0	0	0	0	0	0	0	0	0
Hall Land2	Pridoli-Lochkovian	0	0	0	3	0	0	8	1	1	5	0	0	0
Moose Island	Pridoli-Lochkovian	0	0	0	0	0	2	2	1	0	0	0	0	0
