# Supplementary material for: Mass extinction triggered the early radiations of jawed vertebrates and their jawless relatives (gnathostomes)
Source: Sci Adv. 2026 Jan 9;12(2):eaeb2297. doi: 10.1126/sciadv.aeb2297 (PMC12787538; doi:10.1126/sciadv.aeb2297)
Supplement: Supplementary file 2 — Data S1 to S8 [file sciadv.aeb2297_data_s1_to_s8.zip › Supplementary Data Files/Data_S5_Dev.xlsx]

## Sheet: Gnathostome
Gnathostomes Early Occurrences
Genus	species	Division	Order	Family	System	Series	Stage	Regional Stage	Group	Formation	Member	Area (City, State, Country, etc)	Paleoenvironment/ BA Zone	Lower Age	Upper Age	Taxon Citation	Age Citation
Liguanolepis	pileos	Placodermi	Antiarcha		Devonian	Lower	Emsian					Jiucheng fauna, Wuding Fm
Luquanolepis	pileos	Placodermi	Antiarcha		Devonian	Lower	Emsian			Jiucheng Formation		Wuding and Luquan, Yunnan				Zhao, 2010
Microbranchius	chuandongensis	Placodermi	Antiarcha		Devonian	Lower	Emsian					Jiucheng fauna, Chuandong Fm
"Gyracanthides"	warreni	Acanthodii			Devonian	Upper	Famennian			Witpoort		South Africa	BA 0-2?			Warren et al., 2000
Acanthacanthus	ornatus	Acanthodii			Devonian	Lower	Lochkovian			Severnaya Zemlya Formation		Severnaya Zemlya Archipelago, Russia	BA 0-2			Valiukevičius 2003
Acanthodes	dublinensis	Acanthodii			Devonian	Middle	Eifelian			Dangdua-Lure Formations		Zoige and Tewo, China				Zhao, 2010
Acanthodes	sp.	Acanthodii	Acanthodiformes	Acanthodida	Devonian	Middle	Eifelian					Rezekne, Baltic; Narva, Baltic; Timan; Vstrechnaya				Luksevics et al., 2010
Acanthodes	cf	Acanthodii	Acanthodiformes	Acanthodida	Devonian	Upper	Famennian					Belgium; Doushishan Sichuan; Diahua; Buldah; CDF; Timan; Plavsk CDF; Late Famennian CDF (Tula)				Valiukieius and Ovnatanova, 2005; Zhao and Zhu 2010l Burrow e tal 2010; Lebedev et al 2010
Acanthodes	guizhouensis	Acanthodii	Acanthodiformes	Acanthodida	Devonian	Upper	Famennian					Belgium; Doushishan Sichuan; Diahua; Buldah; CDF; Timan; Plavsk CDF; Late Famennian CDF (Tula)				Valiukieius and Ovnatanova, 2005; Zhao and Zhu 2010l Burrow e tal 2010; Lebedev et al 2010
Acanthodes	guizhouensis	Acanthodii			Devonian	Upper	Famennian			Daihua and Changlai Formations		Changshun and Lechang, China				Zhao, 2010
Acanthodes	australis	Acanthodii	Acanthodiformes	Acanthodida	Devonian	Upper	Famennian					Belgium; Doushishan Sichuan; Diahua; Buldah; CDF; Timan; Plavsk CDF; Late Famennian CDF (Tula)				Valiukieius and Ovnatanova, 2005; Zhao and Zhu 2010l Burrow e tal 2010; Lebedev et al 2010
Acanthodes	dublinensis	Acanthodii	Acanthodiformes	Acanthodida	Devonian	Upper	Famennian					Belgium; Doushishan Sichuan; Diahua; Buldah; CDF; Timan; Plavsk CDF; Late Famennian CDF (Tula)				Valiukieius and Ovnatanova, 2005; Zhao and Zhu 2010l Burrow e tal 2010; Lebedev et al 2010
Acanthodes	dublinensis	Acanthodii			Devonian	Upper	Famennian			Chakuohe and Doushishan Formations		Zoige and Tewo, China				Zhao, 2010
Acanthodes	sp.	Acanthodii	Acanthodiformes	Acanthodida	Devonian	Upper	Famennian					Belgium; Doushishan Sichuan; Diahua; Buldah; CDF; Timan; Plavsk CDF; Late Famennian CDF (Tula)				Valiukieius and Ovnatanova, 2005; Zhao and Zhu 2010l Burrow e tal 2010; Lebedev et al 2010
Acanthodes	sp.	Acanthodii			Devonian	Upper	Famennian			Chakuohe and Doushishan Formations		Zoige and Tewo, China				Zhao, 2010
Acanthodes	pristis	Acanthodii	Acanthodiformes	Acanthodida	Devonian	Upper	Frasnian	Portage Beds	Senecan	Rhinestreet Shale		Coffee Hill; China; Stolbovo; Rhinestreet; Tuqiaozi Sichuan; Timan; Plavinas Baltic; Dubnik Middle Devonian Field; Sparta				Jones and Turner 2000; Lebedev et al., 2009; Zhao and Zhu 2010; Lebedev et al 2010; Eastman 1907
Acanthodes	affinis	Acanthodii	Acanthodiformes	Acanthodida	Devonian	Upper	Frasnian					Scaumenac Bay, Quebec				Eastman 1907
Acanthodes	cf	Acanthodii	Acanthodiformes	Acanthodida	Devonian	Upper	Frasnian					Coffee Hill; China; Stolbovo; Rhinestreet; Tuqiaozi Sichuan; Timan; Plavinas Baltic; Dubnik Middle Devonian Field				Jones and Turner 2000; Lebedev et al., 2009; Zhao and Zhu 2010; Lebedev et al 2010
Acanthodes	concinnus	Acanthodii	Acanthodiformes	Acanthodida	Devonian	Upper	Frasnian					Scaumenac Bay, Quebec				Eastman 1907
Acanthodes	dublinensis	Acanthodii	Acanthodiformes	Acanthodida	Devonian	Upper	Frasnian					Coffee Hill; China; Stolbovo; Rhinestreet; Tuqiaozi Sichuan; Timan; Plavinas Baltic; Dubnik Middle Devonian Field				Jones and Turner 2000; Lebedev et al., 2009; Zhao and Zhu 2010; Lebedev et al 2010; Zhao, 2010
Acanthodes	sp.	Acanthodii	Acanthodiformes	Acanthodida	Devonian	Upper	Frasnian					Coffee Hill; China; Stolbovo; Rhinestreet; Tuqiaozi Sichuan; Timan; Plavinas Baltic; Dubnik Middle Devonian Field				Jones and Turner 2000; Lebedev et al., 2009; Zhao and Zhu 2010; Lebedev et al 2010
Acanthodes	hardyi	Acanthodii	Acanthodiformes	Acanthodida	Devonian	Middle	Givetian					Burtneiki (harma); Xiawuna assemblage Haikou; Jinbaoshi Sichuan; Timan				Valiukevicius, 1995; Wells 1944; Kleesment and Mark-Kurik 1997; Zhao and Zhu 2010; Luksevics et al 2011
Acanthodes	cf.	Acanthodii	Acanthodiformes	Acanthodida	Devonian	Middle	Givetian					Burtneiki (harma); Xiawuna assemblage Haikou; Jinbaoshi Sichuan; Timan				Valiukevicius, 1995; Wells 1944; Kleesment and Mark-Kurik 1997; Zhao and Zhu 2010; Luksevics et al 2014
Acanthodes	dubliensis	Acanthodii	Acanthodiformes	Acanthodida	Devonian	Middle	Givetian					Burtneiki (harma); Xiawuna assemblage Haikou; Jinbaoshi Sichuan; Timan				Valiukevicius, 1995; Wells 1944; Kleesment and Mark-Kurik 1997; Zhao and Zhu 2010; Luksevics et al 2015
Acanthodes	dublinensis	Acanthodii			Devonian	Middle	Givetian			Jinbaoshi-Guanwushan Formations		Longmenshan, Sichuan				Zhao, 2010
Acanthodes	dublinensis	Acanthodii	Acanthodiformes	Acanthodida	Devonian	Middle	Givetian					Burtneiki (harma); Xiawuna assemblage Haikou; Jinbaoshi Sichuan; Timan				Valiukevicius, 1995; Wells 1944; Kleesment and Mark-Kurik 1997; Zhao and Zhu 2010; Luksevics et al 2013
Acanthodes	sciotoensis	Acanthodii	Acanthodiformes	Acanthodida	Devonian	Middle	Givetian					Burtneiki (harma); Xiawuna assemblage Haikou; Jinbaoshi Sichuan; Timan				Valiukevicius, 1995; Wells 1944; Kleesment and Mark-Kurik 1997; Zhao and Zhu 2010; Luksevics et al 2012
Acanthodes	sp.	Acanthodii	Acanthodiformes	Acanthodida	Devonian	Middle	Givetian					Burtneiki (harma); Xiawuna assemblage Haikou; Jinbaoshi Sichuan; Timan				Valiukevicius, 1995; Wells 1944; Kleesment and Mark-Kurik 1997; Zhao and Zhu 2010; Luksevics et al 2010
Acanthodes	semistriatus	Acanthodii	Acanthodiformes	Acanthodida	Devonian	Lower	Pragian			Campbellton Formation		New Brunswick				Eastman 1907
Acanthodes	bronni	Acanthodii	Acanthodiformes	Acanthodida	Devonian	Upper										Miles 1973
Acanthodes	pusillus	Acanthodii	Acanthodiformes	Acanthodida	Devonian	Middle				Old Red Sandstone		Scotland				Newman et al 2023, USNM V	Newman et al 2023
Acanthoides?	sp.	Acanthodii		Acanthodidae	Devonian	Upper	Famennian					Lithuania				Valiukieius and Ovnatanova, 2005
Acanthopora	transitans	Acanthodii			Devonian	Lower	Lochkovian			Severnaya Zemlya Formation		Severnaya Zemlya Archipelago, Russia	BA 0-2			Valiukevičius 2003
Acritolepis	urvantsevi	Acanthodii			Devonian	Lower	Lochkovian			Severnaya Zemlya Formation		Severnaya Zemlya Archipelago, Russia	BA 0-2			Valiukevičius 2003
Acritolepis	ushakovi	Acanthodii			Devonian	Lower	Lochkovian			Severnaya Zemlya Formation		Severnaya Zemlya Archipelago, Russia	BA 0-2			Valiukevičius 2003
Ankylacanthus	convexus	Acanthodii			Devonian	Lower	Emsian			Campbellton Formation	Atholville Beds	Campbellton, New Brunswick	BA 1			Burrow et al 2008
Ankylacanthus	incurvus	Acanthodii			Devonian	Lower	Emsian			Campbellton Formation	Atholville Beds	Campbellton, New Brunswick	BA 1			Burrow et al 2008
Antarchonchus	glacialis	Acanthodii	Climatiiformes		Devonian	Upper	Frasnian					Boomerang, Antarctica				White 1968; Denison 1978
Antarctonchus	glacialis	Acanthodii			Devonian	Middle	Givetian			Aztec Siltstone		South Victoria Land, Antarctica	BA 0			Dineley, 1999; McCoy 1848
Apateacanthus	vetustus	Acanthodii			Devonian	Upper	Frasnian		Senecan Group	Cashuqua shale		Milo, Yates county, NY	BA 3-5			455; Denison, 1979
Archaeacanthus	quadrisulcatus	Acanthodii			Devonian	Middle	Eifelian					Narva, Baltic				Luksevics et al., 2010
Archaeacanthus	quadrisulcatus	Acanthodii			Devonian	Middle	Givetian					Baltic states				Denison, 1979
Atopacanthus	ambrockensis	Acanthodii	Ischnacanthiformes	Ischnacanthidae	Devonian	Middle	Eifelian		Grey Hoek			Spitzbergen	BA 0-2			Burrow, 2004; Harland 1997
Atopacanthus	pecularis	Acanthodii	Ischnacanthiformes	Ischnacanthidae	Devonian	Middle	Eifelian			Onondaga Limestone		Onondaga	BA 3-4?			Burrow, 2004
Atopacanthus	dentatus	Acanthodii	Ischnacanthiformes	Ischnacanthidae	Devonian	Upper	Frasnian			West Falls Formation	Rhinestreet shale	NY	BA 3-5			Burrow 2004; Schmid & Markowski 2017
Atopacanthus	dentatus	Acanthodii	Ischnacanthiformes	Ischnacanthidae	Devonian	Upper	Frasnian			Genesee Formation		NY	BA 3-5			Burrow 2004; Schmid & Markowski 2017
Atopacanthus	sp.	Acanthodii	Ischnacanthiformes	Ischnacanthidae	Devonian	Middle	Givetian			Mimerdalen Formation	Fiskeklofta	Spitsbergen	BA 0			Denison, 1979; Harland 1997
Boothialepis	thorsteinssoni	Acanthodii	Thelodonti	Boothialepididae	Devonian					Somerset Island Formation		Boothia Peninsula, Arctic Canada				T. Märss 1999
Brachyacanthus	scutiger	Acanthodii			Devonian	Lower	Lochkovian			Dundee Formation		Tillywhandland; Whitehouse Den	BA 0			Dineley & Metcalfe 1999
Brochoadmones	milesi	Acanthodii	Climatiiformes	Kathemacanthidae	Devonian	Lower	Lochkovian		Delorme	Road River - Camsell Formation		MOTH	BA 2?-3-4?			Zorn et al 2015
Bryantonchus	peracutus	Acanthodii	Diplacanthiformes		Devonian	Lower	Emsian			Beartooth Butte		Wyoming	BA 0			Burrow 2007; Fiorillo 2000
Bryantonchus	peracutus	Acanthodii	Diplacanthiformes		Devonian	Lower	Emsian			Holland Quarry Shale		Ohio	BA 0			Burrow 2007; Plotnick 1999
Byssacanthoides	debenhami	Acanthodii			Devonian	Middle	Givetian			Aztec Siltstone		South Victoria Land, Antarctica	BA 0			Young 1989
Cacheacanthus	utahensis	Acanthodii	Ischnacanthiformes		Devonian	Lower	Emsian			Water Canyon		Utah	BA 1-2			Burrow 2007; Reed 1997
Cambaracanthus	goodhopensis	Acanthodii			Devonian	Lower	Emsian					Cavan Bluff	BA 0			Lindley, 2000
Canadalepis	linguiformis	Acanthodii	Climatiiformes	Climatiidae	Devonian	Lower	Lochkovian	Borshchovo Regional Stage		Tomashevka 11 borehole		Belarus; Ukraine				Plax 2011
Canadalepis	ligeriensis	Acanthodii	Climatiiformes	Climatiidae	Devonian	Lower	Pragian					Uzbekistan				Burrow et al. 2006
Canadalepis	linguformis	Acanthodii	Climatiiformes	Climatiidae	Devonian	Lower	Pragian					Uzbekistan				Burrow et al. 2006
Canadalepis	singularis	Acanthodii	Climatiiformes	Climatiidae	Devonian	Lower	Pragian					Uzbekistan				Burrow et al. 2006
Cassidiceps	vermiculatus	Acanthodii	Climatiiformes	Incerta Sedis	Devonian	Lower	Lochkovian		Delorme	Road River - Camsell Formation		MOTH	BA 2?-3-4?			Zorn et al 2015
Cavanacanthus	warrooensis	Acanthodii			Devonian	Lower	Emsian					Cavan Bluff	BA 0			Lindley, 2000
Cheiracanthoides	borealis	Acanthodii	Climatiiformes	Climatiidae	Devonian	Middle	Eifelian									Valiukevicius 1995
Cheiracanthoides	comptus	Acanthodii			Devonian	Middle	Eifelian			Dangdua-Lure Formations		Zoige and Tewo, China				Zhao, 2010
Cheiracanthoides	estonicus	Acanthodii	Climatiiformes	Climatiidae	Devonian	MIddle	Eifelian			Narva Formation	Vadja Member	Lithuania; Latvia; Belarus				Plax 2019; Valiukevičius 1998; Mark-Kurik 2000
Cheiracanthoides	mosolovicus	Acanthodii	Climatiiformes	Climatiidae	Devonian	Middle	Eifelian		Mosolovo Formation			Narva, Baltic; Lekeiyaga, Timan;				Luksevics et al., 2010; Valiukevius, 2003; Dineley 1999
Cheiracanthoides	pinskensis	Acanthodii	Climatiiformes	Climatiidae	Devonian	Middle	Eifelian	Kostyukovichi		Lopushany Formation		village of Kormuzh, Luninets district, Brest region, Belarus				Plax 2019
Cheiracanthoides	proprius	Acanthodii	Climatiiformes	Climatiidae	Devonian	Middle	Eifelian	Kostyukovichi		Lopushany Formation		village of Kormuzh, Luninets district, Brest region, Belarus				Plax 2019; Valiukevičius 1985
Cheiracanthoides	comptus	Acanthodii	Climatiiformes	Climatiidae	Devonian	Lower	Emsian					Cavan Bluff	BA 0			Lindley, 2000
Cheiracanthoides	sp.	Acanthodii			Devonian	Lower	Emsian			Banmandaodi Formation		Lijiang, Yunnan				Zhao, 2010
Cheiracanthoides	styriacus	Acanthodii	Climatiiformes	Climatiidae	Devonian	Lower	Emsian			Graz Formation		Austria				Burrow et al 2006; Poltnig 1984
Cheiracanthoides	wangi	Acanthodii	Climatiiformes	Climatiidae	Devonian	Lower	Emsian			Yujiang Formation		Liujing, Guangxi, China				Plax 2019; Burrow, Turner et Wang, 2000; Zhu 2000
Cheiracanthoides	wangi	Acanthodii			Devonian	Lower	Emsian			Banmandaodi Formation		Lijiang, Yunnan				Zhao, 2010
Cheiracanthoides	rarus	Acanthodii	Climatiiformes	Climatiidae	Devonian	Lower	Lochkovian			Enmakaj Formation		Tonnel’nyj Brook, south of De Long Strait, Chukotka, Russia				Plax 2019; Valiukevičius 1994 [33]; Mark-Kurik et al 2013
Cheiracanthoides	wangi	Acanthodii			Devonian	Lower	Lochkovian			Shanjiang Formation		Lijiang, Yunnan				Zhao, 2010
Cheiracanthoides	dolosus	Acanthodii	Climatiiformes	Climatiidae	Devonian	Lower	Pragian			Bailiuping Formation; Ganxi Formation		Sichuan, China				Plax 2019; Burrow, Turner et Wang, 2000; Zhu 2000
Cheiracanthoides	nativus	Acanthodii	Climatiiformes	Climatiidae	Devonian	MIddle						Lithuania; Latvia				Plax 2019; Valiukevičius 1998
Cheiracanthus	crassus	Acanthodii	Acanthodiformes	Acanthodida	Devonian	MIddle	Eifelian	Narova Regional Stage			Saba, Ruya, Lemovzha and Khotnezha	Leningrad Region, Russia				Ivanov and Lebedev 2011
Cheiracanthus	intricatus	Acanthodii	Acanthodiformes	Acanthodida	Devonian	MIddle	Eifelian	Narova Regional Stage			Saba, Ruya, Lemovzha and Khotnezha	Leningrad Region, Russia				Ivanov and Lebedev 2011; Valiukevicius
Cheiracanthus	latus	Acanthodii	Acanthodiformes	Acanthodidae	Devonian	Middle	Eifelian					Ryazhsk, Baltic; Narva, Baltic; Timan; Achanarras, Cruaday, Black Park, Den of Findon; Tynet Burn; Melby				Luksevics et al., 2010; Dineley 1999
Cheiracanthus	murchisoni	Acanthodii	Acanthodiformes	Acanthodidae	Devonian	Middle	Eifelian					Ryazhsk, Baltic; Narva, Baltic; Timan; Achanarras, Cruaday, Black Park, Den of Findon; Tynet Burn; Melby				Luksevics et al., 2010; Dineley 1999
Cheiracanthus	talimae	Acanthodii	Acanthodiformes	Acanthodida	Devonian	MIddle	Eifelian	Narova Regional Stage			Saba, Ruya, Lemovzha and Khotnezha	Leningrad Region, Russia				Ivanov and Lebedev 2011; Valiukevicius
Cheiracanthus	sp.	Acanthodii	Acanthodiformes	Acanthodidae	Devonian	Upper	Famennian					Tula, Russia; Timan				Lebedev and Clack 1993; Lebedev et al 2010
Cheiracanthus	sp.	Acanthodii	Acanthodiformes	Acanthodidae	Devonian	Upper	Frasnian					Timan				Lebedev et al 2010
Cheiracanthus	brevicostatus	Acanthodii	Acanthodiformes	Acanthodidae	Devonian	Middle	Givetian					Beacon sandstone	BA 0			Dineley, 1999; Egerton, 1861
Cheiracanthus	latus	Acanthodii	Acanthodiformes	Acanthodidae	Devonian	Middle	Givetian					Orcadian Lake	BA 0			Dineley, 1999; Egerton, 1861
Cheiracanthus	longicostatus	Acanthodii	Acanthodiformes	Acanthodidae	Devonian	Middle	Givetian					Burtneiki (harma, abava)	BA 0			Dineley, 1999; Egerton, 1861
Cheiracanthus	murchisoni	Acanthodii	Acanthodiformes	Acanthodidae	Devonian	Middle	Givetian					Achanarras	BA 0			Dineley, 1999; Egerton, 1861
Cheiracanthus	sp	Acanthodii	Acanthodiformes	Acanthodidae	Devonian	Middle	Givetian					Old Red Sandstone	BA 0			Dineley, 1999; Egerton, 1861
Cheiracanthus	costellatus	Acanthodii	Acanthodiformes	Acanthodida	Devonian	Lower	Pragian			Campbellton Formation		New Brunswick				Eastman 1907
Climatiid	sp.	Acanthodii			Devonian	Middle	Eifelian					Wee Jasper				Hunt and Young, 2010
Climatiius	latispinosus	Acanthodii			Devonian	Lower	Emsian			Campbellton Formation	Atholville Beds	Campbellton, New Brunswick	BA 1			Burrow et al 2008
Climatius	reticulatus	Acanthodii			Devonian	Lower	Lochkovian			Dundee Formation		Tillywhandland	BA 0			Dineley & Metcalfe 1999
Climatius	latispinosus	Acanthodii	Climatiiformes	Diplacanthidae	Devonian	Lower	Pragian			Campbellton Formation		New Brunswick				Eastman 1907
Culmacanthus	pambulensis	Acanthodii			Devonian	Upper	Frasnian		Boyd Volcanic Complex			Eden, New South Wales	BA 0			Young 1989; Fergusson et al 1979
Culmacanthus	stewartii	Acanthodii			Devonian	Upper	Frasnian					Mt Howitt, Victoria Australia	BA 0			Young 1989
Culmacanthus	antarctica	Acanthodii			Devonian	Middle	Givetian			Aztec Siltstone		South Victoria Land, Antarctica	BA 0			Young 1989
Dangdouichthys	liui	Acanthodii			Devonian	MIddle	Eifelian			Dangdou Formation		Dandougou, Tewo County, West Qinling, China				Zhu 2000; Zhao, 2010
Devononchus	concinnus	Acanthodii	Diplacanthiformes	Acanthodid	Devonian	Upper	Famennian					Gauja, Latvia	BA 0-1			Denison 1979; Janvier & Martin 1979
Devononchus	ketleriensis	Acanthodii	Diplacanthiformes	Acanthodid	Devonian	Upper	Famennian					Latvia	BA 0-1?			Denison, 1979
Devononchus	laevis	Acanthodii	Diplacanthiformes	Acanthodid	Devonian	Upper	Famennian					Latvia	BA 0-1?			Luksevics 1992; Lebedev and Clack 1993; Lebedev et al 2010
Devononchus	tenuispinus	Acanthodii	Diplacanthiformes	Acanthodid	Devonian	Upper	Famennian					Latvia	BA 0-1?			Luksevics 1992; Lebedev and Clack 1993; Lebedev et al 2010
Devononchus	concinnus	Acanthodii	Diplacanthiformes	Acanthodid	Devonian	Middle	Givetian					Latvia; Timan				Upeniece, 2001; Luksevics et al 2010
Devononchus	laevis	Acanthodii	Diplacanthiformes	Acanthodid	Devonian	Middle	Givetian					Latvia; Timan				Upeniece, 2001; Luksevics et al 2010
Diplacanthus	carinatus	Acanthodii	Diplacanthiformes	Diplacanthidae	Devonian	Middle	Eifelian			Vstrechnaya	upper	Severnaya Zemlya Archipelago, Russia	BA 1			Valiukevičius 2003
Diplacanthus	carinatus	Acanthodii			Devonian	Middle	Eifelian			Dangdua-Lure Formations		Zoige and Tewo, China				Zhao, 2010
Diplacanthus	solidus	Acanthodii	Diplacanthiformes	Diplacanthidae	Devonian	Middle	Eifelian			Vstrechnaya	upper	Severnaya Zemlya Archipelago, Russia	BA 1			Valiukevičius 2003
Diplacanthus	acus	Acanthodii	Diplacanthiformes	Diplacanthidae	Devonian	Upper	Famennian					Witpoort	BA 0-2?			Gess, 2001
Diplacanthus	ellsi	Acanthodii	Diplacanthiformes	Diplacanthidae	Devonian	Upper	Frasnian			Escuminac		Miguasha	BA 0-2?			Gagnier, 1996; Woodward, 1892; Lebedev et al 2010
Diplacanthus	horridus	Acanthodii	Diplacanthiformes	Diplacanthidae	Devonian	Upper	Frasnian			Escuminac		Miguasha; Scaumenac, Quebec	BA 0-2?			Gagnier, 1996; Woodward, 1892; Lebedev et al 2010; Eastman 1907
Diplacanthus	carinatus	Acanthodii	Diplacanthiformes	Diplacanthidae	Devonian	Middle	Givetian			Burtnieki	Harma	Burtnieki (harma)	BA 0			455; Dineley 1979; Kleesment and Mark-Kurik 1997
Diplacanthus	crassisimus	Acanthodii	Diplacanthiformes	Diplacanthidae	Devonian	Middle	Givetian					Cruaday Quarry	BA 0			455; Dineley 1979; Kleesment and Mark-Kurik 1997
Diplacanthus	gravis	Acanthodii	Diplacanthiformes	Diplacanthidae	Devonian	Middle	Givetian			Burtnieki	Harma	Burtnieki (harma)	BA 0			455; Dineley 1979; Kleesment and Mark-Kurik 1997
Diplacanthus	longispinus	Acanthodii	Diplacanthiformes	Diplacanthidae	Devonian	Middle	Givetian					Achanarras	BA 0			455; Dineley 1979; Kleesment and Mark-Kurik 1997
Diplacanthus	sp	Acanthodii	Diplacanthiformes	Diplacanthidae	Devonian	Middle	Givetian					Old Red Sandstone	BA 0			455; Dineley 1979; Kleesment and Mark-Kurik 1997
Diplacanthus	striatus	Acanthodii	Diplacanthiformes	Diplacanthidae	Devonian	Middle	Givetian					Achanarras	BA 0			455; Dineley 1979; Kleesment and Mark-Kurik 1997
Diplacanthus	tenuistris	Acanthodii	Diplacanthiformes	Diplacanthidae	Devonian	Middle	Givetian					Achanarras	BA 0			455; Dineley 1979; Kleesment and Mark-Kurik 1997
Diplacanthus	poltnigi	Acanthodii	Diplacanthiformes	Diplacanthidae	Devonian	Lower	Lochkovian			Pod"emnaya			BA 0-2			Valiukevičius 2003
Diplacanthus	pechorensis	Acanthodii	Diplacanthiformes	Diplacanthidae	Devonian	Lower	Pragian					Naul, Timan				Valiukevius, 2003
Diplacanthus	crassissimus	Acanthodii	Diplacanthiformes	Diplacanthidae	Devonian	Middle										Dearden et al 2017
Diplodus	sp.	Acanthodii			Devonian	Upper	Famennian			Daihua and Changlai Formations		Changshun and Lechang, China				Zhao, 2010
Ectopacanthus	flabellatus	Acanthodii		Climatiiformes	Devonian	Middle	Eifelian					Rezekne, Baltic; Parnu, Baltic				Luksevics et al., 2010
Ectopacanthus	pusillus	Acanthodii	Acanthodiformes	Cheiracanthidae	Devonian	MIddle						Estonia; Latvia				Valiukevicius 1979, 1995
Eifellepis	werneri	Acanthodii	Climatiiformes	Climatiidae	Devonian	Lower	Emsian			Saint-Joseph and Eau Noire Formation		Belgium				Derycke et al., 1995
Endemolepis	inconstans	Acanthodii	Climatiiformes	Climatiidae	Devonian	Lower	Lochkovian	Borshchovo Regional Stage		Tomashevka 11 borehole		Belarus; Ukraine				Plax 2011; Valiukevičius 1998
Euthacanthus	macnicoli	Acanthodii			Devonian	Lower	Lochkovian			Dundee Formation		Tillywhandland; Whitehouse Den	BA 0			Dineley & Metcalfe 1999
Florestacanthus	cf.	Acanthodii	Climatiiformes	Diplacanthidae	Devonian	Upper	Frasnian			Cuche Formation		Floresta Massof, Colombia				Olive et al 2019
Florestacanthus	morenoi	Acanthodii	Climatiiformes	Diplacanthidae	Devonian	Upper	Frasnian			Cuche Formation		Floresta Massof, Colombia				Burrow et al., 2003; Olive et al 2019
Gansuichthys	liui	Acanthodii			Silurian-Devonian	Pridoli-Lochkovian				Xiaputonggou Formation	Lower part	Zoige, China				Wang 1998 et al	Z.Chen et al 2024
Gansuichthys	acerrus	Acanthodii			Devonian	Upper	Famennian					Doushishan	BA 3-4			Zhao and Zhu 2010
Gansuichthys	acerrus	Acanthodii			Devonian	Upper	Famennian			Chakuohe and Doushishan Formations		Zoige and Tewo, China				Zhao, 2010
Gansuichthys	liujingensis	Acanthodii			Devonian	Lower	Pragian			Xiaputonggou Formation		Zoige, China				Zhu 2000; Wang N. et al 1998
Gansuichthys	liujingensis	Acanthodii			Devonian	Lower	Pragian			Yukiang Formation		Gaunangxi, Liujing, China				Wang N. 1992, Wang N. et al 1998	Wang N. et al 1998
Gansuichthys	liujingensis	Acanthodii			Devonian	Lower	Pragian			Nakaoling Formation		Gaunangxi, Liujing, China				Wang N. 1992, Wang N. et al 1998	Wang N. et al 1998
Garralepis	simplex	Acanthodii	Ischnacanthiformes	Ischnacanthidae	Devonian	Lower	Lochkovian					Taimyr and Timan-Pechora, northern Russia				Mark-Kurik 2013; Burrow 2002
Garralepis	sp.	Acanthodii	Ischnacanthiformes	Ischnacanthidae	Devonian	Lower	Lochkovian			Enmakaj Formation		De Long Strait, Chukotka, Russia				Mark-Kurik 2013
Gladiobranchius	probaton	Acanthodii			Devonian	Lower	Lochkovian		Delorme	Road River - Camsell Formation		MOTH	BA 2?-3-4?			Zorn et al 2015
Gomphodus	sandalensis	Acanthodii			Devonian	Lower	Pragian					Estonia				Burrow et al. 2006
Gomphonchus	bischoffi	Acanthodii	Ischnacanthiformes	Ischnacanthidae	Devonian	Lower	Emsian					Australia				Burrow et al 2006, 2002
Gomphonchus	tauragensis	Acanthodii	Ischnacanthiformes	Ischnacanthidae	Devonian	Lower	Emsian					East Baltic				Burrow et al 2006; Valiukevicius 1998
Gomphonchus	minicostatus	Acanthodii	Ischnacanthiformes	Ischnacanthidae	Devonian	Lower	Lochkovian					Khatayakha Fm, Timan				Valiukevius, 2003
Gomphonchus	sandelensis	Acanthodii			Devonian	Lower	Lochkovian			Xiaputonggou Formation		South China				Zhao, 2010
Gomphonchus	fromensis	Acanthodii	Ischnacanthiformes	Ischnacanthidae	Devonian	Lower	Pragian			Jawf Formation	Qasr and Hammamiyat members	northwestern Saudi Arabia				Burrow et al 2006
Gomphonchus	luijingensis	Acanthodii	Ischnacanthiformes	Ischnacanthidae	Devonian	Lower	Pragian			Nagaoling Formation	Nakaoling	Liujing, Guangxi, China				Zhu 2000
Gomphonchus	luijingensis	Acanthodii	Arthrodira		Devonian	Lower	Pragian			Nakaoling Formation		Hengxian and Xiangzhou, Guangxi, China				Zhao, 2010
Gomphonchus?	bogongensis	Acanthodii	Ischnacanthiformes	Ischnacanthidae	Devonian	Lower	Pragian			Point Hibbs Formation		western Tasmania	BA 3-4			Burrow et al. 1998
Grenfellacanthus	zerinae	Acanthodii	Ischnacanthida	Ischnacanthidae	Devonian	Upper	Famennian			Hunter siltstone		NSW	BA 0			Long et al., 2004
Gyracanthides	sp.	Acanthodii		Gyracanthida	Devonian	Middle	Eifelian					Bokkeveld, South Africa; Khush-Yeilagh, Iran				Chaloner et al., 1980; Boucot et al., 1983
Gyracanthides	warreni	Acanthodii	Climatiiformes	Climatiidae	Devonian	Middle	Givetian			Aztec Siltstone		South Victoria Land, Antarctica	BA 0			Young 1989; Young 2005
Gyracanthus	sherwoodi	Acanthodii	Climatiiformes	Gyracanthidae	Devonian	Upper	Famennian					Catskill	BA 0-1			Denison, 1979; Newberry 1889
Gyracanthus	sp.	Acanthodii	Climatiiformes	Gyracanthidae	Devonian	Upper	Famennian		Red Hills; Metzger's	Catskill Formation	Duncannon Member	Clinton and Sullivan County, Pennsylvania, USA				Hodnett and Lucas 2015
Gyracanthus	sarlei	Acanthodii	Climatiiformes	Gyracanthidae	Devonian	Upper	Frasnian			Genesee Formation		North Evans, New York	BA 3-5			Burrow 2004; Schmid & Markowski 2017
Gyracanthus	eastmani	Acanthodii	Climatiiformes	Gyracanthidae	Devonian	Middle	Givetian		Hamilton group			New York	BA 3-6			Young 1989
Gyracanthus	parvulus	Acanthodii	Climatiiformes	Gyracanthidae	Devonian	Middle	Givetian		Hamilton group			New York	BA 3-6			Young 1989
Gyracanthus	incurvus	Acanthodii	Climatiiformes	Gyracanthidae	Devonian	Lower	Pragian			Campbellton Formation		New Brunswick				Eastman 1907
Halimacanthodes	ahlbergi	Acanthodii			Devonian	Upper	Frasnian			Gogo Formation		Gogo, Western Australia	BA 3-4			Burrow et al 2012
Haplacanthus	marginalis	Acanthodii	Acanthodida	Acanthoessidae	Devonian	Middle	Eifelian	Kostyukovichi		Lopushany Formation		Orsha Depression, Belarus				Plax 2019; Agassiz, 1845
Haplacanthus	sp.	Acanthodii	Acanthodida	Acanthoessidae	Devonian	Middle	Eifelian					Rhayzk, Baltic; Narva, Baltic				Luksevics et al., 2010
Haplacanthus	sp.	Acanthodii	Acanthodida	Acanthoessidae	Devonian	Lower	Emsian					Bechar Basin, Algeria				Derycke and Goujet, 2011
Haplacanthus	sp.	Acanthodii	Acanthodida	Acanthoessidae	Devonian	Upper	Famennian					Kursa MDF; Timan				Lebedev et al 2010
Haplacanthus	perseensis	Acanthodii	Acanthodida	Acanthoessidae	Devonian	Upper	Frasnian					Snetogor, Latvia; Kursk (Timan); Plavinas Baltic				Gross 1942; Denison 1978; Moloshnikov 2007; Lebedev et al 2010
Haplacanthus	sp.	Acanthodii	Acanthodida	Acanthoessidae	Devonian	Middle	Givetian					East Greenland; Gauja; Baltic				455; Denison, 1979
Homacanthus	sp.	Acanthodii			Devonian	Middle	Eifelian					Narva, Baltic				Luksevics et al., 2010
Homacanthus	parvulus	Acanthodii			Devonian	Upper	Famennian			Cleveland Shale			BA 4-6?			455; Denison, 1979; Luksevic 1992; Lebedev et al 2010
Homacanthus	acinaciformis	Acanthodii	Acanthodida		Devonian	Upper	Frasnian					Chemung, Penn; Bad Wildungen; Amula; Timan				455; Denison, 1979; Lebedev et al 2010
Homacanthus	jaekeli	Acanthodii	Acanthodida		Devonian	Upper	Frasnian					Chemung, Penn; Bad Wildungen; Amula; Timan				455; Denison, 1979; Lebedev et al 2010
Homacanthus	sveteensis	Acanthodii	Acanthodida		Devonian	Upper	Frasnian					Chemung, Penn; Bad Wildungen; Amula; Timan				455; Denison, 1979; Lebedev et al 2010
Homacanthus	talavicus	Acanthodii	Acanthodida		Devonian	Upper	Frasnian					Estonia				Lyarskaya 1975
Homacanthus	gracilis	Acanthodii			Devonian	Middle	Givetian			Burtnieki	Harma	Burtneiki (harma)	BA 0			455, 645; Older in Denison, 1979; Kleesment and Mark-Kurik 1997
Homacanthus	gracilis	Acanthodii			Devonian	Lower	Pragian			Campbellton Formation		New Brunswick				Eastman 1907
Homalacanthus	concinnus	Acanthodii	Acanthodiformes	Acanthodidae	Devonian	Upper	Frasnian			Escuminac		Miguasha	BA 0-2?			Whiteaves, 1887; Gagnier, 1996; Denison, 1979
Homalacanthus	occidentalis	Acanthodii	Acanthodiformes	Acanthodidae	Devonian	Upper	Frasnian					New York				USNM V
Homalacanthus	affinis	Acanthodii	Acanthodiformes	Acanthodidae	Devonian	Upper				Escuminac Fm		Québec, Canada				USNM V
Homalacanthus	sp.	Acanthodii	Acanthodiformes	Acanthodidae	Devonian	Upper				Escuminac Fm		Québec, Canada				USNM V
Howittacanthus	kentoni	Acanthodii	Acanthodiformes	Acanthodidae	Devonian	Upper	Frasnian		Avon River Group			Mt. Howitt Spur Quarry, Eastern Victoria, Australia				Long 1985
Howittacanthus	kentoni	Acanthodii	Acanthodiformes	Acanthodidae	Devonian	Middle	Givetian					Aztec	BA 0			Burrow et al., 2009
Iranolepis	ginteri	Acanthodii	Climatiiformes		Devonian	Upper	Frasnian					Chehriseh				Hairapetian et al., 2006
Ischnacanthus	gracilis	Acanthodii	Ischnacanthiformes	Ischnacanthidae	Devonian	Lower	Lochkovian			Dundee Formation		Tillywhandland; Whitehouse Den	BA 0			Dineley & Metcalfe 1999
Ishnacanthiformes	indet.	Acanthodii			Devonian	Lower	Pragian									Burrow et al. 2006
Isodendracanthus	ramiformis	Acanthodii	Acanthodiformes	Cheiracanthidae	Devonian	MIddle	Eifelian		Wood Bay Group	Stjørdalen Formation		Spitsbergen, Svalbard archipelago, Norway				Burrow et al 2006; Valiukevicius 1979
Jolepis	robusta	Acanthodii	indent	indent	Devonian	Lower	Lochkovian		Ditton Group	Old Red Sanstone		Baltic countries, Russia, and northern Germany				Burrow and Turner 2018; Brotzen, 1934
Kathemacanthus	rosulentus	Acanthodii	Climatiiformes	Kathemacanthidae	Devonian	Lower	Lochkovian		Delorme Group	Road River Formation		Mackenzie Mountains, Northwest Territtories, Canada; MOTH				Gagnier and Wilson 2996
Laliacanthus	ligeriensis	Acanthodii	Climatiiformes	Climatiidae	Devonian	Lower	Emsian									Burrow et al. 2006
Laliacanthus	singularis	Acanthodii	Climatiiformes	Climatiidae	Devonian	Lower	Emsian			Parnu Formation		Belarus				Burrow et al. 2006; Mark-Kurik 2000
Lietuvacanthus	fossulatus	Acanthodii	Ischnacanthiformes	Poracanthodidae	Devonian	Lower	Lochkovian	Ivane Regional Stage		Volyn Monocline		Lithuania				Plax 2011
Lodeacanthus	guajicus	Acanthodii	Acanthodiformes	Acantodid	Devonian	Middle	Givetian					Latvia				Upeniece, 2001
lschnacanthus	gracilis	Acanthodii	Ischnacanthiformes	Ischnacanthidae	Devonian	Upper	Famennian			Connemarra Formation; Troffs and Gleninga formations		New South Wales and Victoria, Australia				Egerton, 1861; Long 2004
Lupopsyrus	pygmaeus	Acanthodii			Devonian	Lower	Lochkovian		Delorme	Road River - Camsell Formation		MOTH	BA 2?-3-4?			Zorn et al 2015
Machaeracanthus	westfalicus	Acanthodii	Ischnacanthiformes	Machaeracanthidae	Devonian	MIddle	Eifelian					Rhineland				Young and Moody 2001
Machaeracanthus	bohemicus	Acanthodii	Ischnacanthiformes	Machaeracanthidae	Devonian	Lower	Emsian					Akka, Morocco; Hunsruck; Zlichov Fm; Ahaggar, Algeria				Lehman, 1976; Sudkamp and Burrow, 2007; Derycke and Goujet, 2011
Machaeracanthus	hunsrueckianum	Acanthodii	Ischnacanthiformes	Machaeracanthidae	Devonian	Lower	Emsian			Hunsruck Slate		Hunsruck	BA 4-5			Sudkamp and Burrow, 2007; Raiswell et al 2008
Machaeracanthus	pectinatus	Acanthodii	Ischnacanthiformes	Machaeracanthidae	Devonian	Lower	Emsian					western Queensland, Australia				Burrow et al 2006; Young and Burrow 2005
Machaeracanthus	peracutus	Acanthodii	Ischnacanthiformes	Machaeracanthidae	Devonian	Lower	Emsian					Akka, Morocco; Hunsruck; Zlichov Fm; Ahaggar, Algeria				Lehman, 1976; Sudkamp and Burrow, 2007; Derycke and Goujet, 2011
Machaeracanthus	polonicus	Acanthodii	Ischnacanthiformes	Machaeracanthidae	Devonian	Lower	Emsian			Barcza Formation		Holy Cross Mountains, Poland				Gürich 1901; Frey et al 2017
Machaeracanthus	sp.	Acanthodii	Ischnacanthiformes	Machaeracanthidae	Devonian	Lower	Emsian			Xiejiawan Formation		Beichuan, China				Zhu 2000; Burrow et al 2000
Machaeracanthus	retusus	Acanthodii	Ischnacanthiformes	Machaeracanthidae	Devonian	Upper	Frasnian			West Falls	Rhinestreet shale	NY	BA 3-5			455, 645; Denison, 1979; Reed, 1986
Machaeracanthus	sp.	Acanthodii	Ischnacanthiformes	Machaeracanthidae	Devonian	Upper	Frasnian			West Falls	Rhinestreet shale	NY	BA 3-5			455, 645; Denison, 1979; Reed, 1986
Machaeracanthus	longaevus	Acanthodii	Ischnacanthiformes	Machaeracanthidae	Devonian	Middle	Givetian	Hamilton	Erian Group	Ludlowville Formation		New York	BA 3-5			Denison, 1979; Brett et al 2007
Machaeracanthus	major	Acanthodii	Ischnacanthiformes	Machaeracanthidae	Devonian	MIddle	Givetian	Corniferous	Ulsterian	Columbus and Delaware Limestone		Ohio, USA				Eastman 1907
Machaeracanthus	retustus	Acanthodii	Ischnacanthiformes	Machaeracanthidae	Devonian	Middle	Givetian			Geneseo Shale Formation		New York	BA 5-6			Denison, 1979; Brett et al 2007
Machaeracanthus	sulcatus	Acanthodii	Ischnacanthiformes	Machaeracanthidae	Devonian	MIddle	Givetian	Corniferous	Ulsterian	Delaware Limestone; Onondaga Limestone		Ohio, USA; Canada; New York				Eastman 1907
Machaeracanthus	bohemicus	Acanthodii	Ischnacanthiformes	Machaeracanthidae	Devonian	Lower	Lochkovian					Bohemia				Sudkamp and Burrow, 2007
Machaeracanthus	bohemicus	Acanthodii	Ischnacanthiformes	Machaeracanthidae	Devonian	Lower	Pragian					Bohemia; Taunus Quarzit				Sudkamp and Burrow, 2007
Machaeracanthus	bohemicus	Acanthodii	Arthrodira		Devonian	Lower	Pragian			Nakaoling Formation		Hengxian and Xiangzhou, Guangxi, China				Zhao, 2010
Machaeracanthus	goujeti	Acanthodii	Ischnacanthiformes	Machaeracanthidae	Devonian	Lower	Pragian					Bohemia; Taunus Quarzit				Sudkamp and Burrow, 2007
Machaeracanthus	hunsrueckianum	Acanthodii	Ischnacanthiformes	Machaeracanthidae	Devonian	Lower	Pragian					Bohemia; Taunus Quarzit				Sudkamp and Burrow, 2007
Machaeracanthus	kayseri	Acanthodii	Ischnacanthiformes	Machaeracanthidae	Devonian	Lower	Pragian					Bohemia; Taunus Quarzit				Sudkamp and Burrow, 2007
Machaeracanthus	peracutus	Acanthodii	Ischnacanthiformes	Machaeracanthidae	Devonian	Lower	Pragian			Columbus and Delaware Limestone; Onondaga Limestone		Bohemia; Taunus Quarzit; Ohio; Le Roy and Lime Rock New York				Sudkamp and Burrow, 2007; Eastman 1907
Machaeracanthus	sulcatus	Acanthodii	Ischnacanthiformes	Machaeracanthidae	Devonian	Lower	Pragian					Gaspé, Quebec				Eastman 1907
Markacanthus	alius	Acanthodii	Acanthodiformes	Cheiracanthidae	Devonian	Middle	Eifelian			Vstrechnaya	upper	Severnaya Zemlya Archipelago, Russia	BA 1			Valiukevičius 2003
Markacanthus	costulatus	Acanthodii	Acanthodiformes	Cheiracanthidae	Devonian	Middle	Eifelian	Kostyukovichi		Lopushany Formation		village of Kormuzh, Luninets district, Brest region, Belarus				Plax 2019; Valiukevičius 1985
Markacanthus	paralellus	Acanthodii	Acanthodiformes	Cheiracanthidae	Devonian	Middle	Eifelian					Rezekna, Baltic; Narva, Baltic; Timan; Vstrechnaya				Luksevics et al., 2010
Markacanthus	alius	Acanthodii	Acanthodiformes	Cheiracanthidae	Devonian	Middle	Givetian					Burtneiki (harma)	BA 0			Denison 1979, Reed 1986; Kleesment and Mark-Kurik 1997
Mesacanthus	peachi	Acanthodii	Acanthodiformes	Mesacanthidae	Devonian	Middle	Eifelian			Old Red Sandstone		Achanarras	BA 0			Dineley, 1999
Mesacanthus	pusillus	Acanthodii	Acanthodiformes	Mesacanthidae	Devonian	Middle	Eifelian					Tynet Burn	BA 0			Dineley, 1999
Mesacanthus	sp	Acanthodii	Acanthodiformes	Mesacanthidae	Devonian	Middle	Eifelian			Old Red Sandstone		Cruaday	BA 0			Dineley, 1999
Mesacanthus	sp.	Acanthodii	Acanthodiformes	Mesacanthidae	Devonian	Middle	Eifelian					Melby	BA 0			Dineley, 1999
Mesacanthus	semistriatus	Acanthodii	Acanthodiformes	Mesacanthidae	Devonian	Lower	Emsian			Campbellton Formation		New Brunswick, Canada				Kennedy et al 2012
Mesacanthus	peachi	Acanthodii	Acanthodiformes	Mesacanthidae	Devonian	Middle	Givetian					Achanarras	BA 0			Dineley, 1999; Denison, 1979
Mesacanthus	pusillus	Acanthodii	Acanthodiformes	Mesacanthidae	Devonian	Middle	Givetian					Achanarras	BA 0			Dineley, 1999; Denison, 1979
Mesacanthus	sp.	Acanthodii	Acanthodiformes	Mesacanthidae	Devonian	Middle	Givetian					Achanarras	BA 0			Dineley, 1999; Denison, 1979
Mesacanthus	mitcheli	Acanthodii	Acanthodiformes	Mesacanthidae	Devonian	Lower	Lochkovian					UK(Scotland and Anglo-Welsh Borderland)				Blieck et al 2000; Richardson and Edwards 1989
Mesacanthus	mitchelli	Acanthodii	Acanthodiformes	Mesacanthidae	Devonian	Lower	Lochkovian			Dundee Formation		Tillywhandland	BA 0			Dineley & Metcalfe 1999
Milesacanthus	ancestralis	Acanthodii		Diplacanthisae	Devonian	Lower	Emsian			Jawf Formation		Saudi Arabia	BA 1			Burrow et al 2006
Milesacanthus	antarctica	Acanthodii		Diplacanthisae	Devonian	Middle	Givetian			Aztec Siltstone		South Victoria Land, Antarctica	BA 0			Denison, 1979; Pan 1958
Minioracanthus	sp.	Acanthodii	Climatiiformes	Climatiidae	Devonian	Middle	Eifelian					Narva, Baltic				Luksevics et al., 2010
Minioracanthus	laevis	Acanthodii	Climatiiformes	Climatiidae	Devonian	Upper	Frasnian
Minioracanthus	laevis	Acanthodii	Climatiiformes	Climatiidae	Devonian	Middle	Givetian			Burtnieki	Harma	Harma	BA 0			Luksevics et al 2010
New Genus	sp.	Acanthodii			Devonian	Middle	Givetian			Burtnieki	Harma	Harma	BA 0			Valiukevicius 1995
Nodocosta	denisoni	Acanthodii	Climatiiformes	Climatiidae	Devonian	Lower	Emsian			Sevy Dolomite		Nevada	BA 1			Burrow 2007; Osmond 1962
Nodocosta	pauli	Acanthodii	Climatiiformes	Climatiidae	Devonian	Middle	Givetian					Burtneiki	BA 0			455, 645, Denison, 1979; Young and Moody 2002; Maisey and Melo 2005; Kleesment and Mark-Kurik 1997
Nodocosta	sp.	Acanthodii	Climatiiformes	Climatiidae	Devonian	Middle	Givetian			Burtnieki Formation	Koorkuia Member	Estonia				Mark-Kurik 2000
Nodonchus	bambusifer	Acanthodii			Devonian	Lower	Lochkovian		Ditton Group		cornstone	Besom Farm (late)	BA 0			Dineley & Metcalfe 1999
Nostolepis	adzvensis	Acanthodii	Climatiiformes	Climatiidae	Devonian	Lower	Lochkovian			Khatayakha Formation		Adzva township, Komi Republic, Russia				Valiukevicius 2003
Nostolepis	adzvensis	Acanthodii	Climatiiformes	Climatiidae	Devonian	Lower	Lochkovian			Khatayakha Formation		Adzva township				Valiukevius 2003; Vergoossen, 1995
Nostolepis	athleta	Acanthodii	Climatiiformes	Climatiidae	Devonian	Lower	Lochkovian			Khatayakha and Toravey formations		Taimyr, Russia				Valiukevicius 2003
Nostolepis	athleta	Acanthodii	Climatiiformes	Climatiidae	Devonian	Lower	Pragian			Khatayakha and Toravey formations		Taimyr, Russia				Valiukevicius 2003
Nostolepis	costata	Acanthodii	Climatiiformes	Climatiidae	Devonian	Lower	Pragian			McColley Canyon Formation	Kobeh Member		BA 2-4			Burrow & Murphy 2016
Nostolepis	decora	Acanthodii	Climatiiformes	Climatiidae	Devonian	Lower	Lochkovian			Severnaya Zemlya Formation		Severnaya Zemlya Archipelago, Russia	BA 0-2			Valiukevičius 2003
Nostolepis	fragilis	Acanthodii	Climatiiformes	Climatiidae	Devonian	Lower	Lochkovian			Severnaya Zemlya Formation		Severnaya Zemlya Archipelago, Russia	BA 0-2			Valiukevičius 2003
Nostolepis	gaujensis	Acanthodii	Climatiiformes	Climatiidae	Devonian	Middle	Givetian			Aztec Siltstone		South Victoria Land, Antarctica	BA 0			Burrow et al., 2009; Kleesment and Mark-Kurik 1997
Nostolepis	gaujensis	Acanthodii	Climatiiformes	Climatiidae	Devonian	Middle	Givetian					Burtneiki (harma)	BA 0			Burrow et al., 2009; Kleesment and Mark-Kurik 1997
Nostolepis	gracilis	Acanthodii			Devonian	Lower	Emsian			Banmandaodi Formation		Lijiang, Yunnan				Zhao, 2010
Nostolepis	gracilis	Acanthodii			Devonian	Lower	Lochkovian			Xiaputonggou Formation		South China				Zhao, 2010
Nostolepis	gracilis	Acanthodii			Devonian	Lower	Lochkovian			Shanjiang Formation		Lijiang, Yunnan				Zhao, 2010
Nostolepis	tewonensis	Acanthodii	Climatiiformes	Climatiidae	Silurian-Devonian	Pridoli-Lochkovian	Pridoli-Lochkovian			Xiaputonggou Formation	Lower	Tewo county of Gansu Province,,West Qinling Mountains, China				Wang et al 1998	Z.Chen et al 2024
Nostolepis	guangxiensis	Acanthodii	Climatiiformes	Climatiidae	Devonian	Lower	Pragian			Point Hibbs Formation		western Tasmania	BA 3-4			Burrow et al. 1998; Winchester-Seeto & Carey 2000; Valiukevicius 2003b
Nostolepis	kernavensis	Acanthodii	Climatiiformes	Climatiidae	Devonian	Lower										Valiukevicius 1995
Nostolepis	lacrima	Acanthodii	Climatiiformes	Climatiidae	Devonian	Lower	Lochkovian					Taimyr and Timan-Pechora, northern Russia				Mark-Kurik 2013; Valiukevičius, 1994
Nostolepis	laticristata	Acanthodii	Climatiiformes	Climatiidae	Devonian	Lower	Lochkovian			Khatayakha Formation		Adzva township, Komi Republic, Russia				Valiukevicius 2003
Nostolepis	longipostera	Acanthodii	Climatiiformes	Climatiidae	Devonian	Lower	Lochkovian			Khatayakha Formation		Adzva township, Komi Republic, Russia				Valiukevicius 2003
Nostolepis	mingyinensis	Acanthodii			Devonian	Lower	Emsian			Banmandaodi Formation		Lijiang, Yunnan				Zhao, 2010
Nostolepis	mingyinensis	Acanthodii			Devonian	Lower	Lochkovian			Shanjiang Formation		Lijiang, Yunnan				Zhao, 2010
Nostolepis	minilonga	Acanthodii	Climatiiformes	Climatiidae	Devonian	Lower	Lochkovian			Toravey Formation		Timan Ridge, Komi Republic, Russia				Valiukevicius 2003
Nostolepis	minima	Acanthodii	Climatiiformes	Climatiidae	Devonian	Lower	Lochkovian			Severnaya Zemlya Formation & Podemnaya		Severnaya Zemlya Archipelago, Russia	BA 0-2			Valiukevičius 2003
Nostolepis	multicostata	Acanthodii	Climatiiformes	Climatiidae	Devonian	Lower	Lochkovian			Khatayakha Formation		Adzva township, Komi Republic, Russia				Valiukevicius 2003
Nostolepis	parathleta	Acanthodii	Climatiiformes	Climatiidae	Devonian	Lower	Lochkovian			Toravey Formation		Timan Ridge, Komi Republic, Russia				Valiukevicius 2003
Nostolepis	platycrista	Acanthodii	Climatiiformes	Climatiidae	Devonian	Lower	Lochkovian			Toravey Formation		Timan Ridge, Komi Republic, Russia				Valiukevicius 2003
Nostolepis	robusta	Acanthodii	Climatiiformes	Climatiidae	Devonian	Lower	Lochkovian	Borshchovo Regional Stage		Tomashevka 11 borehole		Belarus; Ukraine				Plax 2011
Nostolepis	zinaidae	Acanthodii	Climatiiformes	Climatiidae	Devonian	Lower	Lochkovian			Ovinparma Formation	1–2	Kozhym Rive, Timan, Russia				Valiukevius 2003; Vergoossen, 1995
Nostolepis	sp.	Acanthodii			Devonian	Middle	Eifelian			Dangdua-Lure Formations		Zoige and Tewo, China				Zhao, 2010
Nostolepis	sp.	Acanthodii	Climatiiformes	Climatiidae	Devonian	Middle	Eifelian					Rezekne, Baltic; Narva, Baltic; Timan				Luksevics et al., 2010
Nostolepis	sp.	Acanthodii			Devonian	Lower	Lochkovian			Cuifengshan Formation		Guangxi, Yunnan, China				Zhao, 2010
Nostolepis	striata	Acanthodii	Climatiiformes	Climatiidae	Devonian	Lower	Lochkovian			Pod"emnaya			BA 0-2			Valiukevičius 2003
Nostolepis	striata	Acanthodii			Devonian	Lower	Lochkovian			Xiaputonggou Formation		South China				Zhao, 2010
Nostolepis	striata	Acanthodii			Devonian	Lower	Lochkovian			Shanjiang Formation		Lijiang, Yunnan				Zhao, 2010
Nostolepis	striata	Acanthodii	Climatiiformes	Climatiidae	Devonian	Lower	Pragian			Point Hibbs Formation		western Tasmania	BA 3-4			Burrow et al. 1998; Winchester-Seeto & Carey 2000; Valiukevicius 2003b
Nostolepis	taimyrica	Acanthodii	Climatiiformes	Climatiidae	Devonian	Lower	Emsian					Timan- Pechora, Komi Republic, Russia				Valiukevicius 1994, 2003
Nostolepis	taimyrica	Acanthodii	Climatiiformes	Climatiidae	Devonian	Lower	Pragian					Timan- Pechora, Komi Republic, Russia				Valiukevicius 1994, 2003
Nostolepis	tareyensis	Acanthodii	Climatiiformes	Climatiidae	Devonian	Lower	Emsian					Timan- Pechora, Komi Republic, Russia				Valiukevicius 1994, 2003
Nostolepis	tareyensis	Acanthodii	Climatiiformes	Climatiidae	Devonian	Lower	Pragian					Timan- Pechora, Komi Republic, Russia				Valiukevicius 1994, 2003
Nostolepis	terraborea	Acanthodii	Climatiiformes	Climatiidae	Devonian	Lower	Lochkovian			Toravey Formation		Timan Ridge, Komi Republic, Russia				Valiukevicius 2003
Nostolepis	tewonensis	Acanthodii			Devonian	Lower	Lochkovian			Xiaputonggou Formation		South China				Zhao, 2010
Nostolepis	timanica	Acanthodii	Climatiiformes	Climatiidae	Devonian	Lower	Pragian			Point Hibbs Formation		western Tasmania	BA 3-4			Burrow et al. 1998; Winchester-Seeto & Carey 2000; Valiukevicius 2003b
Nostolepis	valentinae	Acanthodii	Climatiiformes	Climatiidae	Devonian	Lower	Lochkovian			Toravey Formation		Timan Ridge, Komi Republic, Russia				Valiukevicius 2003
Nostovicina	guangxiensis	Acanthodii	Climatiiformes	Climatiidae	Devonian	Lower	Lochkovian			Enmakaj Formation		Tonnel’nyj Brook, south of De Long Strait, Chukotka, Russia				Mark-Kurik 2013
Nostovicina	laticristata	Acanthodii	Climatiiformes	Climatiidae	Devonian	Lower	Lochkovian					circum-Arctic localities in northern Canada and Russia				Mark-Kurik 2013; Valiukevičius, 1994
Onchus	overathensis	Acanthodii	Polyspondyli	Onchidae	Devonian	MIddle	Eifelian			Kush-Yeilagh Formation		Eastern Alborz, Mazenderan, Iran				Bliecketal 1980
Onchus	latus	Acanthodii	Polyspondyli	Onchidae	Devonian	Upper	Famennian			Evieux		Belgium	BA 0			455; Denison, 1979
Onchus	rectus	Acanthodii	Polyspondyli	Onchidae	Devonian	Upper	Frasnian					Chemung				455
Onchus	wheathillensis	Acanthodii	Polyspondyli	Onchidae	Devonian	Lower	Lochkovian		Ditton Group		cornstone	Besom Farm (late)	BA 0			Dineley & Metcalfe 1999
Onchus	peracutus	Acanthodii	Polyspondyli	Onchidae	Devonian	Lower	Pragian			Holland Quarry Shale		Nortwestern Ohio, USA				Denison 1961
Onchus?	sp.	Acanthodii	Polyspondyli	Onchidae	Devonian	Middle	Givetian					Gerolstein	BA 3-4			Gross 1933; Maisey 1984
Oracanthus	abbreviatus	Acanthodii	Climatiida	Gyracanthidae	Devonian	MIddle	Givetian	Corniferous		Corniferous Limestone		Colombus, Ohio, USA				Newberry 1889
Oracanthus	fragilis	Acanthodii	Climatiida	Gyracanthidae	Devonian	MIddle	Givetian	Corniferous		Corniferous Limestone		Colombus, Ohio, USA				Newberry 1889
Oracanthus	granulatus	Acanthodii	Climatiida	Gyracanthidae	Devonian	MIddle	Givetian	Corniferous		Corniferous Limestone		Colombus, Ohio, USA				Newberry 1889
Oracanthus	multiseriatus	Acanthodii	Climatiida	Gyracanthidae	Devonian	MIddle	Givetian	Corniferous		Corniferous Limestone		Colombus, Ohio, USA				Newberry 1889
Oracanthus	sp.	Acanthodii	Climatiida	Gyracanthidae	Devonian	Middle	Givetian					Rockport	BA 2-3			Wells 1942
Oracanthus	obliquus	Acanthodii	Climatiida	Gyracanthidae	Devonian							Upper Keokuk, Iowa				St. John & Worthen, Geo. Survey 1875; Lesley 1889
Parexus	falcatus	Acanthodii	Climatiiformes	Climatiidae	Devonian	Lower	Lochkovian					UK(Scotland and Anglo-Welsh Borderland)				Blieck et al 2000; Richardson and Edwards 1989
Parexus	recurvus	Acanthodii	Climatiiformes	Climatiidae	Devonian	Lower	Lochkovian		Ditton Group	Old Red Sanstone		Brown Clee Hill district, Shropshire, England and at Talgarth, south Wales, UK				Burrow and Turner 2018; Agassiz, 1845
Paucicanthus	vanelsti	Acanthodii			Devonian	Lower	Lochkovian		Delorme	Road River - Camsell Formation		MOTH	BA 2?-3-4?			Zorn et al 2015
Pechoralepis	juozasi	Acanthodii			Devonian	Middle	Givetian			Aztec Siltstone		South Victoria Land, Antarctica	BA 0			Burrow et al., 2009
Persacanthus	kermanensis	Acanthodii	Ischnacanthiformes	Ischnacanthidae	Devonian	Upper	Frasnian			Rhinestreet Shale		New York, USA				Janiver 1977; Long 2004
Persacanthus	simpsoniensis	Acanthodii			Devonian	Middle	Givetian					Red Hill Nevada; Timan	BA 0			Schultze, 2010; Luksevics et al 2010
Plectrodus	sp.	Acanthodii		Ischnacanthida	Devonian	Lower	Lochkovian					Besom Farm (late)				Dineley, 1999
Podoliacanthus	zychi	Acanthodii			Devonian	Lower	Lochkovian			Ivanie Suite		Podolia	BA 0-2			Voichyshyn & Szaniawski 2012
Podoliacanthus	zychi	Acanthodii			Devonian	Lower	Pragian			Ivanie Suite		Podolia	BA 0-2			Voichyshyn & Szaniawski 2012
Poracanthodes	cf.	Acanthodii	Ischnacanthiformes	Poracanthodidae	Devonian	Lower	Lochkovian			Xiaputonggou Formation		Xiawunagou, Tewo County, Gansu, China				Zhu 2000
Poracanthodes	menneri	Acanthodii	Ischnacanthiformes	Poracanthodidae	Devonian	Lower	Lochkovian			Severnaya Zemlya Formation		Severnaya Zemlya Archipelago, Russia	BA 0-2			Valiukevičius 1995, 2003
Poracanthodes	zoigenesis	Acanthodii	Ischnacanthiformes	Poracanthodidae	Devonian	Lower	Lochkovian			Xiaputonggou Formation; Yanglugou Formation		Xiawunagou, Tewo County, Southern Gansu, China; Putonggou Section, Zoige County, Northern Sichuan, China				Zhu 2000; Zhao, 2010
Poracanthodes	porosus	Acanthodii			Silurian-Devonian	Pridoli-Lochkovian	Lochkovian			Xiaputonggou Formation		Tewo country, South China				Zhao, 2010, Wang 1998	Z.Chen et al 2024
Poracanthodes	punctatus	Acanthodii	Ischnacanthiformes	Poracanthodidae	Devonian	Lower	Pragian			Spokojnaya Formation		Severnaya Zemlya Archipelago, Russia	BA 0-2			Valiukevičius 2003
Poracanthodes	zoigenesis	Acanthodii	Ischnacanthiformes	Poracanthodidae	Silurian-Devonian	Pridoli-Lochkovian	Pridoli-Lochkovian			Xiaputonggou Formation	Lower Part	Zoige county of the Sichuan Province				Wang et al 1998	W.Chen et al 2024
Poracanthodes	gujingensis	Acanthodii	Ischnacanthiformes	Poracanthodidae	Devonian											Valiukevicius 1995; Wang & Dong 1989
Poracanthodes	subporosus	Acanthodii	Ischnacanthiformes	Poracanthodidae	Devonian							East Baltic				Valiukevicius 1998, 1995
Promesacanthus	eppleri	Acanthodii	Acanthodiformes	Mesacanthidae	Devonian	Lower	Lochkovian		Delorme	Road River - Camsell Formation		MOTH	BA 2?-3-4?			Zorn et al 2015
Protogonacanthus	juergeni	Acanthodii			Devonian	Upper	Frasnian			Plattenkalk		Gladbach	BA 2-4?			455; Denison, 1979; Miles 1966
Pruemolepis	wellsi	Acanthodii			Devonian	Lower	Lochkovian			Pod"emnaya			BA 0-2			Valiukevičius 2003
Ptomacanthus	anglicus	Acanthodii	Climatiiformes		Devonian	Lower	Lochkovian		Ditton Group			Wayne Herbert Quarry	BA 0			Dineley & Metcalfe 1999
Ptychodictyon	distinctum	Acanthodii	Diplacanthiformes	Diplacanthidae	Devonian	MIddle	Eifelian	Narova Regional Stage			Saba, Ruya, Lemovzha and Khotnezha	Leningrad Region, Russia				Ivanov and Lebedev 2011; Valiukevicius
Ptychodictyon	sp.	Acanthodii	Diplacanthiformes	Diplacanthidae	Devonian	Middle	Eifelian					Rezekne, Baltic; Narva, Baltic; Timan				Luksevics et al., 2010
Ptychodictyon	americanum	Acanthodii	Diplacanthiformes	Diplacanthidae	Devonian	Lower	Emsian			Water Canyon Formation; and Beartooth Butte Formation	Grassy Flat Member	Dry Canyon South, Nevada; yons, Cache County, Utah				Burrow 2007
Ptychodictyon	rimosum	Acanthodii	Diplacanthiformes	Diplacanthidae	Devonian	Middle	Givetian			Narva Formation		Burtneiki (harma); Estonia	BA 0			Valiukevicius, 1995; Mark-Kurik 2000
Ptychodictyon	sp.	Acanthodii	Diplacanthiformes	Diplacanthidae	Devonian	Middle	Givetian					Burtneiki (harma)	BA 0			Valiukevicius, 1995
Ptychodictyon	sulcatum	Acanthodii	Diplacanthiformes	Diplacanthidae	Devonian	Middle	Givetian					Burtneiki (harma)	BA 0			Valiukevicius, 1995
Ptychodyction	sp.	Acanthodii			Devonian	MIddle	Eifelian			Wood Bay Formation	Verdalen Member	Spitsbergen, Svalbard archipelago, Norway				Mondejar-Fernandez 2012
Rhadinacanthus	balticus	Acanthodii	Diplacanthiformes	Diplacanthidae	Devonian	MIddle	Eifelian	Narova Regional Stage			Saba, Ruya, Lemovzha and Khotnezha	Leningrad Region, Russia				Ivanov and Lebedev 2011; Gross
Rhadinacanthus	balticus	Acanthodii			Devonian	Middle	Eifelian			Dangdua-Lure Formations		Zoige and Tewo, China				Zhao, 2010
Rhadinacanthus	longispinus	Acanthodii	Diplacanthiformes	Diplacanthidae	Devonian	Middle	Eifelian					Rezekne, Baltic; Narva, Baltic; Timan; Achanarras, Cruaday, Den of Findon, Tynet Burn				Luksevics et al., 2010
Rhadinacanthus	sp.	Acanthodii	Diplacanthiformes	Diplacanthidae	Devonian	Middle	Eifelian					Rezekne, Baltic; Narva, Baltic; Timan; Achanarras, Cruaday, Den of Findon, Tynet Burn				Luksevics et al., 2010
Rhadinacanthus	sp.	Acanthodii	Diplacanthiformes	Diplacanthidae	Devonian	Upper	Famennian					Timan				Lebedev et al 2010
Rhadinacanthus	sp.	Acanthodii	Diplacanthiformes	Diplacanthidae	Devonian	Upper	Frasnian					Timan				Lebedev et al 2011
Rhadinacanthus	longispinus	Acanthodii	Diplacanthiformes	Diplacanthidae	Devonian	Middle	Givetian					Cruaday Quarry, Scotland	BA 0			Dineley, 1999; Agassiz 1835; Kleesment and Mark-Kurik 1997
Rhadinacanthus	multisulcata	Acanthodii	Diplacanthiformes	Diplacanthidae	Devonian	Middle	Givetian					Burtneiki (harma)	BA 0			Dineley, 1999; Agassiz 1835; Kleesment and Mark-Kurik 1997
Sevyacanthus	elliotti	Acanthodii	Climatiiformes	Climatiidae	Devonian	Lower	Emsian			Sevy Dolomite		Nevada	BA 1			Burrow 2007; Osmond 1962
Sevyacanthus	elliotti	Acanthodii	Climatiiformes	Climatiidae	Devonian	Lower	Emsian			Water Canyon		Utah	BA 1-2			Burrow 2007; Reed 1997
Sinacanthus	wuchangensis	Acanthodii			Devonian	Middle	Givetian					Wuchang, China				Denison, 1979
Striacanthus	sicaeformis	Acanthodii			Devonian	Upper	Frasnian					Freestone creek Victoria	BA 0			Hills 1932, Long 1983
Striacanthus	sp.	Acanthodii			Devonian	Upper	Frasnian					Victoria, Australia	BA 0			Burrow & Turner 2012
Striacanthus	sicaeformis	Acanthodii			Devonian	Middle	Givetian					Freestone creek Victoria				Hills 1932, Long 1983
Taemasacanthus	cooradigbeensis	Acanthodii			Devonian	Lower	Emsian		Murrumbidgee	Taemas Limestone		Taemas, New South Wales	BA 1-2			Lindley 2002
Taemasacanthus	erroli	Acanthodii			Devonian	Lower	Emsian		Murrumbidgee	Taemas Limestone		Taemas, New South Wales	BA 1-2			Long 1986
Taemasacanthus	narrengullenensis	Acanthodii			Devonian	Lower	Emsian		Murrumbidgee	Taemas Limestone		Taemas, New South Wales	BA 1-2			Lindley 2002
Tareyacanthus	magnificus	Acanthodii			Devonian	Middle	Eifelian			Hatchery Creek (late		Wee Jasper	BA 0			Valiukevicius, 1994; Hunt and Young, 2010
Taryacanthus	magnificus	Acanthodii			Devonian	Lower	Emsian			Hatchery Creek (late		Wee Jasper	BA 0			Hunt and Young 2011
Teneracanthus	toombaensis	Acanthodii			Devonian	Upper	Famennian									Derycke & Clement 2002
Tetanopsyrus	lindoei	Acanthodii			Devonian	Lower	Lochkovian		Delorme	Road River - Camsell Formation		MOTH	BA 2?-3-4?			Zorn et al 2015
Triazeugacanthus	affinus	Acanthodii			Devonian	Upper	Frasnian			Escuminac		Miguasha	BA 0-2?			Whiteaves, 1887; Gagnier, 1996
Trundlelepis	cervicostulata	Acanthodii	Ischnacanthiformes	Poracanthodidae	Devonian	Lower	Lochkovian			Connemarra formation; Garra formation		New South Wales, Australia				Burrow, 1997
Trundlelepis	sp.	Acanthodii	Ischnacanthiformes	Poracanthodidae	Devonian	Lower	Lochkovian			Ganxi Formation		Beichuan, China				Zhu 2000; Burrow et al 2000
Undichna	septemsucata	Acanthodii			Devonian	Lower	Pragian			Wood Bay Formation		Spitsbergen	BA 0	trace fossil		Wisshak et al. 2004
Uraniacanthus	curtus	Acanthodii	Diplacanthiformes	Ischnacanthidae	Devonian	Lower	Lochkovian		Ditton Group			Wayne Herbert Quarry; Tillywhandland	BA 0			Dineley & Metcalfe 1999
Uraniacanthus	spinosus	Acanthodii	Diplacanthiformes	Ischnacanthidae	Devonian	Lower	Lochkovian					UK(Scotland and Anglo-Welsh Borderland)				Blieck et al 2000; Richardson and Edwards 1989
Vernicomacanthus	uncinatus	Acanthodii			Devonian	Lower	Lochkovian		Ditton Group			Wayne Herbert Quarry	BA 0			Dineley & Metcalfe 1999
Watsonacanthus	oervigi	Acanthodii			Devonian	MIddle	Eifelian		Wood Bay Group	Stjørdalen Formation		Spitsbergen, Svalbard archipelago, Norway				Burrow et al 2006; Valiukevicius 1979
Watsonacanthus	sp.	Acanthodii			Devonian	Middle	Eifelian			Hatchery Creek (late		Wee Jasper	BA 0			Hunt and Young, 2010
Watsonacanthus	sp.	Acanthodii			Devonian	Lower	Emsian			Hatchery Creek (late		Wee Jasper	BA 0			Hunt and Young 2011
Watsonacanthus?	sp.	Acanthodii			Devonian	Lower	Pragian			Point Hibbs Formation		western Tasmania	BA 3-4			Burrow et al. 1998
Wetteldorfia	triangula	Acanthodii			Devonian	Lower	Emsian			Jawf Formation		Saudi Arabia	BA 1			Derycke and Goujet, 2011
Xylacanthus	grandis	Acanthodii	Ischnacanthiformes	Ischnacanthidae	Devonian	Lower	Pragian					Spitsbergen, Norway				Orvig, 1967; Long 2004
Xylacanthus	minutus	Acanthodii	Ischnacanthiformes	Ischnacanthidae	Devonian	Lower	Pragian					Spitsbergen, Norway				Gagnier & Goujet, 1997; Long 2004
Youngacanthus	gracilis	Acanthodii	Ischnacanthiformes	Ischnacanthidae	Devonian	Lower	Lochkovian			Xitun Formation		Qujing, China				Zhu 2000; Wang N. 1984
Youngacanthus	gracilis	Acanthodii			Devonian	Lower	Lochkovian			Cuifengshan Formation		Guangxi, Yunnan, China				Zhao, 2010
Zemlyacanthus	menneri	Acanthodii	Ischnacanthiformes	Ischnacanthidae	Devonian	Upper	Famennian			Connemarra Formation; Troffs and Gleninga formations		New South Wales and Victoria, Australia				Valiukevicius, 1992 ; Long 2004
Canobius	sp.	Actinopterygii	Palaeonisciformes	Canobiidae	Devonian	Upper	Famennian					Rance, Belgium				Derycke et al., 1995
Cheirolepis	sp.	Actinopterygii	Cheirolepiformes	Cheirolepidae	Devonian	Middle	Eifelian			Narva Formation	Leivu and Kemave Member	Estonia; Latvia				Mark-Kurik 2000
Cheirolepis	canadensis	Actinopterygii	Cheirolepiformes	Cheirolepidae	Devonian	Upper	Frasnian					Miguasha				Arratia and Cloutier, 1996; Whiteaves, 1881; Reed 1992
Cheirolepis	finlayi	Actinopterygii	Cheirolepiformes	Cheirolepidae	Devonian	Upper	Frasnian					Miguasha	BA 0-2?			Arratia and Cloutier, 1996; Whiteaves, 1881; Reed 1992
Cheirolepis	gaugeri	Actinopterygii	Cheirolepiformes	Cheirolepidae	Devonian	Middle	Givetian					Achanarras, Old Red Sandstone	BA 0			Arratia and Cloutier, 1996; Pearson and Westoll, 1979; Kleesment and Mark-Kurik 1997; Cloutier and Arratia, 2004, Schultze 2010
Cheirolepis	gracilis	Actinopterygii	Cheirolepiformes	Cheirolepidae	Devonian	Middle	Givetian			Parnu Formation; Narva Formation	Vadja Member	Achanarras, Old Red Sandstone; Germany; Burneiki (abava; Harma); Red Hill Nevada; Latvia; Estonia	BA 0			Arratia and Cloutier, 1996; Pearson and Westoll, 1979; Kleesment and Mark-Kurik 1997 2000; Cloutier and Arratia, 2004, Schultze 2010
Cheirolepis	schultzei	Actinopterygii	Cheirolepiformes	Cheirolepidae	Devonian	Middle	Givetian					Red Hill, Nevada	BA 0			Arratia and Cloutier, 1996; Pearson and Westoll, 1979; Kleesment and Mark-Kurik 1997; Cloutier and Arratia, 2004, Schultze 2010
Cheirolepis	sinualis	Actinopterygii	Cheirolepiformes	Cheirolepidae	Devonian	Middle	Givetian	Adrov Regional Stage				Belarus				Mark-Kurik 2000
Cheirolepis	trailli	Actinopterygii	Cheirolepiformes	Cheirolepidae	Devonian	Middle	Givetian					Achanarras, Old Red Sandstone	BA 0			Arratia and Cloutier, 1996; Pearson and Westoll, 1979; Kleesment and Mark-Kurik 1997; Cloutier and Arratia, 2004, Schultze 2010
Cheirolepis		Actinopterygii	Cheirolepiformes	Cheirolepidae	Devonian	Middle	Givetian			Burtnieki	Abava	Burtneiki	BA 0			Arratia and Cloutier, 1996; Pearson and Westoll, 1979; Kleesment and Mark-Kurik 1997; Cloutier and Arratia, 2004, Schultze 2010
Cheirolepis		Actinopterygii	Cheirolepiformes	Cheirolepidae	Devonian	Middle	Givetian			Burtnieki	Harma	Burtneiki	BA 0			Arratia and Cloutier, 1996; Pearson and Westoll, 1979; Kleesment and Mark-Kurik 1997; Cloutier and Arratia, 2004, Schultze 2010
Cheirolepis		Actinopterygii	Cheirolepiformes	Cheirolepidae	Devonian	Middle	Givetian					Germany	BA 0			Arratia and Cloutier, 1996; Pearson and Westoll, 1979; Kleesment and Mark-Kurik 1997; Cloutier and Arratia, 2004, Schultze 2010
Cuneognathus	gardineri	Actinopterygii			Devonian	Upper	Famennian					East Greenland				Friedman and Blom, 2006
Dialipina	markae	Actinopterygii			Devonian	Lower	Lochkovian					NW Canada; Siberia	BA 1-2			Burrow 1995
Dialipina	markae	Actinopterygii	Palaeonisciformes		Devonian	Lower	Lochkovian			Kureika/Kurejka Fm		Kotelny Island/Kotuj River Basin	BA1-2	416	411	Schultze and Cumbaa 2001; Mark-Kurik 2013; Cherkesova, 1999
Donnrosenia	schaefferi	Actinopterygii			Devonian	Middle	Givetian					Aztec Siltstone, Australia	BA 0			Long et al., 2008
Elonichthys	denticulatus	Actinopterygii	Palaeonisciformes	Elonichthyidae	Devonian	Upper	Famennian					Belgium				Blieck et al 2000; Derycke-Khatir 1994
Elonichthys	sp.	Actinopterygii	Palaeonisciformes	Elonichthyidae	Devonian	Upper	Famennian					Belgium				Blieck et al 2000; Derycke-Khatir 1994
Gogosardinus	coatesi	Actinopterygii			Devonian	Upper	Frasnian					Gogo, Australia	BA 3-4			Gardiner and Bartram, 1987; Gardiner 1994; Long 2008; Choo et al., 2009
Gonatodus	brainerdi	Actinopterygii			Devonian	Upper	Famennian					Berea Sandstone				Newberry, 1889
Howqualepis	rostridens	Actinopterygii			Devonian	Middle	Givetian					Mt. Howitt, Australia	BA 0			Long, 1988; Long, 1999)
Kentuckia	hlavini	Actinopterygii	Palaeonisciformes	Stegotrachelidae	Devonian	Upper	Famennian			Cleveland shale		Ohio, United States				Dunkle, 1964
Krasnoyarichthys	jesseni	Actinopterygii			Devonian	Upper	Famennian					Tula, Siberia				Prokofiev, 2002
Large Paleoniscid	sp.	Actinopterygii			Devonian	Upper	Famennian					Witpoort				Anderson et al., 1999; Warren, 2000
Ligulalepis	sinensis	Actinopterygii			Devonian	Middle	Eifelian			Dangdua-Lure Formations		Zoige and Tewo, China				Zhao, 2010
Ligulalepis	sp.	Actinopterygii			Devonian	Middle	Eifelian			Dangdou Formation		Tewo, China				Zhu 2000; Wang N. et al 2000; Zhao, 2010
Ligulalepis	cf.	Actinopterygii			Devonian	Lower	Emsian			Ertang Formation		Wuxuan, China				Zhu 2000; Wang N. 1992
Ligulalepis	sinensis	Actinopterygii			Devonian	Lower	Emsian			Ganxi Formation		Beichuan, China				Zhu 2000; Burrow et al 2000
Ligulalepis	toombsi	Actinopterygii			Devonian	Lower	Lochkovian					New South Wales, Australia	BA 1-3			Burrow 1995
Ligulalepis	toombsi	Actinopterygii			Devonian	Lower	Pragian					New South Wales, Australia	BA 1-3			Burrow 1995
Limnomis	delaneyi	Actinopterygii			Devonian	Upper	Famennian					Hyner PA	BA 0			Daeshler 2000
Machaeracanthus	goujeti	Actinopterygii	Ischnacanthiformes	Machaeracanthidae	Devonian	Lower	Lochkovian					Iberian Chains, Spain				Héctor Botella , Carlos Martínez-Pérez , Rodrigo Soler-Gijón 2012
Meemannia	eos	Actinopterygii			Devonian	Lower	Lochkovian			Cuifengshan/Xitun Fm	Xitun	Qujing area, Yunnan	BA0-2	415	411	Lu et al. 2016; Zhu et al. 2006
Mimia (scales)	sp.	Actinopterygii		Mimiidae	Devonian	Upper	Famennian					Belgium	BA 0			Derycke et al., 1995
Mimipiscus	toombsi	Actinopterygii			Devonian	Upper	Frasnian					Gogo, Australia; Gnueda	BA 3-4			Gross, 1950; Jessen 1968; Gardiner and Bartram, 1977, Gardiner, 1984; Burrow et al 2010; Friedman, 2014
Mimipiscus	toombsi	Actinopterygii			Devonian	Upper	Frasnian					Germany				Choo
Moythomasia	striata	Actinopterygii			Devonian	Middle	Eifelian			Dangdua-Lure Formations		Zoige and Tewo, China				Zhao, 2010
Moythomasia	durgaringa (Gogo)	Actinopterygii	Palaeonisciformes	Moythomasiidae	Devonian	Upper	Frasnian					Gogo, Australia; Chehriseh; Kerman; Beaulieu France; Wildungen; Gnueda; Timan; Plavinas Baltic; CDF	BA 3-4			Jessen 1967; Janvier 1977; Gross, 1953; Burrow et al 2010; Lebedev et al 2010
Moythomasia	laevigata	Actinopterygii	Palaeonisciformes	Moythomasiidae	Devonian	Upper	Frasnian					Gogo, Australia; Chehriseh; Kerman; Beaulieu France; Wildungen; Gnueda; Timan; Plavinas Baltic; CDF	BA 3-4			Jessen 1967; Janvier 1977; Gross, 1953; Burrow et al 2010; Lebedev et al 2010
Moythomasia	nitida	Actinopterygii	Palaeonisciformes	Moythomasiidae	Devonian	Upper	Frasnian					Gogo, Australia; Chehriseh; Kerman; Beaulieu France; Wildungen; Gnueda; Timan; Plavinas Baltic; CDF	BA 3-4			Jessen 1967; Janvier 1977; Gross, 1953; Burrow et al 2010; Lebedev et al 2010
Moythomasia	sp.	Actinopterygii	Palaeonisciformes	Moythomasiidae	Devonian	Upper	Frasnian			Beaulieu Formation		France				Derycke et al., 1995
Moythomasia	striata	Actinopterygii	Palaeonisciformes	Moythomasiidae	Devonian	Upper	Frasnian			Coumiac Formation		Montagne Noire, Herault, France				Blieck et al 2000
Moythomasia	striatus	Actinopterygii	Palaeonisciformes	Moythomasiidae	Devonian	Upper	Frasnian					Gogo, Australia; Chehriseh; Kerman; Beaulieu France; Wildungen; Gnueda; Timan; Plavinas Baltic; CDF	BA 3-4			Jessen 1967; Janvier 1977; Gross, 1953; Burrow et al 2010; Lebedev et al 2010
Moythomasia	sp.	Actinopterygii	Palaeonisciformes	Moythomasiidae	Devonian	Middle	Givetian			Bluff Head Formation		Hong Kong				Zhu 2000; Wang N. & Lee 1997
New Cleveland	sp.	Actinopterygii			Devonian	Upper	Famennian					Cleveland Shale				Terry
Orvikuina	sp.	Actinopterygii	Palaeonisciformes	Stegotrachelidae	Devonian	Middle	Eifelian			Narva Formation	Vadja member	Rezekna, Baltic; Narva, Baltic				Luksevics et al., 2010; Mark-Kurik 2000
Orvikuina	vardiaensis	Actinopterygii	Palaeonisciformes	Stegotrachelidae	Devonian	Middle	Eifelian	Kostyukovichi		Lopushany Formation		village of Kormuzh, Luninets district, Brest region, Belarus				Plax 2019; Gross 1953; Mark-Kurik 2000
Orvikuina	vardiensis	Actinopterygii	Palaeonisciformes	Stegotrachelidae	Devonian	MIddle	Givetian			Pelcha Formation		southwestern part of Belarus within the Volyn Monocline				Plax 2011
Osorioichthys	marginis	Actinopterygii		Osorioichthyidae	Devonian	Upper	Famennian					Belgium	BA 0			Casier, 1952, 1954; Taverne 1997; Derycke et al 1995
Palaeoniscus	devonicus	Actinopterygii	Palaeonisciformes	Palaeoniscidae	Devonian	Upper	Frasnian		Senecan	Genesee Shale; Rhinestreet Shale		Glenville, North Evans, and New Albany Black Shale of Kentucky; Sparta New York				Eastman 1907
Paleoniscus	sp.	Actinopterygii	Palaeonisciformes	Palaeoniscidae	Devonian					Portage Formation		New York, USA				USNM V
Persacanthus	simpsonensis	Actinopterygii			Devonian	Upper	Frasnian					Red Hill, Nevada	BA 0			Reed 1986
Qinglingichthys	lii	Actinopterygii			Devonian	Middle	Eifelian			Dangdua-Lure Formations		Zoige and Tewo, China				Zhao, 2010
Qinlingichthys	lii	Actinopterygii			Devonian	MIddle	Eifelian			Dangdou Formation		Dandougou, Tewo County, West Qinling, China				Zhu 2000
Qinlingichthys	lii	Actinopterygii			Devonian	Middle	Eifelian			Lure Formation		Tewo, China				Zhu 2000; Wang N. et al. (in prep.)
Rhadinichthys	devonicus	Actinopterygii	Palaeonisciformes	Rhadinichthyidae	Devonian	Upper	Frasnian					Rhinestreet, Kerman; Holy Cross Mountains				Clarke, Hussakof and Bryant 1918; Hussakof and Bryant 1919; Janvier 1974; Gorizdro-K 1950
Rhadinichthys	sp.	Actinopterygii	Palaeonisciformes	Rhadinichthyidae	Devonian					Ohio Shale		Ohio, USA				USNM V
Stegotrachelus	finlayi	Actinopterygii			Devonian	Upper	Frasnian					Gladbach	BA 2-4?			Woodward and White, 1926; Gardiner, 1963
Stegotrachelus	finlayi	Actinopterygii			Devonian	Middle	Givetian					Shetland	BA 0			Woodward and White, 1926; Gardiner, 1963; Dineley, 1999
Tegeolepis	clarki	Actinopterygii			Devonian	Upper	Famennian			Cleveland shale			BA 4-6?			Newberry, 1888; Dunkle and Schaeffer, 1973
Terenolepis	toombaensis	Actinopterygii			Devonian	Lower	Lochkovian			Trundle Beds		southern Toomba Range, western Queensland				Young 2010; Burrow et Young 2005
Terenolepis	turnerae	Actinopterygii			Devonian	Lower	Lochkovian					New South Wales, Australia	BA 1-3			Burrow 1995
Unnamed deep bodied		Actinopterygii			Devonian	Upper	Famennian			Cleveland Shale
unnamed taxa	sp.	Actinopterygii			Devonian	Upper	Famennian					Hyner PA	BA 0			Daeschler 2000
Euphanerops	longaevus	Agnatha	Euphanerida	Euphaneropidae	Devonian	Frasnian				Escmuinac Formation		Scaumenac bay, Quebec				Eastman 1907
"Ctenacanthus"	vetustus	Chondrichthyes	Ctenacanthiformes	Ctenacanthidae	Devonian	Upper	Famennian					Cleveland Shale	BA 4-6?			Maisey 1984, Hlavin 1976
Acmoniodus	clarkei	Chondrichthyes		Copodontid Holocephalii	Devonian	Upper	Frasnian					Copodontid Holocephalii				Stahl 1999; Hussakof and Bryant 1918
Acondylacanthus	gracilis	Chondrichthyes	Ctenacanthiformes	Ctenacanthidae	Devonian	Upper	Famennian	Kushelga		Bilovo Formation		Verkhneuralsk town, Chelyabinsk Region, South Urals, Russia; Germany				Lebedev 2020
Acondylacanthus	jaekeli	Chondrichthyes	Ctenacanthiformes	Ctenacanthidae	Devonian	Upper	Famennian	Kushelga		Bilovo Formation		Verkhneuralsk town, Chelyabinsk Region, South Urals, Russia; Germany				Lebedev 2020
Acondylocanthus	gracilimus	Chondrichthyes		Elasmobranchii	Devonian	Middle	Givetian					Rockport				Wells 1942
Ageleodus	pectinatus	Chondrichthyes			Devonian	Upper	Famennian					Red Hill	BA 0
Altholepis	composita	Chondrichthyes	Altholepidiformes	Altholepididae	Devonian	Lower	Lochkovian		Delorme Group	Road River - Camsell Formations		Spain, Podolia, MacKenzie Mountains Canada	BA 3-4			Dupret et al. 2011
Altholepis	salopensis	Chondrichthyes	Altholepidiformes	Altholepididae	Devonian	Lower	Lochkovian		Ditton Group	Old Red Sanstone		Brown Clee Hill district, Shropshire, England and at Talgarth, south Wales, UK				Burrow and Turner 2018
Altholepis	sp.	Chondrichthyes	Altholepidiformes	Altholepididae	Devonian	Lower	Lochkovian		Ditton Group	Old Red Sanstone		Brown Clee Hill district, Shropshire, England and at Talgarth, south Wales, UK				Burrow and Turner 2018
Amelacanthus	americanus	Chondrichthyes	Ctenacanthiformes	Ctenacanthidae	Devonian	Upper	Famennian	Zadonskian		Bilovo Formation		Gornostayevka Quarry, Orel Region, Central Russia				Lebedev 2020
Amelacanthus	laevis	Chondrichthyes	Ctenacanthiformes	Ctenacanthidae	Devonian	Upper	Famennian	Zadonskian		Bilovo Formation		Gornostayevka Quarry, Orel Region, Central Russia				Lebedev 2020
Amelacanthus	plicatus	Chondrichthyes	Ctenacanthiformes	Ctenacanthidae	Devonian	Upper	Famennian	Zadonskian		Bilovo Formation		Gornostayevka Quarry, Orel Region, Central Russia				Lebedev 2020
Amelacanthus	sp.	Chondrichthyes	Ctenacanthiformes	Ctenacanthidae	Devonian	Upper	Famennian	Zadonskian		Bilovo Formation		Gornostayevka Quarry, Orel Region, Central Russia				Lebedev 2020
Amelacanthus	sulcatus	Chondrichthyes	Ctenacanthiformes	Ctenacanthidae	Devonian	Upper	Famennian	Zadonskian		Bilovo Formation		Gornostayevka Quarry, Orel Region, Central Russia				Lebedev 2020
Anareodus	statei	Chondrichthyes			Devonian	Middle	Givetian					Aztec	BA 0			Long and Young, 1995; Hairapetian et al., 2008
Antarctilamna	sp.	Chondrichthyes	Antarctilamniformes	Antarctilamnidae	Devonian	Middle	Eifelian					Bokkeveld, South Africa; Khush-Yeilagh, Iran	BA 0-1			Anderson et al., 1999; Chaloner et al., 1980
Antarctilamna	sp.	Chondrichthyes	Antarctilamniformes	Antarctilamnidae	Devonian	Middle	Eifelian-Givetian			Belen Formation		Bolivia	BA 2-3
Antarctilamna	seriponensis	Chondrichthyes	Antarctilamniformes	Antarctilamnidae	Devonian	Lower	Emsian			Cuche Formation		Wajid, Saudi Arabia (early); Bolivia; Colombia				Derycke and Goujet, 2011; Janiver and Villaroel 2000
Antarctilamna	ultima	Chondrichthyes	Antarctilamniformes	Antarctilamnidae	Devonian	Upper	Famennian			Witpoort Formation		South Africa				Lebedev 2020; Anderson et al. 1999; Gess and Coates 2015
Antarctilamna	prisca	Chondrichthyes	Antarctilamniformes	Antarctilamnidae	Devonian	Upper	Frasnian			Bunga Beds		NSW	BA 0			Janvier & Villarroel, 2000; Young 1983
Antarctilamna	sp.	Chondrichthyes	Antarctilamniformes	Antarctilamnidae	Devonian	Upper	Frasnian			Bunga Beds		NSW	BA 0			Janvier & Villarroel, 2000; Young 1983
Antarctilamna	prisca	Chondrichthyes	Antarctilamniformes	Antarctilamnidae	Devonian	Middle	Givetian			Aztec Siltstone		South Victoria Land, Antarctica	BA 0			Young 1982
Antarctilamna	prisca	Chondrichthyes	Antarctilamniformes	Antarctilamnidae	Devonian	Middle	Givetian			Bunga Beds		NSW	BA 0			Young 1982
Antarctilamna	sp.	Chondrichthyes	Antarctilamniformes	Antarctilamnidae	Devonian	Lower	Pragian				Jauf Formation	Saudi Arabia	BA 1			Derycke and Goujet, 2011
Arduodens	flammeus	Chondrichthyes		Ctenacanthida Elasmobranchii	Devonian	Upper	Famennian					Chehriseh (Lower)				Hairapetian and Ginter 2009
Arduodens	flammeus	Chondrichthyes			Devonian	Upper	Frasnian			Shishtu Formation		Kale Sardar	BA 4-5	distal shelf - slope		Hairapetian et al., 2010
Aztecodus	harmsenae	Chondrichthyes			Devonian	Middle	Givetian			Aztec Siltstone		South Victoria Land, Antarctica	BA 0			Burrow et al 2009
Bobbodus	sp.	Chondrichthyes			Devonian	Upper	Famennian					Belgium	BA 0			Derycke, 1994; Derycke et al., 1995
Bransonella	sp.	Chondrichthyes		Xenacanthiformes Elasmobranchii	Devonian	Upper	Famennian					Nevada				Ginter, 2001
Callognathus	regularis	Chondrichthyes			Devonian	Upper	Frasnian					Huron shale, Ohio; Portage/Rhinestreet				521; Denison, 1978; Maisch 1988
Callognathus	serratus	Chondrichthyes			Devonian	Upper	Frasnian					Huron shale, Ohio; Portage/Rhinestreet				521; Denison, 1978; Maisch 1988
Campodus	sp.	Chondrichthyes			Devonian	Upper	Famennian					Belgium	BA 0			Derycke, 1994; Derycke et al., 1995
Celtiberina	maderi	Chondrichthyes	Elasmobranchii		Devonian	Lower	Lochkovian			Nogueras Formation		Celtiberia, Spain				Carls 1988
Changolepis	tricuspidus	Chondrichthyes			Devonian	Lower	Lochkovian			Xitun Formation		Qujing, China				Zhu 2000; Wang N. 1984
Changolepis	tricuspidus	Chondrichthyes			Devonian	Lower	Lochkovian			Cuifengshan Formation		Guangxi, Yunnan, China				Zhao, 2010
Cladodoides	sp.	Chondrichthyes	Ctenacanthiformes	Ctenacanthidae	Devonian	Upper	Frasnian			Sly Gap Formation		south-central New Mexico, USA				Hodnett and Lucas 2015; Ivanov and Lucas, 2011
Cladodus	acutus	Chondrichthyes	Cladoselachiformes	Cladoselachidae	Devonian	Upper	Famennian					Mae Sam Lap Thailand (Latest); Holy Cross Mountains; Kale Sardar; Xom Nha Vietnam				Long, 1990; Ginter and Ivanov 1990; Wang et al 2010
Cladodus	claypolei	Chondrichthyes	Cladoselachiformes	Cladoselachidae	Devonian	Upper	Famennian			Cleveland Shale		Rocky River, Ohio				Eastman 1907
Cladodus	concinnus	Chondrichthyes	Cladoselachiformes	Cladoselachidae	Devonian	Upper	Famennian			Cleveland Shale		Lorain County, Ohio				Eastman 1907
Cladodus	rivi-petrosi	Chondrichthyes	Cladoselachiformes	Cladoselachidae	Devonian	Upper	Famennian			Cleveland Shale		Rocky River, Ohio				Eastman 1907
Cladodus	subulatus	Chondrichthyes	Cladoselachiformes	Cladoselachidae	Devonian	Upper	Famennian			Cleveland Shale		Ohio, USA				Eastman 1907
Cladodus	teeth	Chondrichthyes	Cladoselachiformes	Cladoselachidae	Devonian	Upper	Famennian					Mae Sam Lap Thailand (Latest); Holy Cross Mountains; Kale Sardar; Xom Nha Vietnam				Long, 1990; Ginter and Ivanov 1990; Wang et al 2010
Cladodus	terrelli	Chondrichthyes	Cladoselachiformes	Cladoselachidae	Devonian	Upper	Famennian			Cleveland Shale		Lorain County, Ohio				Eastman 1907
Cladodus	tumidus	Chondrichthyes	Cladoselachiformes	Cladoselachidae	Devonian	Upper	Famennian			Cleveland Shale		Sheffield, Ohio				Eastman 1907
Cladodus	coniger	Chondrichthyes	Cladoselachiformes	Cladoselachidae	Devonian	Upper	Frasnian	Chautauquan	Chemung Group	Chemung Beds		Warren, Pennsylvania				Eastman 1907
Cladodus	sp.	Chondrichthyes	Cladoselachiformes	Cladoselachidae	Devonian	Upper	Frasnian									Long & Burrett 1989
Cladodus	monroei	Chondrichthyes	Cladoselachiformes	Cladoselachidae	Devonian	Middle	Givetian		Erian	Hamilton Limestone		Milwaukee, Wisconsin				Eastman 1907
Cladodus	prototypus	Chondrichthyes	Cladoselachiformes	Cladoselachidae	Devonian	Middle	Givetian	Corniferous	Ulsterian	Columbus Limestone		Columbus, Ohio				Eastman 1907
Cladoides	sp	Chondrichthyes	Ctenacanthiformes	Ctenacanthidae	Devonian	Upper	Frasnian					Kerman				Janvier, 1977; Zangerl 1981; Hairapetian et al., 2010
Cladoides	sp	Chondrichthyes	Ctenacanthiformes	Ctenacanthidae	Devonian	Upper	Frasnian					Kale Sardar				Janvier, 1977; Zangerl 1981; Hairapetian et al., 2010
Cladoides	wildungensis	Chondrichthyes	Ctenacanthiformes	Ctenacanthidae	Devonian	Upper	Frasnian					Bad Wildungen	BA 3-4?			Janvier, 1977; Zangerl 1981; Hairapetian et al., 2010
Cladolepis	gunnelli	Chondrichthyes	Cladoselachiformes	Cladoselachidae	Devonian	Lower	Emsian			Santa Lucia Formation		Spain				Burrow et al 2006; Mader 1986
Cladolepis	sp.	Chondrichthyes	Cladoselachiformes	Cladoselachidae	Devonian	Lower	Emsian			Xiejiwan Formation		Beichuan, China				Zhu 2000; Burrow et al 2000
Cladoselache	acanthopterygus	Chondrichthyes	Cladoselachiformes	Cladoselachidae	Devonian	Upper	Famennian									1066, 2; Williams 1999
Cladoselache	acutus	Chondrichthyes	Cladoselachiformes	Cladoselachidae	Devonian	Upper	Famennian					Cleveland Shale; Thailand, Germany	BA 4-6?			1066, 2; Williams 1999
Cladoselache	brachypterygius	Chondrichthyes	Cladoselachiformes	Cladoselachidae	Devonian	Upper	Famennian									1066, 2; Williams 1999
Cladoselache	clarki	Chondrichthyes	Cladoselachiformes	Cladoselachidae	Devonian	Upper	Famennian					Cleveland Shale; Thailand, Germany	BA 4-6?			1066, 2; Williams 1999
Cladoselache	desmopterygius	Chondrichthyes	Cladoselachiformes	Cladoselachidae	Devonian	Upper	Famennian									1066, 2; Williams 1999
Cladoselache	fyleri	Chondrichthyes	Cladoselachiformes	Cladoselachidae	Devonian	Upper	Famennian									1066, 2; Williams 1999
Cladoselache	kepleri	Chondrichthyes	Cladoselachiformes	Cladoselachidae	Devonian	Upper	Famennian									1066, 2; Williams 1999
Cladoselache	pattersoni	Chondrichthyes	Cladoselachiformes	Cladoselachidae	Devonian	Upper	Famennian					Cleveland Shale; Thailand, Germany	BA 4-6?			1066, 2; Williams 1999
Cladoselache	sinuatus	Chondrichthyes	Cladoselachiformes	Cladoselachidae	Devonian	Upper	Famennian			Cleveland Shale		Ohio, USA				Eastman 1907
Cladoselache	acanthopterygus	Chondrichthyes	Cladoselachiformes	Cladoselachidae	Devonian	Upper	Frasnian			Rhinestreet			BA 3-4?			Eastman; Williams, 1999; Gross 1937; Zangerl 1981
Cladoselache	brachypterygius	Chondrichthyes	Cladoselachiformes	Cladoselachidae	Devonian	Upper	Frasnian									Eastman; Williams, 1999; Gross 1937; Zangerl 1981
Cladoselache	desmopterygius	Chondrichthyes	Cladoselachiformes	Cladoselachidae	Devonian	Upper	Frasnian									Eastman; Williams, 1999; Gross 1937; Zangerl 1981
Cladoselache	fyleri	Chondrichthyes	Cladoselachiformes	Cladoselachidae	Devonian	Upper	Frasnian									Eastman; Williams, 1999; Gross 1937; Zangerl 1981
Cladoselache	hassiacus	Chondrichthyes	Cladoselachiformes	Cladoselachidae	Devonian	Upper	Frasnian			Kellwasserkalk		Bad Wildungen	BA 3-4?			Eastman; Williams, 1999; Gross 1937; Zangerl 1981
Cladoselache	kepleri	Chondrichthyes	Cladoselachiformes	Cladoselachidae	Devonian	Upper	Frasnian									Eastman; Williams, 1999; Gross 1937; Zangerl 1981
Cladoselache	sp.	Chondrichthyes	Cladoselachiformes	Cladoselachidae	Devonian	Upper	Frasnian	Portage Beds	Senecan Group	Kellwasserkalk		Bad Wildungen; Eighteen Mile Creek, New York	BA 3-4?			Eastman; Williams, 1999; Gross 1937; Zangerl 1981
Clairina	depressus	Chondrichthyes	Phoebodontiformes	Phoebodontidae	Devonian	Upper	Famennian			Pramosio Limestone		Carnic Alps, northern Italy				Randon 2007
Climatius	latispinosus	Chondrichthyes	Climatiiformes	Climatiidae	Devonian	Lower	Emsian			Campbelton Formation		Campbellton, New Brunswick, Canada				Maisey 1984; Whiteaves 1881, Denison for Taxa	Kennedy et al 2012
Cobelodus	sp.	Chondrichthyes		Symmorida Symmoriformes	Devonian	Upper	Famennian					Tafilalt				Derycke et al., 2008
Conchodontus	sp.	Chondrichthyes			Devonian	Upper	Famennian					Daihua	BA 3-4			Pan and Dineley 1999; Zhao and Zhu 2010; Zhao, 2010
Conchodontus	zeigleri	Chondrichthyes			Devonian	Upper	Famennian					Daihua	BA 3-4			Pan and Dineley 1999; Zhao and Zhu 2010; Zhao, 2010
Coronodus	reimanni	Chondrichthyes		coronodontida Elasmobranchii	Devonian	Upper	Frasnian					Genesee New York				Bryant 1923
Ctenacanthus	angustus	Chondrichthyes	Ctenacanthiformes	Ctenacanthidae	Devonian	Upper	Famennian					Red Hill				Williams, 1999; Derycke et al., 1995; Bryant and Johnson 1936; Maisey 1984; Zhao and Zhu 2010
Ctenacanthus	clarki	Chondrichthyes	Ctenacanthiformes	Ctenacanthidae	Devonian	Upper	Famennian					Cleveland Shale	BA 4-6?			Williams, 1999; Derycke et al., 1995; Bryant and Johnson 1936; Maisey 1984; Zhao and Zhu 2010
Ctenacanthus	compressus	Chondrichthyes	Ctenacanthiformes	Ctenacanthidae	Devonian	Upper	Famennian					Cleveland Shale	BA 4-6?			Williams, 1999; Derycke et al., 1995; Bryant and Johnson 1936; Maisey 1984; Zhao and Zhu 2010
Ctenacanthus	concinnus	Chondrichthyes	Ctenacanthiformes	Ctenacanthidae	Devonian	Upper	Famennian	Volgogradian		Bilovo Formation		Kamenka village, Russia				Newberry, 1875; Lebedev 2020
Ctenacanthus	crenulatus	Chondrichthyes	Ctenacanthiformes	Ctenacanthidae	Devonian	Upper	Famennian			Yığınlı Formation		Turkey				Lebedev 2020; McCoy 1855; Janvier et al. 1984
Ctenacanthus	formosus	Chondrichthyes	Ctenacanthiformes	Ctenacanthidae	Devonian	Upper	Famennian		Waverly Series	Berea Grit Sandstone; Cuyahoga Shale		Vanceburg, Kentucky; Ohio				AMNH; Maisey 1984; Newberry 1873
Ctenacanthus	furcicarinatus	Chondrichthyes	Ctenacanthiformes	Ctenacanthidae	Devonian	Upper	Famennian			Waverly Black Shale		Vanceburg, Kentucky				AMNH; Maisey 1984; Newberry 1873
Ctenacanthus	nodocostatus	Chondrichthyes	Ctenacanthiformes	Ctenacanthidae	Devonian	Upper	Famennian			Catskill Formation		Ferques				Williams, 1999; Derycke et al., 1995; Bryant and Johnson 1936; Maisey 1984; Zhao and Zhu 2010
Ctenacanthus	sp	Chondrichthyes	Ctenacanthiformes	Ctenacanthidae	Devonian	Upper	Famennian					Chafee Group				Williams, 1999; Derycke et al., 1995; Bryant and Johnson 1936; Maisey 1984; Zhao and Zhu 2010
Ctenacanthus	sp	Chondrichthyes	Ctenacanthiformes	Ctenacanthidae	Devonian	Upper	Famennian				Cheiloceras	Holy Cross, Poland				Williams, 1999; Derycke et al., 1995; Bryant and Johnson 1936; Maisey 1984; Zhao and Zhu 2010
Ctenacanthus	sp	Chondrichthyes	Ctenacanthiformes	Ctenacanthidae	Devonian	Upper	Famennian					Daihua				Williams, 1999; Derycke et al., 1995; Bryant and Johnson 1936; Maisey 1984; Zhao and Zhu 2010
Ctenacanthus	sp	Chondrichthyes	Ctenacanthiformes	Ctenacanthidae	Devonian	Upper	Famennian					Doushishan				Williams, 1999; Derycke et al., 1995; Bryant and Johnson 1936; Maisey 1984; Zhao and Zhu 2010
Ctenacanthus	sp.	Chondrichthyes			Devonian	Upper	Famennian			Chakuohe and Doushishan Formations		Zoige and Tewo, China				Zhao, 2010
Ctenacanthus	sp.	Chondrichthyes			Devonian	Upper	Famennian			Daihua and Changlai Formations		Changshun and Lechang, China				Zhao, 2010
Ctenacanthus	triangularis	Chondrichthyes	Ctenacanthiformes	Ctenacanthidae	Devonian	Upper	Famennian	Eletsian		Bilovo Formation		Zamyatino village, Lipetsk Region, Russia				Lebedev 2020
Ctenacanthus	venustus	Chondrichthyes	Ctenacanthiformes	Ctenacanthidae	Devonian	Upper	Famennian	Eletsian		Bilovo Formation		Zamyatino village, Lipetsk Region, Russia				Lebedev 2020
Ctenacanthus	chemungensis	Chondrichthyes	Ctenacanthiformes	Ctenacanthidae	Devonian	Upper	Frasnian		ChemungGroup			Chemung; Bradford Co., Pennsylvania	BA 0-4?			Derycke et al., 1995; Eastman 1907
Ctenacanthus	major	Chondrichthyes	Ctenacanthiformes	Ctenacanthidae	Devonian	Upper	Frasnian					Ferques	BA 0-4?			Derycke et al., 1995; Eastman 1907
Ctenacanthus	randali	Chondrichthyes	Ctenacanthiformes	Ctenacanthidae	Devonian	Upper	Frasnian					Chemung	BA 0-4?			Derycke et al., 1995; Eastman 1907
Ctenacanthus	randalli	Chondrichthyes	Ctenacanthiformes	Ctenacanthidae	Devonian	Upper	Frasnian		Chemung Group	Olean conglomerate		Warren, Pennsylvania				Maisey 1984; Newberry 1889
Ctenacanthus	sp.	Chondrichthyes	Ctenacanthiformes	Ctenacanthidae	Devonian	Upper	Frasnian					Genesee	BA 0-4?			Derycke et al., 1995; Eastman 1907
Ctenacanthus	clarkei	Chondrichthyes	Ctenacanthiformes	Ctenacanthidae	Devonian	Middle	Givetian		Hamilton Group	Moscow Shale		New York, USA				Young and Moody 2001
Ctenacanthus	littoni	Chondrichthyes	Ctenacanthiformes	Ctenacanthidae	Devonian	Middle	Givetian		Hamilton Group	Moscow Shale		New York, USA				Young and Moody 2001
Ctenacanthus	wrightii	Chondrichthyes	Ctenacanthiformes	Ctenacanthidae	Devonian	Middle	Givetian	Hamilton	Erian Group	Moscow Formation		New York State	BA 2-4			Newberry 1889; Maisey 1984
Ctenacanthus	bohemicus	Chondrichthyes	Ctenacanthiformes	Ctenacanthidae	Devonian	Lower	Pragian	Siegenian		Lochkov Limestone		Bohemia, Czech Republic				Maisey 1984; Barrande 1872
Ctenacanthus	abnormis	Chondrichthyes	Ctenacanthiformes	Ctenacanthidae	Devonian	Lower						Harz Mountains, Germany				Maisey 1984; Giebel 1858
Ctenacanthus	elegans	Chondrichthyes	Ctenacanthiformes	Ctenacanthidae	Devonian	Upper				Chattanooga Shale		Lauderdale Co., Alabama				Tuomey 1858; Maisey 1984
Ctenacanthus	erectus	Chondrichthyes	Ctenacanthiformes	Ctenacanthidae	Devonian	Upper						Biidesheim, Germany; Gerolstein, Rhineland, Germany				Koenen 1895; Maisey 1984
Ctenacanthus	gemundensis	Chondrichthyes	Ctenacanthiformes	Ctenacanthidae	Devonian	Upper						Geologische Landesanstalt,Berlin				Maisey 1984; Gross 1933
Ctenacanthus	jaekeli	Chondrichthyes	Ctenacanthiformes	Ctenacanthidae	Devonian	Upper						Wildungen, Germany				Maisey 1984; Gross 1933
Ctenacanthus	ornatus	Chondrichthyes	Ctenacanthiformes	Ctenacanthidae	Devonian	MIddle				Old Red Sandstone		Polperro, England				Maisey 1984; Agassiz 1837; Peach 1844
Ctenacanthus	parvulus	Chondrichthyes	Ctenacanthiformes	Ctenacanthidae	Devonian	Upper				Cleveland Shale		Bedford, Ohio, USA				Maisey 1984; Newberry 1875
Cyrtacanthus	dentatus	Chondrichthyes			Devonian	MIddle	Givetian	Corniferous	Ulsterian	Columbus and Delaware Limestone		Ohio, USA				Eastman 1907
Dalmehodus	turnerae	Chondrichthyes			Devonian	Upper	Famennian									Hairapetian and Ginter 2009
Deihim	mansurae	Chondrichthyes	Protacrodontidea	Proacrodontidae	Devonian	Upper	Frasnian			Shishtu Formation		Kale Sardar	BA 4-5	distal shelf - slope		Hairapetian et al., 2010
Denaea	sp.	Chondrichthyes		Symmorida Symmoriformes	Devonian	Upper	Famennian					Tafilalt; Holy Cross Mountains				Derycke et al., 2008; Ginter and Ivanov 1990
Diademodus	hydei	Chondrichthyes	Phoebodontiformes	Phoebodontidae	Devonian	Upper	Famennian					Cleveland Shale	BA 4-6?			Ginter 2008
Diademodus	utahensis	Chondrichthyes	Phoebodontiformes	Phoebodontidae	Devonian	Upper	Famennian					Utah	BA 4-6?			Ginter 2008
Diademodus	utahensis	Chondrichthyes	Phoebodontiformes	Phoebodontidae	Devonian	Upper	Frasnian			Pilot Shale	lower	Utah, Nevada	BA 5-6	turbidities		Ginter 2008
Diplodus	incurvus	Chondrichthyes	Xenacanthiformes	Diplodoselachidae	Devonian	Upper	Famennian					Cerro Las Pintas in the municipality of Fronteras, northeast Sonora, Mexico				Martinez-Perez 2019; Newberry and Worthen 1866
Diplodus	priscus	Chondrichthyes	Xenacanthiformes	Diplodoselachidae	Devonian	Upper	Famennian					Daihua	BA 3-4			Zhao and Zhu 2010; Zhao, 2010
Diplodus	sp.	Chondrichthyes	Xenacanthiformes	Diplodoselachidae	Devonian	Upper	Famennian					Elmhurst, Illinois				Eastman 1907
Diplodus	striatus	Chondrichthyes	Xenacanthiformes	Diplodoselachidae	Devonian	Upper	Famennian					Elmhurst, Illinois				Eastman 1907
Dittodus	grabaui	Chondrichthyes		Phoebodont Elasmobranch	Devonian	Upper	Famennian					Holy Cross Mountains; Diahua				Ginter and Ivanov 1990; Zhao and Zhu 2010
Dittodus	grabaui	Chondrichthyes			Devonian	Upper	Famennian			Daihua and Changlai Formations		Changshun and Lechang, China				Zhao, 2010
Dittodus	sp.	Chondrichthyes		Phoebodont Elasmobranch	Devonian	Upper	Famennian					Holy Cross Mountains; Diahua				Ginter and Ivanov 1990; Zhao and Zhu 2010
Doliodus	problematicus	Chondrichthyes			Devonian	Lower	Emsian			Campbellton Formation		New Brunswick	BA 0			Miller et al., 2003; Davies et al 2011
Elasmobranchii	gen nov	Chondrichthyes			Devonian	Middle	Givetian			Burtnieki	Harma	Burtnieki (harma)	BA 0			Marss et al., 2008
Ellesmereia	schultzei	Chondrichthyes			Devonian	Lower	Lochkovian					Ellesmere Island, Nunavut Territory, Canada				Andreev et al 2017
Emerikodus	ektrapelus	Chondrichthyes			Devonian	Upper	Frasnian			Gneudna Formation		Carnarvon Basin, WA	BA 1-3			Trinajstic and George, 2009
Eoorodus	typus	Chondrichthyes	Elasmobranchi	Hybodont Elasmobranchii	Devonian	Upper	Famennian					Missouri				Williams, 1999; Branson 1914; Zangerl 1981
Eunemacanthus	sp.	Chondrichthyes		Ctenacanthida Elasmobranchii	Devonian	Upper	Famennian					Elets CDF				Lebedev et al 2010
Gladbachus	adentatus	Chondrichthyes			Devonian	Upper	Frasnian			Plattenkalk		Gladbach	BA 2-4?			Ginter, 2004; Coates et al. 2018
Goniodus	hertzeri	Chondrichthyes	Cochliodontiformes		Devonian	Upper	Frasnian			Huron Shale; Percha Formation		Delaware, Ohio, USA				Hodnett and Lucas 2015; Newberry 1889
Goodrichthys	eskdalensis	Chondrichthyes	Ctenacanthiformes; Euselachii	Ctenacanthidae	Devonian	Upper	Famennian					Belgium				Derycke et al., 1995
Goodrichthys	sp.	Chondrichthyes		Ctenacanthida Elasmobranchii	Devonian	Upper	Frasnian					Belgium				Derycke, 1994; Derycke et al., 1995
Gualepis	sp.	Chondrichthyes			Devonian	Middle	Eifelian			Dangdou Formation		Tewo, China				Zhu 2000; Wang N. et al. (in prep.); Zhao, 2010
Gualepis	sp.	Chondrichthyes			Devonian	Lower	Emsian			Yujiang Formation		Hengxian, China				Zhu 2000; Wang N. 1992
Gualepis	elegans	Chondrichthyes			Devonian	Lower	Lochkovian			Xitun Formation		Yunnan, China				Wang 1984: Cui et al 2020
Gualepis	elegans	Chondrichthyes			Devonian	Lower	Lochkovian			Cuifengshan Formation		Guangxi, Yunnan, China				Zhao, 2010
Gualepis	sp.	Chondrichthyes			Devonian	Lower	Lochkovian			Ganxi Formation		Beichuan, China				Zhu 2000; Burrow et al 2000
Gualepis	elegans	Chondrichthyes			Devonian	Lower	Pragian			Ganxi Formation		Beichuan, China				Zhu 2000; Burrow et al 2000
Harpagodens	ferox	Chondrichthyes			Devonian	Upper	Famennian					Daihua	BA 3-4			Zhao and Zhu 2010l Zhao, 2010
Helodus	acuminatus	Chondrichthyes	Helodontiformes	Helodontidae	Devonian	Upper	Famennian					Grassy Creek shale and Bushberg Ss Missouri; Alberta				Branson 1914; Branson and Mehl 1938; Stahl 1999; Lambe 1915
Helodus	bushbergensis	Chondrichthyes	Helodontiformes	Helodontidae	Devonian	Upper	Famennian					Grassy Creek shale and Bushberg Ss Missouri; Alberta				Branson 1914; Branson and Mehl 1938; Stahl 1999; Lambe 1916
Helodus	clivulus	Chondrichthyes	Helodontiformes	Helodontidae	Devonian	Upper	Famennian					Grassy Creek shale and Bushberg Ss Missouri; Alberta				Branson 1914; Branson and Mehl 1938; Stahl 1999; Lambe 1913
Helodus	devonicus	Chondrichthyes	Helodontiformes	Helodontidae	Devonian	Upper	Famennian					Grassy Creek shale and Bushberg Ss Missouri; Alberta				Branson 1914; Branson and Mehl 1938; Stahl 1999; Lambe 1914
Helodus	incipiens	Chondrichthyes	Helodontiformes	Helodontidae	Devonian	Upper	Famennian					Grassy Creek shale and Bushberg Ss Missouri; Alberta				Branson 1914; Branson and Mehl 1938; Stahl 1999; Lambe 1917
Helodus	orodussimilis	Chondrichthyes	Helodontiformes	Helodontidae	Devonian	Upper	Famennian					Grassy Creek shale and Bushberg Ss Missouri; Alberta				Branson 1914; Branson and Mehl 1938; Stahl 1999; Lambe 1918
Helodus	rowleyi	Chondrichthyes	Helodontiformes	Helodontidae	Devonian	Upper	Famennian					Grassy Creek shale and Bushberg Ss Missouri; Alberta				Branson 1914; Branson and Mehl 1938; Stahl 1999; Lambe 1919
Helodus	rowleyi	Chondrichthyes	Helodontiformes	Helodontidae	Devonian	Upper	Famennian					Louisiana, Mo				Branson 1914
Helodus	subtuberatus	Chondrichthyes	Helodontiformes	Helodontidae	Devonian	Upper	Famennian					Grassy Creek shale and Bushberg Ss Missouri; Alberta				Branson 1914; Branson and Mehl 1938; Stahl 1999; Lambe 1920
Helodus	gibberulus	Chondrichthyes	Helodontiformes	Helodontidae	Devonian	Upper	Frasnian			Venango		Chemung	BA 0-4?			Newberry 1889; Stahl 1999
Helodus	sp.	Chondrichthyes	Helodontiformes	Helodontidae	Devonian	Upper	Frasnian			Sly Gap Formation		south-central New Mexico, USA				Hodnett and Lucas 2015
Hercynolepis	sp.	Chondrichthyes		Orodontida Elasmobranchii	Devonian	Lower	Emsian			Yujiang Formation		Hengxian, China				Zhu 2000; Wang N. 1992
Hercynolepis	sp.	Chondrichthyes		Orodontida Elasmobranchii	Devonian	Upper	Famennian					Belgium				Derycke et al., 1995
Hercynolepis	meischneri	Chondrichthyes		Orodontida Elasmobranchii	Devonian	Upper	Frasnian					Ferques; Herz Mtns Germany				Derycke et al., 1995; Williams 1999
Hercynolepis	sp.	Chondrichthyes		Orodontida Elasmobranchii	Devonian	Upper	Frasnian					Ferques; Herz Mtns Germany				Derycke et al., 1995; Williams 1999
Heteracanthus	politus	Chondrichthyes	Acanthodei	Acanthoessidae	Devonian	Middle	Givetian		Erian	Hamilton Limestone; Cedar Valley Limestone		Milwaukee, Wisconsin; Iowa				Eastman 1907
Heteracanthus	uddeni	Chondrichthyes	Acanthodei	Acanthoessidae	Devonian	Middle	Givetian		Erian	Hamilton Limestone; Cedar Valley Limestone		Milwaukee, Wisconsin; Illinois				Eastman 1907
Hunsruck	Holocephalii??	Chondrichthyes			Devonian	Lower	Pragian					heintzi				Bartels et al. 1998
Hunsruck	Placoderm??	Chondrichthyes			Devonian	Lower	Pragian					heintzi				Bartels et al. 1998
Iberolepis	aragonensis	Chondrichthyes	Cladoselachida		Devonian	Lower	Lochkovian			Xiaputonggou Formation		Zoige, China				Zhu 2000; Wang N. et al 2000; Zhao, 2010
Iberolepis	cf.	Chondrichthyes	Cladoselachida		Devonian	Lower	Lochkovian			Xiaputonggou Formation		Tewo, China				Zhu 2000; Wang N. et al 2000
Jalodus	australiensis	Chondrichthyes		Phoebodont Elasmobranch	Devonian	Upper	Famennian					Sardinia, Carnic Alps, Italy (late); Holy Cross Mountains; Tafilalt; Kale Sardar				Derycke et al., 2008; Randon et al., 2007; Hairpetian et al., 2010
Kadunglelepis	sp.	Chondrichthyes			Devonian	Lower	Emsian			Xiejiwan Formation		Beichuan, China				Zhu 2000; Burrow et al 2000
Karksilepis	mirus	Chondrichthyes			Devonian	Middle	Givetian			Burtnieki	Harma	Burtnieki (harma)	BA 0			Marss et al., 2008
Karksilepis	parva	Chondrichthyes			Devonian	Middle	Givetian			Burtnieki	Harma	Burtnieki (harma)	BA 0			Marss et al., 2008
Knerialepis	mashkovae	Chondrichthyes			Devonian	Lower	Lochkovian			Ivane Formation		Ukraine	BA 0-2			Hanke & Karatajute-Talimaa 2002; Voichyshyn 2011
Lenodus	carlsi	Chondrichthyes	Xenacanthida	xenacanthid	Devonian	Lower	Lochkovian					Belgium				Derycke et al., 1995
Lenodus	cf.	Chondrichthyes	Xenacanthida	xenacanthid	Devonian	Lower	Lochkovian					Belgium				Derycke et al., 1995
Lenodus	sp.	Chondrichthyes	Xenacanthida	xenacanthid	Devonian	Lower	Lochkovian					Belgium				Derycke et al., 1995
Leonodus	carlsi	Chondrichthyes			Devonian	Lower	Lochkovian			Nogueras Formation		Celtiberia, Spain				Carls 1988
Leonodus	sp.	Chondrichthyes			Devonian	Lower	Lochkovian			Nogueras Formation		Spain	BA 0?-4			Derycke and Goujet, 2011
Leonodus	sp.	Chondrichthyes			Devonian	Lower	Pragian					Spain (early)	BA 0?-3			Derycke and Goujet, 2011
Lesnilomia	sandbergi	Chondrichthyes			Devonian	Upper	Frasnian			Pilot Shale	lower	Utah, Nevada	BA 5-6	turbidites		Ginter 2008
Lissodus	sp.	Chondrichthyes		Polyacrodont elasmobranchii	Devonian	Upper	Famennian					Belgium; Iran				Derycke, 1994; Derycke et al., 1995
Lissodus	zideki	Chondrichthyes		Polyacrodont elasmobranchii	Devonian	Upper	Famennian					Belgium; Iran				Derycke, 1994; Derycke et al., 1995
Lugalepis	multispinata	Chondrichthyes	Lugalepidida	Lugalepididae	Devonian	Middle	Eifelian					Narva Regional Stage of Leningrad District, Russia, Belarus, and Lithuania				Karatajūtė-Talimaa 1992, 1997b; Marss 2008
Lugalepis	sp.	Chondrichthyes	Lugalepidida	Lugalepididae	Devonian	Middle	Eifelian					Narva, Baltic				Luksevics et al., 2010
Lugalepis	multispinata	Chondrichthyes	Lugalepidida	Lugalepididae	Devonian	Lower	Emsian					Narva, Baltic; Latvia				Karatajūtė-Talimaa 1997b; Marss 2008
Manberodus	fortis	Chondrichthyes			Devonian	Upper	Frasnian					Chehriseh	BA 1-2			Hairapetian et al., 2008
Maplemillia	costata	Chondrichthyes			Devonian	Upper	Famennian					Maple Mill shale Iowa				Gross 1973; Zangerl 1981
McMurdodus	featherensis	Chondrichthyes	Hexanchiformes	Mcmurdodontidae	Devonian	Middle	Givetian			Aztec Siltstone		South Victoria Land, Antarctica; southern Toomba Range, western Queensland	BA 0			Young 1982
McMurdodus	whitei	Chondrichthyes	Hexanchiformes	Mcmurdodontidae	Devonian	Middle	Givetian			Aztec Siltstone		South Victoria Land, Antarctica; southern Toomba Range, western Queensland	BA 0			Young 1982
Melanodus	loonesi	Chondrichthyes			Devonian	Middle	Givetian			Blacourt Formation		Banc-Noor Boulonnais	BA 3-5			Darras et al., 2008
Mesodmodus	sp.	Chondrichthyes	Hybodontiformes		Devonian	Upper	Frasnian			Sly Gap Formation		south-central New Mexico, USA				Hodnett and Lucas 2015
Monocladodus	clarki	Chondrichthyes	Cladoselachiformes	Cladoselachidae	Devonian	Upper	Famennian			Cleveland Shale		Ohio, USA				Eastman 1907
Monocladodus	pinnatus	Chondrichthyes	Cladoselachiformes	Cladoselachidae	Devonian	Upper	Famennian			Cleveland Shale		Ohio, USA				Eastman 1907
Nogueralepis	teruelensis	Chondrichthyes			Devonian	Lower	Pragian			Noguera Formation		northern Spain				Burrow et al 2006; Wang 1993
Ohiolepis	frohnrathensis	Chondrichthyes	Cladoselachiformes	Cladoselachidae	Devonian	MIddle	Eifelian			Jawf Formation	Qasr and Hammamiyat members	northwestern Saudi Arabia				Burrow et al 2006; Friman 1983
Ohiolepis	sp.	Chondrichthyes	Cladoselachiformes	Cladoselachidae	Devonian	Middle	Eifelian			Dangdou Formation		Tewo, China				Zhu 2000; Wang N. et al. (in prep.); Zhao, 2010
Ohiolepis	newberryi	Chondrichthyes	Cladoselachiformes	Cladoselachidae	Devonian	Lower	Emsian			Xiejiawan Formation		China				Burrow et al 2006, 2000
Ohiolepis	sp.	Chondrichthyes	Cladoselachiformes	Cladoselachidae	Devonian	Middle	Givetian			Xiawuna Formation		West Qinling	BA 1-4?			Zhao and Zhu 2010
Ohiolepis	sp.	Chondrichthyes			Devonian	Lower	Lochkovian			Cuifengshan Formation		Guangxi, Yunnan, China				Zhao, 2010
Ohiolepis	xitunensis	Chondrichthyes	Cladoselachiformes	Cladoselachidae	Devonian	Lower	Lochkovian			Xitun Formation		Qujing, China				Zhu 2000; Wang J. 1984
Ohiolepis	xitunensis	Chondrichthyes			Devonian	Lower	Lochkovian			Cuifengshan Formation		Guangxi, Yunnan, China				Zhao, 2010
Omalodus	bryanti	Chondrichthyes		Phoebodont Elasmobranch	Devonian	Middle	Givetian					Pyrenees; Kuznetsk basin Siberia				Ginter et al., 2008; Ginter and Ivanov 1992
Omalodus	grabaui	Chondrichthyes		Phoebodont Elasmobranch	Devonian	Middle	Givetian					Pyrenees; Kuznetsk basin Siberia				Ginter et al., 2008; Ginter and Ivanov 1992
Orodus	sp.	Chondrichthyes	Orodontida Elasmobranchii	Orodontidae	Devonian	Upper	Famennian					Nevada; Belgium; Vanesburg Kentucky; Cleveland; NW territory				Ginter, 2001; Derycke et al., 1995; Williams 2000
Orodus	decussatus	Chondrichthyes	Orodontida Elasmobranchii	Orodontidae	Devonian	Upper	Famennian					Nevada; Belgium; Vanesburg Kentucky; Cleveland; NW territory				Ginter, 2001; Derycke et al., 1995; Williams 2001
Orodus	devonicus	Chondrichthyes	Orodontida Elasmobranchii	Orodontidae	Devonian	Upper	Famennian					Nevada; Belgium; Vanesburg Kentucky; Cleveland; NW territory				Ginter, 2001; Derycke et al., 1995; Williams 1999
Orodus	elegantulus	Chondrichthyes	Orodontida Elasmobranchii	Orodontidae	Devonian	Upper	Famennian					Ohio, USA				Eastman 1907
Orodus	gibbus	Chondrichthyes	Orodontida Elasmobranchii	Orodontidae	Devonian	Upper	Famennian					Nevada; Belgium; Vanesburg Kentucky; Cleveland; NW territory				Ginter, 2001; Derycke et al., 1995; Williams 2002
Orodus	variabilis	Chondrichthyes	Orodontida Elasmobranchii	Orodontidae	Devonian	Upper	Famennian					Nevada; Belgium; Vanesburg Kentucky; Cleveland; NW territory				Ginter, 2001; Derycke et al., 1995; Williams 2003
Peilepis	solida	Chondrichthyes			Devonian	Lower	Lochkovian			Xitun Formation		Qujing, China				Zhu 2000; Wang J. 1984
Peilepis	solida	Chondrichthyes			Devonian	Lower	Lochkovian			Cuifengshan Formation		Guangxi, Yunnan, China				Zhao, 2010
Petalodus	sp.	Chondrichthyes	Petalodontiformes	Petalodontidae	Devonian	Upper	Frasnian			Sly Gap Formation		south-central New Mexico, USA				Hodnett and Lucas 2015
Petalodus?	daihuaensis	Chondrichthyes	Petalodontiformes	Petalodontidae	Devonian	Upper	Famennian					Daihua	BA 3-4			Wang and Turner 1985; Pan and Dineley 1988; Zhu and Zhao 2010; Zhao, 2010
Phlyctaenacanthus	telleri	Chondrichthyes			Devonian	Middle	Givetian		Erian	Hamilton Limestone		Milwaukee, Wisconsin				Eastman 1907
Phoebodus	sp.	Chondrichthyes	Phoebodontiformes	Phoebodontidae	Devonian	Lower	Emsian					Jauf Fm, Saudi Arabia (Early)	BA 1			Derycke and Goujet, 2011
Phoebodus	gothicus	Chondrichthyes	Phoebodontiformes	Phoebodontidae	Devonian	Upper	Famennian					Morocco, Mae Sam Lap Thailand (late); Nevada; Carnic Alps, Italy; Austrlia austrliensis(latest);Iowa (gothicus; latest); New Mexico; Poland; Ohio and Illinois (latest politus); Iran (depressus); Holy Cross Mountains; Cleveland Shale; Doushishan; France; Utah; IL; Melville island Canada; Myrtlevale beds Queensland (politus); Daihua; Kale Sardar (gothicus, rayi); Daihua; Xom Nha Vietnam; CDF				884, 898, 1066, Ginter, 1990; Ginter et al., 2002; Long, 1990; Ginter, 2001; Randon et al., 2007; Ginter and Ivanov 1992; Ginter and Turner 1999; Turner, 1982; Zhao and Zhu 2010; Wang et al 2010; Lebedev et al 2011
Phoebodus	rayi	Chondrichthyes	Phoebodontiformes	Phoebodontidae	Devonian	Upper	Famennian					Morocco, Mae Sam Lap Thailand (late); Nevada; Carnic Alps, Italy; Austrlia austrliensis(latest);Iowa (gothicus; latest); New Mexico; Poland; Ohio and Illinois (latest politus); Iran (depressus); Holy Cross Mountains; Cleveland Shale; Doushishan; France; Utah; IL; Melville island Canada; Myrtlevale beds Queensland (politus); Daihua; Kale Sardar (gothicus, rayi); Daihua; Xom Nha Vietnam; CDF				884, 898, 1066, Ginter, 1990; Ginter et al., 2002; Long, 1990; Ginter, 2001; Randon et al., 2007; Ginter and Ivanov 1992; Ginter and Turner 1999; Turner, 1982; Zhao and Zhu 2010; Wang et al 2010; Lebedev et al 2017
Phoebodus	australiensis	Chondrichthyes	Phoebodontiformes	Phoebodontidae	Devonian	Upper	Famennian					Morocco, Mae Sam Lap Thailand (late); Nevada; Carnic Alps, Italy; Austrlia austrliensis(latest);Iowa (gothicus; latest); New Mexico; Poland; Ohio and Illinois (latest politus); Iran (depressus); Holy Cross Mountains; Cleveland Shale; Doushishan; France; Utah; IL; Melville island Canada; Myrtlevale beds Queensland (politus); Daihua; Kale Sardar (gothicus, rayi); Daihua; Xom Nha Vietnam; CDF				884, 898, 1066, Ginter, 1990; Ginter et al., 2002; Long, 1990; Ginter, 2001; Randon et al., 2007; Ginter and Ivanov 1992; Ginter and Turner 1999; Turner, 1982; Zhao and Zhu 2010; Wang et al 2010; Lebedev et al 2012
Phoebodus	australiensis	Chondrichthyes			Devonian	Upper	Famennian			Daihua and Changlai Formations		Changshun and Lechang, China				Zhao, 2010
Phoebodus	depressus	Chondrichthyes	Phoebodontiformes	Phoebodontidae	Devonian	Upper	Famennian					Morocco, Mae Sam Lap Thailand (late); Nevada; Carnic Alps, Italy; Austrlia austrliensis(latest);Iowa (gothicus; latest); New Mexico; Poland; Ohio and Illinois (latest politus); Iran (depressus); Holy Cross Mountains; Cleveland Shale; Doushishan; France; Utah; IL; Melville island Canada; Myrtlevale beds Queensland (politus); Daihua; Kale Sardar (gothicus, rayi); Daihua; Xom Nha Vietnam; CDF				884, 898, 1066, Ginter, 1990; Ginter et al., 2002; Long, 1990; Ginter, 2001; Randon et al., 2007; Ginter and Ivanov 1992; Ginter and Turner 1999; Turner, 1982; Zhao and Zhu 2010; Wang et al 2010; Lebedev et al 2010
Phoebodus	depressus	Chondrichthyes	Phoebodontiformes	Phoebodontidae	Devonian	Upper	Famennian			Pramosio Limestone		Carnic Alps, northern Italy				Randon 2007
Phoebodus	fastigatus	Chondrichthyes			Devonian	Upper	Famennian			Daihua and Changlai Formations		Changshun and Lechang, China				Zhao, 2010
Phoebodus	fastigtus	Chondrichthyes	Phoebodontiformes	Phoebodontidae	Devonian	Upper	Famennian					Morocco, Mae Sam Lap Thailand (late); Nevada; Carnic Alps, Italy; Austrlia austrliensis(latest);Iowa (gothicus; latest); New Mexico; Poland; Ohio and Illinois (latest politus); Iran (depressus); Holy Cross Mountains; Cleveland Shale; Doushishan; France; Utah; IL; Melville island Canada; Myrtlevale beds Queensland (politus); Daihua; Kale Sardar (gothicus, rayi); Daihua; Xom Nha Vietnam; CDF				884, 898, 1066, Ginter, 1990; Ginter et al., 2002; Long, 1990; Ginter, 2001; Randon et al., 2007; Ginter and Ivanov 1992; Ginter and Turner 1999; Turner, 1982; Zhao and Zhu 2010; Wang et al 2010; Lebedev et al 2019
Phoebodus	heslerorum	Chondrichthyes	Phoebodontiformes	Phoebodontidae	Devonian	Upper	Famennian					Morocco, Mae Sam Lap Thailand (late); Nevada; Carnic Alps, Italy; Austrlia austrliensis(latest);Iowa (gothicus; latest); New Mexico; Poland; Ohio and Illinois (latest politus); Iran (depressus); Holy Cross Mountains; Cleveland Shale; Doushishan; France; Utah; IL; Melville island Canada; Myrtlevale beds Queensland (politus); Daihua; Kale Sardar (gothicus, rayi); Daihua; Xom Nha Vietnam; CDF				884, 898, 1066, Ginter, 1990; Ginter et al., 2002; Long, 1990; Ginter, 2001; Randon et al., 2007; Ginter and Ivanov 1992; Ginter and Turner 1999; Turner, 1982; Zhao and Zhu 2010; Wang et al 2010; Lebedev et al 2016
Phoebodus	limpidus	Chondrichthyes	Phoebodontiformes	Phoebodontidae	Devonian	Upper	Famennian					Morocco, Mae Sam Lap Thailand (late); Nevada; Carnic Alps, Italy; Austrlia austrliensis(latest);Iowa (gothicus; latest); New Mexico; Poland; Ohio and Illinois (latest politus); Iran (depressus); Holy Cross Mountains; Cleveland Shale; Doushishan; France; Utah; IL; Melville island Canada; Myrtlevale beds Queensland (politus); Daihua; Kale Sardar (gothicus, rayi); Daihua; Xom Nha Vietnam; CDF				884, 898, 1066, Ginter, 1990; Ginter et al., 2002; Long, 1990; Ginter, 2001; Randon et al., 2007; Ginter and Ivanov 1992; Ginter and Turner 1999; Turner, 1982; Zhao and Zhu 2010; Wang et al 2010; Lebedev et al 2013
Phoebodus	limpidus	Chondrichthyes			Devonian	Upper	Famennian			Daihua and Changlai Formations		Changshun and Lechang, China				Zhao, 2010
Phoebodus	politus	Chondrichthyes	Phoebodontiformes	Phoebodontidae	Devonian	Upper	Famennian			Cleveland Shale		Morocco, Mae Sam Lap Thailand (late); Nevada; Carnic Alps, Italy; Austrlia austrliensis(latest);Iowa (gothicus; latest); New Mexico; Poland; Ohio and Illinois (latest politus); Iran (depressus); Holy Cross Mountains; Cleveland Shale; Doushishan; France; Utah; IL; Melville island Canada; Myrtlevale beds Queensland (politus); Daihua; Kale Sardar (gothicus, rayi); Daihua; Xom Nha Vietnam; CDF				884, 898, 1066, Ginter, 1990; Ginter et al., 2002; Long, 1990; Ginter, 2001; Randon et al., 2007; Ginter and Ivanov 1992; Ginter and Turner 1999; Turner, 1982; Zhao and Zhu 2010; Wang et al 2010; Lebedev et al 2014
Phoebodus	sp.	Chondrichthyes	Phoebodontiformes	Phoebodontidae	Devonian	Upper	Famennian			Doushishan Formation		Tewo, China				Zhu 2000; Wang N. et al. (in prep.)
Phoebodus	sp.	Chondrichthyes	Phoebodontiformes	Phoebodontidae	Devonian	Upper	Famennian			Daihua Formation		Changshun, China				Zhu 2000; Wang S. and Turner 1995
Phoebodus	sp.	Chondrichthyes			Devonian	Upper	Famennian			Chakuohe and Doushishan Formations		Zoige and Tewo, China				Zhao, 2010
Phoebodus	sp.	Chondrichthyes			Devonian	Upper	Famennian			Daihua and Changlai Formations		Changshun and Lechang, China				Zhao, 2010
Phoebodus	turnerae	Chondrichthyes	Phoebodontiformes	Phoebodontidae	Devonian	Upper	Famennian					Morocco, Mae Sam Lap Thailand (late); Nevada; Carnic Alps, Italy; Austrlia austrliensis(latest);Iowa (gothicus; latest); New Mexico; Poland; Ohio and Illinois (latest politus); Iran (depressus); Holy Cross Mountains; Cleveland Shale; Doushishan; France; Utah; IL; Melville island Canada; Myrtlevale beds Queensland (politus); Daihua; Kale Sardar (gothicus, rayi); Daihua; Xom Nha Vietnam; CDF				884, 898, 1066, Ginter, 1990; Ginter et al., 2002; Long, 1990; Ginter, 2001; Randon et al., 2007; Ginter and Ivanov 1992; Ginter and Turner 1999; Turner, 1982; Zhao and Zhu 2010; Wang et al 2010; Lebedev et al 2015
Phoebodus	typicus	Chondrichthyes	Phoebodontiformes	Phoebodontidae	Devonian	Upper	Famennian					Morocco, Mae Sam Lap Thailand (late); Nevada; Carnic Alps, Italy; Austrlia austrliensis(latest);Iowa (gothicus; latest); New Mexico; Poland; Ohio and Illinois (latest politus); Iran (depressus); Holy Cross Mountains; Cleveland Shale; Doushishan; France; Utah; IL; Melville island Canada; Myrtlevale beds Queensland (politus); Daihua; Kale Sardar (gothicus, rayi); Daihua; Xom Nha Vietnam; CDF				884, 898, 1066, Ginter, 1990; Ginter et al., 2002; Long, 1990; Ginter, 2001; Randon et al., 2007; Ginter and Ivanov 1992; Ginter and Turner 1999; Turner, 1982; Zhao and Zhu 2010; Wang et al 2010; Lebedev et al 2018
Phoebodus	bifurcatus	Chondrichthyes	Phoebodontiformes	Phoebodontidae	Devonian	Upper	Frasnian					Urals,Virgin Hills Fm Canning Basin; Gnueda Fm Carnavon; Kerman; Poland; Coffee Hil; Kale Sardarl; Shetianqiao Hunan				884, 898, 1066; Ivanov, 1995; Ginter, 2002; Trinajstic and George, 2009; Janvier 1977; Ginter and Ivanov 1992; Hairpetian et al., 2010; Zhao and Zhu 2011
Phoebodus	sophiae	Chondrichthyes	Phoebodontiformes	Phoebodontidae	Devonian	Upper	Frasnian					Urals,Virgin Hills Fm Canning Basin; Gnueda Fm Carnavon; Kerman; Poland; Coffee Hil; Kale Sardarl; Shetianqiao Hunan				884, 898, 1066; Ivanov, 1995; Ginter, 2002; Trinajstic and George, 2009; Janvier 1977; Ginter and Ivanov 1992; Hairpetian et al., 2010; Zhao and Zhu 2015
Phoebodus	fastigatus	Chondrichthyes	Phoebodontiformes	Phoebodontidae	Devonian	Upper	Frasnian					Urals,Virgin Hills Fm Canning Basin; Gnueda Fm Carnavon; Kerman; Poland; Coffee Hil; Kale Sardarl; Shetianqiao Hunan				884, 898, 1066; Ivanov, 1995; Ginter, 2002; Trinajstic and George, 2009; Janvier 1977; Ginter and Ivanov 1992; Hairpetian et al., 2010; Zhao and Zhu 2012
Phoebodus	fastigatus	Chondrichthyes			Devonian	Upper	Frasnian			Rongxian Formation		Xiangzhou, Guangxi				Zhao, 2010
Phoebodus	fastigatus	Chondrichthyes			Devonian	Upper	Frasnian			Shetianqiao Formation		Guiyang, Hunan				Zhao, 2010
Phoebodus	fastigatus	Chondrichthyes			Devonian	Upper	Frasnian			Gubi Formation		Hengxian, Guangxi				Zhao, 2010
Phoebodus	gothicus	Chondrichthyes	Phoebodontiformes	Phoebodontidae	Devonian	Upper	Frasnian					Urals,Virgin Hills Fm Canning Basin; Gnueda Fm Carnavon; Kerman; Poland; Coffee Hil; Kale Sardarl; Shetianqiao Hunan				884, 898, 1066; Ivanov, 1995; Ginter, 2002; Trinajstic and George, 2009; Janvier 1977; Ginter and Ivanov 1992; Hairpetian et al., 2010; Zhao and Zhu 2014
Phoebodus	latus	Chondrichthyes	Phoebodontiformes	Phoebodontidae	Devonian	Upper	Frasnian					Urals,Virgin Hills Fm Canning Basin; Gnueda Fm Carnavon; Kerman; Poland; Coffee Hil; Kale Sardarl; Shetianqiao Hunan				884, 898, 1066; Ivanov, 1995; Ginter, 2002; Trinajstic and George, 2009; Janvier 1977; Ginter and Ivanov 1992; Hairpetian et al., 2010; Zhao and Zhu 2010
Phoebodus	sp.	Chondrichthyes	Phoebodontiformes	Phoebodontidae	Devonian	Upper	Frasnian					Urals,Virgin Hills Fm Canning Basin; Gnueda Fm Carnavon; Kerman; Poland; Coffee Hil; Kale Sardarl; Shetianqiao Hunan				884, 898, 1066; Ivanov, 1995; Ginter, 2002; Trinajstic and George, 2009; Janvier 1977; Ginter and Ivanov 1992; Hairpetian et al., 2010; Zhao and Zhu 2013
Phoebodus	sp.	Chondrichthyes	Phoebodontiformes	Phoebodontidae	Devonian	Upper	Frasnian			Dujiacun Formation		Sidian, China				Zhu 2000; Wang S. and Turner 1995
Phoebodus	bryanti	Chondrichthyes	Phoebodontiformes	Phoebodontidae	Devonian	Middle	Givetian					Pyrenees; Kuznetsk basin Siberia; Indiana; Cedar Valley Iowa				884, 898, 1066; Ginter et al., 2008; Ginter and Ivanov 1992' Gross 1973
Phoebodus	fastigatus	Chondrichthyes	Phoebodontiformes	Phoebodontidae	Devonian	Middle	Givetian					Pyrenees; Kuznetsk basin Siberia; Indiana; Cedar Valley Iowa				884, 898, 1066; Ginter et al., 2008; Ginter and Ivanov 1992' Gross 1973
Phoebodus	macisaacsii?	Chondrichthyes	Phoebodontiformes	Phoebodontidae	Devonian	Middle	Givetian					Pyrenees; Kuznetsk basin Siberia; Indiana; Cedar Valley Iowa				884, 898, 1066; Ginter et al., 2008; Ginter and Ivanov 1992' Gross 1973
Phoebodus	sophiae	Chondrichthyes	Phoebodontiformes	Phoebodontidae	Devonian	Middle	Givetian			Pramosio Limestone		Pyrenees; Kuznetsk basin Siberia; Indiana; Cedar Valley Iowa; Carnic Alps, northern Italy				884, 898, 1066; Ginter et al., 2008; Ginter and Ivanov 1992' Gross 1973; Randon 2007
Phoebodus	ancestralis	Chondrichthyes	Phoebodontiformes	Phoebodontidae	Devonian	Lower	Pragian					Spain				Burrow et al 2006; Wang 1993
Phoebodus	sp.	Chondrichthyes	Phoebodontiformes	Phoebodontidae	Devonian	Lower	Pragian				Jauf Formation	Saudi Arabia	BA 1			Derycke and Goujet, 2011
Phoebodus	sp.	Chondrichthyes	Ctenacanthiformes; Euselachii; Phoebodontiformes	Phoebodontidae	Devonian	Upper	Famennian					Belgium				Derycke et al., 1995
Plesioselachus	macracanthus	Chondrichthyes	Holocephali		Devonian	Upper	Famennian					Witpoort	BA 0-2?			Anderson et al., 1999, Murray, 2000
Polymerolepis	whitei	Chondrichthyes	Polymerolepidiformes	Polymerolepididae	Devonian	Lower	Lochkovian		Ditton Group	Old Red Sanstone		Brown Clee Hill district, Shropshire, England and at Talgarth, south Wales, UK				Burrow and Turner 2018; Karatajūtė- Talimaa, 1968
Polymerolepis	whitei	Chondrichthyes			Devonian					Tyver	Ivanie	Podolia, Ukraine				Voichyshyn, 2011
Polymerolepis	cf.	Chondrichthyes	Polymerolepidiformes	Polymerolepididae	Devonian	Lower	Lochkovian		Ditton Group	Old Red Sanstone		Brown Clee Hill district, Shropshire, England and at Talgarth, south Wales, UK				Burrow and Turner 2018; Vergoossen 1999
Polyrhizodus	modestus	Chondrichthyes	Petalodontiformes	Petalodontidae	Devonian	Upper	Famennian					Ohio, USA				Eastman 1907
Portalodus	bradshawae	Chondrichthyes			Devonian	Middle	Givetian			Klipbokkop Formation		Klipbokkop	BA 0-1			Anderson et al., 1999; Murray, 2000
Portalodus	mannoliniae	Chondrichthyes			Devonian	Middle	Givetian			Plattekill Formation		New York State	BA 0-1?			Potvin-Leduc et al 2015
Protacrodus	aeuquilis	Chondrichthyes	Elasmobranchii	Protacrodontidae	Devonian	Upper	Famennian					Carnic Alps, Italy				451, 898, Ginter et al., 2002.; Ginter, 2001; Randon et al., 2007; Ivanov 1999; Turner 1982; Hairapetian et al., 2010; Lebedev et al 2010
Protacrodus	dechodus	Chondrichthyes	Elasmobranchii	Protacrodontidae	Devonian	Upper	Famennian									451, 898, Ginter et al., 2002.; Ginter, 2001; Randon et al., 2007; Ivanov 1999; Turner 1982; Hairapetian et al., 2010; Lebedev et al 2010
Protacrodus	dechodus	Chondrichthyes			Devonian	Upper	Famennian			Daihua and Changlai Formations		Changshun and Lechang, China				Zhao, 2010
Protacrodus	dechopatus	Chondrichthyes	Elasmobranchii	Protacrodontidae	Devonian	Upper	Famennian			Daihua Formation		Changshn, China				Zhu 2000; Wang S. and Turner 1995
Protacrodus	serra	Chondrichthyes	Elasmobranchii	Protacrodontidae	Devonian	Upper	Famennian					Morocco (Anti-Atlas), France (Montagne Noire), Poland (Holy Cross Mountains), central Iran and Western Australia				451, 898, Ginter et al., 2002.; Ginter, 2001; Randon et al., 2007; Ivanov 1999; Turner 1982; Hairapetian et al., 2010; Lebedev et al 2010
Protacrodus	sp.	Chondrichthyes	Elasmobranchii	Protacrodontidae	Devonian	Upper	Famennian					Tafilalt				451, 898, Ginter et al., 2002.; Ginter, 2001; Randon et al., 2007; Ivanov 1999; Turner 1982; Hairapetian et al., 2010; Lebedev et al 2010
Protacrodus	sp.	Chondrichthyes			Devonian	Upper	Famennian			Daihua and Changlai Formations		Changshun and Lechang, China				Zhao, 2010
Protacrodus	vetestus	Chondrichthyes	Elasmobranchii	Protacrodontidae	Devonian	Upper	Famennian					Poland				451, 898, Ginter et al., 2002.; Ginter, 2001; Randon et al., 2007; Ivanov 1999; Turner 1982; Hairapetian et al., 2010; Lebedev et al 2010
Protacrodus	vetestus	Chondrichthyes	Elasmobranchii	Protacrodontidae	Devonian	Upper	Famennian					Belgium				451, 898, Ginter et al., 2002.; Ginter, 2001; Randon et al., 2007; Ivanov 1999; Turner 1982; Hairapetian et al., 2010; Lebedev et al 2010
Protacrodus	vetestus	Chondrichthyes	Elasmobranchii	Protacrodontidae	Devonian	Upper	Famennian					Morocco				451, 898, Ginter et al., 2002.; Ginter, 2001; Randon et al., 2007; Ivanov 1999; Turner 1982; Hairapetian et al., 2010; Lebedev et al 2010
Protacrodus	vetestus	Chondrichthyes	Elasmobranchii	Protacrodontidae	Devonian	Upper	Famennian					Nevada				451, 898, Ginter et al., 2002.; Ginter, 2001; Randon et al., 2007; Ivanov 1999; Turner 1982; Hairapetian et al., 2010; Lebedev et al 2010
Protacrodus	vetestus	Chondrichthyes	Elasmobranchii	Protacrodontidae	Devonian	Upper	Famennian					Utah				451, 898, Ginter et al., 2002.; Ginter, 2001; Randon et al., 2007; Ivanov 1999; Turner 1982; Hairapetian et al., 2010; Lebedev et al 2010
Protacrodus	vetustus	Chondrichthyes	Elasmobranchii	Protacrodontidae	Devonian	Upper	Famennian			Pramosio Limestone		Carnic Alps, northern Italy; Cerro Las Pintas in the municipality of Fronteras, northeast Sonora, Mexico				Randon 2007
Protacrodus		Chondrichthyes	Elasmobranchii	Protacrodontidae	Devonian	Upper	Famennian					broken river Queensland				451, 898, Ginter et al., 2002.; Ginter, 2001; Randon et al., 2007; Ivanov 1999; Turner 1982; Hairapetian et al., 2010; Lebedev et al 2010
Protacrodus		Chondrichthyes	Elasmobranchii	Protacrodontidae	Devonian	Upper	Famennian					Kale Sardar				451, 898, Ginter et al., 2002.; Ginter, 2001; Randon et al., 2007; Ivanov 1999; Turner 1982; Hairapetian et al., 2010; Lebedev et al 2010
Protacrodus		Chondrichthyes	Elasmobranchii	Protacrodontidae	Devonian	Upper	Famennian					CDF				451, 898, Ginter et al., 2002.; Ginter, 2001; Randon et al., 2007; Ivanov 1999; Turner 1982; Hairapetian et al., 2010; Lebedev et al 2010
Protacrodus	serra	Chondrichthyes	Elasmobranchii	Protacrodontidae	Devonian	Upper	Frasnian					Poland, Virgin Hills Canning Basin; Chehriseh; Kerman; Bad Wildungen; Gnueda Carnavon; Kale Sardar				451, 898, Ginter, 2002; Trinajstic and George, 2009; Hairpetian 1998; Janvier 1977; Ginter et al., 2001; Williams 1999
Protacrodus	vetestus	Chondrichthyes	Elasmobranchii	Protacrodontidae	Devonian	Upper	Frasnian					Poland, Virgin Hills Canning Basin; Chehriseh; Kerman; Bad Wildungen; Gnueda Carnavon; Kale Sardar				451, 898, Ginter, 2002; Trinajstic and George, 2009; Hairpetian 1998; Janvier 1977; Ginter et al., 2001; Williams 1999
Protodus	jexi	Chondrichthyes			Devonian	Lower	Emsian			Campbellton Formation		New Brunswick (early)	BA 0			Derycke and Goujet, 2011
Protodus	jexi	Chondrichthyes	Lamniformes	Otodontidae	Devonian	Lower	Pragian			Campbellton Formation		New brunswick	BA 0			Derycke and Goujet, 2011; Eastman 1907
Psammodus	sp.	Chondrichthyes	Psammodontiformes	Psammodontidae	Devonian	Upper	Famennian					Iran				Darras et al., 2008
Psammodus	antiquus	Chondrichthyes	Psammodontiformes	Psammodontidae	Devonian	Middle	Givetian	Corniferous	Ulsterian	Columbus Limestone		Ohio, USA				Eastman 1907
Psephodus	magnus	Chondrichthyes			Devonian	Upper	Famennian					Holy Cross Mountains (Kowala)	BA 4-6?			Darras et al., 2008; Ginter & Piechota 2004
Psephodus	sp.	Chondrichthyes			Devonian	Upper	Famennian					Louisiana, Mo				Branson 1914
Pucapampella	rodrigae	Chondrichthyes			Devonian	Middle	Eifelian-Givetian			Sica Sica Formations		Belen, Bolivia	BA 2-3			Janvier, 2007; Anderson et al., 1999
Pucapampella	sp.	Chondrichthyes			Devonian	Middle	Eifelian-Givetian			Sica Sica Formations		Belen, Bolivia	BA 2-3			Janvier, 2007; Anderson et al., 1999
Pucapampella	rodrigae	Chondrichthyes			Devonian	Lower	Emsian					Belen, Bolivia	BA 2-3			Janvier, 2007; Anderson et al., 1999
Pucapampella?		Chondrichthyes			Devonian	Lower	Emsian			Gydo Formation		South Africa	BA 1-4?
Roongodus	phijani	Chondrichthyes		Hybodont Elasmobranchii	Devonian	Upper	Famennian					Chehriseh (Lower)				Hairapetian and Ginter 2009
Sandalodus	minor	Chondrichthyes		Cochliodont Holocephalii	Devonian	Upper	Famennian					Chaffee Group				Bryant and Johnson 1936
Sculptospina	makhlaevi	Chondrichthyes	Ctenacanthiformes	Ctenacanthidae	Devonian	Upper	Famennian	Eletsian		Bilovo Formation		Lipetsk Region, Russia				Lebedev 2020
Seretolepis	elegans	Chondrichthyes		Kathemacanthidae	Devonian	Lower	Lochkovian		Delorme Group	Road River - Camsell Formations		Spain, Podolia, MacKenzie Mountains Canada	BA 0?-4			Dupret et al. 2011
Seretolepis	elegans	Chondrichthyes			Devonian	Lower	Lochkovian			Tyver	Ivanie	Podolia, Ukraine				Voichyshyn, 2011	Voichyshyn, 2011
Siamodus	janvieri	Chondrichthyes		Coronodontida Elasmobranchii	Devonian	Upper	Famennian			Pramosio Limestone		Mae Sam Lap Thailand (Latest); Carnic Alps, Italy ; Tafilalt				Long, 1990; Randon et al., 2007; Wang et al. 2010
Siamodus	janvieri	Chondrichthyes		Coronodontida Elasmobranchii	Devonian	Upper	Famennian			Daihua Formation		Changshn, China				Zhu 2000; Wang S. 1993
Siamodus	sp.	Chondrichthyes		Coronodontida Elasmobranchii	Devonian	Upper	Famennian			Daihua Formation		Changshun, China				Zhu 2000; Wang S. 1993
Siberiodus	mirabilis	Chondrichthyes			Devonian	Upper	Famennian									Hairapetian and Ginter 2009
Sphenacanthus	sp. (scale)	Chondrichthyes		Hybodont Elasmobranchii	Devonian	Upper	Frasnian					Ferques; Pas-de-Calais France				Derycke et al., 1995
Squatinactus	glabrum	Chondrichthyes			Devonian	Upper	Famennian					Kale sardar				Hairapetian et al., 2010
Stensioella	heintzi	Chondrichthyes		Placoderm	Devonian	Lower	Emsian					Hunsruck				Bartels et al. 1998
Stethacanthus	altonensis	Chondrichthyes	Symmoriiformes	Symmoriidae	Devonian	Upper	Famennian					Cleveland Shale	BA 4-6?			451,898, Derycke et al., 2008; Ginter, 2001; Zhao and Zhu 2010
Stethacanthus	resistens	Chondrichthyes	Symmoriiformes	Symmoriidae	Devonian	Upper	Famennian					Cleveland Shale, Poland, Tafilalt, Nevada; Daihua	BA 4-6?			451,898, Derycke et al., 2008; Ginter, 2001; Zhao and Zhu 2010
Stethacanthus	sp.	Chondrichthyes	Symmoriiformes	Symmoriidae	Devonian	Upper	Famennian					Daihua	BA 4-6?			451,898, Derycke et al., 2008; Ginter, 2001; Zhao and Zhu 2010; Zhao, 2010
Stethacanthus	sp.	Chondrichthyes	Symmoriiformes	Symmoriidae	Devonian	Upper	Famennian					Poland
Stethacanthus	sp.	Chondrichthyes	Symmoriiformes	Symmoriidae	Devonian	Upper	Famennian					Tifalit, Morocco
Stethacanthus	thomasi	Chondrichthyes	Symmoriiformes	Symmoriidae	Devonian	Upper	Famennian					Cerro Las Pintas in the municipality of Fronteras, northeast Sonora, Mexico				Martinez-Perez 2019; Turner 1982
Stethacanthus	resistens	Chondrichthyes	Symmoriiformes	Symmoriidae	Devonian	Upper	Frasnian			Kowala Formation		Poland; Chehriseh	BA 3			Ginter, 2002; Hairpetian 1998
Symmorium	glabrum	Chondrichthyes	Symmoriida	Symmoriidae	Devonian	Upper	Famennian					Oryol, Russia; Nevada; Daihua; Mae Sam Lap Thailand				2, 451, 898; Lebedev, 1995; Ginter, 2001; Randon et al., 2007; Zhao and Zhu 2010; Wang et al. 2010
Symmorium	sp.	Chondrichthyes	Symmoriida	Symmoriidae	Devonian	Upper	Famennian					Oryol, Russia; Nevada; Daihua; Mae Sam Lap Thailand				2, 451, 898; Lebedev, 1995; Ginter, 2001; Randon et al., 2007; Zhao and Zhu 2010; Wang et al. 2010
Symmorium	sp.	Chondrichthyes			Devonian	Upper	Famennian			Daihua and Changlai Formations		Changshun and Lechang, China				Zhao, 2010
Symmorium	sp.	Chondrichthyes	Symmoriida	Symmoriidae	Devonian	Upper	Frasnian									Long & Burrett 1989
Synthetodus	calvini	Chondrichthyes		Copodontid Holocephalii	Devonian	Upper	Frasnian					State Quarry Iowa and New York				Stahl 1999; Eastman 1896, 1908
Synthetodus	trisulcatus	Chondrichthyes		Copodontid Holocephalii	Devonian	Upper	Frasnian					State Quarry Iowa and New York				Stahl 1999; Eastman 1896, 1908
Tamiobatis	vestustus	Chondrichthyes	Ctenacanthiformes	Protacrodontid Elasmobranchii	Devonian	Upper	Famennian					Bedford Kentucky, Cleveland				Williams, 1998
Tassiliodus	lessardi	Chondrichthyes	incertae sedis	Elasmobranchii	Devonian	Lower	Emsian					Ahaggar, Algeria;				Derycke and Goujet, 2011
Tassiliodus	sp.	Chondrichthyes	incertae sedis	Elasmobranchii	Devonian	Lower	Emsian			Zlíchov Formation		Prague Basin, Czech Republic				Mergl et al 2014
Thoralodus	cabrieri	Chondrichthyes		Cochliodont Holocephalii	Devonian	Upper	Famennian					Montagne Noire France				Westoll, 1979; Lehman 1952; Stahl 1999
Thrinacodus	ferox	Chondrichthyes	Phoebodontiformes	Phoebodontidae	Devonian	Upper	Famennian					Nevada; Mae Sam Lap Thailand (Latest); Thuringia Germany; Tafilalt; France; Holy Cross Mountains; Upper Bundock NSW				Ginter, 2001; Long, 1990;Williams 1999; Ginter and Ivanov 1990; Wang et al 2010
Thrinacodus	tranquillus	Chondrichthyes	Phoebodontiformes	Phoebodontidae	Devonian	Upper	Famennian					Nevada; Mae Sam Lap Thailand (Latest); Thuringia Germany; Tafilalt; France; Holy Cross Mountains; Upper Bundock NSW				Ginter, 2001; Long, 1990;Williams 1999; Ginter and Ivanov 1990; Wang et al 2010
Thrinacodus	cf.	Chondrichthyes	Phoebodontiformes	Phoebodontidae	Devonian	Upper	Frasnian			Sly Gap Formation		south-central New Mexico, USA				Hodnett and Lucas 2015; Ivanov and Lucas, 2011
Thrinacodus	ferox	Chondrichthyes	Phoebodontiformes	Phoebodontidae	Devonian	Upper	Frasnian					Chehriseh	BA 1-2			Hairpetian et al., 1998
Thrinacodus	incurvus	Chondrichthyes	Phoebodontiformes	Phoebodontidae	Devonian	Upper	Frasnian			Sly Gap Formation		south-central New Mexico, USA				Hodnett and Lucas 2015; Ivanov and Lucas, 2011
Thrinacodus	sp.	Chondrichthyes	Phoebodontiformes	Phoebodontidae	Devonian	Upper	Frasnian					Chehriseh	BA 1-2			Hairpetian et al., 1998
Tuberospina	nataliae	Chondrichthyes			Devonian	Upper	Famennian					Oryol, Russia; Plavsk				Lebedev, 1995
Tuvalepis	schultzei	Chondrichthyes			Devonian	Lower	Lochkovian			Khondergei Formation	lowermost	Tuva	BA 1-2			Zigaite & Karatajute-Talimaa 2008; Sennikov et al 2015
Wuxuanichthys	sp.	Chondrichthyes			Devonian	Lower	Emsian			Xiejiwan Formation		Beichuan, China				Zhu 2000; Burrow et al 2000
Wuxuanichthys	wangi	Chondrichthyes			Devonian	Lower	Emsian			Ertang Formation; Xiejiawan Formation		Wuxuan, Guangxi, China; Longmenshan, Sichuan, China				Zhu 2000
Wuxuanichthys	wangi	Chondrichthyes			Devonian	Lower	Emsian					Longmenshan, Sichuan, China				Turner et al 1995
Xenodus	herzeri	Chondrichthyes	Squaliformes	Scymnorhinidae	Devonian	Upper	Famennian			Huron Shale		Ohio, USA				Eastman 1907
Zamponiopteron	falciformis	Chondrichthyes			Devonian	Middle	Eifelian-Givetian			Hummamyampa Formations		Bolivia	BA 2-3			Janvier, 2007; Anderson et al., 1999
Zamponiopteron	spinifera	Chondrichthyes			Devonian	Middle	Eifelian-Givetian			Hummamyampa Formations		Bolivia	BA 2-3			Janvier, 2007; Anderson et al., 1999
Zamponiopteron	triangularis	Chondrichthyes			Devonian	Middle	Eifelian-Givetian			Hummamyampa Formations		Bolivia	BA 2-3			Janvier, 2007; Anderson et al., 1999
Zamponiopteron	falciformis	Chondrichthyes			Devonian	Lower	Emsian					Belen, Bolivia	BA 2-3			Janvier, 2007; Anderson et al., 1999
Zamponiopteron	spinifera	Chondrichthyes			Devonian	Lower	Emsian					Belen, Bolivia	BA 2-3			Janvier, 2007; Anderson et al., 1999
Zamponiopteron	triangularis	Chondrichthyes			Devonian	Lower	Emsian					Belen, Bolivia	BA 2-3			Janvier, 2007; Anderson et al., 1999
Cladodontida	sp.	Chondrichthyes			Devonian	Lower	Lochkovian		Ditton Group	Old Red Sanstone		Brown Clee Hill district, Shropshire, England and at Talgarth, south Wales, UK				Burrow and Turner 2018; Vergoossen 1999
Kneria	sp.	Chondrichthyes (Plax)/ Actinopterygii	Gonorynchiformes	Knerioidei	Devonian	Lower	Lochkovian	Ivane Regional Stage		Volyn Monocline		Lithuania				Plax 2011
Achoania	jarvikii	Osteichthyes			Devonian	Lower	Lochkovian			Cuifengshan/Xitun Fm	Xitun	Qujing area, Yunnan	BA0-2	415	411	Zhu et al. 2001; Zhao, 2010
Ligulalepis	sp.	Osteichthyes			Devonian	Lower	Emsian					Australia				Friedman, 2014
Lophosteus	incrementus	Osteichthyes incerta sedis	Lophosteiforms	Lophosteidae	Devonian	Lower	Lochkovian									Botella et al., 2007
"Ptyctodontid"	sp.	Placodermi	Ptyctodontid		Devonian	Upper	Famennian					Witpoort				Andersoni et al., 1999; Warren 2000
`	longoccipita	Placodermi	Arthrodira		Devonian	Lower	Emsian					Jiucheng fauna, Wuding Fm
Acanthaspis	sp.	Placodermi	Arthrodira		Devonian	Upper	Frasnian					North Evans				Hussakof and Bryant 1918
Acanthaspis	armata	Placodermi	Arthrodira		Devonian	MIddle	Givetian	Corniferous	Ulsterian	Delaware Limestone; Onondaga Limestone		Ohio, USA; Le Roy, New York				Eastman 1907
Acanthaspis	armatus	Placodermi	Arthrodira		Devonian	MIddle	Givetian	Corniferous		Corniferous Limestone		Colombus, Ohio, USA				Newberry 1889
Acantholepis	fragilis	Placodermi	Ptyctodontida		Devonian	MIddle	Givetian			Coniferous Limestone; Hamilton Limestone		Ohio; New York				Eastman 1907; Newberry 1889
Acantholepis	pustulosus	Placodermi	Ptyctodontida		Devonian	MIddle	Givetian			Coniferous Limestone; Hamilton Limestone		Ohio; New York				Eastman 1907
Actinolepis	magna	Placodermi	Arthrodira	Actinolepidae	Devonian	MIddle	Eifelian					Rezekne, Baltic; Parnu, Baltic; Ryazhsk, Baltic; Acharranas; Narva, Baltic; Vstrechnaya				Luksevics et al., 2010
Actinolepis	sp.	Placodermi	Arthrodira	Actinolepidae	Devonian	MIddle	Eifelian					Rezekne, Baltic; Parnu, Baltic; Ryazhsk, Baltic; Acharranas; Narva, Baltic; Vstrechnaya				Luksevics et al., 2010
Actinolepis	tuberculata	Placodermi	Arthrodira	Actinolepidae	Devonian	MIddle	Eifelian			Parnu Formation	Tori Member	Rezekne, Baltic; Parnu, Baltic; Ryazhsk, Baltic; Acharranas; Narva, Baltic; Vstrechnaya				Mark-Kurik 2000; Luksevics et al., 2010
Actinolepis	magna, tuberculata (Eifelian Scottish too)	Placodermi	Arthrodira	Actinolepidae	Devonian	MIddle	Givetian					Burtneiki beds (harma, abava), Acharranas				Mark-Kurik 1973; Denison, 1978; Newman and Trewin, 2008
Actinolepis	spinosa	Placodermi	Arthrodira	Actinolepidae	Devonian	Lower	Pragian					Latvia
Actinosteus	lehmani	Placodermi			Devonian	MIddle	Eifelian		Megsem Mdarsal Group	Ahrerouch Formation		Akka valley, Tindouf basin, Southern Morocco				Mondejar-Fernandez 2019; Lehman 1976
Aethaspis	major; utahensis	Placodermi	Arthrodira		Devonian	Lower	Emsian					Water Canyon Fm
Aethaspis	ohioensis	Placodermi	Arthrodira; Euarthrodira	Actinolepidae	Devonian	Lower	Pragian			Holland Quarry Shale		Nortwestern Ohio, USA				Denison 1960
Aethaspis (Proaethaspis)	ohioensis	Placodermi	Arthrodira		Devonian	Lower	Pragian					Holland Quarry
Africanaspis	doryssa	Placodermi	Arthrodira	Groenlandaspididae	Devonian	Upper	Famennian					South Africa	BA 2-6, 0-2			Anderson et al 1999 body & BA, Long et al 1997 body & BA
Aggeraspis	heintzi	Placodermi	Arthrodira	Phlyctaeniidae	Devonian	MIddle	Eifelian			Kush-Yeilagh Formation		Eastern Alborz, Mazenderan, Iran				Bliecketal 1980
Aleosteus	eganensis	Placodermi	Arthrodira		Devonian	Lower	Emsian					Sevy Dolomite, Nevada
Alienacanthus	malkowskii	Placodermi	Arthrodira		Devonian	Upper	Famennian					Holy Cross Mountains (Clymenia)				Kulczycki 1957; Obruchev 1967
Anarthaspis	montana	Placodermi	Arthrodira		Devonian	Lower	Emsian					Beartooth Butte
Angarichthys	hyperboreus	Placodermi	Arthrodira		Devonian	MIddle	Givetian					Tynep, Bakha River, Siberia				Obruchev, 1927; Denison, 1978
Antarctaspis	mcmurdoensis	Placodermi	Phyllolepid		Devonian	MIddle	Givetian					Aztec				Young and Long, 2005
Antarctaspis	mcmurdoensis	Placodermi			Devonian	Middle	Givetian						BA 0			Young & Long 2005
Antarctolepis	gunni	Placodermi	Arthrodira		Devonian	MIddle	Givetian					Aztec				Young, 1989; Young and Long 2005
Antarctolepis	gunni	Placodermi			Devonian	Middle	Givetian						BA 0			Young & Long 2005
Antineosteus	lehmani	Placodermi	Arthrodira	Homostiidae	Devonian	Lower	Emsian					Kess-Kess mud mounds at Hamar Laghdad, Tafilalt region, Morocco				Rücklin et al 2018
Antinosteus	sp.	Placodermi			Devonian	Lower	Emsian					Akka, Morocco				Lelievre, 1984
Arabosteus	variabilis	Placodermi	Arthrodira: Acanthothoraci		Devonian	Lower	Pragian					Jauf Fm, Saudi Arabia				Vaskaninova EVLV 2011
Ardennosteus	ubaghsi	Placodermi	Arthrodira	Brachythoracidae	Devonian	Upper	Famennian			Esneux Formation		Esneux, Belgium (late)				Blieck and Lelievre, 1995
Arenipiscis	westolli	Placodermi	Arthrodira: Brachythoraci		Devonian	Lower	Emsian					Gogo				Young 1981
Artesonema	meatsi	Placodermi	Arthrodira	Holonematidae	Devonian	Upper	Frasnian			Ferques Formation		Ferques, Boulonnais France				Rucklin, 2007; ichthyolith issues; Blieck and Lelievre 1995
Asiacanthus	kaoi	Placodermi	Arthrodira		Devonian	Lower	Lochkovian			Cuifengshan Formation		Guangxi, Yunnan, China				Zhao, 2010
Asiacanthus	suni	Placodermi	Arthrodira		Devonian	Lower	Lochkovian			Cuifengshan Formation		Guangxi, Yunnan, China				Zhao, 2010
Asiacanthus	multituberculatus	Placodermi	Arthrodira		Devonian	Lower	Pragian			Nakaoling Formation		Hengxian and Xiangzhou, Guangxi, China				Zhao, 2010
Asiacanthus	kaoi	Placodermi	Arthrodira		Devonian							China				Zhu 2000; P'an 1964
Asiacanthus	multituberculatus	Placodermi	Arthrodira		Devonian							China				Zhu 2000; Liu T. 1984
Asiacanthus	suni	Placodermi	Arthrodira		Devonian							China				Zhu 2000; P'an 1964
Asperaspis	carinata	Placodermi	Antiarcha		Devonian	MIddle	Givetian			Taldysay Formation		Taldaysy Kazakhstan				Panteleyev, 1993
Aspidichthys	clavatus	Placodermi	Arthrodira	Coccosteidae	Devonian	Upper	Famennian			Huron Shale		Delaware, Ohio				Eastman 1907
Aspidichthys	sp.	Placodermi	Arthrodira	Coccosteidae	Devonian	Upper	Famennian					Chadokoin New York; Chaffee Group				Bryant and Johnson 1936
Aspidichthys	ingens	Placodermi	Arthrodira	Coccosteidae	Devonian	Upper	Frasnian			Manticoceras beds			BA 3-4?			Denison, Placodermi from Schmidt 1938
Aspidichthys	notabilis	Placodermi	Arthrodira	Coccosteidae	Devonian	MIddle	Givetian	Cuboides Zone		Hamilton Limestone		Manitoba, Canada; Milwaukee, Wisconsin, USA				Eastman 1907
Asterolepis	estonica	Placodermi	Antiarcha	Asterolepididae	Devonian	MIddle	Eifelian					Ryazhsk, Baltic; Late Baltic; Vstrechnaya				Zhu, 2000; Luksevics et al., 2010
Asterolepis	sp.	Placodermi	Antiarcha	Asterolepididae	Devonian	Middle-Upper	Eifelian-Famennian					Boulonnais, France; Belgium	BA 1-6			Blieck and Lelievre 1995
Asterolepis	sp.	Placodermi	Antiarcha	Asterolepididae	Devonian	Upper	Famennian					(late) China				Westoll, 1979
Asterolepis	ornata	Placodermi	Antiarcha	Asterolepididae	Devonian	Upper	Frasnian					Katsberg New York; Timan; East Greenland; Nairn; Latvia; China; Iran; Nevada, Belgium; Cuche Colombia; Kursk; Stolbovo; Ellesmere				Clarke 1893; Blom et al., 2007; Janvier 2007; Moloshnikov 2007; Downs et al. 2012
Asterolepis	chadwicki	Placodermi	Antiarcha	Asterolepididae	Devonian	Upper	Frasnian					Katsberg New York; Timan; East Greenland; Nairn; Latvia; China; Iran; Nevada, Belgium; Cuche Colombia; Kursk; Stolbovo; Ellesmere				Clarke 1893; Blom et al., 2007; Janvier 2007; Moloshnikov 2007; Downs et al. 2011
Asterolepis	Malcolmsoni	Placodermi	Antiarcha	Asterolepididae	Devonian	Upper	Frasnian					Katsberg New York; Timan; East Greenland; Nairn; Latvia; China; Iran; Nevada, Belgium; Cuche Colombia; Kursk; Stolbovo; Ellesmere				Clarke 1893; Blom et al., 2007; Janvier 2007; Moloshnikov 2007; Downs et al. 2019
Asterolepis	maxima	Placodermi	Antiarcha	Asterolepididae	Devonian	Upper	Frasnian					Katsberg New York; Timan; East Greenland; Nairn; Latvia; China; Iran; Nevada, Belgium; Cuche Colombia; Kursk; Stolbovo; Ellesmere				Clarke 1893; Blom et al., 2007; Janvier 2007; Moloshnikov 2007; Downs et al. 2014
Asterolepis	orcadensis	Placodermi	Antiarcha	Asterolepididae	Devonian	Upper	Frasnian					Katsberg New York; Timan; East Greenland; Nairn; Latvia; China; Iran; Nevada, Belgium; Cuche Colombia; Kursk; Stolbovo; Ellesmere				Clarke 1893; Blom et al., 2007; Janvier 2007; Moloshnikov 2007; Downs et al. 2015
Asterolepis	radiata	Placodermi	Antiarcha	Asterolepididae	Devonian	Upper	Frasnian					Katsberg New York; Timan; East Greenland; Nairn; Latvia; China; Iran; Nevada, Belgium; Cuche Colombia; Kursk; Stolbovo; Ellesmere				Clarke 1893; Blom et al., 2007; Janvier 2007; Moloshnikov 2007; Downs et al. 2016
Asterolepis	savesoederberghi	Placodermi	Antiarcha	Asterolepididae	Devonian	Upper	Frasnian					Katsberg New York; Timan; East Greenland; Nairn; Latvia; China; Iran; Nevada, Belgium; Cuche Colombia; Kursk; Stolbovo; Ellesmere				Clarke 1893; Blom et al., 2007; Janvier 2007; Moloshnikov 2007; Downs et al. 2013
Asterolepis	sinensis	Placodermi	Antiarcha	Asterolepididae	Devonian	Upper	Frasnian					Katsberg New York; Timan; East Greenland; Nairn; Latvia; China; Iran; Nevada, Belgium; Cuche Colombia; Kursk; Stolbovo; Ellesmere				Clarke 1893; Blom et al., 2007; Janvier 2007; Moloshnikov 2007; Downs et al. 2017
Asterolepis	syasiensis	Placodermi	Antiarcha	Asterolepididae	Devonian	Upper	Frasnian					Katsberg New York; Timan; East Greenland; Nairn; Latvia; China; Iran; Nevada, Belgium; Cuche Colombia; Kursk; Stolbovo; Ellesmere				Clarke 1893; Blom et al., 2007; Janvier 2007; Moloshnikov 2007; Downs et al. 2018
Asterolepis	clarkei	Placodermi	Antiarcha	Asterolepidae	Devonian	MIddle	Givetian			Chapman Sandstone Formation		East Greenland; Shetland; Burtnieki; Spitsbergen Fiskeklofta; Widje Spitsbergen, Plavinas Baltic; Do Son Vietnam; Boulonnais' Red Hill Nevada; Timan; Dubnik Middle Devonian Field; Matusevich Severnya Zemlya				Stensio and Save-Soderbergh, 1938; Blom et al., 2007; Janvier et al., 2003; Blieck and Lelievre 1995; Schultze 2010; Luksevics et al 2010
Asterolepis	dellei	Placodermi	Antiarcha	Asterolepidae	Devonian	MIddle	Givetian			Chapman Sandstone Formation		East Greenland; Shetland; Burtnieki; Spitsbergen Fiskeklofta; Widje Spitsbergen, Plavinas Baltic; Do Son Vietnam; Boulonnais' Red Hill Nevada; Timan; Dubnik Middle Devonian Field; Matusevich Severnya Zemlya				Stensio and Save-Soderbergh, 1938; Blom et al., 2007; Janvier et al., 2003; Blieck and Lelievre 1995; Schultze 2010; Luksevics et al 2012
Asterolepis	essica	Placodermi	Antiarcha	Asterolepidae	Devonian	MIddle	Givetian			Burtnieki Formation	Abava Beds	Estonia; Latvia				Mark-Kurik 2000
Asterolepis	orcadensis	Placodermi	Antiarcha	Asterolepidae	Devonian	MIddle	Givetian			Chapman Sandstone Formation		East Greenland; Shetland; Burtnieki; Spitsbergen Fiskeklofta; Widje Spitsbergen, Plavinas Baltic; Do Son Vietnam; Boulonnais' Red Hill Nevada; Timan; Dubnik Middle Devonian Field; Matusevich Severnya Zemlya				Stensio and Save-Soderbergh, 1938; Blom et al., 2007; Janvier et al., 2003; Blieck and Lelievre 1995; Schultze 2010; Luksevics et al 2011
Asterolepis	ornata	Placodermi	Antiarcha	Asterolepididae	Devonian	MIddle	Givetian					Gauja, Latvia; Do Son				Obruchev 1967; Gross 1933; Wang et al 2010
Asterolepis	scabra	Placodermi	Antiarcha	Asterolepidae	Devonian	MIddle	Givetian			Chapman Sandstone Formation		East Greenland; Shetland; Burtnieki; Spitsbergen Fiskeklofta; Widje Spitsbergen, Plavinas Baltic; Do Son Vietnam; Boulonnais' Red Hill Nevada; Timan; Dubnik Middle Devonian Field; Matusevich Severnya Zemlya				Stensio and Save-Soderbergh, 1938; Blom et al., 2007; Janvier et al., 2003; Blieck and Lelievre 1995; Schultze 2010; Luksevics et al 2013
Asterolepis	thule	Placodermi	Antiarcha	Asterolepidae	Devonian	MIddle	Givetian			Chapman Sandstone Formation		East Greenland; Shetland; Burtnieki; Spitsbergen Fiskeklofta; Widje Spitsbergen, Plavinas Baltic; Do Son Vietnam; Boulonnais' Red Hill Nevada; Timan; Dubnik Middle Devonian Field; Matusevich Severnya Zemlya				Stensio and Save-Soderbergh, 1938; Blom et al., 2007; Janvier et al., 2003; Blieck and Lelievre 1995; Schultze 2010; Luksevics et al 2010
Asterosteus	stenocephalus	Placodermi	Rhenanida	Asterosteidae	Devonian	MIddle	Givetian	Corniferous	Ulsterian	Delaware Limestone		Ohio, USA				Eastman 1907
Atlantidosteus	pacifica	Placodermi			Devonian	MIddle	Eifelian									Dineley, 1999
Atlantidosteus	pacifica	Placodermi	Arthrodira: Brachythoraci		Devonian	Lower	Emsian					Akka, Morocco; Burrinjack Dam				Lelievre, 1984
Austrophyllolepis	dulciensis	Placodermi	Arthrodira	Phyllolepididae	Devonian	MIddle	Givetian					Dulcie Sandstone, Victoria; Aztec; Venezeula?				Long et al., 2009; Young and Long, 2005
Austrophyllolepis	edwini	Placodermi	Arthrodira	Phyllolepididae	Devonian	MIddle	Givetian					Dulcie Sandstone, Victoria; Aztec; Venezeula?				Long et al., 2009; Young and Long, 2005
Austrophyllolepis	quiltyi	Placodermi	Arthrodira	Phyllolepididae	Devonian	MIddle	Givetian					Dulcie Sandstone, Victoria; Aztec; Venezeula?				Long et al., 2009; Young and Long, 2005
Austrophyllolepis	ritchiei	Placodermi	Arthrodira	Phyllolepididae	Devonian	MIddle	Givetian					Dulcie Sandstone, Victoria; Aztec; Venezeula?				Long et al., 2009; Young and Long, 2005
Austrophyllolepis	youngi	Placodermi	Arthrodira	Phyllolepididae	Devonian	MIddle	Givetian					Dulcie Sandstone, Victoria; Aztec; Venezeula?				Long et al., 2009; Young and Long, 2005
Austrophyllolepis	ritchiei	Placodermi	Arthrodira	Phyllolepididae	Devonian	Middle	Givetian						BA 0			Long 1999
Austroptyctodus	gardineri	Placodermi	Ptyctodontida		Devonian	Upper	Frasnian					Gogo, Australia				Zakharenko, 2007; Trinajstic 2007
Baringaspis	dineleyi	Placodermi	Arthrodira		Devonian	Lower	Lochkovian					Canadian Arctic (Peel Sound, Drake Bay, Snowblind Bay formations)
Barrydalaspis	theroni	Placodermi	Arthrodira	Groenlandaspididae	Devonian	MIddle	Eifelian					Bokkeveld, South Africa				Anderson et al., 1999; Chaloner et al., 1980
Belgiosteus	mortelmansi	Placodermi	Arthrodira	Coccosteidae	Devonian	MIddle	Givetian					Calcaire d'alvaux, Belgium				Lehman, 1973; Denison, 1978
Belosteus	elegans	Placodermi	Arthrodira		Devonian	Upper	Frasnian			Manticoceras beds			BA 3-4?			Denison, Placodermi after Stensiö 1963, 1969
Beyrichosteus	radiatus	Placodermi	Arthrodira		Devonian	MIddle	Givetian					Eifel, Germany				Otto, 2005
Bimbianga	burrinjuckensis	Placodermi			Devonian	Upper	Frasnian						BA 3-4			Young 2005
Bimbianga	burrinjuckensis	Placodermi	Arthrodira		Devonian	Lower	Emsian					Wee Jasper				Young 2005
Bolivosteus	chacomensis	Placodermi	Rhenanida		Devonian	MIddle	Eifelian					Bolivia				Hunt and Young, 2010
Bollandaspis	woschmidti	Placodermi	Arthrodira	Actinolepididae	Devonian	Lower	Emsian					Bolland borehole, Belgium				Blieck and Lelievre, 1995
Bollandaspis	woschmidti	Placodermi	Arthrodira	Actinolepididae	Devonian	Lower	Pragian					Bolland borehole, Belgium				Blieck and Lelievre, 1995
Boomeraspis	goujeti	Placodermi	Arthrodira	Groenlandaspididae	Devonian	Middle	Givetian						BA 0			Young & Long 2005
Boomeraspis	goujeti	Placodermi	Arthrodira	Groenlandaspididae	Devonian	MIddle	Givetian					Aztec				Young and Moody, 2002, Young and Long, 2005
Bothriolepis	sp.	Placodermi	Antiarcha	Bothriolepididae	Devonian	Upper	Early Frasnian			Gogo Formation		Gogo Station; Fitzroy Crossing, Australia	BA3-5	384.5	379.5
Bothriolepis	niushoushanensis	Placodermi	Antiarcha	Bothriolepididae	Devonian	MIddle	Eifelian					Haikou fauna, Tiaomaijan Fm				Pan & Wang, 1980
Bothriolepis	niushoushanensis	Placodermi	Antiarcha		Devonian	Middle	Eifelian			Shixiagou Formation		Ningxia, Yunnan				Zhao, 2010
Bothriolepis	shuanghenensis	Placodermi			Devonian	Middle	Eifelian			Haikou Formation		Wuding, Yunnan				Zhao, 2010
Bothriolepis	shuanghenensis	Placodermi			Devonian	Middle	Eifelian			Shangshuanghe Formation		Qujing, Yunnan				Zhao, 2010
Bothriolepis	sinensis	Placodermi	Antiarcha	Bothriolepididae	Devonian	MIddle	Eifelian					Haikou fauna, Tiaomaijan Fm				Chi 1940
Bothriolepis	sp.	Placodermi			Devonian	Middle	Eifelian			Haikou Formation		Wuding, Yunnan				Zhao, 2010
Bothriolepis	sp.	Placodermi			Devonian	Middle	Eifelian			Shangshuanghe Formation		Qujing, Yunnan				Zhao, 2010
Bothriolepis	tungseni	Placodermi	Antiarcha	Bothriolepididae	Devonian	MIddle	Eifelian					Haikou fauna, Tiaomaijan Fm
Bothriolepis	tungseni	Placodermi			Devonian	Middle	Eifelian			Haikou Formation		Wuding, Yunnan				Zhao, 2010
Bothriolepis	tungseni	Placodermi			Devonian	Middle	Eifelian			Shangshuanghe Formation		Qujing, Yunnan				Zhao, 2010
Bothriolepis		Placodermi	Antiarcha	Bothriolepididae	Devonian	MIddle	Eifelian					China; Australia				Luksevics et al., 2010
Bothriolepis	chuandongensis	Placodermi	Antiarcha		Devonian	Lower	Emsian			Chuandong Formation		Qujing, Yunnan				Zhao, 2010
Bothriolepis	sp.	Placodermi	Antiarcha	Bothriolepididae	Devonian	Lower	Emsian			Cuche Formation		China; North East Colombia				Zhu, 2000; Luksevics et al., 2010; Janiver and Villaroel 2000
Bothriolepis	sp.	Placodermi	Antiarcha		Devonian	Lower	Emsian			Chuandong Formation		Qujing, Yunnan				Zhao, 2010
Bothriolepis	tungseni	Placodermi	Antiarcha	Bothriolepididae	Devonian	Lower	Emsian					Jiucheng fauna, Chuandong Fm
Bothriolepis	sp.	Placodermi	Antiarcha	Bothriolepididae	Devonian	Upper	Emsian-Famennian					Belgium	BA 0-6			Thomson 1971 redrawn after Stensiö 1964, 1969; Gregory 1946 body Downs, CrisWell & Daeschler 2011 BA
Bothriolepis	groenlandica	Placodermi	Antiarcha	Bothriolepididae	Devonian	Upper	Famennian					USSR; Alves and Rosebrae Scotland; Ketleri; Dura Den; Latvia (early); Greenland; Old Red Sandstone; Belgium; Catskill; Harelaw; Poland Cheiloceras; Livny Orel; Harvey Range; Canowindra; Kyrgyzstan; Tula; Chaffee Group; Sanmentan				Denison, 1978; Hills 1932; Panteleyev 1992' Pampe 1969; Zhao and Zhu 2022
Bothriolepis	pavariensis	Placodermi	Antiarcha	Bothriolepididae	Devonian	Upper	Famennian					USSR; Alves and Rosebrae Scotland; Ketleri; Dura Den; Latvia (early); Greenland; Old Red Sandstone; Belgium; Catskill; Harelaw; Poland Cheiloceras; Livny Orel; Harvey Range; Canowindra; Kyrgyzstan; Tula; Chaffee Group; Sanmentan				Denison, 1978; Hills 1932; Panteleyev 1992' Pampe 1969; Zhao and Zhu 2016
Bothriolepis	africana	Placodermi	Antiarcha	Bothriolepididae	Devonian	Upper	Famennian		Witteberg Group	Witpoort Formation		South of Grahamstown, South Africa				Murray 2000; Anderson et al. 1999a
Bothriolepis	alvesiensis	Placodermi	Antiarcha	Bothriolepididae	Devonian	Upper	Famennian					USSR; Alves and Rosebrae Scotland; Ketleri; Dura Den; Latvia (early); Greenland; Old Red Sandstone; Belgium; Catskill; Harelaw; Poland Cheiloceras; Livny Orel; Harvey Range; Canowindra; Kyrgyzstan; Tula; Chaffee Group; Sanmentan				Denison, 1978; Hills 1932; Panteleyev 1992' Pampe 1969; Zhao and Zhu 2011
Bothriolepis	barretti	Placodermi	Antiarcha	Bothriolepididae	Devonian	Upper	Famennian					Scotland and Antarctica				Luksevics 2001
Bothriolepis	ciecere	Placodermi	Antiarcha	Bothriolepididae	Devonian	Upper	Famennian					USSR; Alves and Rosebrae Scotland; Ketleri; Dura Den; Latvia (early); Greenland; Old Red Sandstone; Belgium; Catskill; Harelaw; Poland Cheiloceras; Livny Orel; Harvey Range; Canowindra; Kyrgyzstan; Tula; Chaffee Group; Sanmentan				Denison, 1978; Hills 1932; Panteleyev 1992' Pampe 1969; Zhao and Zhu 2015
Bothriolepis	coloradensis	Placodermi	Antiarcha	Bothriolepididae	Devonian	Upper	Famennian			Elbert Formation		USSR; Alves and Rosebrae Scotland; Ketleri; Dura Den; Latvia (early); Greenland; Old Red Sandstone; Belgium; Catskill; Harelaw; Poland Cheiloceras; Livny Orel; Harvey Range; Canowindra; Kyrgyzstan; Tula; Chaffee Group; Sanmentan; Rockwood, Colorado				Denison, 1978; Hills 1932; Panteleyev 1992' Pampe 1969; Zhao and Zhu 2038; Eastman 1907
Bothriolepis	cristata	Placodermi	Antiarcha	Bothriolepididae	Devonian	Upper	Famennian					USSR; Alves and Rosebrae Scotland; Ketleri; Dura Den; Latvia (early); Greenland; Old Red Sandstone; Belgium; Catskill; Harelaw; Poland Cheiloceras; Livny Orel; Harvey Range; Canowindra; Kyrgyzstan; Tula; Chaffee Group; Sanmentan				Denison, 1978; Hills 1932; Panteleyev 1992' Pampe 1969; Zhao and Zhu 2019
Bothriolepis	curonica	Placodermi	Antiarcha	Bothriolepididae	Devonian	Upper	Famennian					USSR; Alves and Rosebrae Scotland; Ketleri; Dura Den; Latvia (early); Greenland; Old Red Sandstone; Belgium; Catskill; Harelaw; Poland Cheiloceras; Livny Orel; Harvey Range; Canowindra; Kyrgyzstan; Tula; Chaffee Group; Sanmentan				Denison, 1978; Hills 1932; Panteleyev 1992' Pampe 1969; Zhao and Zhu 2021
Bothriolepis	gigantea	Placodermi	Antiarcha	Bothriolepididae	Devonian	Upper	Famennian					USSR; Alves and Rosebrae Scotland; Ketleri; Dura Den; Latvia (early); Greenland; Old Red Sandstone; Belgium; Catskill; Harelaw; Poland Cheiloceras; Livny Orel; Harvey Range; Canowindra; Kyrgyzstan; Tula; Chaffee Group; Sanmentan				Denison, 1978; Hills 1932; Panteleyev 1992' Pampe 1969; Zhao and Zhu 2012
Bothriolepis	grenfellensis	Placodermi	Antiarcha	Bothriolepididae	Devonian	Upper	Famennian			Hunter Formation		Grenfell, New South Wells, Australia				Johanson, 1997; Long 2004
Bothriolepis	hayi	Placodermi	Antiarcha	Bothriolepididae	Devonian	Upper	Famennian					USSR; Alves and Rosebrae Scotland; Ketleri; Dura Den; Latvia (early); Greenland; Old Red Sandstone; Belgium; Catskill; Harelaw; Poland Cheiloceras; Livny Orel; Harvey Range; Canowindra; Kyrgyzstan; Tula; Chaffee Group; Sanmentan				Denison, 1978; Hills 1932; Panteleyev 1992' Pampe 1969; Zhao and Zhu 2025
Bothriolepis	heckeri	Placodermi	Antiarcha	Bothriolepididae	Devonian	Upper	Famennian			Bilovo Beds		Bilovo village, Novgorod region, Russia				Luksevics 2001
Bothriolepis	hicklingi	Placodermi	Antiarcha	Bothriolepididae	Devonian	Upper	Famennian					USSR; Alves and Rosebrae Scotland; Ketleri; Dura Den; Latvia (early); Greenland; Old Red Sandstone; Belgium; Catskill; Harelaw; Poland Cheiloceras; Livny Orel; Harvey Range; Canowindra; Kyrgyzstan; Tula; Chaffee Group; Sanmentan				Denison, 1978; Hills 1932; Panteleyev 1992' Pampe 1969; Zhao and Zhu 2029
Bothriolepis	hydrophila	Placodermi	Antiarcha	Bothriolepididae	Devonian	Upper	Famennian			Catskill Formation		Tioga County, Pennsylvannia				Miles 1968; Luksevics 2001
Bothriolepis	hydrophyla	Placodermi	Antiarcha	Bothriolepididae	Devonian	Upper	Famennian					Scotland and Antarctica				Luksevics 2001
Bothriolepis	hydropula	Placodermi	Antiarcha	Bothriolepididae	Devonian	Upper	Famennian					USSR; Alves and Rosebrae Scotland; Ketleri; Dura Den; Latvia (early); Greenland; Old Red Sandstone; Belgium; Catskill; Harelaw; Poland Cheiloceras; Livny Orel; Harvey Range; Canowindra; Kyrgyzstan; Tula; Chaffee Group; Sanmentan				Denison, 1978; Hills 1932; Panteleyev 1992' Pampe 1969; Zhao and Zhu 2020
Bothriolepis	jani	Placodermi	Antiarcha	Bothriolepididae	Devonian	Upper	Famennian			Tērvete Formation		USSR; Alves and Rosebrae Scotland; Ketleri; Dura Den; Latvia (early); Greenland; Old Red Sandstone; Belgium; Catskill; Harelaw; Poland Cheiloceras; Livny Orel; Harvey Range; Canowindra; Kyrgyzstan; Tula; Chaffee Group; Sanmentan				Denison, 1978; Hills 1932; Panteleyev 1992' Pampe 1969; Zhao and Zhu 2018
Bothriolepis	jarvik	Placodermi	Antiarcha	Bothriolepididae	Devonian	Upper	Famennian					USSR; Alves and Rosebrae Scotland; Ketleri; Dura Den; Latvia (early); Greenland; Old Red Sandstone; Belgium; Catskill; Harelaw; Poland Cheiloceras; Livny Orel; Harvey Range; Canowindra; Kyrgyzstan; Tula; Chaffee Group; Sanmentan				Denison, 1978; Hills 1932; Panteleyev 1992' Pampe 1969; Zhao and Zhu 2023
Bothriolepis	jazwicensis	Placodermi	Antiarcha	Bothriolepididae	Devonian	Upper	Famennian					USSR; Alves and Rosebrae Scotland; Ketleri; Dura Den; Latvia (early); Greenland; Old Red Sandstone; Belgium; Catskill; Harelaw; Poland Cheiloceras; Livny Orel; Harvey Range; Canowindra; Kyrgyzstan; Tula; Chaffee Group; Sanmentan				Denison, 1978; Hills 1932; Panteleyev 1992' Pampe 1969; Zhao and Zhu 2034
Bothriolepis	laverocklochensis	Placodermi	Antiarcha	Bothriolepididae	Devonian	Upper	Famennian					USSR; Alves and Rosebrae Scotland; Ketleri; Dura Den; Latvia (early); Greenland; Old Red Sandstone; Belgium; Catskill; Harelaw; Poland Cheiloceras; Livny Orel; Harvey Range; Canowindra; Kyrgyzstan; Tula; Chaffee Group; Sanmentan				Denison, 1978; Hills 1932; Panteleyev 1992' Pampe 1969; Zhao and Zhu 2014
Bothriolepis	leptocheira	Placodermi	Antiarcha	Bothriolepididae	Devonian	Upper	Famennian					USSR; Alves and Rosebrae Scotland; Ketleri; Dura Den; Latvia (early); Greenland; Old Red Sandstone; Belgium; Catskill; Harelaw; Poland Cheiloceras; Livny Orel; Harvey Range; Canowindra; Kyrgyzstan; Tula; Chaffee Group; Sanmentan				Denison, 1978; Hills 1932; Panteleyev 1992' Pampe 1969; Zhao and Zhu 2026
Bothriolepis	lohesti	Placodermi	Antiarcha	Bothriolepididae	Devonian	Upper	Famennian					USSR; Alves and Rosebrae Scotland; Ketleri; Dura Den; Latvia (early); Greenland; Old Red Sandstone; Belgium; Catskill; Harelaw; Poland Cheiloceras; Livny Orel; Harvey Range; Canowindra; Kyrgyzstan; Tula; Chaffee Group; Sanmentan				Denison, 1978; Hills 1932; Panteleyev 1992' Pampe 1969; Zhao and Zhu 2030
Bothriolepis	lohesti	Placodermi	Antiarcha	Bothriolepididae	Devonian	Upper	Famennian					Belgium				Blieck and Lelievre, 1995
Bothriolepis	macrocephala	Placodermi	Antiarcha	Bothriolepididae	Devonian	Upper	Famennian					USSR; Alves and Rosebrae Scotland; Ketleri; Dura Den; Latvia (early); Greenland; Old Red Sandstone; Belgium; Catskill; Harelaw; Poland Cheiloceras; Livny Orel; Harvey Range; Canowindra; Kyrgyzstan; Tula; Chaffee Group; Sanmentan				Denison, 1978; Hills 1932; Panteleyev 1992' Pampe 1969; Zhao and Zhu 2027
Bothriolepis	minor	Placodermi	Antiarcha	Bothriolepididae	Devonian	Upper	Famennian	Chautauquan	Chemung Group	Catskill Formation		USSR; Alves and Rosebrae Scotland; Ketleri; Dura Den; Latvia (early); Greenland; Old Red Sandstone; Belgium; Catskill; Harelaw; Poland Cheiloceras; Livny Orel; Harvey Range; Canowindra; Kyrgyzstan; Tula; Chaffee Group; Sanmentan; Bradford County, Pennsylvania; Delaware County, New York				Denison, 1978; Hills 1932; Panteleyev 1992' Pampe 1969; Zhao and Zhu 2031; Eastman 1907
Bothriolepis	neilseni	Placodermi	Antiarcha	Bothriolepididae	Devonian	Upper	Famennian					USSR; Alves and Rosebrae Scotland; Ketleri; Dura Den; Latvia (early); Greenland; Old Red Sandstone; Belgium; Catskill; Harelaw; Poland Cheiloceras; Livny Orel; Harvey Range; Canowindra; Kyrgyzstan; Tula; Chaffee Group; Sanmentan				Denison, 1978; Hills 1932; Panteleyev 1992' Pampe 1969; Zhao and Zhu 2024
Bothriolepis	nitida	Placodermi	Antiarcha	Bothriolepididae	Devonian	Upper	Famennian					USSR; Alves and Rosebrae Scotland; Ketleri; Dura Den; Latvia (early); Greenland; Old Red Sandstone; Belgium; Catskill; Harelaw; Poland Cheiloceras; Livny Orel; Harvey Range; Canowindra; Kyrgyzstan; Tula; Chaffee Group; Sanmentan				Denison, 1978; Hills 1932; Panteleyev 1992' Pampe 1969; Zhao and Zhu 2032
Bothriolepis	nitida	Placodermi	Antiarchi	Bothriolepididae	Devonian	Upper	Famennian			Catskill Formation		Tioga County, Pennsylvania; Delaware County, New York	BA 0	362	360	Eastman 1907
Bothriolepis	obesa	Placodermi	Antiarcha	Bothriolepididae	Devonian	Upper	Famennian					Scotland				Luksevics 2001; Young 1998
Bothriolepis	ornata	Placodermi	Antiarcha	Bothriolepididae	Devonian	Upper	Famennian					USSR; Alves and Rosebrae Scotland; Ketleri; Dura Den; Latvia (early); Greenland; Old Red Sandstone; Belgium; Catskill; Harelaw; Poland Cheiloceras; Livny Orel; Harvey Range; Canowindra; Kyrgyzstan; Tula; Chaffee Group; Sanmentan				Denison, 1978; Hills 1932; Panteleyev 1992' Pampe 1969; Zhao and Zhu 2010
Bothriolepis	ornata	Placodermi	Antiarcha	Bothriolepididae	Devonian	Upper	Famennian					USSR; Alves and Rosebrae Scotland; Ketleri; Dura Den; Latvia (early); Greenland; Old Red Sandstone; Belgium; Catskill; Harelaw; Poland Cheiloceras; Livny Orel; Harvey Range; Canowindra; Kyrgyzstan; Tula; Chaffee Group; Sanmentan				Denison, 1978; Hills 1932; Panteleyev 1992' Pampe 1969; Zhao and Zhu 2017
Bothriolepis	paradoxa	Placodermi	Antiarcha	Bothriolepididae	Devonian	Upper	Famennian					USSR; Alves and Rosebrae Scotland; Ketleri; Dura Den; Latvia (early); Greenland; Old Red Sandstone; Belgium; Catskill; Harelaw; Poland Cheiloceras; Livny Orel; Harvey Range; Canowindra; Kyrgyzstan; Tula; Chaffee Group; Sanmentan				Denison, 1978; Hills 1932; Panteleyev 1992' Pampe 1969; Zhao and Zhu 2013
Bothriolepis	sosnensis	Placodermi	Antiarcha	Bothriolepididae	Devonian	Upper	Famennian					USSR; Alves and Rosebrae Scotland; Ketleri; Dura Den; Latvia (early); Greenland; Old Red Sandstone; Belgium; Catskill; Harelaw; Poland Cheiloceras; Livny Orel; Harvey Range; Canowindra; Kyrgyzstan; Tula; Chaffee Group; Sanmentan				Denison, 1978; Hills 1932; Panteleyev 1992' Pampe 1969; Zhao and Zhu 2035
Bothriolepis	sp.	Placodermi	Antiarcha		Devonian	Upper	Famennian			Sanmentan and Xikuangshan Formation		Yudu, Chongyi, and Quannan, Jiangxi; Liling and Liuyang, Hunan				Zhao, 2010
Bothriolepis	stevensoni	Placodermi	Antiarcha	Bothriolepididae	Devonian	Upper	Famennian					USSR; Alves and Rosebrae Scotland; Ketleri; Dura Den; Latvia (early); Greenland; Old Red Sandstone; Belgium; Catskill; Harelaw; Poland Cheiloceras; Livny Orel; Harvey Range; Canowindra; Kyrgyzstan; Tula; Chaffee Group; Sanmentan				Denison, 1978; Hills 1932; Panteleyev 1992' Pampe 1969; Zhao and Zhu 2028
Bothriolepis	turanica	Placodermi	Antiarcha	Bothriolepididae	Devonian	Upper	Famennian					USSR; Alves and Rosebrae Scotland; Ketleri; Dura Den; Latvia (early); Greenland; Old Red Sandstone; Belgium; Catskill; Harelaw; Poland Cheiloceras; Livny Orel; Harvey Range; Canowindra; Kyrgyzstan; Tula; Chaffee Group; Sanmentan				Denison, 1978; Hills 1932; Panteleyev 1992' Pampe 1969; Zhao and Zhu 2037
Bothriolepis	virginiensis	Placodermi	Antiarcha	Bothriolepididae	Devonian	Upper	Famennian			Catskill Formation		Pennsylvania				Weems et al. 1981, 2004
Bothriolepis	volongensis	Placodermi	Antiarcha	Bothriolepididae	Devonian	Upper	Famennian					North Timan				Lyarskaja & Lukševičs, 1999; Luksevics 2001
Bothriolepis	wilsoni	Placodermi	Antiarcha	Bothriolepididae	Devonian	Upper	Famennian					USSR; Alves and Rosebrae Scotland; Ketleri; Dura Den; Latvia (early); Greenland; Old Red Sandstone; Belgium; Catskill; Harelaw; Poland Cheiloceras; Livny Orel; Harvey Range; Canowindra; Kyrgyzstan; Tula; Chaffee Group; Sanmentan				Denison, 1978; Hills 1932; Panteleyev 1992' Pampe 1969; Zhao and Zhu 2033
Bothriolepis	yeungae	Placodermi	Antiarcha	Bothriolepididae	Devonian	Upper	Famennian					USSR; Alves and Rosebrae Scotland; Ketleri; Dura Den; Latvia (early); Greenland; Old Red Sandstone; Belgium; Catskill; Harelaw; Poland Cheiloceras; Livny Orel; Harvey Range; Canowindra; Kyrgyzstan; Tula; Chaffee Group; Sanmentan				Denison, 1978; Hills 1932; Panteleyev 1992' Pampe 1969; Zhao and Zhu 2036
Bothriolepis	yeungae	Placodermi	Antiarchi	Bothriolepididae	Devonian	Upper	Famennian					Canowindra, NSW	BA 0
Bothriolepis	bindareei	Placodermi	Antiarcha	Bothriolepididae	Devonian	Upper	Frasnian		Bindaree Road locality			Victoria, Australia	BA0	382.7	372.2	Long 1983
Bothriolepis	canadensis	Placodermi	Antiarchi	Bothriolepididae	Devonian	Upper	Frasnian			Escuminac Formation		Miguasha, Canada; Scaumenac bay, Quebec	BA 0-2?			Eastman 1907
Bothriolepis	cellulosa	Placodermi	Antiarcha	Bothriolepididae	Devonian	Upper	Frasnian	Pļaviņas		Pļaviņas Formation	Snetnaya Gora, Sēlija and Atzele Members	Koknese, Latvia				Karatajūte-Talimaa 1966; Luksevics 2001
Bothriolepis	cullodenensis	Placodermi	Antiarcha	Bothriolepididae	Devonian	Upper	Frasnian			Mt. Howitt (correlates closely with Freestone Creek)		Victoria, Australia	BA 0	380.2	374.7	Long 1983
Bothriolepis	cullodenensis	Placodermi	Antiarcha	Bothriolepididae	Devonian	Upper	Frasnian		Bindaree Road locality?			Victoria, Australia	BA0	382.7	372.2	Long 1983
Bothriolepis	evaldi	Placodermi	Antiarcha	Bothriolepididae	Devonian	Upper	Frasnian			Ogre Formation	Rembate Member	Latvia				Lyarskaja, 1986; Luksevics 2001
Bothriolepis	fergusoni	Placodermi	Antiarcha	Bothriolepididae	Devonian	Upper	Frasnian		Mt. Howitt (correlates closely with Freestone Creek)			Victoria, Australia	BA0	380.2	374.7	Long 1983
Bothriolepis	gippslandiensis	Placodermi	Antiarcha	Bothriolepididae	Devonian	Upper	Frasnian			Mt. Howitt (correlates closely with Freestone Creek)		Victoria, Australia	BA 0	380.2	374.7	Long 1983
Bothriolepis	maxima	Placodermi	Antiarcha	Bothriolepididae	Devonian	Upper	Frasnian			Ogre Formation		Lankserde hamlet, Latvia				Gross 1993; Luksevics 2001
Bothriolepis	nitidus	Placodermi	Antiarcha	Bothriolepididae	Devonian	Upper	Frasnian			Chemung Formation		Bradford County, Pennsylvania	BA0-1	383.7	376.1	Cope 1892
Bothriolepis	obrutschewi	Placodermi	Antiarcha	Bothriolepididae	Devonian	Upper	Frasnian			Amata Formation; Šventoji Formation; Yam-Tesovo Formation	Podsnetnaya Gora Member	Zvirgzdi, Latvia				Gross 1942; Luksevics 2001
Bothriolepis	panderi	Placodermi	Antiarcha	Bothriolepididae	Devonian	Upper	Frasnian			Snetnaya Gora Beds		Montsevo village, Russia				Lahusen, 1880; Luksevics 2001
Bothriolepis	prima	Placodermi	Antiarcha	Bothriolepididae	Devonian	Upper	Frasnian			Amata Formation		Koknese, Latvia				Gross 1942; Luksevics 2001
Bothriolepis	rex	Placodermi	Antiarcha	Bothriolepididae	Devonian	Upper	Frasnian			Nordstrand Point Formation		Ellesmere Island, Nunavut, Canada	BA 0			Downs et al 2016
Bothriolepis	traudscholdi	Placodermi	Antiarcha	Bothriolepididae	Devonian	Upper	Frasnian			Dubnik Formation; Daugava Formation	Altovo Member	Vidaga village, Latvia; Stolbovo village, Russia				Jaekel, 1927; Luksevics 2001
Bothriolepis	warreni	Placodermi	Antiarcha	Bothriolepididae	Devonian	Upper	Frasnian		Taggerty Subgroup	Blue Range Formation Sand/mudstone		Victoria, Australia	BA0	375	369	Long 1983
Bothriolepis	vuwae	Placodermi	Antiarcha	Bothriolepididae	Devonian	MIddle	Givetian					Aztec; Mangzixia; Venezeula, Pambula; Victoria; Do Son Viet Nam; Mt. Howitt Freestone Creek and Bindaree Victoria; Taggerty; Blue ridge mansfield, Genoa river; Dare Plain; Kazakhstan (Konyr Fm); Tiaomachien; Dahepo; Haikou (Yunnan); Shixiagou; Timan				Young and Long, 2005; Young 2005; Janvier 1989; Malinovskaya, 1992; Pan and Dineley 1988; Moloshnikov 2010; Luksevics et al 2018
Bothriolepis	warreni	Placodermi	Antiarcha	Bothriolepididae	Devonian	MIddle	Givetian					Aztec; Mangzixia; Venezeula, Pambula; Victoria; Do Son Viet Nam; Mt. Howitt Freestone Creek and Bindaree Victoria; Taggerty; Blue ridge mansfield, Genoa river; Dare Plain; Kazakhstan (Konyr Fm); Tiaomachien; Dahepo; Haikou (Yunnan); Shixiagou; Timan				Young and Long, 2005; Young 2005; Janvier 1989; Malinovskaya, 1992; Pan and Dineley 1988; Moloshnikov 2010; Luksevics et al 2027
Bothriolepis	alexi	Placodermi	Antiarcha	Bothriolepididae	Devonian	MIddle	Givetian					Aztec; Mangzixia; Venezeula, Pambula; Victoria; Do Son Viet Nam; Mt. Howitt Freestone Creek and Bindaree Victoria; Taggerty; Blue ridge mansfield, Genoa river; Dare Plain; Kazakhstan (Konyr Fm); Tiaomachien; Dahepo; Haikou (Yunnan); Shixiagou; Timan				Young and Long, 2005; Young 2005; Janvier 1989; Malinovskaya, 1992; Pan and Dineley 1988; Moloshnikov 2010; Luksevics et al 2010
Bothriolepis	antarctica	Placodermi	Antiarcha	Bothriolepididae	Devonian	Middle	Givetian		Beacon Supergroup	Beacon Sandstone Formation		Gondola Ridge; Mount Suess; Mackay Glacier; Granite Harbour, Antarctica	BA 0-1			Woodward, 1921
Bothriolepis	antarctica	Placodermi	Antiarcha	Bothriolepididae	Devonian	MIddle	Givetian					Aztec; Mangzixia; Venezeula, Pambula; Victoria; Do Son Viet Nam; Mt. Howitt Freestone Creek and Bindaree Victoria; Taggerty; Blue ridge mansfield, Genoa river; Dare Plain; Kazakhstan (Konyr Fm); Tiaomachien; Dahepo; Haikou (Yunnan); Shixiagou; Timan				Young and Long, 2005; Young 2005; Janvier 1989; Malinovskaya, 1992; Pan and Dineley 1988; Moloshnikov 2010; Luksevics et al 2010
Bothriolepis	askinae	Placodermi	Antiarcha	Bothriolepididae	Devonian	MIddle	Givetian					Aztec; Mangzixia; Venezeula, Pambula; Victoria; Do Son Viet Nam; Mt. Howitt Freestone Creek and Bindaree Victoria; Taggerty; Blue ridge mansfield, Genoa river; Dare Plain; Kazakhstan (Konyr Fm); Tiaomachien; Dahepo; Haikou (Yunnan); Shixiagou; Timan				Young and Long, 2005; Young 2005; Janvier 1989; Malinovskaya, 1992; Pan and Dineley 1988; Moloshnikov 2010; Luksevics et al 2011
Bothriolepis	babichevi	Placodermi	Antiarcha	Bothriolepididae	Devonian	MIddle	Givetian					Aztec; Mangzixia; Venezeula, Pambula; Victoria; Do Son Viet Nam; Mt. Howitt Freestone Creek and Bindaree Victoria; Taggerty; Blue ridge mansfield, Genoa river; Dare Plain; Kazakhstan (Konyr Fm); Tiaomachien; Dahepo; Haikou (Yunnan); Shixiagou; Timan				Young and Long, 2005; Young 2005; Janvier 1989; Malinovskaya, 1992; Pan and Dineley 1988; Moloshnikov 2010; Luksevics et al 2028
Bothriolepis	barretti	Placodermi	Antiarcha	Bothriolepididae	Devonian	MIddle	Givetian					Antarctic				Young and Long, 2005; Young 2005; Janvier 1989; Malinovskaya, 1992; Pan and Dineley 1988; Moloshnikov 2010; Luksevics et al 2012
Bothriolepis	bindareei	Placodermi	Antiarcha	Bothriolepididae	Devonian	MIddle	Givetian					Aztec; Mangzixia; Venezeula, Pambula; Victoria; Do Son Viet Nam; Mt. Howitt Freestone Creek and Bindaree Victoria; Taggerty; Blue ridge mansfield, Genoa river; Dare Plain; Kazakhstan (Konyr Fm); Tiaomachien; Dahepo; Haikou (Yunnan); Shixiagou; Timan				Young and Long, 2005; Young 2005; Janvier 1989; Malinovskaya, 1992; Pan and Dineley 1988; Moloshnikov 2010; Luksevics et al 2024
Bothriolepis	cullodenensis	Placodermi	Antiarcha	Bothriolepididae	Devonian	MIddle	Givetian					Aztec; Mangzixia; Venezeula, Pambula; Victoria; Do Son Viet Nam; Mt. Howitt Freestone Creek and Bindaree Victoria; Taggerty; Blue ridge mansfield, Genoa river; Dare Plain; Kazakhstan (Konyr Fm); Tiaomachien; Dahepo; Haikou (Yunnan); Shixiagou; Timan				Young and Long, 2005; Young 2005; Janvier 1989; Malinovskaya, 1992; Pan and Dineley 1988; Moloshnikov 2010; Luksevics et al 2025
Bothriolepis	fergusoni	Placodermi	Antiarcha	Bothriolepididae	Devonian	MIddle	Givetian					Aztec; Mangzixia; Venezeula, Pambula; Victoria; Do Son Viet Nam; Mt. Howitt Freestone Creek and Bindaree Victoria; Taggerty; Blue ridge mansfield, Genoa river; Dare Plain; Kazakhstan (Konyr Fm); Tiaomachien; Dahepo; Haikou (Yunnan); Shixiagou; Timan				Young and Long, 2005; Young 2005; Janvier 1989; Malinovskaya, 1992; Pan and Dineley 1988; Moloshnikov 2010; Luksevics et al 2026
Bothriolepis	gippslandiensis	Placodermi	Antiarcha	Bothriolepididae	Devonian	MIddle	Givetian					Aztec; Mangzixia; Venezeula, Pambula; Victoria; Do Son Viet Nam; Mt. Howitt Freestone Creek and Bindaree Victoria; Taggerty; Blue ridge mansfield, Genoa river; Dare Plain; Kazakhstan (Konyr Fm); Tiaomachien; Dahepo; Haikou (Yunnan); Shixiagou; Timan				Young and Long, 2005; Young 2005; Janvier 1989; Malinovskaya, 1992; Pan and Dineley 1988; Moloshnikov 2010; Luksevics et al 2023
Bothriolepis	karawaka	Placodermi	Antiarcha	Bothriolepididae	Devonian	MIddle	Givetian					Aztec; Mangzixia; Venezeula, Pambula; Victoria; Do Son Viet Nam; Mt. Howitt Freestone Creek and Bindaree Victoria; Taggerty; Blue ridge mansfield, Genoa river; Dare Plain; Kazakhstan (Konyr Fm); Tiaomachien; Dahepo; Haikou (Yunnan); Shixiagou; Timan				Young and Long, 2005; Young 2005; Janvier 1989; Malinovskaya, 1992; Pan and Dineley 1988; Moloshnikov 2010; Luksevics et al 2013
Bothriolepis	kassini	Placodermi	Antiarcha	Bothriolepididae	Devonian	MIddle	Givetian					Aztec; Mangzixia; Venezeula, Pambula; Victoria; Do Son Viet Nam; Mt. Howitt Freestone Creek and Bindaree Victoria; Taggerty; Blue ridge mansfield, Genoa river; Dare Plain; Kazakhstan (Konyr Fm); Tiaomachien; Dahepo; Haikou (Yunnan); Shixiagou; Timan				Young and Long, 2005; Young 2005; Janvier 1989; Malinovskaya, 1992; Pan and Dineley 1988; Moloshnikov 2010; Luksevics et al 2029
Bothriolepis	kohni	Placodermi	Antiarcha	Bothriolepididae	Devonian	MIddle	Givetian					Aztec; Mangzixia; Venezeula, Pambula; Victoria; Do Son Viet Nam; Mt. Howitt Freestone Creek and Bindaree Victoria; Taggerty; Blue ridge mansfield, Genoa river; Dare Plain; Kazakhstan (Konyr Fm); Tiaomachien; Dahepo; Haikou (Yunnan); Shixiagou; Timan				Young and Long, 2005; Young 2005; Janvier 1989; Malinovskaya, 1992; Pan and Dineley 1988; Moloshnikov 2010; Luksevics et al 2014
Bothriolepis	kwangtungensis	Placodermi	Antiarcha	Bothriolepididae	Devonian	MIddle	Givetian					Aztec; Mangzixia; Venezeula, Pambula; Victoria; Do Son Viet Nam; Mt. Howitt Freestone Creek and Bindaree Victoria; Taggerty; Blue ridge mansfield, Genoa river; Dare Plain; Kazakhstan (Konyr Fm); Tiaomachien; Dahepo; Haikou (Yunnan); Shixiagou; Timan				Young and Long, 2005; Young 2005; Janvier 1989; Malinovskaya, 1992; Pan and Dineley 1988; Moloshnikov 2010; Luksevics et al 2019
Bothriolepis	lochangensis	Placodermi	Antiarcha	Bothriolepididae	Devonian	MIddle	Givetian					Aztec; Mangzixia; Venezeula, Pambula; Victoria; Do Son Viet Nam; Mt. Howitt Freestone Creek and Bindaree Victoria; Taggerty; Blue ridge mansfield, Genoa river; Dare Plain; Kazakhstan (Konyr Fm); Tiaomachien; Dahepo; Haikou (Yunnan); Shixiagou; Timan				Young and Long, 2005; Young 2005; Janvier 1989; Malinovskaya, 1992; Pan and Dineley 1988; Moloshnikov 2010; Luksevics et al 2020
Bothriolepis	longchengensis	Placodermi	Antiarcha	Bothriolepididae	Devonian	MIddle	Givetian					Aztec; Mangzixia; Venezeula, Pambula; Victoria; Do Son Viet Nam; Mt. Howitt Freestone Creek and Bindaree Victoria; Taggerty; Blue ridge mansfield, Genoa river; Dare Plain; Kazakhstan (Konyr Fm); Tiaomachien; Dahepo; Haikou (Yunnan); Shixiagou; Timan				Young and Long, 2005; Young 2005; Janvier 1989; Malinovskaya, 1992; Pan and Dineley 1988; Moloshnikov 2010; Luksevics et al 2031
Bothriolepis	macphersoni	Placodermi	Antiarcha	Bothriolepididae	Devonian	MIddle	Givetian					Aztec; Mangzixia; Venezeula, Pambula; Victoria; Do Son Viet Nam; Mt. Howitt Freestone Creek and Bindaree Victoria; Taggerty; Blue ridge mansfield, Genoa river; Dare Plain; Kazakhstan (Konyr Fm); Tiaomachien; Dahepo; Haikou (Yunnan); Shixiagou; Timan				Young and Long, 2005; Young 2005; Janvier 1989; Malinovskaya, 1992; Pan and Dineley 1988; Moloshnikov 2010; Luksevics et al 2015
Bothriolepis	mawsoni	Placodermi	Antiarcha	Bothriolepididae	Devonian	MIddle	Givetian					Aztec; Mangzixia; Venezeula, Pambula; Victoria; Do Son Viet Nam; Mt. Howitt Freestone Creek and Bindaree Victoria; Taggerty; Blue ridge mansfield, Genoa river; Dare Plain; Kazakhstan (Konyr Fm); Tiaomachien; Dahepo; Haikou (Yunnan); Shixiagou; Timan				Young and Long, 2005; Young 2005; Janvier 1989; Malinovskaya, 1992; Pan and Dineley 1988; Moloshnikov 2010; Luksevics et al 2016
Bothriolepis	niushoushangensis	Placodermi	Antiarcha	Bothriolepididae	Devonian	MIddle	Givetian					Aztec; Mangzixia; Venezeula, Pambula; Victoria; Do Son Viet Nam; Mt. Howitt Freestone Creek and Bindaree Victoria; Taggerty; Blue ridge mansfield, Genoa river; Dare Plain; Kazakhstan (Konyr Fm); Tiaomachien; Dahepo; Haikou (Yunnan); Shixiagou; Timan				Young and Long, 2005; Young 2005; Janvier 1989; Malinovskaya, 1992; Pan and Dineley 1988; Moloshnikov 2010; Luksevics et al 2035
Bothriolepis	obrutschewi	Placodermi	Antiarcha	Bothriolepididae	Devonian	Middle	Givetian			Amata Formation		Latvia				Mark-Kurik 2000
Bothriolepis	perija	Placodermi	Antiarcha	Bothriolepididae	Devonian	MIddle	Givetian			Campo Chico Formation	Upper Member	Aztec; Mangzixia; Cafio Colorado Sur, Venezeula, Pambula; Victoria; Do Son Viet Nam; Mt. Howitt Freestone Creek and Bindaree Victoria; Taggerty; Blue ridge mansfield, Genoa river; Dare Plain; Kazakhstan (Konyr Fm); Tiaomachien; Dahepo; Haikou (Yunnan); Shixiagou; Timan				Young and Long, 2005; Young 2005; Janvier 1989; Malinovskaya, 1992; Pan and Dineley 1988; Moloshnikov 2010; Luksevics et al 2021
Bothriolepis	portalensis	Placodermi	Antiarcha	Bothriolepididae	Devonian	MIddle	Givetian					Aztec; Mangzixia; Venezeula, Pambula; Victoria; Do Son Viet Nam; Mt. Howitt Freestone Creek and Bindaree Victoria; Taggerty; Blue ridge mansfield, Genoa river; Dare Plain; Kazakhstan (Konyr Fm); Tiaomachien; Dahepo; Haikou (Yunnan); Shixiagou; Timan				Young and Long, 2005; Young 2005; Janvier 1989; Malinovskaya, 1992; Pan and Dineley 1988; Moloshnikov 2010; Luksevics et al 2017
Bothriolepis	shaokuanensis	Placodermi	Antiarcha	Bothriolepididae	Devonian	MIddle	Givetian					Aztec; Mangzixia; Venezeula, Pambula; Victoria; Do Son Viet Nam; Mt. Howitt Freestone Creek and Bindaree Victoria; Taggerty; Blue ridge mansfield, Genoa river; Dare Plain; Kazakhstan (Konyr Fm); Tiaomachien; Dahepo; Haikou (Yunnan); Shixiagou; Timan				Young and Long, 2005; Young 2005; Janvier 1989; Malinovskaya, 1992; Pan and Dineley 1988; Moloshnikov 2010; Luksevics et al 2032
Bothriolepis	sinensis	Placodermi	Antiarcha	Bothriolepididae	Devonian	MIddle	Givetian					Aztec; Mangzixia; Venezeula, Pambula; Victoria; Do Son Viet Nam; Mt. Howitt Freestone Creek and Bindaree Victoria; Taggerty; Blue ridge mansfield, Genoa river; Dare Plain; Kazakhstan (Konyr Fm); Tiaomachien; Dahepo; Haikou (Yunnan); Shixiagou; Timan				Young and Long, 2005; Young 2005; Janvier 1989; Malinovskaya, 1992; Pan and Dineley 1988; Moloshnikov 2010; Luksevics et al 2030
Bothriolepis	tatongensis	Placodermi	Antiarcha	Bothriolepididae	Devonian	MIddle	Givetian					Aztec; Mangzixia; Venezeula, Pambula; Victoria; Do Son Viet Nam; Mt. Howitt Freestone Creek and Bindaree Victoria; Taggerty; Blue ridge mansfield, Genoa river; Dare Plain; Kazakhstan (Konyr Fm); Tiaomachien; Dahepo; Haikou (Yunnan); Shixiagou; Timan				Young and Long, 2005; Young 2005; Janvier 1989; Malinovskaya, 1992; Pan and Dineley 1988; Moloshnikov 2010; Luksevics et al 2022
Bothriolepis	tungseni	Placodermi	Antiarcha	Bothriolepididae	Devonian	MIddle	Givetian					Aztec; Mangzixia; Venezeula, Pambula; Victoria; Do Son Viet Nam; Mt. Howitt Freestone Creek and Bindaree Victoria; Taggerty; Blue ridge mansfield, Genoa river; Dare Plain; Kazakhstan (Konyr Fm); Tiaomachien; Dahepo; Haikou (Yunnan); Shixiagou; Timan				Young and Long, 2005; Young 2005; Janvier 1989; Malinovskaya, 1992; Pan and Dineley 1988; Moloshnikov 2010; Luksevics et al 2033
Bothriolepis	yunnanensis	Placodermi	Antiarcha	Bothriolepididae	Devonian	MIddle	Givetian					Aztec; Mangzixia; Venezeula, Pambula; Victoria; Do Son Viet Nam; Mt. Howitt Freestone Creek and Bindaree Victoria; Taggerty; Blue ridge mansfield, Genoa river; Dare Plain; Kazakhstan (Konyr Fm); Tiaomachien; Dahepo; Haikou (Yunnan); Shixiagou; Timan				Young and Long, 2005; Young 2005; Janvier 1989; Malinovskaya, 1992; Pan and Dineley 1988; Moloshnikov 2010; Luksevics et al 2034
Bothriolepis	groenlandica	Placodermi	Antiarchi	Bothriolepididae	Devonian	Upper	Lower Famennian			Agda Dal Formation		Parallelldal area, Greenland	BA 0	372.2	367.2	Blom et al. 2007
Bothriolepis	groenlandica	Placodermi	Antiarcha	Bothriolepididae	Devonian	Upper										Heintz, 1930; Luksevics 2001
Bothriolepis	jeremejewi	Placodermi	Antiarcha	Bothriolepididae	Devonian	Upper						Russia				Rohon, 1900; Luksevics 2001
Bothriolepis	meandrina	Placodermi	Antiarcha	Bothriolepididae	Devonian											Hoffmann 1911; Janiver and Pan 1982
Bothriolepis	nielseni	Placodermi	Antiarcha	Bothriolepididae	Devonian							Greenland				Stensiö 1948; Luksevics 2001
Bothriolepis	taylori	Placodermi	Antiarcha	Bothriolepididae	Devonian											Miles 1968; Janiver and Pan 1982
Brachydeirus	bicarinatus	Placodermi	Arthrodira	Brachydeiridae	Devonian	Upper	Frasnian			Manticoceras beds			BA 3-4?			Denison, Placodermi from Stensiö 1963
Brachydeirus	carinatus	Placodermi	Arthrodira	Brachydeiridae	Devonian	Upper	Frasnian			Coumiac Formation		Bad Wildungen and Adorf, Germany; Montagne Noire, Herault, France				Blieck et al 2000; Gross 1932
Brachydeirus	gracilis	Placodermi	Arthrodira	Brachydeiridae	Devonian	Upper	Frasnian			Coumiac Formation		Bad Wildungen and Adorf, Germany; Montagne Noire, Herault, France				Gross 1932; Blieck et al 2000
Brachydeirus	grandis	Placodermi	Arthrodira	Brachydeiridae	Devonian	Upper	Frasnian			Manticoceras beds			BA 3-4?			Denison 1984
Brachydeirus	magnus	Placodermi	Arthrodira	Brachydeiridae	Devonian	Upper	Frasnian					Bad Wildungen and Adorf, Germany				Gross 1933
Brachydeirus	minor	Placodermi	Arthrodira	Brachydeiridae	Devonian	Upper	Frasnian			Coumiac Formation		Bad Wildungen and Adorf, Germany; Montagne Noire, Herault, France				Gross 1932; Blieck et al 2000
Brachydeirus	scaber	Placodermi	Arthrodira	Brachydeiridae	Devonian	Upper	Frasnian			Coumiac Formation		Montagne Noire, Herault, France				Blieck et al 2000
Brachyosteus	dietrichi	Placodermi	Arthrodira		Devonian	Upper	Frasnian			Manticoceras beds			BA 3-4?			Denison, Placodermi after Stensiö 1963, 1969
Braunosteus	schmidti	Placodermi	Arthrodira	Selenosteidae	Devonian	Upper	Frasnian			Manticoceras beds			BA 3-4?			Denison, Placodermi after Stensiö 1963, 1959
Brevipetalichthys	gracilis	Placodermi	Petalichthyida		Devonian	Lower	Pragian			Xujiachong/Posongchong Formation		Qujing area, Yunnan, China				Zhao, 2010
Brindabellaspis	stensioi	Placodermi	Brindabellaspida	Brindabellaspidae	Devonian	Lower	Pragian				Wee Jasper–Lake Burrinjuck limestones	New South Wales, Australia				Young 2018
Brontichthys	clarki	Placodermi	Arthrodira		Devonian	Upper	Famennian					Cleveland Shale				Jackson and Carr 2009
Bruntonichthys	multidens	Placodermi			Devonian	Upper	Frasnian						BA 3-4			Gardiner & Miles 1994
Bryantolepis	williamsi; brachycephala	Placodermi	Arthrodira		Devonian	Lower	Emsian					Water Canyon Fm; Beartooth Butte
Buchanosteus	confertituberculatus	Placodermi	Arthrodira		Devonian	Lower	Emsian					Wee Jasper				Young 1979
Buchanosteus		Placodermi			Devonian	Lower	Emsian			Murrindal Limestone			BA 3-4?			Young & Zhang 1996 after Young 1976
Buchanosteus	guangxiensis	Placodermi	Arthrodira		Devonian	Lower	Pragian			Nakaoling Formation		Hengxian and Xiangzhou, Guangxi, China				Zhao, 2010
Buchanosteus	sp.	Placodermi	Arthrodira		Devonian					Beijungtang Formation		Yulin, Guangxi, China				Zhao, 2010
Bullerichthys	fascidens	Placodermi			Devonian	Upper	Frasnian						BA 3-4			Gardiner & Miles 1994
Bungartius	perissus	Placodermi			Devonian	Upper	Famennian			Cleveland Shale			BA 4-6?			Denison, Placodermi from Dunkle 1947
Burrinjucosteus	asymmetricus	Placodermi	Arthrodira	Buchanosteidae	Devonian	Lower	Emsian					Wee Jasper				White 1978
Burrinjucosteus	symmetricus	Placodermi	Arthrodira	Buchanosteidae	Devonian	Upper	Famennian					Holy Cross Mountains				Szrek 2020
Byssacanthus	dilatatus	Placodermi	Antiarcha	Asterolepididae	Devonian	MIddle	Eifelian			Parnu Formation	Tori Member	Ryazhsk, Baltic; Narva, Baltic				Janvier and Pan, 1982; Mark-Kurik 2000
Byssacanthus	dilatatus; sp.	Placodermi	Antiarcha	Asterolepididae	Devonian	MIddle	Givetian					Donets Basin, USSR; Burtnieki (koorkula, abava)				Denison, 1978; Kleesment and Mark-Kurik 1997
Byssacanthus	spp.	Placodermi	Antiarcha	Asterolepididae	Devonian	MIddle	Givetian			Burtnieki	Koorkuia, Abava	Estonia				Mark-Kurik 2000
Cambellodus	decipiens	Placodermi	Ptyctodontida		Devonian	Upper	Frasnian					Gogo				521; Miles and Young, 1977; Denison 1978
Campbellodus	decipiens	Placodermi			Devonian	Upper	Frasnian						BA 3-4			Trinajstic et al 2014, Gardiner & Miles 1994; Long, The Rise of Fishes
Campbellodus?	sp.	Placodermi	Ptyctodontida		Devonian	MIddle	Givetian					Kersadiou France				Botquelen and Racheboeuf 2008
Camuropiscis	concinnus	Placodermi			Devonian	Upper	Frasnian						BA 3-4			Denison 1984, Gardiner & Miles 1994
Camuropiscis	laidlawi	Placodermi			Devonian	Upper	Frasnian						BA 3-4			Gardiner & Miles 1994
Camuropiscus	concinnus	Placodermi	Arthrodira		Devonian	Upper	Frasnian					Gogo				Long 2006
Camuropiscus	laidlowi	Placodermi	Arthrodira		Devonian	Upper	Frasnian					Gogo				Long 2006
Carolowilhemina	geognostica	Placodermi	Arthrodira		Devonian	MIddle	Eifelian					ADRC, Spain				Luksevics et al., 2010
Cathlesitchys	weejaspernsis	Placodermi	Arthrodira: Brachythoraci		Devonian	Lower	Emsian					Wee Jasper				Young 2004
Changyanophyton	hupeiense	Placodermi	Petalichthyida		Devonian	Upper	Frasnian					Huangjiadeng Hubei				Lucas, 2001; Pan 1962; Zhao and Zhu 2010
Changyanophyton	hupeiense	Placodermi			Devonian	Upper	Frasnian			Huangjiadeng Formation		Changyang, Hubei, China				Zhao, 2010
Chelyophorus	sp.	Placodermi	Ptyctodontida		Devonian	Upper	Famennian					Dankov-Lebedyan bed, USSR; Skujiene Latvia; Timan; Rybnitsa; CDF				521; Denison, 1987; Agassiz 1844; Luksevic 1992; Krupina 1987
Chelyophorus	verneuili	Placodermi	Ptyctodontida		Devonian	Upper	Famennian	Lebedyanian		Bilovo Formation		Lipetsk Region, Russia				Lebedev 2020; Agassiz, 1844
Chelyophorus	verneuli	Placodermi	Ptyctodontida		Devonian	Upper	Famennian					Dankov-Lebedyan bed, USSR; Skujiene Latvia; Timan; Rybnitsa; CDF				521; Denison, 1987; Agassiz 1844; Luksevic 1992; Krupina 1987
Chelyophorus	pskovensis	Placodermi	Ptyctodontida		Devonian	Upper	Frasnian					Latvia (Snetogor); Russia				521; Denison, 1978; Obruchev 1947
Chuanbeiolepis	jiangyouensis	Placodermi	Antiarcha	Chuchinolepididae	Devonian	Lower	Pragian			Pingyipu Formation		Beichuan, China				Zhu 2000; Wang S. 1988
Chuanbeiolepis	jiangyouensis	Placodermi	Antiarcha		Devonian	Lower	Pragian			Pingyipu Formation	Guanshanpo Member	Yunnan, China				Zhao, 2010
Chuchinolepis	cuifengshanensis	Placodermi	Antiarcha	Chuchinolepididae	Devonian	Lower	Lochkovian					Tong Vai Valley, Xitun fauna; Xishancun Fm; Cuifengshan Fm
Chuchinolepis	dongmoensis	Placodermi	Antiarcha	Chuchinolepididae	Devonian	Lower	Lochkovian					Tong Vai Valley, Xitun fauna; Xishancun Fm; Cuifengshan Fm
Chuchinolepis	gracilis	Placodermi	Antiarcha	Chuchinolepididae	Devonian	Lower	Lochkovian					Tong Vai Valley, Xitun fauna; Xishancun Fm; Cuifengshan Fm
Chuchinolepis	gracilis	Placodermi	Antiarcha		Devonian	Lower	Lochkovian			Xishancun Formation		Qujing area, Yunnan, China				Zhao, 2010
Chuchinolepis	gracilis	Placodermi	Antiarcha		Devonian	Lower	Lochkovian			Cuifengshan Formation		Guangxi, Yunnan, China				Zhao, 2010
Chuchinolepis	qujingensis	Placodermi	Antiarcha	Chuchinolepididae	Devonian	Lower	Lochkovian			Xishancun and Xitun Formation		Qujing, Yunnan, China				Zhu 1996
Chuchinolepis	qujingensis	Placodermi	Antiarcha		Devonian	Lower	Lochkovian			Cuifengshan Formation		Guangxi, Yunnan, China				Zhao, 2010
Chuchinolepis	robusta	Placodermi	Antiarcha	Chuchinolepididae	Devonian	Lower	Lochkovian					Tong Vai Valley, Xitun fauna; Xishancun Fm; Cuifengshan Fm
Chuchinolepis	robusta	Placodermi	Antiarcha		Devonian	Lower	Lochkovian			Cuifengshan Formation		Guangxi, Yunnan, China				Zhao, 2010
Chuchinolepis	sp.	Placodermi	Antiarcha	Chuchinolepididae	Devonian	Lower	Lochkovian						BA 0-1?			Wang et al. 2010; Janvier, Early Vertebrates
Chuchinolepis	sulcata	Placodermi	Antiarcha	Chuchinolepididae	Devonian	Lower	Lochkovian					Tong Vai Valley, Xitun fauna; Xishancun Fm; Cuifengshan Fm
Chuchinolepis	sulcata	Placodermi	Antiarcha		Devonian	Lower	Lochkovian			Cuifengshan Formation		Guangxi, Yunnan, China				Zhao, 2010
Chuchinolepis	sp.	Placodermi	Antiarcha	Chuchinolepididae	Devonian	Lower	Lockhovian-Pragian			Si Ka	Lung-Co-Mia-Le	Dong Van, Vietnam	BA0-1	419	415	Wang et al. 2010; Thanh et al. 2011
Chuchinolepis	sp.	Placodermi	Antiarcha		Devonian					Beijungtang Formation		Yulin, Guangxi, China				Zhao, 2010
Clarkeosteus	cf. halmodeus	Placodermi	Arthrodira		Devonian	Upper	Frasnian					East Greenland				Denison, 1978
Clarkeosteus	halmodeus	Placodermi	Arthrodira		Devonian	MIddle	Givetian					New York; Yadide				Obruchev 1967; Zhao and Zhu 2010
Clarkeosteus	yadideinsis	Placodermi	Arthrodira		Devonian	MIddle	Givetian			Yidade Formation		New York; Yadide				Obruchev 1967; Zhao and Zhu 2010
Clarkeosteus	yadideinsis	Placodermi	Arthrodira		Devonian	Middle	Givetian			Yidade Formation		Huaning, Yunnan				Zhao, 2010
Cobandrahlepis	petyrwardi	Placodermi	Phyllolepid		Devonian	MIddle	Givetian					Pambula				Young 2005
Coccosteus	cuspidatus	Placodermi	Arthrodira	Coccosteidae	Devonian	Middle	Eifelian			Caithness Flagstone Group			BA 0			Trinajstic et al 2014
Coccosteus	decipiens	Placodermi	Arthrodira	Coccosteidae	Devonian	Middle	Eifelian			Caithness Flagstone Group			BA 0
Coccosteus	sp.; sp.; sp.; cuspidatus	Placodermi	Arthrodira	Coccosteidae	Devonian	MIddle	Eifelian					Wee Jasper; Ryazhsk, Baltic; Albanov Fm; Narva, Baltic; Achanarras, Cruaday, Black Park, Den of Findon, Tynet Burn, Melby				Hunt and Young, 2010
Coccosteus	sp.	Placodermi	Arthrodira	Coccosteidae	Devonian	Lower	Emsian					Hatchery Creek				Hunt and Young 2011
Coccosteus	canadensis	Placodermi	Arthrodira	Coccosteidae	Devonian	Upper	Frasnian					Scaumenac Bay, Quebec				Eastman 1907
Coccosteus	macromus	Placodermi	Arthrodira	Coccosteidae	Devonian	Upper	Frasnian	Chautauquan	Chemung Group	Chemung Beds		Le Roy, Pennsylvania				Eastman 1907
Coccosteus	cuspidatus	Placodermi	Arthrodira	Coccosteidae	Devonian	MIddle	Givetian			Narva Formation	Kernave Member	Achanarras, Orcadian lake; Burtnieki Beds; Red Hill Nevada				Dineley, 1999; Miller 1841; Wells 1944; Gregory et al., 1977; Mark-Kurik 2000
Coccosteus	markae	Placodermi	Arthrodira	Coccosteidae	Devonian	MIddle	Givetian					Achanarras, Orcadian lake; Burtnieki Beds; Red Hill Nevada				Dineley, 1999; Miller 1841; Wells 1944; Gregory et al., 1977
Coccosteus	occidentalis	Placodermi	Arthrodira	Coccosteidae	Devonian	MIddle	Givetian	Corniferous	Ulsterian	Delaware Limestone		Ohio, USA				Eastman 1907
Coccosteus	sp.	Placodermi	Arthrodira	Coccosteidae	Devonian	MIddle	Givetian					Achanarras, Orcadian lake; Burtnieki Beds; Red Hill Nevada				Dineley, 1999; Miller 1841; Wells 1944; Gregory et al., 1977
Coccosteus	spatulatus	Placodermi	Arthrodira	Coccosteidae	Devonian	MIddle	Givetian					Achanarras, Orcadian lake; Burtnieki Beds; Red Hill Nevada				Dineley, 1999; Miller 1841; Wells 1944; Gregory et al., 1977
Coccosteus?	cuyahogae	Placodermi	Arthrodira	Coccosteidae	Devonian	Upper	Famennian					Cleveland Shale				Claypole 1893; Denison, 1978; Hlavin
Colombialepis	sp.	Placodermi	Antiarchi	Asterolepidoidei	Devonian	Upper	Frasnian			Cuche Formation		Floresta Massof, Colombia				Olive et al 2019
Colombialepis	villarroeli	Placodermi	Antiarchi	Asterolepidoidei	Devonian	Upper	Frasnian			Cuche Formation		Floresta Massof, Colombia				Olive et al 2019
Colombiaspis	rinconensis	Placodermi	Arthrodira	Groenlandaspididae	Devonian	Upper	Frasnian			Cuche Formation		Floresta Massof, Colombia				Olive et al 2019
Compagopiscis	croucheri	Placodermi			Devonian	Upper	Frasnian						BA 3-4			Gardiner & Miles 1994
Connemarraspis	youngi	Placodermi		Brindabellaspidae	Devonian	Lower	Lochkovian			Connemarra Formation		central New South Wales, Australia				Burrow 2005
Copanognathus	crassus	Placodermi	Arthrodira		Devonian	Upper	Frasnian					Gogo				Long 2006
Copanognathus	croucheri	Placodermi	Arthrodira		Devonian	Upper	Frasnian					Gogo				Long 2007
Cosmacanthus	malcolmsoni	Placodermi	Arthrodira		Devonian	Upper	Frasnian					Scaat Craig, Mickle Burn				Newman, 2005
Cowralepis	mclachlani	Placodermi	Phyllolepid		Devonian	MIddle	Givetian					Cowra, NSW				Long et al., 2009; Ritchie, 2005
Ctenurella	gardineri	Placodermi			Devonian	Upper	Frasnian						BA 3-4			Gardiner & Miles 1994
Ctenurella	gladbachensis	Placodermi			Devonian	Upper	Frasnian			Plattenkalk			BA 2-4?			Carr & Jackson 2008
Cyrtosteus	inflatus	Placodermi			Devonian	Upper	Frasnian			Manticoceras beds			BA 3-4?			Denison, Placodermi after Stensiö 1963, 1969
Dayaoshania	youngi	Placodermi	Antiarcha		Devonian	Lower	Emsian					Jiucheng fauna, Duyun fm
Dayaoshania	youngi	Placodermi	Antiarcha		Devonian	Lower	Emsian			Duyun Formation		Guizhou and Guangxi, Yunnan				Zhao, 2010
Dayaoshania		Placodermi	Antiarcha		Devonian	Lower	Emsian			Dayaoshan Group			BA 0			Janvier, Early Vertebrates
Deirosteus	omaliusi	Placodermi	Arthrodira	Holonematidae	Devonian	Upper	Famennian					Namur, Belgium (described as Holoptychius)				Blieck and Lelievre, 1995
Deirosteus	abbreviata	Placodermi	Arthrodira		Devonian	Upper	Frasnian					Kerman; Chemung NY				Janvier 1974; Wells 1942
Deirosteus	omaliusii; sp.	Placodermi	Arthrodira		Devonian	MIddle	Givetian					Belgium				Denison 1978; Denison 1968
Denisonodus	plutonensis	Placodermi	Ptyctodontida		Devonian	Upper	Frasnian					Gogo				Sepkoski, 2002
Denisonosteus	weejasperensis, sp. Nov.	Placodermi	Arthrodira		Devonian	MIddle	Eifelian					Wee Jasper				Hunt and Young, 2010
Denisonosteus	weejaspernsis	Placodermi	Arthrodira		Devonian	Lower	Emsian					Hatchery Creek				Hunt and Young 2011
Denisonosteus	weejasperensis	Placodermi			Devonian	Lower-Middle	Emsian-Eifelian			Corradigbee Formation			BA 0			Long PVBB
Desmoporella	fragilis	Placodermi	Ptyctodontida		Devonian	Upper	Frasnian					North Evans				Lelievre, 1995; Murray, 2000
Desmoporella	minor	Placodermi	Ptyctodontida		Devonian	MIddle	Givetian					Gerolstein, Germany				521; Denison, 1978
Deveonema	obrucevi	Placodermi			Devonian	Upper	Frasnian						BA 1-2			Kulczycki 1957 "shallow water"
Deveonema	obruchevi	Placodermi	Arthrodira		Devonian	Upper	Frasnian					Holy cross Mountains				Kulczycki 1957; Denison 1978
Dhanguura	johnstoni	Placodermi	Arthrodira: Brachythoraci		Devonian	Lower	Emsian					Wee Jasper				Young 2004
Dhanguura	johnstoni	Placodermi			Devonian	Lower	Emsian						BA 3-4			Young 2004
Diadongpetalichthys	sp.	Placodermi	Petalichthyida		Devonian	Lower	Lockhovian-Pragian			Khao Loc Formation		Ha Giang, VIETNAM	BA2-3	416	409	Wang et al. 2010
Diandongpetalichthys	liaojiaoshanensis	Placodermi	Petalichthyida	basal petalichthyid	Devonian	Lower	Lochkovian			Xishancun Formation		Xitun fauna, Xishancun Fm; Qujing, China				Zhao, 2010
Dianolepis	liui	Placodermi	Antiarcha		Devonian	MIddle	Eifelian					Haikou fauna, Qujing Fm
Dianolepis	liui	Placodermi	Antiarcha		Devonian	MIddle	Givetian					Haikou				Pan and Dineley 1988
Dickosteus	threiplandi	Placodermi	Arthrodira		Devonian	MIddle	Eifelian					Vstrechnaya				Luksevics et al., 2010
Dickosteus		Placodermi			Devonian	Middle	Eifelian-Givetian			Achanarras Limestone Member			BA 0			Thomson 1971 redrawn after Stensiö 1964, 1969
Dickosteus	grossi	Placodermi	Arthrodira	Coccosteidae	Devonian	MIddle	Givetian			Arukuia Formation	Vadja, Kurekuia, and Tarvastu Member	Estonia; Latvia				Mark-Kurik 2000
Dickosteus	markae	Placodermi	Arthrodira	Coccosteidae	Devonian	MIddle	Givetian			Burtnieki Formation	Harma and Koorktila Beds	Estonia; Latvia				Mark-Kurik 2000
Dickosteus	threiplandi	Placodermi	Arthrodira	Coccosteidae	Devonian	MIddle	Givetian					Spittal Quarry, Scotland, Old red sandstone; Baltic				Miles and Westoll, 1963; Dineley, 1999; Luksevics et al 2010
Dinichthyidae	indet.	Placodermi	Arthrodira		Devonian	Upper	Frasnian					Hootk, Iran				Lelievre 1981
Dinichthys	belgicus	Placodermi	Arthrodira	Dinichthyidae	Devonian	Upper	Famennian					Cleveland Shale, Belgium; Chaffee Group; Louisiana, MO				Agassiz, 1844; Dineley, 1999, Heintz 1930; Blieck and Lelievre, 1995; Bryant and Johnson 1936
Dinichthys	belgicus	Placodermi	Arthrodira	Dinichthyidae	Devonian	Upper	Famennian					Belgium; Rybnitsa				Blieck and Lelievre, 1995; Krupina 1987
Dinichthys	clarki	Placodermi	Arthrodira	Dinichthyidae	Devonian	Upper	Famennian			Cleveland Shale		Berea, Ohio				Eastman 1907
Dinichthys	corrugatus	Placodermi	Arthrodira		Devonian	Upper	Famennian					Cleveland Shale, Belgium; Chaffee Group; Louisiana, MO				Agassiz, 1844; Dineley, 1999, Heintz 1930; Blieck and Lelievre, 1995; Bryant and Johnson 1936
Dinichthys	curtus	Placodermi	Arthrodira	Dinichthyidae	Devonian	Upper	Famennian			Cleveland Shale		Cleveland, Ohio				Eastman 1907
Dinichthys	gouldi	Placodermi	Arthrodira	Dinichthyidae	Devonian	Upper	Famennian			Cleveland Shale		Berea, Ohio				Eastman 1907
Dinichthys	gracilis	Placodermi	Arthrodira	Dinichthyidae	Devonian	Upper	Famennian			Cleveland Shale		Berea, Ohio				Eastman 1907
Dinichthys	intermedius	Placodermi	Arthrodira	Dinichthyidae	Devonian	Upper	Famennian			Cleveland Shale		Lorain County, Ohio				Eastman 1907
Dinichthys	maclaevi	Placodermi	Arthrodira	Dinichthyidae	Devonian	Upper	Famennian					Belgium; Rybnitsa				Blieck and Lelievre, 1995; Krupina 1987
Dinichthys	minor	Placodermi	Arthrodira	Dinichthyidae	Devonian	Upper	Famennian			Cleveland Shale		Lorain County, Ohio				Eastman 1907
Dinichthys	missouriensls	Placodermi	Arthrodira	Dinichthyidae	Devonian	Upper	Famennian					Louisiana, Mo				Branson 1914
Dinichthys	prentis-clarki	Placodermi	Arthrodira	Dinichthyidae	Devonian	Upper	Famennian			Cleveland Shale		Ohio, USA				Eastman 1907
Dinichthys	rowleyi	Placodermi	Arthrodira	Dinichthyidae	Devonian	Upper	Famennian					Cleveland Shale, Belgium; Chaffee Group; Louisiana, MO				Agassiz, 1844; Dineley, 1999, Heintz 1930; Blieck and Lelievre, 1995; Bryant and Johnson 1936
Dinichthys	sp.	Placodermi	Arthrodira	Dinichthyidae	Devonian	Upper	Famennian					Cleveland Shale, Belgium; Chaffee Group; Louisiana, MO				Agassiz, 1844; Dineley, 1999, Heintz 1930; Blieck and Lelievre, 1995; Bryant and Johnson 1936
Dinichthys	sp.	Placodermi	Arthrodira	Dinichthyidae	Devonian	Upper	Famennian					Belgium; Rybnitsa				Blieck and Lelievre, 1995; Krupina 1987
Dinichthys	terrelli	Placodermi	Arthrodira	Dinichthyidae	Devonian	Upper	Famennian			Cleveland Shale		Lorain County, Ohio				Eastman 1907
Dinichthys	dolichocephalus	Placodermi	Arthrodira	Dinichthyidae	Devonian	Upper	Frasnian	Portage Beds	Senecan	Rhinestreet Shale		Sturgeon point, near Buffalo, New York				Eastman 1907
Dinichthys	herzeri	Placodermi	Arthrodira	Dinichthyidae	Devonian	Upper	Frasnian					Huron shale, Ohio; North Ecans				521; Denison, 1978; Kulczycki, 1957; Hussakof and Bryant 1918
Dinichthys	magnificus(Dunkleosteus?)	Placodermi	Arthrodira	Dinichthyidae	Devonian	Upper	Frasnian					Huron shale, Ohio; North Ecans				521; Denison, 1978; Kulczycki, 1957; Hussakof and Bryant 1918
Dinichthys	newberryi	Placodermi	Arthrodira	Dinichthyidae	Devonian	Upper	Frasnian		Senecan	Genesee Shale		Bristol Center and Canandaigua Lake, New York				Eastman 1907
Dinichthys	ringuebergi	Placodermi	Arthrodira	Dinichthyidae	Devonian	Upper	Frasnian	Portage Beds	Senecan	Rhinestreet Shale		Sturgeon point, near Buffalo, New York				Eastman 1907
Dinichthys	canadensis	Placodermi	Arthrodira	Dinichthyidae	Devonian	MIddle	Givetian	Cuboides Zone	Erian			Manitoba, Canada				Eastman 1907
Dinichthys	halmodeus	Placodermi	Arthrodira	Dinichthyidae	Devonian	MIddle	Givetian	Hamilton	Erian	Marcellus Shale		Livonia and Manlius, New York				Eastman 1907
Dinichthys	lincolni	Placodermi	Arthrodira	Dinichthyidae	Devonian	MIddle	Givetian	Hamilton	Erian	Marcellus Shale		Geneva, New York				Eastman 1907
Dinichthys	ohioensis	Placodermi	Arthrodira	Dinichthyidae	Devonian	MIddle	Givetian					Rockport Michigan				Skeels, 1962
Dinichthys	precursor	Placodermi	Arthrodira	Dinichthyidae	Devonian	MIddle	Givetian	Corniferous	Ulsterian	Columbus Limestone		Columbus, Ohio				Eastman 1907
Dinichthys	pustulosus	Placodermi	Arthrodira	Dinichthyidae	Devonian	MIddle	Givetian		Erian	Hamilton Limestone; Cedar Valley Limestone		Milwaukee, Wisconsin; Illinois and Iowa				Eastman 1907
Dinichthys	tuberculatus	Placodermi	Arthrodira	Dinichthyidae	Devonian	MIddle	Givetian		Erian	Hamilton Limestone; Cedar Valley Limestone		Milwaukee, Wisconsin; Iowa				Eastman 1907
Dinichthys		Placodermi	Arthrodira	Dinichthyidae	Devonian	Middle-Upper	Givetian-Fammenian			Manitoba Limestone + Louisiana Limestone + Ohio Shale Formation			BA 1-3			Dineley 1999
Dinognathus	eurhinus	Placodermi	Arthrodira		Devonian	Upper	Famennian					Cleveland shale				Jackson and Carr 2009
Dinomylostoma	eastmani	Placodermi	Arthrodira	Mylostomidae	Devonian	Upper	Famennian					New Albany Shale				Denison, 1978
Dinomylostoma	beecheri	Placodermi	Arthrodira	Mylostomidae	Devonian	Upper	Frasnian	Portage	Senecan	Cashaqua Shale		Cashaqua, NY; North Evans; Kentucky; Tafilalt Morocco				521; Denison, 1978; Lehman 1977
Dinomylostoma	buffaloensis	Placodermi	Arthrodira	Mylostomidae	Devonian	Upper	Frasnian					Cashaqua, NY; North Evans; Kentucky; Tafilalt Morocco				521; Denison, 1978; Lehman 1978
Dinomylostoma	eastmani	Placodermi	Arthrodira	Mylostomidae	Devonian	Upper	Frasnian					Cashaqua, NY; North Evans; Kentucky; Tafilalt Morocco				521; Denison, 1978; Lehman 1979
Dinomylostoma	Gogo	Placodermi	Arthrodira	Mylostomidae	Devonian	Upper	Frasnian					Cashaqua, NY; North Evans; Kentucky; Tafilalt Morocco				521; Denison, 1978; Lehman 1980
Dinomylostoma	sp. nov.	Placodermi	Arthrodira	Mylostomidae	Devonian	MIddle	Givetian					Rockport Michigan				Case 1931; Denison 1978
Diplognathus	lafargei	Placodermi	Arthrodira	Hadrosteidae	Devonian	Upper	Famennian					Cleveland Shale				521; Denison, 1979
Diplognathus	mirabilis	Placodermi	Arthrodira	Hadrosteidae	Devonian	Upper	Famennian					Cleveland Shale				521; Denison, 1978
Dobrowlania		Placodermi	Acanthothoraciformes		Devonian	Lower-Middle	Lockhovian			Chortkov Formation		Podolia, Ukraine	BA 1	416	415	Mark-Kurik et al. 2013
Draconichthys	elegans	Placodermi	Arthrodira		Devonian	Upper	Frasnian					Dra Valley Anti-Atlas Morocco (Kellwasser)				Ruecklin 2011
Dunkleosteus	intermedius	Placodermi	Arthrodira	Dunkleosteidae	Devonian	Upper	Famennian			Cleveland Shale			BA 4-6?			Fundamentals of Paleontology Vol XI
Dunkleosteus	marsaisi	Placodermi	Arthrodira	Dunkleosteidae	Devonian	Upper	Famennian					Tafilalet, Morocco				Murray 2000; Lehman 1977, 1978
Dunkleosteus	terrelli	Placodermi	Arthrodira	Dunkleosteidae	Devonian	Upper	Famennian			Cleveland Shale			BA 4-6?			Carr & Jackson 2008, Carr 1995
Dunkleosteus	magnificus	Placodermi	Arthrodira	Dunkleosteidae	Devonian	Upper	Frasnian					Rhinestreet, NY				Clarke 1907
Dunkleosteus	newberryi	Placodermi	Arthrodira	Dunkleosteidae	Devonian	Upper	Frasnian					Rhinestreet, NY				Clarke 1907
Dunkleosteus	yunnanensis	Placodermi	Arthrodira	Dunkleosteidae	Devonian	MIddle	Givetian			Yidade Formation		Huaning China				Zhu 2000; Wang J. 1982
Eastmanosteus	D. belgicus?	Placodermi	Arthrodira	Dunkleosteidae	Devonian	Upper	Famennian					Pennsylvania				521
Eastmanosteus	Dunkleosteus?	Placodermi	Arthrodira	Dunkleosteidae	Devonian	Upper	Famennian					Pennsylvania				521
Eastmanosteus	tuberculatus	Placodermi	Arthrodira	Dunkleosteidae	Devonian	Upper	Famennian					Pennsylvania				521
Eastmanosteus	aduncus	Placodermi	Arthrodira	Dunkleosteidae	Devonian	Upper	Frasnian					USA, Holy Cross Mountains (Zone II and III); Stolbovo; USSR; Kerman; Gogo; New York; North evans; Yadide China; Timan; Dubnik MDF; Matusevich Severnya				521; Denison, 1978: Janvier 1974; Lebedev et al., 2009; Lebedev et al 2011
Eastmanosteus	calliaspis	Placodermi	Arthrodira	Dunkleosteidae	Devonian	Upper	Frasnian					USA, Holy Cross Mountains (Zone II and III); Stolbovo; USSR; Kerman; Gogo, Australia; New York; North evans; Yadide China; Timan; Dubnik MDF; Matusevich Severnya				521; Denison, 1978: Janvier 1974; Lebedev et al., 2009; Lebedev et al 2015; Trinajstic, 2007
Eastmanosteus	egloni	Placodermi	Arthrodira	Dunkleosteidae	Devonian	Upper	Frasnian					USA, Holy Cross Mountains (Zone II and III); Stolbovo; USSR; Kerman; Gogo; New York; North evans; Yadide China; Timan; Dubnik MDF; Matusevich Severnya				521; Denison, 1978: Janvier 1974; Lebedev et al., 2009; Lebedev et al 2012
Eastmanosteus	Gogo	Placodermi	Arthrodira	Dunkleosteidae	Devonian	Upper	Frasnian					USA, Holy Cross Mountains (Zone II and III); Stolbovo; USSR; Kerman; Gogo; New York; North evans; Yadide China; Timan; Dubnik MDF; Matusevich Severnya				521; Denison, 1978: Janvier 1974; Lebedev et al., 2009; Lebedev et al 2016
Eastmanosteus	licharevi	Placodermi	Arthrodira	Dunkleosteidae	Devonian	Upper	Frasnian					USA, Holy Cross Mountains (Zone II and III); Stolbovo; USSR; Kerman; Gogo; New York; North evans; Yadide China; Timan; Dubnik MDF; Matusevich Severnya				521; Denison, 1978: Janvier 1974; Lebedev et al., 2009; Lebedev et al 2013
Eastmanosteus	pustulosus	Placodermi	Arthrodira	Dunkleosteidae	Devonian	Upper	Frasnian					USA, Holy Cross Mountains (Zone II and III); Stolbovo; USSR; Kerman; Gogo; New York; North evans; Yadide China; Timan; Dubnik MDF; Matusevich Severnya				521; Denison, 1978: Janvier 1974; Lebedev et al., 2009; Lebedev et al 2010
Eastmanosteus	sp.	Placodermi	Arthrodira	Dunkleosteidae	Devonian	Upper	Frasnian					USA, Holy Cross Mountains (Zone II and III); Stolbovo; USSR; Kerman; Gogo; New York; North evans; Yadide China; Timan; Dubnik MDF; Matusevich Severnya				521; Denison, 1978: Janvier 1974; Lebedev et al., 2009; Lebedev et al 2014
Eastmanosteus	pustulosus	Placodermi	Arthrodira	Dunkleosteidae	Devonian	MIddle	Givetian			Burtnieki Formation	Abava Beds	Milwaukee; Morocco; Ohio; Yadide				521; Denison, 1978; Lehman 1976; Obruchev 1967; Zhao and Zhu 2010; Mark-Kurik 2000
Eastmanosteus	sp.	Placodermi	Arthrodira	Dunkleosteidae	Devonian	MIddle	Givetian					Milwaukee; Morocco; Ohio; Yadide				521; Denison, 1978; Lehman 1976; Obruchev 1967; Zhao and Zhu 2010
Eastmanosteus	yunnanensis	Placodermi	Arthrodira	Dunkleosteidae	Devonian	MIddle	Givetian					Milwaukee; Morocco; Ohio; Yadide				521; Denison, 1978; Lehman 1976; Obruchev 1967; Zhao and Zhu 2010
Eastmanosteus	yunnanensis	Placodermi	Arthrodira		Devonian	Middle	Givetian			Yidade Formation		Huaning, Yunnan				Zhao, 2010
Eastmanosteus	sp.	Placodermi		Dunkleosteidae	Devonian	Middle-Upper	Givetian-Fammenian						BA 3-4			Denison 1984, Janvier Early Vertebrates
Eczematolepis	fragilis	Placodermi	Ptyctodontida		Devonian	Upper	Frasnian					North Evans				Sepkoski, 521; Denison 1978
Eczematolepis	telleri	Placodermi	Ptyctodontida		Devonian	MIddle	Givetian					Milwaukee				521; Denison, 1978; Eastman
Edgellaspis	gorteri	Placodermi	Arthrodira		Devonian	MIddle	Eifelian					Wee Jasper
Edgellaspis	gorteri	Placodermi	Arthrodira		Devonian	Lower	Emsian					Hatchery Creek (late)				Hunt and Young 2011
Eldenosteus	arizonensis	Placodermi	Arthrodira		Devonian	Upper	Frasnian					Mt. Elden, Arizona				521; Lelievre et al., 1981, dennis-bryan 1980
Ellopetalichthys	scheii	Placodermi	Petalichthida		Devonian	MIddle	Givetian					Ellesmere				521; Denison, 1978; Orvig 1957
Elvaspis	tuberculata	Placodermi	Arthrodira		Devonian	Lower	Emsian					Wee Jasper				Young 2009
Elvaspis	whitei	Placodermi	Arthrodira		Devonian	Lower	Emsian					Wee Jasper				Young 2009
Enseosteus	hermanni	Placodermi	Arthrodira	Selenosteidae	Devonian	Upper	Frasnian			Coumiac Formation		Montagne Noire, Herault, France				Blieck et al 2000
Enseosteus	jaekeli	Placodermi	Arthrodira	Selenosteidae	Devonian	Upper	Frasnian			Manticoceras beds			BA 3-4?			Denison, Placodermi after Stensiö 1963, 1959
Enseosteus	marocensis	Placodermi	Arthrodira	Selenosteidae	Devonian	Upper	Frasnian			Kellwasserkalk facies		Morocco				Rücklin 2011
Enseosteus	pachyosteiodes	Placodermi	Arthrodira	Selenosteidae	Devonian	Upper	Frasnian			Coumiac Formation		Montagne Noire, Herault, France				Blieck et al 2000
Epipetalichthys	wildungensis	Placodermi	Petalichthyida		Devonian	Upper	Frasnian					Bad Wildungen				521; Denison, 1978; Stensio 1925
Epipetalichthys (or Desmoporella)	minor	Placodermi	Petalichthida		Devonian	MIddle	Givetian					Gerolstein				Obruchev 1967; Stensio 1925; Gross 1933
Erikaspis	zychi	Placodermi	Arthrodira: Actinolepida	Kujdanowiaspididae	Devonian	Lower	Lochkovian			Dniester Group		Spain	BA 0			Dupret 2010 BA "shallow marine environment"
Erikaspis	zychi	Placodermi	Arthrodira: Actinolepida	Kujdanowiaspididae	Devonian	Lower	Lochkovian					Spain (mid-upper)				Dupret et al. 2011
Errolosteus	goodragibeensis	Placodermi	Arthrodira: Brachythoraci		Devonian	Lower	Emsian					Wee Jasper; Gogo				Young 1981
Erromenosteus	brachyrostris	Placodermi	Arthrodira	Leiosteidae	Devonian	Upper	Frasnian			Manticoceras beds		Bad Wildungen; Holy Cross Mountains	BA 3-4?			Denison, Placodermi after Stensiö 1963, 1959
Erromenosteus	concavus	Placodermi	Arthrodira	Leiosteidae	Devonian	Upper	Frasnian			Manticoceras beds		Bad Wildungen; Holy Cross Mountains	BA 3-4?			Denison, Placodermi after Stensiö 1963, 1959
Erromenosteus	diensti	Placodermi	Arthrodira	Leiosteidae	Devonian	Upper	Frasnian			Manticoceras beds		Bad Wildungen; Holy Cross Mountains	BA 3-4?			Denison, Placodermi after Stensiö 1963, 1959
Erromenosteus	inflatus	Placodermi	Arthrodira	Leiosteidae	Devonian	Upper	Frasnian			Manticoceras beds		Bad Wildungen; Holy Cross Mountains	BA 3-4?			Denison, Placodermi after Stensiö 1963, 1959
Erromenosteus	koeneni	Placodermi	Arthrodira	Leiosteidae	Devonian	Upper	Frasnian			Manticoceras beds		Bad Wildungen; Holy Cross Mountains	BA 3-4?			Denison, Placodermi after Stensiö 1963, 1959
Erromenosteus	lucifer	Placodermi	Arthrodira	Leiosteidae	Devonian	Upper	Frasnian			Manticoceras beds		Bad Wildungen; Holy Cross Mountains	BA 3-4?			Denison, Placodermi after Stensiö 1963, 1959
Erromenosteus	platycephalus	Placodermi	Arthrodira	Leiosteidae	Devonian	Upper	Frasnian			Manticoceras beds		Bad Wildungen; Holy Cross Mountains	BA 3-4?			Denison, Placodermi after Stensiö 1963, 1959
Eskimaspis	heintzi	Placodermi	Arthrodira		Devonian	Lower	Lochkovian					Canadian Arctic (Peel Sound, Drake Bay, Snowblind Bay formations)
Eukaia	elongata	Placodermi	Arthrodira		Devonian	Lower	Pragian					Turukhansk				Olive et al. 2011
Eurycaraspis	incilis	Placodermi	Petalichthida		Devonian	MIddle	Givetian			Haikou Formation		Qujing, China; Wuding, China				Sepkoski, 2002; Liu 1991
Eurycaraspis		Placodermi			Devonian	Middle	Givetian			Haikou Formation			BA 1-3?			Janvier, Early Vertebrates from Liu 1991
Exutaspis	megista	Placodermi	Arthrodira		Devonian	Lower	Emsian					Jiucheng fauna, Wuding Fm
Exutaspis	megista	Placodermi	Arthrodira		Devonian	Lower	Emsian			Jiucheng Formation		Wuding and Luquan, Yunnan				Zhao, 2010
Exutaspis	megista	Placodermi	Petalichthida		Devonian	MIddle	Givetian					Haikou (lower)				Pan and Dineley 1988
Fallacosteus	turnerae	Placodermi			Devonian	Upper	Frasnian						BA 3-4			Gardiner & Miles 1994 BA; Long PVBB body
Gamphacanthus	politus	Placodermi	Ptyctodontida		Devonian	MIddle	Givetian					Milwaukee				Obruchev 1967; Newberry 1889
Gannanichthys	chongyiensis	Placodermi	Arthrodira		Devonian	Upper	Famennian					Sanmentan				Zhao and Zhu 2010
Gannanichthys	chongyiensis	Placodermi	Arthrodira		Devonian	Upper	Famennian			Sanmentan and Xikuangshan Formation		Yudu, Chongyi, and Quannan, Jiangxi; Liling and Liuyang, Hunan				Zhao, 2010
Gavinaspis	convergens	Placodermi	Arthrodira		Devonian	Lower	Lochkovian					Xitun fauna, Cuifengshan Fm
Gavinaspis	convergens	Placodermi	Arthrodira		Devonian	Lower	Lochkovian			Cuifengshan Formation		Guangxi, Yunnan, China				Zhao, 2010
Gemuendenaspis		Placodermi			Devonian	Lower	Emsian			Hunsruck Slate Formation			BA 4-5			Denison, Placodermi
Gemuendina	stuertzi	Placodermi	Rhenanida	Asterosteidae	Devonian	Lower	Emsian					Hunsruck
Gemuendina		Placodermi	Rhenanida	Asterosteidae	Devonian	Lower	Emsian			Hunsruck Slate Formation			BA 4-5			Dineley 1999, Young 2010
Gemuendina	stuertzi	Placodermi	Rhenanida	Asterosteidae	Devonian	Lower	Pragian					Hunsruck
Gemündina	sturtzi	Placodermi			Devonian	Lower	Emsian			Hunsruck Slate Formation			BA 4-5			Moy-Thomas 1939
Gerdalepis	dohmi	Placodermi	Antiarcha		Devonian	Upper	Frasnian					Belgium				Miles, 1968; Denison, 1978
Gerdalepis	rhenana, dohmi	Placodermi	Antiarcha		Devonian	MIddle	Givetian					Honseler Schichen Germany; Gerolstein				Denison, 1978
Gerdalepis	rhenana	Placodermi			Devonian	Middle-Upper	Givetian-Frasnian			Muhlenberg and Honseler			BA 2-3?			Denison, Placodermi from Gross 1941
Glyptaspis	verrucosa	Placodermi	Arthrodira	Coccosteidae	Devonian	Upper	Famennian					Cleveland Shale				521; Denison, 1987; Hlavin 1976 MS
Glyptolepis	sp.	Placodermi	Porolepiformes	Holoptychiidae	Devonian	Upper	Frasnian					Snyder Creek shale Missouri				Branson, 1922
Gogopiscis	gracilis	Placodermi			Devonian	Upper	Frasnian						BA 3-4			Gardiner & Miles 1994
Gogopiscus	gracilis	Placodermi	Arthrodira		Devonian	Upper	Frasnian					Gogo				Lelievre et al., 1981
Gogosteus	sarahae	Placodermi	Arthrodira		Devonian	Upper	Frasnian					Gogo				Gardiner and Miles, 1994
Golshanichthys	asiatica	Placodermi	Arthrodira		Devonian	Upper	Frasnian					Iran				Janvier, 1979
Goniosteus	gerolsteinensis	Placodermi	Ptyctodontida		Devonian	MIddle	Eifelian					Gerolstein
Goniosteus	gerolsteinensis	Placodermi	Ptyctodontida		Devonian	MIddle	Givetian					Gerolstein				Obruchev 1967; Gross 1933
Goodradigbeeon	australianum	Placodermi	Arthrodira: Euarthrodira		Devonian	Lower	Emsian					Cavan Bluff				Lindley 2000
Gorgonichthys	clarki	Placodermi			Devonian	Upper	Famennian			Cleveland Shale			BA 4-6?			Denison, Placodermi from Dunkle & Bungart 1946
Grammaspis	callima	Placodermi	Antiarcha	Yunnanolepididae	Devonian	Lower	Pragian		Pingyipu Group			Jiangyou, China				Zhu 2000; Pan and Lu 1997
Grammaspis	callima	Placodermi	Antiarcha		Devonian	Lower	Pragian			Pingyipu Formation	Guanshanpo Member	Yunnan, China				Zhao, 2010
Grenfellaspis	branagani	Placodermi	Ischnacanthiformes	Ischnacanthidae	Devonian	Upper	Famennian			Hunter Siltstone		Grenfell, New South Wales, Australia	BA 0			Long et al., 2004; Ritchie et aL, 1992
Groenlandaspis	sp.	Placodermi	Arthrodira	Groenlandaspididae	Devonian	MIddle	Eifelian					Bookeveld, South Africa				Janvier, 2007
Groenlandaspis	sp.	Placodermi	Arthrodira	Groenlandaspididae	Devonian	Lower	Emsian					Iran/Australia				Anderson et al., 1999;
Groenlandaspis		Placodermi	Arthrodira	Groenlandaspididae	Devonian	Lower-Upper	Emsian-Famennian						BA 0-3?			Janvier Early Vertebrates; Janvier, Clement & Cloutier 2007 body; Young 2007 body after Long 1991; 0-2 Anderson, Hiller & Gess 1994
Groenlandaspis	disjectus	Placodermi	Arthrodira	Groenlandaspididae	Devonian	Upper	Famennian			Kiltorcan Beds		Kilkenny, Ireland				Janiver and Clement 2005; Woodward, 1891; Ritchie, 1974
Groenlandaspis	mirabilis	Placodermi	Arthrodira	Groenlandaspididae	Devonian	Upper	Famennian					East Greenland				Janiver and Clement 2005; Heintz, 1932
Groenlandaspis	pennsylvanica	Placodermi	Arthrodira	Groenlandaspididae	Devonian	Upper	Famennian			Catskill Formation	Duncannon Member	Pennsylvania, Clinton Country, Red Hill Site, USA	BA 0			Daeschler, Frumes & Mullison 2003
Groenlandaspis	potyi	Placodermi	Arthrodira	Groenlandaspididae	Devonian	Upper	Famennian			Evieux Formation		Quarry of Hun-Annevoie in the village of Annevoie-Rouillon, Anh_x0019_ee, Namur Province, Belgium				Olive 2015
Groenlandaspis	riniensis	Placodermi	Arthrodira	Groenlandaspididae	Devonian	Upper	Famennian						BA 0-2			Anderson et al 1999 body, Long et al 1997 body & BA; Gess & Trinajstic 2017 "brackish coastal back-barrier lagoonal system with significant freshwater input"
Groenlandaspis	thorezi	Placodermi	Arthrodira	Groenlandaspididae	Devonian	Upper	Famennian						BA 2			Janvier & Clement 2005
Groenlandaspis	seni	Placodermi	Arthrodira	Groenlandaspididae	Devonian	Upper	Frasnian					Cuche Colombia; Antalya, Turkey				Janvier andVillaroel 2000; Clement and janvier 2005; Janvier and Marcoux
Groenlandaspis	antarcticus	Placodermi	Arthrodira	Groenlandaspididae	Devonian	MIddle	Givetian					South Africa, Aztec; Mt. Howitt, Freestone Creek, Bindaree Victoria; Blue ridge Mansfield; Faukland				Anderson et al., 1999; Murray 2000; Young and Long, 2005; Long 1983; Clement and Janvier 1995
Groenlandaspis	spp.	Placodermi	Arthrodira	Groenlandaspididae	Devonian	MIddle	Givetian					South Africa, Aztec; Mt. Howitt, Freestone Creek, Bindaree Victoria; Blue ridge Mansfield; Faukland				Anderson et al., 1999; Murray 2000; Young and Long, 2005; Long 1983; Clement and Janvier 1995
Groenlandaspis	theroni	Placodermi	Arthrodira	Groenlandaspididae	Devonian	Middle	Givetian						BA 0			Anderson et al 1999 body; Murray 2000 BA
Groenlandaspis	theroni	Placodermi	Arthrodira	Groenlandaspididae	Devonian	MIddle	Givetian					South Africa, Aztec; Mt. Howitt, Freestone Creek, Bindaree Victoria; Blue ridge Mansfield; Faukland				Anderson et al., 1999; Murray 2000; Young and Long, 2005; Long 1983; Clement and Janvier 1995
Grossaspis	carinata	Placodermi	Antiarcha		Devonian	MIddle	Givetian					Gerolstein				521; Denison, 1978
Grossaspis	carinata	Placodermi			Devonian	Middle	Givetian			Stringocephalus beds			BA 2-4?			Denison, Placodermi from Gross 1937
Grossilepis	brandi	Placodermi	Antiarcha		Devonian	Upper	Frasnian					Hazeldean Burn; Timan				Gross, 1933; Denison, 1978; Lebedev et al 2010
Grossilepis	tuberculata	Placodermi	Antiarcha		Devonian	Upper	Frasnian					Hazeldean Burn; Timan				Gross, 1933; Denison, 1978; Lebedev et al 2010
Grossilepis	spinosa	Placodermi	Antiarcha		Devonian	MIddle	Givetian					Gauja, Latvia				Gross 1942; Denison, 1978
Grossilepis		Placodermi			Devonian	Middle-Upper	Givetian-Frasnian						BA 0-1			Olive et al 2015
Guangxipetalichthys	bobaiensis	Placodermi	Petalichthyida		Devonian	MIddle	Eifelian			Tonggangling Formation		Bobai, China				Zhu 2000; Ji & Pan 1997
Guangxipetalichthys	tiaomajianensis	Placodermi	Petalichthyida		Devonian	MIddle	Eifelian			Tiaomaijan Formation		Haikou fauna, Tiaomaijan Fm; Changsha, China				Zhu 2000; Ji & Pan 1997
Gymnotrachelus	hydei	Placodermi			Devonian	Upper	Famennian			Cleveland Shale			BA 4-6?			Denison, Placodermi from Dunkle & Bungart 1939
Gyroplacosteus	sp.	Placodermi	Arthrodira		Devonian	Upper	Frasnian					Kuznetsk Basin, Russia; Holy Cross Mountains (Zone II); Gladbach; Stolbovo; Dubnik Middle Devonian Field				Long 1990; Denison 1978, Miles 1971; Lebedev et al., 2009; Lebedev et al 2013
Gyroplacosteus	vialowi	Placodermi	Arthrodira		Devonian	Upper	Frasnian					Kuznetsk Basin, Russia; Holy Cross Mountains (Zone II); Gladbach; Stolbovo; Dubnik Middle Devonian Field				Long 1990; Denison 1978, Miles 1971; Lebedev et al., 2009; Lebedev et al 2012
Gyroplacosteus	butovi	Placodermi	Arthrodira		Devonian	Upper	Frasnian					Kuznetsk Basin, Russia; Holy Cross Mountains (Zone II); Gladbach; Stolbovo; Dubnik Middle Devonian Field				Long 1990; Denison 1978, Miles 1971; Lebedev et al., 2009; Lebedev et al 2011
Gyroplacosteus	panderi	Placodermi	Arthrodira		Devonian	Upper	Frasnian					Kuznetsk Basin, Russia; Holy Cross Mountains (Zone II); Gladbach; Stolbovo; Dubnik Middle Devonian Field				Long 1990; Denison 1978, Miles 1971; Lebedev et al., 2009; Lebedev et al 2010
Hadrosteus	rapax	Placodermi	Arthrodira	Hadrosteidae	Devonian	Upper	Frasnian			Manticoceras beds			BA 3-4?			Denison, Placodermi from Stensiö 1963
Hadrosteus	rapax	Placodermi	Arthrodira	Hadrosteidae	Devonian	Upper	Frasnian					Bad Wildungen				521; Denison, 1978
Hagiangella	goujeti	Placodermi	Acanthothoraci		Devonian	Lower	Lochkovian					Tong Vai Valley, Xitun fauna
Hagiangella	goujeti	Placodermi			Devonian	Lower	Lockhovian			Khao Loc Formation			BA 2-3			Denison, Placodermi after Stensiö 1963, 1959
Hangiangella	goujeti	Placodermi	Ptyctodont		Devonian	Lower	Lockhovian-Pragian			Khao Loc Formation		Ha Giang, VIETNAM	BA2-3	416	409	Dupret et al. 2011; Wang et al. 2010; PBDB
Harrytoombsia	sp.	Placodermi	Arthrodira		Devonian	Upper	Frasnian					Gogo				521; Denison, 1978
Heightingonaspis	anglica	Placodermi	Arthrodira: Actinolepidoid		Devonian	Lower	Lochkovian					Besom Farm				Dineley, 1999
Heightingonaspis	clarkei	Placodermi	Arthrodira: Actinolepidoid		Devonian	Lower	Lochkovian					Besom Farm				Dineley, 1999
Heightingonaspis	willsi	Placodermi	Arthrodira: Actinolepidoid		Devonian	Lower	Lochkovian					Besom Farm				Dineley, 1999
Heightingtonaspis		Placodermi			Devonian	Lower	Lochkovian						BA 1-2			Dupret 2010 BA "shallow marine environment"
Heintzichthys	gouldii	Placodermi			Devonian	Upper	Famennian			Cleveland Shale			BA 4-6?			Denison, Placodermi from Dunkle & Bungart 1946
Heintzichthys	denticulatus	Placodermi	Arthrodira		Devonian	Upper	Frasnian					North Evans; Rhinestreet				916; Denison, 1978
Heintzichthys	dilochocephalus	Placodermi	Arthrodira		Devonian	Upper	Frasnian					North Evans; Rhinestreet				916; Denison, 1978
Heintzichthys	ringueberryi	Placodermi	Arthrodira		Devonian	Upper	Frasnian					North Evans; Rhinestreet				916; Denison, 1978
Herasmius	granulatus	Placodermi	Arthrodira	Heterosteidae	Devonian	MIddle	Eifelian			Wood Bay Formation	Verdalen Member	Spitsbergen, Svalbard archipelago, Norway				Mondejar-Fernandez 2012
Heterosteus	asmussi	Placodermi	Arthrodira		Devonian	MIddle	Eifelian					Narva, Baltic; Vstrechnaya				Luksevics et al., 2010
Heterosteus	sp.	Placodermi	Arthrodira	Heterosteidae	Devonian	Upper	Frasnian					Avesnois				Blieck and Lelievre, 1995
Heterostius	sp.	Placodermi	Euarthrodira	Heterostiidae	Devonian	MIddle	Eifelian			Narva Formation	Kemave Member	Estonia				Mark-Kurik 2000
Heterostius	groenlandicus	Placodermi	Euarthrodira	Heterostiidae	Devonian	MIddle	Givetian					East Greenland; Gerolstein; Spitsbergen, Burtnieki (harma, koorkula)				Stensio and Save-Soderbergh 1938, Blom et al., 2007; Denison, 1978; Vorobyeva and Obruchev, 1967
Heterostius	ingens	Placodermi	Euarthrodira	Heterostiidae	Devonian	MIddle	Givetian			Burtnieki and Arukuia Formation		Estonia; Latvia				Mark-Kurik 2000
Heterostius	rhenanus	Placodermi	Euarthrodira	Heterostiidae	Devonian	MIddle	Givetian					East Greenland; Gerolstein; Spitsbergen, Burtnieki (harma, koorkula)				Stensio and Save-Soderbergh 1938, Blom et al., 2007; Denison, 1978; Vorobyeva and Obruchev, 1967
Heterostius	sp.	Placodermi	Euarthrodira	Heterostiidae	Devonian	MIddle	Givetian					East Greenland; Gerolstein; Spitsbergen, Burtnieki (harma, koorkula)				Stensio and Save-Soderbergh 1938, Blom et al., 2007; Denison, 1978; Vorobyeva and Obruchev, 1967
Heteroyunnanolepis	qujingensis	Placodermi	Antiarcha		Devonian	Lower	Lochkovian					Xitun fauna, Xishancun Fm				Min 1996.
Heteroyunnanolepis	quijenensis	Placodermi	Antiarchi	Yunnanolepididae	Devonian	Lower	Lockhovian-Pragian			Khao Loc Formation; Xishancun Formation		Ha Giang, VIETNAM; Qujing, Yunnan, China	BA2-3	416	409	Wang et al. 2010; Zhu 1996; Zhao, 2010
Heteroyunnanolepis	sp.	Placodermi	Antiarchi		Devonian	Lower	Lockhovian-Pragian			Si Ka	Lung-Co-Mia-Le	Dong Van, Vietnam	BA0-1	419	415	Wang et al. 2010; Thanh et al. 2011
Hillalepis (Hillsaspis)	gippslandiensis	Placodermi	Antiarcha		Devonian	Upper	Famennian					Victoria, Australia				Hills, 1929; Denison, 1978
Hohsienolepis	hsintuensis	Placodermi	Antiarcha	Microbrachiidae	Devonian	Middle	Eifelian					China				Pan and Wang 1978; Janiver and Pan 1982
Hohsienolepis	hsintuensis	Placodermi	Antiarcha		Devonian	Lower	Emsian			Xindu Formation		Pingle, Qujing, Yunnan				Zhao, 2010
Holdenius	holdeni	Placodermi	Arthrodira		Devonian	Upper	Famennian					Cleveland Shale				521; Denison, 1978
Hollardosteus	marocanus	Placodermi	Arthrodira	incertae sedis	Devonian	MIddle	Givetian					Morocco				521; Denison, 1978; Lehman 1976
Holonema	sp.	Placodermi	Arthrodira	Holonematidae	Devonian	MIddle	Eifelian			Caffiers Formation and the Givetian Bla- court Formation		Khush-Yeilagh; Narva, Baltic; Boulonnais, France				Chaloner et al., 1980; Boucot et al., 1983
Holonema	sp.	Placodermi	Arthrodira		Devonian	Lower	Emsian			Jiucheng Formation		Wuding and Luquan, Yunnan				Zhao, 2010
Holonema	tafilalt	Placodermi	Arthrodira	Holonematidae	Devonian	Upper	Famennian					morocco				Denison, 1978
Holonema	horridum	Placodermi	Arthrodira	Holonematidae	Devonian	Upper	Frasnian	Chautauquan	Chemung Group	Chemung Beds		Pennsylvania				Eastman 1907
Holonema	radiatum	Placodermi	Arthrodira	Holonematidae	Devonian	Upper	Frasnian					Gogo; Donets basin, Spitsbergen, Holy Cross; Chehriseh; Stolbovo; North Evans; Chemung; Gnueda; Timan; Dubnik; Antalya, Turkey; Kabul				521; Denison, 1978; Schultze 1973; Lehman 1977; Obruchev 1957; Burrow et al 2010; Lebedev et al 2010; Janvier and Marcoux, 1977, Janvier 1980
Holonema	rugosum	Placodermi	Arthrodira	Holonematidae	Devonian	Upper	Frasnian					Gogo; Donets basin, Spitsbergen, Holy Cross; Chehriseh; Stolbovo; North Evans; Chemung; Gnueda; Timan; Dubnik; Antalya, Turkey; Kabul				521; Denison, 1978; Schultze 1973; Lehman 1977; Obruchev 1957; Burrow et al 2010; Lebedev et al 2010; Janvier and Marcoux, 1977, Janvier 1980
Holonema	westolli	Placodermi	Arthrodira	Holonematidae	Devonian	Upper	Frasnian					Gogo; Donets basin, Spitsbergen, Holy Cross; Chehriseh; Stolbovo; North Evans; Chemung; Gnueda; Timan; Dubnik; Antalya, Turkey; Kabul				521; Denison, 1978; Schultze 1973; Lehman 1977; Obruchev 1957; Burrow et al 2010; Lebedev et al 2010; Janvier and Marcoux, 1977, Janvier 1980
Holonema	arcticum	Placodermi	Arthrodira	Holonematidae	Devonian	Middle	Givetian					Burtnieki (harma), Estonia; Shetland; Michigan; Novaya Zelmya; Idaho; Wisconson, Belgium; Yahatinda Canada; Boulainnais France				521; Denison, 1978; Elliot et al., 2000; Blieck and Lelievre 1995
Holonema	farrowi	Placodermi	Arthrodira	Holonematidae	Devonian	Middle	Givetian					Burtnieki (harma), Estonia; Shetland; Michigan; Novaya Zelmya; Idaho; Wisconson, Belgium; Yahatinda Canada; Boulainnais France				521; Denison, 1978; Elliot et al., 2000; Blieck and Lelievre 1995
Holonema	haiti	Placodermi	Arthrodira	Holonematidae	Devonian	Middle	Givetian					Burtnieki (harma), Estonia; Shetland; Michigan; Novaya Zelmya; Idaho; Wisconson, Belgium; Yahatinda Canada; Boulainnais France				521; Denison, 1978; Elliot et al., 2000; Blieck and Lelievre 1995
Holonema	harmae	Placodermi	Arthrodira	Holonematidae	Devonian	MIddle	Givetian			Burtnieki Formation		Burtnieki (harma), Estonia; Shetland; Michigan; Novaya Zelmya; Idaho; Wisconson, Belgium; Yahatinda Canada; Boulainnais France				521; Denison, 1978; Elliot et al., 2000; Blieck and Lelievre 1995
Holonema	obrutschevi	Placodermi	Arthrodira	Holonematidae	Devonian	MIddle	Givetian	Aruküla Regional Stage			Lower Luga Beds	Leningrad Region, Russia				Ivanov and Lebedev 2011; Mark
Holonema	obrutshevi	Placodermi	Arthrodira	Holonematidae	Devonian	MIddle	Givetian			Arukuia Formation	Vadja, Kurekuia, and Tarvastu Member	Estonia; Latvia				Mark-Kurik 2000
Holonema	ornatum	Placodermi	Arthrodira	Holonematidae	Devonian	Middle	Givetian					Burtnieki (harma), Estonia; Shetland; Michigan; Novaya Zelmya; Idaho; Wisconson, Belgium; Yahatinda Canada; Boulainnais France				521; Denison, 1978; Elliot et al., 2000; Blieck and Lelievre 1995
Holonema	rugosum	Placodermi	Arthrodira	Holonematidae	Devonian	Middle	Givetian					Burtnieki (harma), Estonia; Shetland; Michigan; Novaya Zelmya; Idaho; Wisconson, Belgium; Yahatinda Canada; Boulainnais France				521; Denison, 1978; Elliot et al., 2000; Blieck and Lelievre 1995
Holopetalichthys	primus	Placodermi			Devonian	Lower	Pragian			Prague Formation	Koneprusy Limestone	Koneprusy near Beroun, south-east of Prague				Vaskaninova and Ahlberg 2017
Holopetalichthys	sp.	Placodermi	Arthrodira or Petalichthyida		Devonian	Lower	Pragian					Czech				Vaskaninova EVLV 2011
Homoistius	kochi; milleri, sp.	Placodermi	Arthrodira		Devonian	MIddle	Givetian					East Greenland; Achanarras; Spittal Quarry; Burtnieki Beds (harma, koorkula)				Stensio and Save-Soderbergh 1938, Blom et al., 2007; Traquair, 1888; Dineley, 1999
Homosteus	sp.; sp.; sp.; milleri; sulcatus; latus	Placodermi	Arthrodira		Devonian	MIddle	Eifelian			Narva Formation	Vadju, Leivu, Kemave Member	Narva, Baltic; Rezekne, Baltic; Vstrechnaya; Achanarras, Cruaday, Melby				Luksevics et al., 2010; Mark-Kurik 2000
Homosteus		Placodermi			Devonian	Middle	Eifelian			Arukula Formation			BA 0-2			Szrek, Dec & Niedzwiedzki 2015, Janvier Early Vertebrates
Homostius	latus	Placodermi	Euarthrodira	Homostiidae	Devonian	MIddle	Eifelian			Narva Formation	Leivu and Kemave Member	Estonia				Mark-Kurik 2000
Hoplonchus	parvulus	Placodermi	Arthrodira	Heterodontidae	Devonian	Upper	Famennian			Cleveland Shale		Bedford, Ohio				Eastman 1907
Hoplonchus	sp.	Placodermi	Arthrodira	Heterodontidae	Devonian	Upper	Famennian					Cleveland shale				Jackson and Carr, 2009
Huaningichthys	omalodes	Placodermi	Arthrodira		Devonian	MIddle	Givetian					Yadide				Zhao and Zhu 2010
Huaningichthys	omalodes	Placodermi	Arthrodira		Devonian	Middle	Givetian			Yidade Formation		Huaning, Yunnan				Zhao, 2010
Hunanolepis	xiui	Placodermi	Antiarcha		Devonian	MIddle	Eifelian					Haikou fauna, Tiaomaijan Fm
Hunanolepis	tieni	Placodermi	Antiarcha		Devonian	Upper	Famennian					Leigutai Hunan (late)				Wang and Zhu, 2004; Zhao and Zhu 2010
Hunanolepis	tieni	Placodermi	Antiarcha		Devonian	MIddle	Givetian					Tiaomachien, Dahepo, Haikou				Pan and Dineley 1988
Hussakofia	minor	Placodermi	Arthrodira		Devonian	Upper	Famennian					Cleveland Shale				521; Denison, 1978
Hybosteus	mirabilis	Placodermi	Arthrodira		Devonian	MIddle	Eifelian					Parnu, Baltic				Luksevics et al., 2010
Hybosteus	sp.	Placodermi	Arthrodira		Devonian	MIddle	Eifelian			Parnu Formation	Tori Member	Estonia				Mark-Kurik 2000
Hybosteus	mirabilis	Placodermi	Arthrodira		Devonian	MIddle	Givetian					Abava beds,Burtneiki Latvia				Denison, 1978; Vorobyeva and Obruchev 1967
Hyrcanaspis	bliecki	Placodermi	Antiarcha	Bothriolepidae	Devonian	MIddle	Eifelian			Khush-Yeilagh Formation		Eastern Alborz, Mazenderan, Iran				Janiver and Pan 1982
Hyrcanaspis	sp.	Placodermi	Antiarcha	Bothriolepidae	Devonian	MIddle	Eifelian					Khush-Yeilagh, Iran				Bleick et al., 1980; Luksevics et al., 2010
Incisoscutum	sarahae	Placodermi	Arthrodira	Incisoscutidae	Devonian	Lower	Emsian					Hamar Laghdad, Morocco				Trinajstic & Dennis-Bryan, 2009; Antczak 2017
Incisoscutum	ritchiei	Placodermi	Arthrodira	Incisoscutidae	Devonian	Upper	Frasnian					Hamar Laghdad, Morocco	BA 3-4			Janvier, Early Vertebrates
Incisoscutum	ritchiei	Placodermi	Arthrodira	Incisoscutidae	Devonian	Upper	Frasnian					Hamar Laghdad, Morocco	BA 3-4			Dennis & Miles 1981, BA Gogo
Jagorina	pandora	Placodermi	Rhenanida		Devonian	Upper	Frasnian					Bad Wildungen				Sepkoski, 521; Denison 1978
Janiosteus	sp.	Placodermi	Arthrodira		Devonian	MIddle	Givetian					Timan				Luksevics et al 2010
Jerulalepis	picketti	Placodermi	Acanthothoraci		Devonian	Lower	Pragian			Gleninga Formation	Jerula Limestone Member	central New South Wales, Australia				Burrow et al 2006, 1996
Jiangxilepis	longibrachius	Placodermi			Devonian	Upper	Famennian			Wutung Series			BA 0?-3			Zhao & Zhu 2009
Jiangxilepis	longibrachius	Placodermi			Devonian	Upper	Famennian			Sanmentan and Xikuangshan Formation		Yudu, Chongyi, and Quannan, Jiangxi; Liling and Liuyang, Hunan				Zhao, 2010
Jiangxilepis	sinensis	Placodermi	Antiarcha		Devonian	Upper	Famennian					Sanmentan; Leigutai Hunan				Zhang and Liu 1991; Zhao and Zhu 2010
Jiangxilepis	sinensis	Placodermi	Antiarcha		Devonian	Upper	Famennian			Wutong and Xiejingsi Formations	Leigutai Member	Nanjing, Jiangsu; Shimen, Hunan				Zhao, 2010
Jiuchengia	longoccipita	Placodermi	Arthrodira		Devonian	Lower	Emsian			Jiucheng Formation		Wuding and Luquan, Yunnan				Zhao, 2010
Jiuchengia	longoccupita	Placodermi	Arthrodira		Devonian	MIddle	Givetian					Haikou (lower)				Pan and Dineley 1988
Kartalaspis	sp.	Placodermi	Arthrodira		Devonian	MIddle	Eifelian					Rezekne, Baltic				Luksevics et al., 2010; Dineley 1999
Kendrichthys	cavernosus	Placodermi	Arthrodira		Devonian	Upper	Frasnian					Gogo				916; Long et al. 2009
Kendrickichthys	cavernosus	Placodermi			Devonian	Upper	Frasnian						BA 3-4			Gardiner & Miles 1994
Kiangyousteus	yohii	Placodermi	Arthrodira		Devonian	Middle	Givetian			Guanwushan Formation			BA 1-3			Zhu & Zhu 2013
Kiangyousteus	yohii	Placodermi	Arthrodira		Devonian	MIddle	Givetian					Jinbaoshi Sichuan				521; Denison, 1978; Liu 1955; Zhao and Zhu 2010
Kimaspis	tienshanica	Placodermi	Acanthothoraciformes		Devonian	Gedinnian (lower)	Lockhovian			Dzhalpak Fm	North Nuratau Ridge (Carbonate Clastic)	South Tien Shan, Uzbekistan	BA 2-3	419	416	Mark-Kurik 1973; Blieck and Janvier 1993
Kimberleyichthys (Kimberia)	bispicatus	Placodermi			Devonian	Upper	Frasnian						BA 3-4			Gardiner & Miles 1994
Kimberleyichthys (Kimberia)	whybrowi	Placodermi			Devonian	Upper	Frasnian						BA 3-4			Gardiner & Miles 1994
Kimbryanodus	williamburyensis	Placodermi	Ptyctodontida		Devonian	Upper	Frasnian					Gnueda Carnavon (Early)				Trinajstic and Long, 2009
Kirgisolepis	karabaltaensis	Placodermi			Devonian	Upper	Famennian			Taldybulak Formation			BA 0?			Mark-Kurik, Fossil Fishes as Living Animals
Kolymaspis	siberica	Placodermi	Acanthothoraci	Palaeacanthaspidae	Devonian	Lower						Kolyma Basin, Siberia				Bystrow 1956
Kosoraspis	peckai	Placodermi	Acanthothoraci	Palaeacanthaspidae	Devonian	Lower	Lochkovian						BA 2-3			Dupret et al. 2011; Wang et al. 2010; PBDB
Kosoraspis	peckai	Placodermi			Devonian	Lower	Lochkovian			Kosor FM	Radotin/Koneprusy	Kosor bei Prague	BA ?3-4	419	411	Havicek and Storch, 1999
Kueichowlepis	sinensis	Placodermi	Arthrodira		Devonian	Lower	Emsian					Jiucheng fauna, Duyun fm
Kueichowlepis	sinensis	Placodermi	Arthrodira		Devonian	Lower	Emsian			Duyun Formation		Guizhou and Guangxi, Yunnan				Zhao, 2010
Kujdanowaspis	buczacziensis	Placodermi	Arthrodira: Actinolepidoid		Devonian	Lower	Pragian					Buchach				Dupret, 2008
Kujdanowiaspis	buczacziensis	Placodermi	Arthrodira	Kujdanowiaspididae	Devonian	Lower	Lochkovian			Dniester Group		Spain	BA 0			Dupret 2010 BA "shallow marine environment"
Kujdanowiaspis	podolica	Placodermi	Arthrodira	Kujdanowiaspididae	Devonian	Lower	Lochkovian			Dniester Group		Spain	BA 0			Dupret 2010 BA "shallow marine environment"
Kujdanowiaspis	podolica	Placodermi	Arthrodira: Actinolepidoid		Devonian	Lower	Pragian					Buchach				Dupret, 2008
Kujdanowiaspis	podolica	Placodermi			Devonian					Dniester	Ustechko-Khmeleva	Podolia, Ukraine				Voichyshyn, 2011
Kujdanwiaspis	podolica	Placodermi			Devonian	Lower	Lochkovian					Podolia (Upper), Spain (mid-late)				Dupret, 2010; Dupret et al. 2011
Kunmingolepis	lucaowanensis	Placodermi	Arthrodira		Devonian	MIddle	Givetian			Haikou Formation		Kunming China				Zhu 2000; Liu Y. & Wang J. 1981
Latocamurus	coulthardi	Placodermi			Devonian	Upper	Frasnian						BA 3-4			Long 1987 body; Young 2011 BA
Latocamurus	coultharti	Placodermi			Devonian	Upper	Frasnian					Gogo	BA 3-4			Janvier, Early Vertebrates, dennis-bryan and miles, 1983
Lepadolepis	stensioei	Placodermi	Antiarcha		Devonian	Upper	Frasnian					Bad Wildungen				Denison, 1978; Janvier, 1979
Lepadolepis	stensioei	Placodermi	Antiarcha		Devonian	MIddle	Givetian					Bad Wildungen				Obruchev 1967; Gross 1933
Leptosteus	involutus	Placodermi	Arthrodira		Devonian	Upper	Frasnian					Bad Wildungen, Pipe Creek, New York				1066
Leptosteus	bickensis	Placodermi	Arthrodira		Devonian	Upper	Frasnian					Bad Wildungen, Pipe Creek, New York				1066
Leptosteus bickensis		Placodermi			Devonian	Upper	Frasnian			Manticoceras beds			BA 3-4?			Denison 1984; Denison, Placodermi from Stensiö 1963
Liognathus	spatulatus	Placodermi	Arthrodira	Coccosteidae	Devonian	MIddle	Givetian	Corniferous		Corniferous Limestone		Colombus, Ohio, USA				Newberry 1889
Liujiangolepis	suni	Placodermi	Antiarcha		Devonian	Lower	Pragian			Xiaoshan Formation		Xiangzhou, China				Zhu 2000; Wang S. 1987
Liujiangolepis	suni	Placodermi	Antiarcha		Devonian	Lower	Pragian			Nakaoling Formation		Hengxian and Xiangzhou, Guangxi, China				Zhao, 2010
Livnolepis	zadonica	Placodermi	Antiarcha		Devonian	Upper	Famennian					Oryol, Russia; MDF Zadonsk				Moloshnikov, 2008; Lebedev et al 2010
Livosteus	sinensis	Placodermi	Arthrodira		Devonian	Lower	Emsian			Jiucheng Formation		Wuding and Luquan, Yunnan				Zhao, 2010
Livosteus	grandis	Placodermi	Arthrodira	Coccosteidae	Devonian	MIddle	Givetian					Burtnieki (Abava); Gauja, Latvia (Late); Tournai, Belgium				Gross, 1933; Denison, 1978; Blom et al., 2007; Blieck and Lelievre 1995
Livosteus	sinensis	Placodermi	Arthrodira	Coccosteidae	Devonian	MIddle	Givetian			Jiucheng Formation		Wuding, China				Zhu 2000; Wang J. 1996
Livosteus	sp.	Placodermi	Arthrodira	Coccosteidae	Devonian	MIddle	Givetian			Burtnieki Formation	Abava Beds	Latvia				Mark-Kurik 2000
Luetkeichthys	borealis	Placodermi	Arthrodira		Devonian	MIddle	Eifelian					Albanov Fm				Luksevics et al., 2010
Lunaspis	broilii	Placodermi	Petalichthyida	Macropetalichthyidae	Devonian	Lower	Emsian					Hunsruck
Lunaspis	heroldi	Placodermi	Petalichthyida	Macropetalichthyidae	Devonian	Lower	Emsian					Hunsruck
Lunaspis	broilii	Placodermi	Petalichthyida	Macropetalichthyidae	Devonian	Lower	Pragian					Hunsruck
Lunaspis	heroldi	Placodermi	Petalichthyida	Macropetalichthyidae	Devonian	Lower	Pragian					Hunsruck
Lunaspis	sp.	Placodermi	Petalichthyida	Macropetalichthyidae	Devonian	Lower	Pragian			Pojiao Formation		Guangnan, China				Zhu 2000; Liu S. 1981
Lunaspis	broilii	Placodermi	Petalichthyida	Macropetalichthyidae	Devonian	Lower	Pragian-Emsian			Hunsruck Slate Formation			BA 4-5			Carr & Jackson 2008
Luquanolepis	pileos	Placodermi	Antiarcha		Devonian	Lower	Pragian			Jiucheng Formation		Luquan, China				Zhu 2000; Zhang G. and Young 1992
Lyhoalepis	duckhoai	Placodermi	Arthrodira		Devonian	MIddle	Givetian					Dong Tho Vietnam				Tong-Dzuy et al., 1994
Machaerognathus	woodwardi	Placodermi	Arthrodira		Devonian	Upper	Frasnian					North Evans				521; Denison, 1978
Macropetalichthys	manni	Placodermi	Petalichthida	Macropetalichthyidae	Devonian	MIddle	Givetian	Corniferous		Corniferous Limestone		Colombus, Ohio, USA				Newberry 1889
Macropetalichthys	pelmensis	Placodermi	Petalichthida	Macropetalichthyidae	Devonian	MIddle	Givetian					Gerolstein, Germany				521; Denison, 1978; Hennig 1907
Macropetalichthys	rapheidolabis	Placodermi	Petalichthida	Macropetalichthyidae	Devonian	MIddle	Givetian	Corniferous	Ulsterian	Columbus and Delaware Limestone; Onondaga Limestone		Ohio and Indiana; Ontario and James Bay Region, Canada; Le Roy, New York				Eastman 1907
Macropetalichthys	sullivanti	Placodermi	Petalichthida	Macropetalichthyidae	Devonian	MIddle	Givetian	Corniferous		Corniferous Limestone		Colombus, Ohio, USA				Newberry 1889
Macropetalichthys		Placodermi	Petalichthida	Macropetalichthyidae	Devonian	Middle	Givetian			Onondaga Limestone			BA 3-4?			Romer & Williams 1976
Maideria	falipoui	Placodermi	Arthrodira		Devonian	MIddle	Givetian					Maider Morocco				Lelievre 1995
Malerosteus	gorizdroae	Placodermi	Arthrodira		Devonian	Upper	Frasnian					Holy cross Mountains (Zone III)				521; Denison, 1978
Materpiscis	attenboroughi	Placodermi			Devonian	Upper	Frasnian						BA 3-4			Trinajstic et al 2012; Long, The Rise of Fishes
McNamaraspis	kaprios	Placodermi	Arthrodira		Devonian	Upper	Frasnian					Gogo				Long et al., 2009
Megaloplax	marginalis	Placodermi	Arthrodira		Devonian	Upper	Frasnian					Ural Mountains, russia				521; Denison, 1978
Melanosteus	occitanus	Placodermi	Arthrodira		Devonian	Upper	Frasnian			Coumiac Formation		Montagne Noire, Herault, France				Blieck et al 2000; Lelievre 1987
Melanosteus	sp.	Placodermi	Arthrodira		Devonian	Upper	Frasnian					Gogo				521; Denison, 1978
Merimbulaspis	meemanae	Placodermi	Antiarcha		Devonian	Upper	Frasnian					Boyd Volcanics				Young, 2010 (Meeman Volume)
Microbrachius	sinensis	Placodermi	Antiarcha	Microbrachidae	Devonian	Middle	Eifelian			Qujing Formation		Qujing, China				Zhu 2000 and Pan 1984; Zhao, 2010
Microbrachius	chuandongensis	Placodermi	Antiarcha		Devonian	Lower	Emsian			Chuandong Formation		Qujing, Yunnan				Zhao, 2010
Microbrachius	dicki	Placodermi	Antiarcha	Microbrachidae	Devonian	MIddle	Givetian			Burtnieki Formation	Abava Beds	Estonia				Mark-Kurik 2000
Microbranchius	sinensis	Placodermi	Antiarcha		Devonian	MIddle	Eifelian					Haikou fauna, Qujing Fm
Microbranchius	dicki	Placodermi	Antiarcha	Microbrachiidae	Devonian	MIddle	Givetian			Burtnieki Formation	Abava Beds	Caithness, The Cletts; Qujing Yunnan; Burtnieki (abava)				Traquair, 1888; Dineley, 1999; Kleesment and Mark-Kurik 1997; Janiver and Pan 1982
Microbranchius	dicki; sinensis	Placodermi	Antiarcha	Microbrachiidae	Devonian	MIddle	Givetian					Caithness, The Cletts; Qujing Yunnan; Burtnieki (abava)				Traquair, 1888; Dineley, 1999; Kleesment and Mark-Kurik 1997
Microsteus	angusticeps	Placodermi			Devonian	Upper	Frasnian			Manticoceras beds			BA 3-4?			Denison, Placodermi from Stensiö 1963
Microsteus	dubius	Placodermi	Arthrodira		Devonian	Upper	Frasnian					Bicken; Bad Wildungen				Denison, 1978
Microsteus	gracilis	Placodermi			Devonian	Upper	Frasnian			Manticoceras beds			BA 3-4?			Denison, Placodermi after Stensiö 1963, 1959
Millerosteus	sp.	Placodermi	Arthrodira	Coccosteidae	Devonian	MIddle	Givetian					Boulonnais				Blieck and Lelievre 1995
Millerosteus		Placodermi			Devonian	Middle	Givetian			Thurso Flagstone Group			BA 0
Minicrania	lirouyii	Placodermi	Antiarcha		Devonian	Lower	Lochkovian			Xishancun Formation		Tong Vai Valley, Xitun fauna				Janvier and Zhu 1996
Minicrania	lirouyii	Placodermi	Antiarcha		Devonian	Lower	Lochkovian			Xishancun Formation		Qujing area, Yunnan, China				Zhao, 2010
Minicrania	lissa	Placodermi	Antiarcha		Devonian	Lower	Lochkovian						BA 2-3			Wang et al. 2010, Racheboeuf et al 2005
Minicrania	lissa	Placodermi	Antiarcha		Devonian	Lower	Lochkovian					Tong Vai Valley, Xitun fauna; Xishancun Fm
Minicrania	lissa	Placodermi	Antiarchi		Devonian	Lower	Lockhovian-Pragian			Khao Loc Formation		Ha Giang, VIETNAM	BA2-3	416	409	Wang et al. 2010
Mithakaspis	lyentye	Placodermi	Arthrodira	Groenlandaspidae	Devonian	Lower	Pragian			Cravens Peak Beds		Australia				Janiver and Clement 2005; Young & Goujet, 2003
Mizia	longhuanensis	Placodermi	Antiarcha	Yunnanolepididae	Devonian	Lower	Pragian			Xujiachong Formation		Longhua hill, Qujing, Yunnan, China
Mizia	longhuanensis	Placodermi	Antiarcha		Devonian	Lower	Pragian			Xujiachong/Posongchong Formation		Qujing area, Yunnan, China				Zhao, 2010
Mizia	parvus	Placodermi	Antiarcha	Yunnanolepididae	Devonian	Lower	Pragian-Earliest Emsian			Xujiachong Formation		Longhua hill, Qujing, Yunnan, China				Zhang 1978; Zhu 1996	J.Xue 2012
Monarolepis	verrucosa	Placodermi	Antiarcha		Devonian	MIddle	Eifelian					Wee Jasper				Hunt and Young, 2010
Monarolepis	verrucosa	Placodermi	Anatiarcha		Devonian	Lower	Emsian					Hatchery Creek (late)				Hunt and Young 2011
Mulgaspis	altus	Placodermi	Arthrodira	Groenlandaspidae	Devonian	Middle	Eifelian		Mulga Downs Group	Merrimerriwa Formations		Australia				Janiver and Clement 2005; Ritchie, 2005
Mulgaspis	evansorum	Placodermi	Arthrodira	Groenlandaspidae	Devonian	Middle	Eifelian		Mulga Downs Group	Merrimerriwa Formations		Australia				Janiver and Clement 2005; Ritchie, 2004
Mylostoma	eurhinus	Placodermi	Arthrodira	Mylostomidae	Devonian	Upper	Famennian					Cleveland Shale; Grassy creek shale Missouri				521; Denison, 1978
Mylostoma	newberryi	Placodermi	Arthrodira	Mylostomidae	Devonian	Upper	Famennian					Cleveland Shale; Grassy creek shale Missouri				521; Denison, 1978
Mylostoma	variabile	Placodermi	Arthrodira	Mylostomidae	Devonian	Upper	Famennian					Cleveland Shale; Grassy creek shale Missouri				521; Denison, 1978
Mylostoma	eastmani	Placodermi	Arthrodira	Mylostomidae	Devonian							Louisiana, Mo				Branson 1914
Narrominaspis	longi	Placodermi			Devonian	Lower	Lochkovian			Connemarra Formation			BA 2-3			Burrow 2006
Nawagiaspis	wadeae	Placodermi	Antiarcha		Devonian	MIddle	Givetian					Broken River Queensland				Young 1990
Nefudina	qalibahensis	Placodermi	Arthrodira		Devonian	Lower	Emsian					Jauf
Neopetalichthys	yenmenpaensis	Placodermi	Petalichthyid		Devonian	Lower	Pragian		Pingyipu Group			Xitun fauna, Pingyipu Fm; Jiangyou, China
Neopetalichthys	yenmenpaensis	Placodermi	Petalichthyid		Devonian	Lower	Pragian			Pingyipu Formation	Guanshanpo Member	Yunnan, China				Zhao, 2010
Neophlyctaenius	sherwoodi	Placodermi	Antiarcha		Devonian	Upper	Frasnian					Onteora, New York				Agassiz, 1844; Blom, 2007; Janvier, 1979; Woodward 1890
Ningxialepis	spinosa	Placodermi			Devonian	Upper	Famennian			Zhongning Formation			BA 0			Jia, Zhu & Zhao 2010
Ningxialepis	spinosa	Placodermi	Antiarcha		Devonian	Upper	Frasnian-Famennian			Dadaigou and Zhongning Formations		Niushoushan, Ningxia				Zhao, 2010
Notopetalichthys	hillsi	Placodermi	Petalichthyid		Devonian	Lower	Emsian					Cavan Bluff				Lindley 2000
Oestophorus	lilleyi	Placodermi	Brindobellaspids		Devonian	Upper	Frasnian					North Evans, Chemung				521; Denison, 1978; Young 1980
Ohioaspis	tumulosus	Placodermi	Rhenanida	Asterosteidae	Devonian	Upper	Famennian					Carnic Alps, Italy (late)				Randon et al., 2007
Ohioaspis	frohnrathensis	Placodermi	Rhenanida	Asterosteidae	Devonian	Middle	Givetian			Rhenish Slate		Massif, Germany				Blieck et al 2000
Ohioaspis	newberryi	Placodermi	Rhenanida	Asterosteidae	Devonian	Middle	Givetian			Rhenish Slate		Massif, Germany				Blieck et al 2000
Ohioaspis	tumulosa	Placodermi	Rhenanida	Asterosteidae	Devonian	Middle	Givetian			Rhenish Slate		Massif, Germany				Blieck et al 2000
Omalosteus	krutoensis	Placodermi	Arthrodira		Devonian	Upper	Frasnian					Russia (late)				Blieck and Lelievre, 1995
Operchaliosteus	sp.	Placodermi	Arthrodira		Devonian	Upper	Frasnian					mid				521; Denison, 1978
Operchallosteus	vialowi	Placodermi			Devonian	Upper	Frasnian						BA 1-2			Kulczycki 1957 "shallow water"
Ottonosteus	hermanni	Placodermi	Arthrodira		Devonian	Upper	Frasnian					Bad Wildungen				Stensio 1959;Obruchev 1967
Oxyosteus	magnus	Placodermi	Arthrodira	Brachydeiridae	Devonian	Upper	Frasnian			Coumiac Formation		Bad Wildungen, Germany; Holy Cross Mountains; Morocco; Montagne Noire, Herault, France	BA 1-2			Kulczycki 1957 "shallow water"; Baesnch, Fossil Atlas after Miles; Denison, Placodermi from Gross 1932; Blieck et al 2000
Oxyosteus	rostratus	Placodermi	Arthrodira	Brachydeiridae	Devonian	Upper	Frasnian			Coumiac Formation		Bad Wildungen, Germany; Holy Cross Mountains; Morocco; Montagne Noire, Herault, France	BA 1-2			Kulczycki 1957 "shallow water"; Baesnch, Fossil Atlas after Miles; Denison, Placodermi from Gross 1932; Blieck et al 2000
Oxyosteus	sp.	Placodermi	Arthrodira	Brachydeiridae	Devonian	Upper	Frasnian					Bad Wildungen, Germany; Holy Cross Mountains; Morocco	BA 1-2			Kulczycki 1957 "shallow water"; Baesnch, Fossil Atlas after Miles; Denison, Placodermi from Gross 1932
Pachyosteus	bulla	Placodermi			Devonian	Upper	Famennian			Manticoceras beds			BA 3-4?			Kulczycki 1957
Pachyosteus	bulla	Placodermi			Devonian	Upper	Frasnian			Manticoceras beds			BA 3-4?			Denison, Placodermi after Stensiö 1963, 1959
Palaeacanthaspis	vasta	Placodermi	Arthrodira: Acanthothoraci	Palaeacanthaspididae	Devonian	Lower	Lochkovian			Nogueras Formation		Spain (mid-upper)				Dupret et al. 2011
Palaeacanthaspis	aff.	Placodermi	Acanthothoraciformes	Palaeacanthaspididae	Devonian	Lower-Middle	Lockhovian			Chortkov Formation		Podolia, Ukraine	BA 1	416	415	Mark-Kurik et al. 2013
Palaeomylus	hussakofi	Placodermi	Ptyctodontida		Devonian	Upper	Frasnian					North Evans, NY				521; Denison 1978; Bryant 1935
Palaeomylus	lunaeformis	Placodermi	Ptyctodontida		Devonian	Upper	Frasnian					North Evans, NY				521; Denison 1978; Bryant 1935
Palaeomylus	minor	Placodermi	Ptyctodontida		Devonian	Upper	Frasnian					North Evans, NY				521; Denison 1978; Bryant 1935
Palaeomylus	crassus	Placodermi	Ptyctodontida	Ptyctodontidae	Devonian	MIddle	Givetian	Corniferous	Ulsterian	Columbus and Delaware Limestone		Ohio, USA				Eastman 1907
Palaeomylus	greenei; fragens	Placodermi	Ptyctodontida		Devonian	MIddle	Givetian					Milwaukee, Gerolstein				521; Denison, 1978
Palaeospondylus	gunni	Placodermi	Ptyctodontida		Devonian	MIddle	Givetian					Achanarras				Traquair, 1890; Dineley, 1999
Pambulaspis	cobandraensis	Placodermi	Antiarcha		Devonian	Upper	Frasnian					Boyd Volcanics				Young 1983
Pambulaspis(=Venezuelepis)	antartica	Placodermi	Antiarcha		Devonian	MIddle	Givetian					Aztec				Young, 1989; Young 1983; Young 2005
Pampetalichthys	longhuaensis	Placodermi	Petalichthyida		Devonian	Lower	Lochkovian			Xujiachong Formation		Qujing, China				Zhu 2000; Wang J. 1996
Pampetalichthys	longhuaensis	Placodermi	Arthrodira		Devonian	Lower	Pragian			Xujiachong/Posongchong Formation		Qujing area, Yunnan, China				Zhao, 2010
Panxiosteus	oculus	Placodermi	Arthrodira		Devonian	MIddle	Givetian			Yidade Formation		Huaning, China				Pan and Dineley 1988; Zhao and Zhu 2010; Zhao, 2010
Parabelosteus	acuticeps	Placodermi	Arthrodira		Devonian	Upper	Frasnian			Manticoceras beds		Bad Wildungen	BA 3-4?			Denison, Placodermi after Stensiö 1963, 1969
Parabelosteus	pusillus	Placodermi	Arthrodira		Devonian	Upper	Frasnian			Manticoceras beds		Bad Wildungen	BA 3-4?			Denison, Placodermi after Miles 1966
Parabelosteus	tuberculatus	Placodermi	Arthrodira		Devonian	Upper	Frasnian					Bad Wildungen				Denison, 1978
Paramylostoma	arcualis	Placodermi			Devonian	Upper	Famennian			Cleveland Shale			BA 4-6?			Denison, Placodermi from Dunkle & Bungart 1945
Parapetalichthys	minor	Placodermi	Petalichthyida		Devonian	Lower	Pragian		Pingyipu Group			Beichuan, China				Zhu 2000; Wang S. 1988
Parapetalichthys	minor	Placodermi	Petalichthyida		Devonian	Lower	Pragian			Pingyipu Formation	Guanshanpo Member	Yunnan, China				Zhao, 2010
Parawilliamsaspis	yujiangensis	Placodermi	Arthrodira		Devonian	Lower	Lochkovian			Cuifengshan Formation		Guangxi, Yunnan, China				Zhao, 2010
Parayunnanolepis	xitunensis	Placodermi			Devonian	Lower	Lochkovian			Xitun Formation		Qujing, Yunnan, China	BA 0-2			Young 2008 after Zhang et al 2001
Pauropetalichthys	magnoculus	Placodermi	Petalichthyida	Quasipetalichthyidae	Devonian	Lower	Emsian					Yunnan, China				P'an et al 2015
Phlyctaenaspis	acadica	Placodermi	Arthrodira	Buchanosteidae	Devonian	Lower	Pragian			Campbellton Formation		New Brunswick				Eastman 1907
Phlyctaeniid	new	Placodermi	Phyllolepid		Devonian	MIddle	Givetian					Aztec				Young and Long, 2005; Grande and Eastman 1986
Phlyctaenius	acadicus	Placodermi	Arthrodira	Phlyctaeniidae	Devonian	Lower	Emsian			Campbellton Formation		New Brunswick, Canada				Kennedy et al 2012
Phlyctaenius	atholi	Placodermi	Arthrodira	Phlyctaeniidae	Devonian	Lower	Emsian			Campbellton Formation		New Brunswick, Canada				Kennedy et al 2012
Phlyctaenius	spp.	Placodermi	Arthrodira	Phlyctaeniidae	Devonian	Lower	Emsian			Campbellton Formation		New Brunswick, Canada				Kennedy et al 2012
Phlyctaenius	stenosus	Placodermi	Arthrodira	Phlyctaeniidae	Devonian	Lower	Emsian			Campbellton Formation		New Brunswick, Canada				Kennedy et al 2012
Pholidosteus	friedeli	Placodermi	Pteraspidiformes	Pteraspididae	Devonian	Upper	Frasnian					Bad Wildungen				521; Denison, 1978
Pholidosteus	laevior	Placodermi	Pteraspidiformes	Pteraspididae	Devonian	Upper	Frasnian					Bad Wildungen				521; Denison, 1978
Pholidosteus	pygmaeus	Placodermi	Pteraspidiformes	Pteraspididae	Devonian	Upper	Frasnian			Coumiac Formation		Montagne Noire, Herault, France				Blieck et al 2000
Pholidosteus	sp.	Placodermi	Pteraspidiformes	Pteraspididae	Devonian	Upper	Frasnian			Manticoceras beds			BA 3-4?			Frickhinger, Fossil Atlas after Gross
Phyllolepid	sp.	Placodermi	Phyllolepida		Devonian	Middle	Givetian			Caiio del Oeste Formation; Campo Chico Formation		Rio Socuy Road, Venezuela				Young and Moody 2001
Phyllolepis	konincki	Placodermi	Arthrodira	Phyllolepididae	Devonian	Upper	Famennian					Belgium				Blieck and Lelievre, 1995
Phyllolepis	orvini	Placodermi	Arthrodira	Phyllolepididae	Devonian	Upper	Famennian			Kap Graah Group			BA 0			Carr & Jackson 2008
Phyllolepis	rossimontina	Placodermi	Arthrodira	Phyllolepididae	Devonian	Upper	Famennian						BA 0			Long & Daeschler 2013
Phyllolepis	tolli	Placodermi	Arthrodira	Phyllolepididae	Devonian	Upper	Famennian			Zapadny Bug Formation		southwestern part of Belarus within the Volyn Monocline				Plax 2011
Phyllolepis	undulata	Placodermi	Arthrodira	Phyllolepididae	Devonian	Upper	Famennian						BA 1 to 2 immature; adults deeper			Olive et al. 2016
Phyllolepis	delicatula	Placodermi	Arthrodira	Phyllolepididae	Devonian	Upper	Frasnian	Chautauquan	Chemung Group	Chemung Beds		Bradford County, Pennsylvania				Eastman 1907
Phyllolepis	sp.	Placodermi	Arthrodira	Phyllolepididae	Devonian	Upper	Frasnian					Twofold Bay; Stokes Pass Amadeus Basin				Young 1983
Phyllolepis	nielseni	Placodermi	Arthrodira	Phyllolepididae	Devonian	Middle	Givetian			Caiio del Oeste Formation; Campo Chico Formation		Rio Socuy Road, Venezuela				Young and Moody 2001
Phyllolepis	sp.	Placodermi	Arthrodira	Phyllolepididae	Devonian	MIddle	Givetian					Mt. Howitt, Freestone Creek, Bindaree Victoria; Blue ridge Mansfield;				Long 1983
Phyllolepis	woodwardi	Placodermi	Arthrodira	Phyllolepididae	Devonian	Middle	Givetian			Caiio del Oeste Formation; Campo Chico Formation		Rio Socuy Road, Venezuela				Young and Moody 2001
Phymolepis	cuifengshanensis	Placodermi	Antiarcha		Devonian	Lower	Lochkovian			Cuifengshan Formation		Guangxi, Yunnan, China				Zhao, 2010
Phymolepis	cuifengshanensis	Placodermi	Antiarchi	Yunnanolepididae	Devonian	Lower	Lochkovian					Xitun fauna, Cuifengshan Fm				Min 1996.
Phymolepis	guoruii	Placodermi	Antiarcha		Devonian	Lower	Lochkovian			Cuifengshan Formation		Guangxi, Yunnan, China				Zhao, 2010
Phymolepis	guoruii	Placodermi	Antiarchi	Yunnanolepididae	Devonian	Lower	Lochkovian			Xitun Formation		Xitun fauna, Cuifengshan Fm; Qujing, Yunnan, China				Min 1996; Zhu 1996
Phymolepis	cuifengshanensis	Placodermi	Antiarchi	Yunnanolepididae	Devonian	Lower	Lockhovian			Xitun Formation		Qujing, Yunnan, China	BA 1			Young & Zhang 1996 body; Zhu, Wang & Yu 2010 BA; Zhu 1996
Phymosteus	liui	Placodermi	Arthrodira		Devonian	Upper	Famennian					Leigutai Hunan (late)				Wang and Zhu, 2004; Zhao and Zhu 2010
Phymosteus	liui	Placodermi	Arthrodira		Devonian	Upper	Famennian			Wutong and Xiejingsi Formations	Leigutai Member	Nanjing, Jiangsu; Shimen, Hunan				Zhao, 2010
Pinguosteus	thulborni	Placodermi			Devonian	Upper	Frasnian						BA 3-4			Gardiner & Miles 1994
Placolepis	budawangensis	Placodermi	Phyllolepid		Devonian	Upper	Frasnian					Comerong Volcanics Australia				Young 2006
Placolepis	harajica	Placodermi	Phyllolepid	Phyllolepididae	Devonian	MIddle	Givetian					MacDonnell ranges (late), Aztec				Young, 2005; Young and Long, 2005
Placolepis	tingeyi	Placodermi	Phyllolepid	Phyllolepididae	Devonian	MIddle	Givetian					MacDonnell ranges (late), Aztec				Young, 2005; Young and Long, 2005
Placolepis	tingeyi	Placodermi			Devonian	Middle	Givetian			Aztec Siltstone			BA 0			Young & Long 2005
Plataspis	sp.	Placodermi	Arthrodira: Actinolepidoid		Devonian	Lower	Lochkovian					Besom Farm				Dineley, 1999
Platyaspis?	tenuis	Placodermi	Arthrodira		Devonian	Upper	Frasnian					Hessen Germany				Denison, 1978
Plourdosteus	timanicus	Placodermi	Arthrodira	Plourdosteidae	Devonian	Upper	Famennian					Timan				Denison, 1978
Plourdosteus	magnus	Placodermi	Arthrodira	Plourdosteidae	Devonian	Upper	Frasnian					Miguasha, Boghole, Holy Cross Mountains (Zone II),; Iran; Kursk (Timan ) Russia; Stolbovo; Plavinas Baltic; Timan; Dubnik Middle Devonian Field				521; Denison, 1978; Lebedev et al 2012
Plourdosteus	canadensis	Placodermi	Arthrodira	Plourdosteidae	Devonian	Upper	Frasnian					Miguasha, Boghole, Holy Cross Mountains (Zone II),; Iran; Kursk (Timan ) Russia; Stolbovo; Plavinas Baltic; Timan; Dubnik Middle Devonian Field				521; Denison, 1978; Lebedev et al 2011
Plourdosteus	grossi	Placodermi	Arthrodira	Plourdosteidae	Devonian	Upper	Frasnian					Miguasha, Boghole, Holy Cross Mountains (Zone II),; Iran; Kursk (Timan ) Russia; Stolbovo; Plavinas Baltic; Timan; Dubnik Middle Devonian Field				521; Denison, 1978; Lebedev et al 2013
Plourdosteus	livonicus	Placodermi	Arthrodira	Plourdosteidae	Devonian	Upper	Frasnian					Miguasha, Boghole, Holy Cross Mountains (Zone II),; Iran; Kursk (Timan ) Russia; Stolbovo; Plavinas Baltic; Timan; Dubnik Middle Devonian Field				521; Denison, 1978; Lebedev et al 2014
Plourdosteus	mironovi	Placodermi	Arthrodira	Plourdosteidae	Devonian	Upper	Frasnian					Miguasha, Boghole, Holy Cross Mountains (Zone II),; Iran; Kursk (Timan ) Russia; Stolbovo; Plavinas Baltic; Timan; Dubnik Middle Devonian Field				521; Denison, 1978; Lebedev et al 2015
Plourdosteus	panderi	Placodermi	Arthrodira	Plourdosteidae	Devonian	Upper	Frasnian					Miguasha, Boghole, Holy Cross Mountains (Zone II),; Iran; Kursk (Timan ) Russia; Stolbovo; Plavinas Baltic; Timan; Dubnik Middle Devonian Field				521; Denison, 1978; Lebedev et al 2016
Plourdosteus	sp.	Placodermi	Arthrodira	Plourdosteidae	Devonian	Upper	Frasnian					Miguasha, Boghole, Holy Cross Mountains (Zone II),; Iran; Kursk (Timan ) Russia; Stolbovo; Plavinas Baltic; Timan; Dubnik Middle Devonian Field				521; Denison, 1978; Lebedev et al 2010
Plourdosteus	timanicus	Placodermi	Arthrodira	Plourdosteidae	Devonian	Upper	Frasnian					Miguasha, Boghole, Holy Cross Mountains (Zone II),; Iran; Kursk (Timan ) Russia; Stolbovo; Plavinas Baltic; Timan; Dubnik Middle Devonian Field				521; Denison, 1978; Lebedev et al 2018
Plourdosteus	trautscholdi	Placodermi	Arthrodira	Plourdosteidae	Devonian	Upper	Frasnian					Miguasha, Boghole, Holy Cross Mountains (Zone II),; Iran; Kursk (Timan ) Russia; Stolbovo; Plavinas Baltic; Timan; Dubnik Middle Devonian Field				521; Denison, 1978; Lebedev et al 2017
Plourdosteus	livonicus	Placodermi	Arthrodira	Plourdosteidae	Devonian	MIddle	Givetian					Gauja, Latvia; Burtnieki (abava); Red Hill Nevada				Eastman 1896; Denison, 1978; Obrucheva 1962; Kleesment and Mark-Kurik 1997; Gregory et al., 1977
Plourdosteus	panderi	Placodermi	Arthrodira	Plourdosteidae	Devonian	MIddle	Givetian			Burtnieki Formation	Abava Beds	Gauja, Latvia; Burtnieki (abava); Red Hill Nevada				Eastman 1896; Denison, 1978; Obrucheva 1962; Kleesment and Mark-Kurik 1997 2000; Gregory et al., 1977
Plourdosteus	sp.	Placodermi	Arthrodira	Panxiosteidae	Devonian	MIddle	Givetian					Gauja, Latvia; Burtnieki (abava); Red Hill Nevada				Eastman 1896; Denison, 1978; Obrucheva 1962; Kleesment and Mark-Kurik 1997; Gregory et al., 1977
Plourdosteus		Placodermi	Arthrodira	Plourdosteidae	Devonian	Middle-Upper	Givetian-Fammenian						BA 0-1			Janvier, Early Vertebrates
Potangaspis	parvoculatus	Placodermi	Arthrodira: Antarctaspida		Devonian	Lower	Emsian					Yukiang Fm				Zhu et al, 2010
Prosphymaspis?	corneti	Placodermi	Arthrodira	Phlyctaeniidae	Devonian	Lower	Pragian					Wihéries, Belgium				Blieck and Lelievre, 1995
Protitanichthys	fossatus	Placodermi	Arthrodira	Coccosteidae	Devonian	MIddle	Eifelian					Narva, Baltic				Luksevics et al., 2010
Protitanichthys	sp. n.	Placodermi	Arthrodira	Coccosteidae	Devonian	MIddle	Eifelian			Narva Formation	Vadja Member	Estonia				Mark-Kurik 2000
Protitanichthys	rockportensis	Placodermi	Arthrodira	Coccosteidae	Devonian	MIddle	Givetian					Rockport, Transverse, Michigan; Silica formation, Ohio				Case 1931; Denison, 1978; Skeels 1962
Protitanichthys?	montanus	Placodermi	Arthrodira	Coccosteidae	Devonian	MIddle	Eifelian			Narva Formation	Kernave Member	Muhlenberg Fm, Germany (mid); Belarus				Mark-Kurik 2000
Pseudodontichthys	whitei	Placodermi	Crustacean (Rolfe & Denison 1966)		Devonian	MIddle	Givetian			Silica Formation		Ohio				Skeels, 1962
Pterichthyodes	milleri	Placodermi	Antiarcha		Devonian	MIddle	Eifelian					Achanarras, Cruaday, Black Park, Den of Findon, Tynet Burn, Melby
Pterichthyodes	milleri	Placodermi			Devonian	Middle	Eifelian						BA 0			Moy-Thomas 1939
Pterichthyodes	milleri	Placodermi	Antiarcha		Devonian	MIddle	Givetian					Achanarras; Orcadian lake				Dineley, 1999; Miller 1841
Ptyctodontida	gen. indent.	Placodermi	Ptyctodontida	Ptyctodontidae	Devonian	MIddle	Eifelian			Narva Formation	Kemave Member	Estonia				Mark-Kurik 2000
Ptyctodopsis	sp.	Placodermi	Ptyctodontida		Devonian	Upper	Frasnian					Gogo				Sepkoski, 2002
Ptyctodopsis	menzeli	Placodermi	Ptyctodontida		Devonian	MIddle	Givetian					Cedar Valley Member, Iowa				Denison, 1985
Ptyctodus	compressus	Placodermi	Ptyctodontida	Ptyctodontidae	Devonian	Upper	Famennian			State Quarry Beds		Johnson County, Iowa				Eastman 1907
Ptyctodus	major	Placodermi	Ptyctodontida	Ptyctodontidae	Devonian	Upper	Famennian					Dankov-Lebedyan bed, USSR; 10 cml				Sepkoski, 521; Rohon 1895, Denison 1978
Ptyctodus	obliquus	Placodermi	Ptyctodontida	Ptyctodontidae	Devonian	Upper	Frasnian					Angleur and Dave Belgium; Boulonnais, France				Blieck and Lelievre, 1995
Ptyctodus	calceolus	Placodermi	Ptyctodontida	Ptyctodontidae	Devonian	MIddle	Givetian					Mississippi River Valley, Germany; Columbus and Delware; Boulonnais				521; Denison, 1978; Wells 1944; Blieck and Lelievre 1995
Ptyctodus	ferox sp	Placodermi	Ptyctodontida	Ptyctodontidae	Devonian	MIddle	Givetian					Mississippi River Valley, Germany; Columbus and Delware; Boulonnais				521; Denison, 1978; Wells 1944; Blieck and Lelievre 1995
Ptyctodus	puncrarus	Placodermi	Ptyctodontida	Ptyctodontidae	Devonian	MIddle	Givetian	Corniferous	Ulsterian	Onondaga Limestone		Le Roy, New York				Eastman 1907
Ptyctodus	sp.	Placodermi	Ptyctodontida	Ptyctodontidae	Devonian	MIddle	Givetian					Mississippi River Valley, Germany; Columbus and Delware; Boulonnais				521; Denison, 1978; Wells 1944; Blieck and Lelievre 1995
Ptyctodus	uddeni	Placodermi	Ptyctodontida	Ptyctodontidae	Devonian	MIddle	Givetian					Mississippi River Valley, Germany; Columbus and Delware; Boulonnais				521; Denison, 1978; Wells 1944; Blieck and Lelievre 1995
Quasipetalichthys	haikouensis	Placodermi	Petalichthyida		Devonian	MIddle	Eifelian					Haikou fauna, Tiaomaijan Fm
Quasipetalichthys	haikouensis	Placodermi	Petalichthyida		Devonian	Middle	Eifelian			Shixiagou Formation		Ningxia, Yunnan				Zhao, 2010
Quasipetalichthys	haikouensis	Placodermi	Petalichthyida		Devonian	MIddle	Givetian					Haikou				521; Denison, 1978
Quasipetalichthys	cf.	Placodermi	Petalichthyida		Devonian	Lower	Pragian			Shixiagou Formation		Zhongning, China				Zhu 2000; Pan 1987
Rachiosteus	pterygiatus	Placodermi			Devonian	Upper	Frasnian			Plattenkalk			BA 2-4?			Denison, Placodermi from Miles 1966
Radotina	kosorensis	Placodermi	Acanthothoraciformes	Palaeacanthaspidae	Devonian	Lower	Lochkovian					Czech				Gross, 1950
Radotina	kosoriensis	Placodermi	Acanthothoraciformes	Palaeacanthaspidae	Devonian	Lower	Lochkovian			Kosor FM	Radotin/Koneprusy	Kosor bei Prague	BA ?3-4	419	411	Mark-Kurik et al. 2013; Havicek and Storch, 1999; Dupret et al. 2011
Radotina	sp.	Placodermi	Acanthothoraciformes	Palaeacanthaspidae	Devonian	Lower	Lochkovian	Chortkov Regional Stage		Volyn Monocline		southwestern part of Belarus within the Volyn Monocline				Plax 2011
Radotina	prima	Placodermi	Acanthothoraciformes	Palaeacanthaspidae	Devonian	Lower	Pragian					Czech				Dupret 2010
Radotina	tessellata	Placodermi	Acanthothoraciformes	Palaeacanthaspidae	Devonian	Lower	Pragian					Czech				Dupret 2010
Radotina	prima	Placodermi	Acanthothoraciformes	Palaeacanthaspidae	Devonian	Lower	Pragian			Prague Formation	Koneprusy Limestone	Koneprusy near Beroun, south-east of Prague				Vaskaninova and Ahlberg 2017
Radotina	tesselata	Placodermi	Acanthothoraciformes	Palaeacanthaspidae	Devonian	Lower	Pragian			Prague Formation	Koneprusy Limestone	Koneprusy near Beroun, south-east of Prague				Vaskaninova and Ahlberg 2017
Radotina	tuberculata	Placodermi	Acanthothoraciformes	Palaeacanthaspidae	Devonian	Lower	Pragian			Prague Formation	Koneprusy Limestone	Koneprusy near Beroun, south-east of Prague				Vaskaninova and Ahlberg 2017
Remigolepis	kochi	Placodermi	Antiarcha	Asterolepidae	Devonian	Upper	Famennian					East Greenland, Russia, Grenfell; Canowindra; Harvey Range; Worange Pt (Latest); Torsuj Fm Kyrgyzstan; Tula; Sanmentan				Dineley, 1999; Heintz 1930; Stensio, 1948; Woodward 1900; Blom et al., 2007; Blieck and Lelievre, 1995, Moloshnikov, 2008; Hills 1932; Panteleyev 1992; Lebedev 1992; Zhao and Zhu 2012
Remigolepis	acusta	Placodermi	Antiarcha	Asterolepidae	Devonian	Upper	Famennian					East Greenland, Russia, Grenfell; Canowindra; Harvey Range; Worange Pt (Latest); Torsuj Fm Kyrgyzstan; Tula; Sanmentan				Dineley, 1999; Heintz 1930; Stensio, 1948; Woodward 1900; Blom et al., 2007; Blieck and Lelievre, 1995, Moloshnikov, 2008; Hills 1932; Panteleyev 1992; Lebedev 1992; Zhao and Zhu 2011
Remigolepis	armata	Placodermi	Antiarcha	Asterolepidae	Devonian	Upper	Famennian					East Greenland, Russia, Grenfell; Canowindra; Harvey Range; Worange Pt (Latest); Torsuj Fm Kyrgyzstan; Tula; Sanmentan				Dineley, 1999; Heintz 1930; Stensio, 1948; Woodward 1900; Blom et al., 2007; Blieck and Lelievre, 1995, Moloshnikov, 2008; Hills 1932; Panteleyev 1992; Lebedev 1992; Zhao and Zhu 2014
Remigolepis	armata	Placodermi	Antiarcha	Asterolepidae	Devonian	Upper	Famennian					East Greenland, Russia, Grenfell; Canowindra; Harvey Range; Worange Pt (Latest); Torsuj Fm Kyrgyzstan; Tula; Sanmentan				Dineley, 1999; Heintz 1930; Stensio, 1948; Woodward 1900; Blom et al., 2007; Blieck and Lelievre, 1995, Moloshnikov, 2008; Hills 1932; Panteleyev 1992; Lebedev 1992; Zhao and Zhu 2020
Remigolepis	cristata	Placodermi	Antiarcha	Asterolepidae	Devonian	Upper	Famennian					East Greenland, Russia, Grenfell; Canowindra; Harvey Range; Worange Pt (Latest); Torsuj Fm Kyrgyzstan; Tula; Sanmentan				Dineley, 1999; Heintz 1930; Stensio, 1948; Woodward 1900; Blom et al., 2007; Blieck and Lelievre, 1995, Moloshnikov, 2008; Hills 1932; Panteleyev 1992; Lebedev 1992; Zhao and Zhu 2010
Remigolepis	karakoliensis	Placodermi	Antiarcha	Asterolepidae	Devonian	Upper	Famennian					East Greenland, Russia, Grenfell; Canowindra; Harvey Range; Worange Pt (Latest); Torsuj Fm Kyrgyzstan; Tula; Sanmentan				Dineley, 1999; Heintz 1930; Stensio, 1948; Woodward 1900; Blom et al., 2007; Blieck and Lelievre, 1995, Moloshnikov, 2008; Hills 1932; Panteleyev 1992; Lebedev 1992; Zhao and Zhu 2019
Remigolepis	kullingi	Placodermi	Antiarcha	Asterolepidae	Devonian	Upper	Famennian					East Greenland, Russia, Grenfell; Canowindra; Harvey Range; Worange Pt (Latest); Torsuj Fm Kyrgyzstan; Tula; Sanmentan				Dineley, 1999; Heintz 1930; Stensio, 1948; Woodward 1900; Blom et al., 2007; Blieck and Lelievre, 1995, Moloshnikov, 2008; Hills 1932; Panteleyev 1992; Lebedev 1992; Zhao and Zhu 2013
Remigolepis	redcliffensis	Placodermi	Antiarcha	Asterolepidae	Devonian	Upper	Famennian			Hunter Formation		East Greenland, Russia, Grenfell; Canowindra; Harvey Range; Worange Pt (Latest); Torsuj Fm Kyrgyzstan; Tula; Sanmentan				Dineley, 1999; Heintz 1930; Stensio, 1948; Woodward 1900; Blom et al., 2007; Blieck and Lelievre, 1995, Moloshnikov, 2008; Hills 1932; Panteleyev 1992; Lebedev 1992; Zhao and Zhu 2016
Remigolepis	sp.	Placodermi	Antiarcha	Asterolepidae	Devonian	Upper	Famennian					East Greenland, Russia, Grenfell; Canowindra; Harvey Range; Worange Pt (Latest); Torsuj Fm Kyrgyzstan; Tula; Sanmentan				Dineley, 1999; Heintz 1930; Stensio, 1948; Woodward 1900; Blom et al., 2007; Blieck and Lelievre, 1995, Moloshnikov, 2008; Hills 1932; Panteleyev 1992; Lebedev 1992; Zhao and Zhu 2017
Remigolepis	sp.	Placodermi	Antiarcha		Devonian	Upper	Famennian			Sanmentan and Xikuangshan Formation		Yudu, Chongyi, and Quannan, Jiangxi; Liling and Liuyang, Hunan				Zhao, 2010
Remigolepis	suusamyrensis	Placodermi	Antiarcha	Asterolepidae	Devonian	Upper	Famennian					East Greenland, Russia, Grenfell; Canowindra; Harvey Range; Worange Pt (Latest); Torsuj Fm Kyrgyzstan; Tula; Sanmentan				Dineley, 1999; Heintz 1930; Stensio, 1948; Woodward 1900; Blom et al., 2007; Blieck and Lelievre, 1995, Moloshnikov, 2008; Hills 1932; Panteleyev 1992; Lebedev 1992; Zhao and Zhu 2018
Remigolepis	walkeri	Placodermi	Antiarcha	Asterolepidae	Devonian	Upper	Famennian					East Greenland, Russia, Grenfell; Canowindra; Harvey Range; Worange Pt (Latest); Torsuj Fm Kyrgyzstan; Tula; Sanmentan				Dineley, 1999; Heintz 1930; Stensio, 1948; Woodward 1900; Blom et al., 2007; Blieck and Lelievre, 1995, Moloshnikov, 2008; Hills 1932; Panteleyev 1992; Lebedev 1992; Zhao and Zhu 2015
Remigolepis	xixiaensis	Placodermi	Antiarcha	Asterolepidae	Devonian	Upper	Frasnian					Twofold Bay; Zhongning Ninxia; Old red sandstone; East Greenland				Young 1983; Pan and Dineley 1988; Zhao and Zhu 2013
Remigolepis	macrocephala	Placodermi	Antiarcha	Asterolepidae	Devonian	Upper	Frasnian					Twofold Bay; Zhongning Ninxia; Old red sandstone; East Greenland				Young 1983; Pan and Dineley 1988; Zhao and Zhu 2016
Remigolepis	major	Placodermi	Antiarcha	Asterolepidae	Devonian	Upper	Frasnian					Twofold Bay; Zhongning Ninxia; Old red sandstone; East Greenland				Young 1983; Pan and Dineley 1988; Zhao and Zhu 2015
Remigolepis	sp.	Placodermi	Antiarcha	Asterolepidae	Devonian	Upper	Frasnian					Twofold Bay; Zhongning Ninxia; Old red sandstone; East Greenland				Young 1983; Pan and Dineley 1988; Zhao and Zhu 2010
Remigolepis	szei	Placodermi	Antiarcha	Asterolepidae	Devonian	Upper	Frasnian					Twofold Bay; Zhongning Ninxia; Old red sandstone; East Greenland				Young 1983; Pan and Dineley 1988; Zhao and Zhu 2014
Remigolepis	xiangshanensis	Placodermi	Antiarcha	Asterolepidae	Devonian	Upper	Frasnian					Twofold Bay; Zhongning Ninxia; Old red sandstone; East Greenland				Young 1983; Pan and Dineley 1988; Zhao and Zhu 2012
Remigolepis	zhongningensis	Placodermi	Antiarcha	Asterolepidae	Devonian	Upper	Frasnian					Twofold Bay; Zhongning Ninxia; Old red sandstone; East Greenland				Young 1983; Pan and Dineley 1988; Zhao and Zhu 2011
Remigolepis	zhongweiensis	Placodermi	Antiarcha	Asterolepidae	Devonian	Upper	Frasnian					Twofold Bay; Zhongning Ninxia; Old red sandstone; East Greenland				Young 1983; Pan and Dineley 1988; Zhao and Zhu 2017
Remigolepis	xixiaensis	Placodermi	Antiarcha		Devonian	Upper	Frasnian-Famennian			Dadaigou and Zhongning Formations		Niushoushan, Ningxia				Zhao, 2010
Remigolepis	major	Placodermi	Antiarcha		Devonian	Upper	Frasnian-Famennian			Dadaigou and Zhongning Formations		Niushoushan, Ningxia				Zhao, 2010
Remigolepis	major	Placodermi	Antiarcha		Devonian	Upper	Frasnian-Famennian			Dadaigou and Zhongning Formations		Niushoushan, Ningxia				Zhao, 2010
Remigolepis	microcephala	Placodermi	Antiarcha		Devonian	Upper	Frasnian-Famennian			Dadaigou and Zhongning Formations		Niushoushan, Ningxia				Zhao, 2010
Remigolepis	sp.	Placodermi	Antiarcha		Devonian	Upper	Frasnian-Famennian			Dadaigou and Zhongning Formations		Niushoushan, Ningxia				Zhao, 2010
Remigolepis	xiangshanensis	Placodermi	Antiarcha		Devonian	Upper	Frasnian-Famennian			Dadaigou and Zhongning Formations		Niushoushan, Ningxia				Zhao, 2010
Remigolepis	xiangshanensis	Placodermi	Antiarcha		Devonian	Upper	Frasnian-Famennian			Dadaigou and Zhongning Formations		Niushoushan, Ningxia				Zhao, 2010
Remigolepis	zhongningensis	Placodermi	Antiarcha		Devonian	Upper	Frasnian-Famennian			Dadaigou and Zhongning Formations		Niushoushan, Ningxia				Zhao, 2010
Remigolepis	zhongweiensis	Placodermi	Antiarcha		Devonian	Upper	Frasnian-Famennian			Dadaigou and Zhongning Formations		Niushoushan, Ningxia				Zhao, 2010
Remigolepis		Placodermi	Antiarcha	Asterolepidae	Devonian	Upper	Frasnian-Famennian						BA 1-6			Dineley 1999, Young 2007, Janvier Early Vertebrates, Frickhinger Fossil Atlas after West Australian Museum
Rhachiosteus	pterygiatus	Placodermi			Devonian	Middle	Givetian			Plattenkalk			BA 2-4?			Denison 1984
Rhamphodopsis	threiplandi	Placodermi	Ptyctodontida	Ptyctodontidae	Devonian	MIddle	Eifelian			Kemave Formation		Achanarras, Black Park, Tynet Burn; Lithuania				Dineley, 1999; Mark-Kurik 2000
Rhamphodopsis	cf.	Placodermi	Ptyctodontida	Ptyctodontidae	Devonian	Middle-Upper	Eifelian-Frasnian			Achanarras Limestone Member		Lithuania	BA 0			Dineley 1999; Mark-Kurik 2000
Rhampodopsis	threiplandi	Placodermi	Ptyctodontida		Devonian	MIddle	Givetian					Achanarras				Watson, 1938; Dineley 1999
Rhenonema	eifeliense	Placodermi	Arthrodira		Devonian	MIddle	Givetian					Gerolstein				521; Denison, 1978
Rhinosteus	parvulus	Placodermi	Arthrodira	Selenosteidae	Devonian	Upper	Frasnian			Manticoceras beds			BA 3-4?			Denison, Placodermi after Stensiö 1963, 1959
Rhinosteus	traquairi	Placodermi	Arthrodira	Selenosteidae	Devonian	Upper	Frasnian			Manticoceras beds			BA 3-4?			Fundamentals of Paleontology Vol XI
Rhinosteus	tuberculatus	Placodermi	Arthrodira	Selenosteidae	Devonian	Upper	Frasnian			Coumiac Formation		Montagne Noire, Herault, France				Blieck et al 2000
Rhynchodus	sp.	Placodermi	Ptyctodontida	Ptyctodontidae	Devonian	Upper	Famennian					Kentucky (end), High Point Sandstone				Denison, 1978
Rhynchodus	eximius	Placodermi	Ptyctodontida	Ptyctodontidae	Devonian	Upper	Frasnian			Coumiac Formation		Montagne Noire, Herault, France				Blieck et al 2000
Rhynchodus	marginalis	Placodermi	Ptyctodontida	Ptyctodontidae	Devonian	Upper	Frasnian					North Evans, NY; Holy Cross Mountains (Zone II and III); Manticoceras; Ferques				521; Denison, 1985; Blieck and Lelievre 1995
Rhynchodus	pertenuis	Placodermi	Ptyctodontida	Ptyctodontidae	Devonian	Upper	Frasnian					Chemung				Eastman 1907
Rhynchodus	sp.	Placodermi	Ptyctodontida	Ptyctodontidae	Devonian	Upper	Frasnian					North Evans, NY; Holy Cross Mountains (Zone II and III); Manticoceras; Ferques				521; Denison, 1985; Blieck and Lelievre 1995
Rhynchodus	tetrodon	Placodermi	Ptyctodontida	Ptyctodontidae	Devonian	Upper	Frasnian					North Evans, NY; Holy Cross Mountains (Zone II and III); Manticoceras; Ferques				521; Denison, 1985; Blieck and Lelievre 1995
Rhynchodus	wildungensis	Placodermi	Ptyctodontida	Ptyctodontidae	Devonian	Upper	Frasnian			Coumiac Formation		Bad Wildungen and Adorf, Germany; Montagne Noire, Herault, France				Blieck et al 2000
Rhynchodus	crassus	Placodermi	Ptyctodontida	Ptyctodontidae	Devonian	MIddle	Givetian	Corniferous		Corniferous Limestone		Colombus, Ohio, USA				Newberry 1889
Rhynchodus	excavatus	Placodermi	Ptyctodontida	Ptyctodontidae	Devonian	MIddle	Givetian					Milwaukee; Germany; Columbus and delaware; Boulonnais; Baltic				521; Denison, 1978; Wells 1944; Blieck and Lelievre 1995; Luksevics et al 2010
Rhynchodus	frangens	Placodermi	Ptyctodontida	Ptyctodontidae	Devonian	MIddle	Givetian	Corniferous		Corniferous Limestone		Colombus, Ohio, USA				Newberry 1889
Rhynchodus	rostratus	Placodermi	Ptyctodontida	Ptyctodontidae	Devonian	MIddle	Givetian					Milwaukee; Germany; Columbus and delaware; Boulonnais; Baltic				521; Denison, 1978; Wells 1944; Blieck and Lelievre 1995; Luksevics et al 2010
Rhynchodus	secans	Placodermi	Ptyctodontida	Ptyctodontidae	Devonian	Middle	Givetian	Corniferous	Ulsterian	Columbus and Delaware Limestone		Ohio, USA				Eastman 1907
Rhynchodus	sp.	Placodermi	Ptyctodontida	Ptyctodontidae	Devonian	MIddle	Givetian					Milwaukee; Germany; Columbus and delaware; Boulonnais; Baltic				521; Denison, 1978; Wells 1944; Blieck and Lelievre 1995; Luksevics et al 2010
Rolfosteus	canningensis	Placodermi			Devonian	Upper	Frasnian						BA 3-4			Dennis & Miles 1979, BA Gogo
Romundina	sp.	Placodermi	Acanthothoraciformes	Palaeacanthaspidae	Devonian	Lower	Lochkovian		Delorme Group	Road River - Camsell Formations	transitional beds	MOTH, Mackenzie Mountains, Northwest Territories, northern Canada	BA 2?-3-4?	417	410	Wilson and Caldwell 1998
Romundina	sp.	Placodermi	Acanthothoraciformes	Palaeacanthaspidae	Devonian	Lower	Lochkovian			Kurejka Fm	Kotelny Island/Kotuj River Basin	Siberia	BA2	416	411	Mark-Kurik 2013; Cherkesova, 1999; Dupret et al. 2011
Romundina	stellina	Placodermi	Acanthothoraciformes	Palaeacanthaspidae	Devonian	Lower	Lochkovian			Drake Bay Formation		Prince of Wales Island, Canada	BA 2-3	419	411	Dupret et al. 2017
Romundina		Placodermi	Acanthothoraciformes	Palaeacanthaspidae	Devonian	Lower	Lockhovian						BA 2-4			Adrain & Wilson 1994 from Dineley (1968a) and Dineley and Loeffler (1976) BA; Young 2010 body
Rossolepis	brodensis	Placodermi	Antiarcha		Devonian	Upper	Famennian					Zadonsk MDF, Russia				Moloshnikov, 2008
Sedowichthys	terra-borreae	Placodermi			Devonian	MIddle	Eifelian					Pioneer Island
Selenosteus	brevis	Placodermi	Arthrodira	Selenosteidae	Devonian	Upper	Famennian					Cleveland Shale				521; Denison, 1978
Selenosteus	kepleri	Placodermi	Arthrodira	Selenosteidae	Devonian	Upper	Famennian			Cleveland Shale		Ohio, USA				Eastman 1907
Sentacanthus	zelichowskae	Placodermi	Arthrodira		Devonian	Upper	Famennian					Holy Cross Mountains (Cheiloceras)				Kulczycki 1957; Obruchev 1967
Serbonaspis	andraeannae	Placodermi	Antiarcha		Devonian	MIddle	Givetian					Aydarli Kazakhstan				Panteleyev, 1993
Sherbonaspis	andreannae	Placodermi	Antiarcha	Pterichthyidae	Devonian	MIddle	Eifelian			Aydarli Formation		Wee Jasper; Kazakhstan				Hunt and Young, 2010; Luksevics et al., 2010; Dineley 1999
Sherbonaspis	hillsi	Placodermi	Antiarcha	Pterichthyidae	Devonian	MIddle	Eifelian					Wee Jasper; Kazakhstan				Hunt and Young, 2010; Luksevics et al., 2010; Dineley 1999
Sherbonaspis	sp. Nov.	Placodermi	Antiarcha	Pterichthyidae	Devonian	MIddle	Eifelian			Aydarli Formation		Wee Jasper; Kazakhstan				Hunt and Young, 2010; Luksevics et al., 2010; Dineley 1999
Sherbonaspis	hillsi, sp. nov	Placodermi	Antiarcha	Pterichthyidae	Devonian	Lower	Emsian					Hatchery Creek				Hunt and Young 2011
Simblaspis	cachensis	Placodermi	Arthrodira		Devonian	Lower	Emsian					Water Canyon Fm
Simosteus	tuberculatus	Placodermi	Arthrodira		Devonian	Upper	Frasnian					Gogo				Long 1995
Simosteus	tuberculatus	Placodermi			Devonian	Upper	Frasnian						BA 3-4			Gardiner & Miles 1994
Sinolepis	macrocephala	Placodermi	Antiarcha		Devonian	Upper	Famennian					Wutung series, China; Zhongning; Leigutai Hunan				Pan and Dineley 1988; Zhao and Zhu 2010
Sinolepis	macrocephala	Placodermi			Devonian	Upper	Famennian			Wutung Series			BA 2-3			Denison, Placodermi from Liu & P'an 1958
Sinolepis	szei	Placodermi	Antiarcha		Devonian	Upper	Famennian					Wutung series, China; Zhongning; Leigutai Hunan				Pan and Dineley 1988; Zhao and Zhu 2010
Sinolepis	wutungensis	Placodermi	Antiarcha		Devonian	Upper	Famennian					Wutung series, China; Zhongning; Leigutai Hunan				Pan and Dineley 1988; Zhao and Zhu 2010
Sinolepis	wutungensis	Placodermi	Antiarcha		Devonian	Upper	Famennian			Wutong and Xiejingsi Formations	Leigutai Member	Nanjing, Jiangsu; Shimen, Hunan				Zhao, 2010
Sinolepis	szei	Placodermi	Antiarcha		Devonian	Upper	Frasnian-Famennian			Dadaigou and Zhongning Formations		Niushoushan, Ningxia				Zhao, 2010
Sinopetalichthys	kueiyangensis	Placodermi	Petalichthyida		Devonian	Lower	Emsian			Wudang Formation		Guiyang, China				Zhu 2000; P'an 1975
Sinopetalichthys	kueiyangensis	Placodermi	Petalichthyida		Devonian	Lower	Emsian			Duyun Formation		Guizhou and Guangxi, Yunnan				Zhao, 2010
Sphenophorous	lilleyi	Placodermi	Brindobellaspids		Devonian	MIddle	Givetian					Milwaukee				Eastman 1907
Squamatognathus	steeprockensi	Placodermi			Devonian	Middle	Eifelian			Elm Point Formation		Manitoba	BA 1-3			Hanke, Stewart & Lammers 1996
Squamatognathus	steeprockensis	Placodermi	Arthrodira		Devonian	MIddle	Eifelian					Elm Point Formation, Manitoba
Stegolepis	asiatica	Placodermi	Antiarcha		Devonian	Upper	Frasnian					Kazakhstan, USSR; Iran				Denison, 1978
Stegolepis	jugata	Placodermi	Antiarcha		Devonian	Upper	Frasnian					Kazakhstan, USSR; Iran				Denison, 1978
Stegolepis	jugata	Placodermi	Antiarcha		Devonian	MIddle	Givetian					Taldaysy Kazakhstan				Panteleyev, 1993
Stegolepis	tuberculata	Placodermi	Antiarcha		Devonian	MIddle	Givetian					Taldaysy Kazakhstan				Panteleyev, 1993
Stenognathus	corrugatus	Placodermi	Arthrodira	Dinichthyidae	Devonian	Upper	Famennian			Cleveland Shale		Lorain County, Ohio				Eastman 1907
Stenosteus	angustopectus	Placodermi	Arthrodira	Selenosteidae	Devonian	Upper	Famennian					Cleveland Shale; Kettle Point Ontario; Holy Cross Mountains				521
Stenosteus	glaber	Placodermi	Arthrodira	Selenosteidae	Devonian	Upper	Famennian					Cleveland Shale; Kettle Point Ontario; Holy Cross Mountains				521
Stenosteus	sp.	Placodermi	Arthrodira	Selenosteidae	Devonian	Upper	Famennian					Cleveland Shale; Kettle Point Ontario; Holy Cross Mountains				521
Stenosteus	pertensis	Placodermi	Arthrodira	Selenosteidae	Devonian	Upper	Frasnian					lower Ohio shale				Branson 1911; Denison 1978
Stensioella		Placodermi			Devonian	Lower	Emsian			Hunsruck Slate Formation			BA 4-5			Frickhinger, Fossil Atlas after Broili
Sudaspis	chlupaci	Placodermi			Devonian	Lower	Lochkovian			Lochkov Formation	Radotin Limestone	Černa ́ rokle near Kosoř in Prague-Radot ́ın				Vaskaninova and Ahlberg 2017
Sudaspis		Placodermi	Acanthothoraciformes		Devonian	Lower	Lochkovian			Kosor FM	Radotin/Koneprusy	Kosor bei Prague	BA ?3-4	419	411	Vaskaninova and Ahlberg 2017; Havicek and Storch, 1999
Sudaspis		Placodermi			Devonian	Lower	Lochkovian						BA ?3-4			Mark-Kurik 1977; Cherkesova, 1999; Dupret et al. 2011
Synauchenia	coalescens	Placodermi	Arthrodira	Brachydeiridae	Devonian	Upper	Frasnian					Bad Wildungen				Dennis and Miles, 1979b
Synauchenia		Placodermi	Arthrodira	Brachydeiridae	Devonian	Upper	Frasnian			Kellwasserkalk			BA 3-4?			Janvier, Early Vertebrates; Denison, Placodermi from Stensiö 1963
Szelepis	sp.	Placodermi	Arthrodira		Devonian	Lower	Lochkovian			Xujiachong Formation		Qujing, China				Zhu 2000; Liu Y. 1979; Zhao, 2010
Szelepis	yunnanensis	Placodermi	Arthrodira		Devonian	Lower	Lochkovian					Xitun fauna, Cuifengshan Fm
Szelepis	yunnanensis	Placodermi	Arthrodira		Devonian	Lower	Lochkovian			Cuifengshan Formation		Guangxi, Yunnan, China				Zhao, 2010
Szelepis	yunnanensis	Placodermi			Devonian	Lower	Lochkovian						BA 1			Zhu, Wang & Yu 2010
Szelepis	sp.	Placodermi	Arthrodira		Devonian	Lower	Pragian			Nakaoling Formation		Hengxian and Xiangzhou, Guangxi, China				Zhao, 2010
Szelepis	yunnanensis	Placodermi	Arthrodira		Devonian	Lower	Pragian					Xitun fauna, Xujiachong/Posongchen Fm
Szelepis	yunnanensis	Placodermi	Arthrodira		Devonian	Lower	Pragian			Xujiachong/Posongchong Formation		Qujing area, Yunnan, China				Zhao, 2010
Taemasosteus	sp.; novaustrocambricus	Placodermi	Arthrodira: Euarthrodira		Devonian	Lower	Emsian					Burrinjack Dam, Australia; Cavan Bluff				Lelievre, 1984
Taeniolepis	sp.	Placodermi	Antiarcha		Devonian	Upper	Frasnian					Imula				Luksevics 1992
Taenolepis	speciosa	Placodermi	Antiarcha		Devonian	MIddle	Givetian					Gauja, Latvia				Gross 1932
Tafilalichthys	lavocati	Placodermi	Arthrodira		Devonian	Upper	Famennian					Morocco				521
Tapinosteus	heintzi	Placodermi	Arthrodira		Devonian	Upper	Frasnian			Manticoceras beds			BA 3-4?			Denison, Placodermi from Stensiö 1969
Tenizolepis	asiatica	Placodermi	Antiarcha		Devonian	MIddle	Givetian					Taldaysy Kazakhstan				Panteleyev, 1993; Moloshnikov 2010
Tenizolepis	asiatica	Placodermi	Antiarcha		Devonian	MIddle	Givetian					Kazakhstan				Malinoskaya, 1992
Tenizolepis	bychkovi	Placodermi	Antiarcha		Devonian	MIddle	Givetian					Kazakhstan				Malinoskaya, 1992
Tenizolepis	rara	Placodermi	Antiarcha		Devonian	MIddle	Givetian					Kazakhstan				Malinoskaya, 1992
Tenizolepis	rara	Placodermi	Antiarcha		Devonian	MIddle	Givetian					Taldaysy Kazakhstan				Panteleyev, 1993; Moloshnikov 2010
Thursius	wudingensis	Placodermi	Crossopterygii	Osteolepidae	Devonian	MIddle	Eifelian					Haikou fauna, Qujing Fm
Thursius	wudingensis	Placodermi			Devonian	Middle	Eifelian			Haikou Formation		Wuding, Yunnan				Zhao, 2010
Tiaraspis	barbarae	Placodermi	Arthrodira	Groenlandaspidae	Devonian	Lower	Emsian					Rhineland, Germany				Janiver and Clement 2005; Bardenheuer, 1990
Tiaraspis	sp.	Placodermi	Arthrodira	Groenlandaspidae	Devonian	Upper	Famennian					Witpoort; Belgium				Long et al., 1997; Blieck and Lelievre 1995
Tiaraspis	subtilis	Placodermi	Arthrodira	Groenlandaspidae	Devonian	Upper	Famennian					Witpoort; Belgium				Long et al., 1997; Blieck and Lelievre 1995
Tiaraspis		Placodermi	Arthrodira	Groenlandaspidae	Devonian	Upper	Famennian			Wahnbach Formation			BA 0			Janvier, Early Vertebrates
Timanosteus	tchernychevi	Placodermi	Arthrodira		Devonian	Upper	Frasnian					Timan, Russia				521; Denison, 1978
Titanichthys	agassizi	Placodermi	Arthrodira	Titanichthyidae	Devonian	Upper	Famennian					Cleveland Shale; Holy Cross Mountains (Clymenia beds); Morocco				521; Denison, 1978
Titanichthys	attenuatus	Placodermi	Arthrodira	Titanichthyidae	Devonian	Upper	Famennian					Cleveland Shale; Holy Cross Mountains (Clymenia beds); Morocco				521; Denison, 1979
Titanichthys	brevis	Placodermi	Arthrodira	Titanichthyidae	Devonian	Upper	Famennian			Cleveland Shale		Ohio, USA				Eastman 1907
Titanichthys	clarkii	Placodermi	Arthrodira	Titanichthyidae	Devonian	Upper	Famennian					Cleveland Shale; Holy Cross Mountains (Clymenia beds); Morocco				521; Denison, 1980
Titanichthys	hussakofi	Placodermi	Arthrodira	Titanichthyidae	Devonian	Upper	Famennian					Cleveland Shale; Holy Cross Mountains (Clymenia beds); Morocco				521; Denison, 1981
Titanichthys	kozlowskii	Placodermi	Arthrodira	Titanichthyidae	Devonian	Upper	Famennian					Cleveland Shale; Holy Cross Mountains (Clymenia beds); Morocco				521; Denison, 1984
Titanichthys	rectus	Placodermi	Arthrodira	Titanichthyidae	Devonian	Upper	Famennian					Cleveland Shale; Holy Cross Mountains (Clymenia beds); Morocco				521; Denison, 1982
Titanichthys	sp.	Placodermi	Arthrodira	Titanichthyidae	Devonian	Upper	Famennian					Cleveland Shale; Holy Cross Mountains (Clymenia beds); Morocco				521; Denison, 1983
Titanichthys	termieri	Placodermi	Arthrodira	Titanichthyidae	Devonian	Upper	Famennian					Cleveland Shale; Holy Cross Mountains (Clymenia beds); Morocco				521; Denison, 1985
Titanichthys		Placodermi	Arthrodira	Titanichthyidae	Devonian	Upper	Famennian						BA 6			Janvier, Early Vertebrates
Tityosteus	rieversi	Placodermi	Arthrodira		Devonian	Lower	Emsian					Hunsruck
Tityosteus	rieversi	Placodermi	Arthrodira		Devonian	Lower	Pragian					Hunsruck
Tlamaspis	inopinatus	Placodermi			Devonian	Lower	Lochkovian			Lochkov Formation	Radotin Limestone	Černa ́ rokle near Kosoř in Prague-Radot ́ın				Vaskaninova and Ahlberg 2017
Tlamaspis		Placodermi	Acanthothoraciformes		Devonian	Lower	Lochkovian			Kosor FM	Radotin/Koneprusy	Kosor bei Prague	BA ?3-4	419	411	Vaskaninova and Ahlberg 2017; Havicek and Storch, 1999
Tlamaspis		Placodermi			Devonian	Lower	Lochkovian						BA ?3-4			Vaskaninova and Ahlberg 2017; Havicek and Storch, 1999
Tollichthys	polaris	Placodermi	Arthrodira		Devonian	MIddle	Eifelian					Albanov Fm				Luksevics et al., 2010
Tollodus	brevispinus	Placodermi	Ptyctodont		Devonian	Lower	Lochkovian			Kurejka Fm	Kotelny Island/Kotuj River Basin	Siberia	BA2	416	411	Mark-Kurik 1977; Cherkesova, 1999; Dupret et al. 2011
Torosteus	pulchellus	Placodermi			Devonian	Upper	Frasnian						BA 3-4			Gardiner & Miles 1990, Gardiner & Miles 1994
Torosteus	tuberculatus	Placodermi			Devonian	Upper	Frasnian						BA 3-4			Gardiner & Miles 1990, Gardiner & Miles 1994
Trachosteus	clarki	Placodermi	Arthrodira	Coccosteidae	Devonian	Upper	Famennian					Cleveland Shale				521; Denison, 1978
Trematosteus	fontanellus	Placodermi	Arthrodira		Devonian	Upper	Frasnian			Manticoceras beds			BA 3-4?			Denison, Placodermi after Stensiö 1963, 1969
Tropidosteus	curvatus	Placodermi	Arthrodira		Devonian	MIddle	Givetian					Crinoidenmergel, Rheinland				521; Gross 1933; Denison, 1978
Tropinema	haermae	Placodermi	Arthrodira		Devonian	MIddle	Givetian					Burtnieki (harma)				Kleesment and Mark-kurik 1997
Tubonasis	lennardensis	Placodermi	Arthrodira		Devonian	Upper	Frasnian					Gogo				Long 2007
Tubonasus	lennardensis	Placodermi			Devonian	Upper	Frasnian						BA 3-4			Dennis & Miles 1979, BA Gogo
Turrisaspis	elector	Placodermi	Arthrodira	Groenlandaspididae	Devonian	Upper	Famennian			Evieux Formation		Quarry of Hun-Annevoie in the village of Annevoie-Rouillon, Anh_x0019_ee, Namur Province, Belgium				Olive 2015
Turrisaspis	elektor	Placodermi	Arthrodira	Groenlandaspididae	Devonian	Upper	Famennian			Catskill Formation	Duncannon Member	USA, Pennsylvania, Clinton County, Red Hill site	BA 0			Daeschler, Frumes & Mullison 2003
Vanchienolepis		Placodermi			Devonian	Lower	Lochkovian-Pragian						BA 2-3?			Janvier, Early Vertebrates
Venezuelepis	antarctica; mingi	Placodermi	Antiarcha		Devonian	MIddle	Givetian					Venezuela, Aztec				Young and Moody, 2002, Young and Long, 2005
Venezuelepis	mingui	Placodermi	Antiarchi		Devonian	Middle	Givetian						BA 0			Young & Moody 2002
Venezuelepis	sp.	Placodermi	Antiarchi		Devonian	Middle	Givetian					Fault Bluff in the Cook Mountains, Antartica				Young and Moody 2001
Vietnamaspis	trii	Placodermi	Antiarcha		Devonian	MIddle	Givetian					Do Son Vietnam				Janvier et al., 1997; Long et al., 1990; Wang et al. 2010
Vietnamaspis		Placodermi			Devonian	Middle	Givetian			Do Son Formation			BA 0-1			Long
Vukhuclepis	lyhoaensis	Placodermi	Antiarchi	Yunnanolepididae	Devonian	Lower	Emsian			Ly Hoa Formation		Quang Binh Province, Central Vietnam				Racheboeuf et al 2006
Vukhulepis	lyhoaensis	Placodermi	Antiarcha		Devonian	MIddle	Givetian					Dong Tho Vietnam				Janvier et al., 1997
Walterosteus (or Enseosteus, Ottonosteus)	grossi (Wildungenichthys)	Placodermi	Arthrodira	Selenosteidae	Devonian	Upper	Frasnian					Dra Valley Morocco and Anti-Atlas (Kellwasser); Bed Wildungen				Gross, 1933; Denison, 1978; Stensio 1959; Trinajstic and Hazelton, 2007l Rucklin 2013
Walterosteus (or Enseosteus, Ottonosteus)	lelievrei	Placodermi	Arthrodira		Devonian	Upper	Frasnian					Dra Valley Morocco and Anti-Atlas (Kellwasser); Bed Wildungen				Gross, 1933; Denison, 1978; Stensio 1959; Trinajstic and Hazelton, 2007l Rucklin 2011
Walterosteus (or Enseosteus, Ottonosteus)	lelievrei	Placodermi	Arthrodira		Devonian	Upper	Frasnian					Dra Valley Morocco and Anti-Atlas (Kellwasser); Bed Wildungen				Gross, 1933; Denison, 1978; Stensio 1959; Trinajstic and Hazelton, 2007l Rucklin 2014
Walterosteus (or Enseosteus, Ottonosteus)	pachyosteiodes	Placodermi	Arthrodira		Devonian	Upper	Frasnian					Dra Valley Morocco and Anti-Atlas (Kellwasser); Bed Wildungen				Gross, 1933; Denison, 1978; Stensio 1959; Trinajstic and Hazelton, 2007l Rucklin 2012
Watsonosteus	fletti	Placodermi	Arthrodira; Coccosteidae	Coccosteidae	Devonian	MIddle	Givetian					Caithness				Watson, 1932; Dineley, 1999
Watsonosteus	sp. n.	Placodermi	Euarthrodira	Coccosteidae	Devonian	MIddle	Givetian			Burtnieki Formation	Abava Beds	Estonia; Latvia				Mark-Kurik 2000
Weejasperensis	gavini	Placodermi	Arthrodira		Devonian	Lower	Emsian					Wee Jasper				White 1978
Wheathillaspis	wickhamkingi	Placodermi	Arthrodira: Actinolepidoid		Devonian	Lower	Lochkovian					Besom Farm				Dineley, 1999
Wijdeaspis	arctica	Placodermi	Macropetalichthyd		Devonian	MIddle	Eifelian					Albanov Fm; Wee Jasper				Luksevics et al., 2010
Wijdeaspis	warooensis	Placodermi	Macropetalichthyid		Devonian	Lower	Emsian					Wee Jasper
Wildungenichthys	grossi	Placodermi	Arthrodira	Selenosteidae	Devonian	Upper	Frasnian			Manticoceras beds			BA 3-4?			Maisch 1998
Wudinolepis	weni	Placodermi	Antiarcha		Devonian	Lower	Emsian					Jiucheng fauna, Wuding Fm
Wudinolepis	weni	Placodermi	Antiarcha		Devonian	Lower	Emsian			Jiucheng Formation		Wuding and Luquan, Yunnan				Zhao, 2010
Wudinolepis	weni	Placodermi	Antiarcha		Devonian	Lower	Emsian			Chuandong Formation		Qujing, Yunnan				Zhao, 2010
Wufengshania		Placodermi			Devonian	Lower	Emsian			Jiucheng Formation			BA 0			Pan et al 2017
Wurungulepis	denisoni	Placodermi	Antiarcha		Devonian	MIddle	Eifelian					Broken River				Obruchev 1967; Gross 1933
Wuttagoonaspis		Placodermi			Devonian	Middle	Eifelian						BA 0-2			Young 2010 (after Young & Goujet 2003); Long 2017 BA
Wuttagoonaspis	fletcheri	Placodermi	Arthrodira	Wuttagoonaspidae	Devonian	Lower	Emsian		Mulga Downs Group	Merrimerriwa Formations		western New South Wales, Australia				Johanson et al 2012; Ritchie 1973
Wuttagoonaspis	milligani	Placodermi	Arthrodira	Wuttagoonaspidae	Devonian	Lower	Emsian		Mulga Downs Group	Merrimerriwa Formation		Darling Basin, western New South Wales				Young 2010; Young and Goujet 2003
Xiangshuiosteus	wui	Placodermi	Arthrodira		Devonian	Lower	Emsian					Jiucheng fauna, Wuding Fm
Xiangshuiosteus	wui	Placodermi	Arthrodira		Devonian	Lower	Emsian			Jiucheng Formation		Wuding and Luquan, Yunnan				Zhao, 2010
Xichonolepis	qujingensis	Placodermi	Antiarcha		Devonian	MIddle	Eifelian					Haikou fauna, Qujing Fm
Xichonolepis	qujingensis	Placodermi			Devonian	Middle	Eifelian			Haikou Formation		Wuding, Yunnan				Zhao, 2010
Xichonolepis	qujingensis	Placodermi	Antiarcha		Devonian	Lower	Emsian					Jiucheng fauna, Chuandong Fm
Xichonolepis	qujingensis	Placodermi	Antiarcha		Devonian	Lower	Emsian			Chuandong Formation		Qujing, Yunnan				Zhao, 2010
Xichonolepis	sp.	Placodermi	Antiarcha		Devonian	Upper	Famennian					Hunan				Long, 1983; Jiang et al., 1996; Liu and Pan, 1958; Denison, 1978
Xichonolepis	sp.	Placodermi	Antiarcha		Devonian	Upper	Frasnian					Hunan				Jiang et al., 1996
Xichonolepis	qujingensis	Placodermi	Antiarcha		Devonian	MIddle	Givetian					Haikou				Pan and Dineley 1988
Xiejiawanaspis	pinus	Placodermi	Acanthothoraci		Devonian	Lower	Emsian					Uzbekistan				Mergl et al 2014; Burrow, Turner & Wang 2000
Xinanpetalichthys	shendaowanensis	Placodermi	Petalichthyida		Devonian	Lower	Pragian		Pingyipu Group			Jiangyou, China				Zhu 2000; P'an and Wang S. 1978
Xinanpetalichthys	shendaowanensis	Placodermi	Petalichthyida		Devonian	Lower	Pragian			Pingyipu Formation	Guanshanpo Member	Yunnan, China				Zhao, 2010
Yangaspis	jinningensis	Placodermi	Arthrodira		Devonian	MIddle	Eifelian					Haikou fauna, Tiaomaijan Fm
Yangaspis	jinningensis	Placodermi	Arthrodira		Devonian	MIddle	Givetian					Haikou				Pan and Dineley 1988
Yiminaspis	shenme	Placodermi	Arthrodira		Devonian	Lower	Pragian			Xujiachong/Posongchong Formation		Qujing area, Yunnan, China				Zhao, 2010
Yiminaspis	shenme	Placodermi	Arthrodira: Wuttagoodaspid		Devonian	Lower	Pragian					Xitun fauna, Xujiachong/Posongchen Fm				Zhu et al., 2010
Yinosteus		Placodermi	Arthrodira		Devonian	Lower	Emsian			Jiucheng Formation			BA 0			Zhu, Zhu & Wang 2016
Yinosteus	major	Placodermi	Arthrodira		Devonian	MIddle	Givetian			Jiucheng Formation		Wuding, China				Zhu 2000; Wang J. 1984
Yinostius	major	Placodermi	Arthrodira		Devonian	Lower	Emsian			Jiucheng Formation		Wuding and Luquan, Yunnan				Zhao, 2010
Yinostius	major	Placodermi	Arthrodira		Devonian	MIddle	Givetian					Haikou (lower)				Pan and Dineley 1988
Yujiangolepis	luijingensis	Placodermi	Arthrodira		Devonian	MIddle	Givetian			JIucheng Formation		Hengxian, China				Zhu 2000; Wang S. 1998
Yujiangolepis	luijingensis	Placodermi	Arthrodira		Devonian	Lower	Pragian			Nakaoling Formation		Hengxian and Xiangzhou, Guangxi, China				Zhao, 2010
Yujiangolepis	suni	Placodermi	Arthrodira: Antarctaspid		Devonian	Lower	Pragian					Naokaoling Fm
Yunlongolepis	liui	Placodermi	Antiarcha	Yunnanolepididae	Devonian	Lower	Pragian			Pingyipu Formation		Beichuan, China				Zhu 2000; Wang S. in Hou et al 1988
Yunlongolepis	liui	Placodermi	Antiarcha		Devonian	Lower	Pragian			Pingyipu Formation	Guanshanpo Member	Yunnan, China				Zhao, 2010
Yunnanolepis	bacboensis	Placodermi	Antiarcha	Yunnanolepididae	Devonian	Lower	Lochkovian					Tong Vai Valley, Xitun fauna; Cuifengshan Fm; Xishanchun Fm
Yunnanolepis	chii	Placodermi	Antiarcha	Yunnanolepididae	Devonian	Lower	Lochkovian						BA 1			Young & Zhang 1996 after Zhang 1978 body; BA1 Zhu, Wang & Yu 2010
Yunnanolepis	chii	Placodermi	Antiarcha	Yunnanolepididae	Devonian	Lower	Lochkovian					Tong Vai Valley, Xitun fauna; Cuifengshan Fm; Xishanchun Fm				Zhu 1996
Yunnanolepis	chii	Placodermi	Antiarcha		Devonian	Lower	Lochkovian			Cuifengshan Formation		Guangxi, Yunnan, China				Zhao, 2010
Yunnanolepis	parvus	Placodermi	Antiarcha	Yunnanolepididae	Devonian	Lower	Lochkovian						BA 1			Zhu, Wang & Yu 2010
Yunnanolepis	parvus	Placodermi	Antiarcha		Devonian	Lower	Lochkovian			Cuifengshan Formation		Guangxi, Yunnan, China				Zhao, 2010
Yunnanolepis	porifera	Placodermi	Antiarcha	Yunnanolepididae	Devonian	Lower	Lochkovian						BA 1			Zhu, Wang & Yu 2010
Yunnanolepis	porifera	Placodermi	Antiarcha	Yunnanolepididae	Devonian	Lower	Lochkovian					Tong Vai Valley, Xitun fauna; Cuifengshan Fm; Xishanchun Fm				Zhu 1996
Yunnanolepis	porifera	Placodermi	Antiarcha		Devonian	Lower	Lochkovian			Cuifengshan Formation		Guangxi, Yunnan, China				Zhao, 2010
Yunnanolepis	spinulosa	Placodermi	Antiarcha	Yunnanolepididae	Devonian	Lower	Lockhovian-Pragian			Si Ka	Lung-Co-Mia-Le	Dong Van, Vietnam	BA0-1	419	415	Wang et al. 2010; Thanh et al. 2011
Yunnanolepis	meemannae	Placodermi	Antiarcha	Yunnanolepididae	Devonian	Lower	Pragian					Trang Xa, Vietnam, Xitung fauna
Yunnanolepis	sp.	Placodermi	Antiarcha		Devonian	Lower	Pragian			Xujiachong/Posongchong Formation		Qujing area, Yunnan, China				Zhao, 2010
Yunnanolepis	sp.	Placodermi	Antiarcha	Yunnanolepididae	Devonian	Lower	Lochkovian			Xitun Formation	Cuifengshan Group	Qujing, Yunnan, China				Zhu 1996	J.Xue 2012
Yunnanolepis	chii	Placodermi	Antiarcha		Devonian	Lower	Lochkovian			Xishancun Formation		Qujing area, Yunnan, China				Zhao, 2010	J.Xue 2012
Yunnanolepis	parvus	Placodermi	Antiarcha		Devonian					Xishancun Formation		Qujing area, Yunnan, China				Zhao, 2010
Yunnanolepis	porifera	Placodermi	Antiarcha		Devonian					Xishancun Formation		Qujing area, Yunnan, China				Zhao, 2010
Yurammia	browni	Placodermi	Phyllolepid		Devonian	MIddle	Givetian					Pambula				Young 2005
Zhanjialepis	aspratilis	Placodermi	Antiarcha		Devonian	Lower	Lochkovian			Cuifengshan Formation		Guangxi, Yunnan, China				Zhao, 2010
Zhanjialepis	aspratilis	Placodermi			Devonian	Lower	Lochkovian						BA 2-3			Wang et al. 2010, Racheboeuf et al 2005
Zhanjialepis	aspratilis	Placodermi	Antiarchi		Devonian	Lower	Lockhovian-Pragian			Khao Loc Formation		Ha Giang, VIETNAM	BA2-3	416	409	Wang et al. 2010; Racheboeuf et al 2005
Zhanjilepis	aspriatilis	Placodermi	Antiarcha	Yunnanolepididae	Devonian	Lower	Lochkovian			Xishaneun Formation and Xitun Formation		Xitun fauna, Xishancun Fm; Cuifengshan Fm; Qujing, Yunnan, China				Min 1996, Zhu 1996; Zhao, 2010
"Chirodipterus"	australis	Sarcopterygii	Dipnomorpha	Chirodipteridae	Devonian	Upper	Frasnian					Gogo, WA	BA 3-4			Long & Trinajistic 2010
"Coelacanthus"	undes.	Sarcopterygii	Actinistia		Devonian	Upper	Famennian					New York				Cloutier and Forey, 1991
"Griphognathus"	whitei	Sarcopterygii	Dipnomorpha	Holodontidae	Devonian	Upper	Frasnian					Gogo, WA	BA 3-4			Long & Trinajistic 2010
"Holodipterus"	elderae	Sarcopterygii	Dipnomorpha	Holodontidae	Devonian	Upper	Frasnian					Gogo, WA	BA 3-4			Clement & Long 2010
"Megalichthys"	new gen.	Sarcopterygii	Osteolepiformes; Megalichthyidae		Devonian	Upper	Famennian					Red Hill				Daeschler et al., 2003; Janvier et al., 2007
Achoania	jarviki	Sarcopterygii			Devonian	Lower	Lochkovian					Xitun fauna; Cuifengshan Fm				Zhu & Fan 1995; Wang et al. 2011
Achoania	jarvikii	Sarcopterygii			Devonian	Lower	Lochkovian			Cuifengshan Formation		Guangxi, Yunnan, China				Zhao, 2010
Adelargo	schultzei	Sarcopterygii	Dipnomorpha		Devonian	Upper	Famennian					Grenfell				Johansen and Ritchie, 2000
Adololopas	moyasmithae	Sarcopterygii			Devonian	Upper	Frasnian					Gogo, WA	BA 3-4			Long 1992
Amadeodipterus	kencampbelli	Sarcopterygii	Dipnomorpha		Devonian	Middle	Givetian					Amadeus Basin				Clement 2009
Anchidipterus	dariae	Sarcopterygii	Dipnomorpha	Dipteridae	Devonian	Upper	Famennian	Lebedyanian		Bilovo Formation		Tver oblast, Toropets district, Russia				Lebedev 2020
Andreyevichthys	epitomus	Sarcopterygii	Dipnomorpha	Scaumenaciidae	Devonian	Upper	Famennian					Andreveyka-2	BA 1-2			Lebedev 1992; Ginter 2001; Anderson et al 1999
Andreyevichthys	sp	Sarcopterygii			Devonian	Upper	Famennian									Lebedev 1992; Ginter 2001; Anderson et al 1999
Apatorhynchus	opistheretmus	Sarcopterygii			Devonian	Upper	Famennian					Red Hill	BA 0			Friedman & Daeschler 2007
Apedodus	priscus	Sarcopterygii	Dipnomorpha	Holoptychiidae	Devonian	Upper	Frasnian	Chautauquan	Chemung Group			Pennsylvania				Eastman 1907
Archaeonectes	pertusus	Sarcopterygii	Dipnomorpha		Devonian	Middle	Givetian					Gerolstein				Fric 1889
Archaeotylus	ignotus	Sarcopterygii	Dipnomorpha		Devonian							Europe				Marshall 1986; Miles 1977
Arquatichthys	porous	Sarcopterygii			Devonian	Lower	Pragian			Xujiachong/Posongchong Formation		Qujing area, Yunnan, China				Zhao, 2010
Asthenorhynchus	meemannae	Sarcopterygii			Devonian	Upper	Frasnian					Gogo, WA	BA 3-4			Long & Trinajistic 2010
Aztecia	mahalae	Sarcopterygii			Devonian	Middle	Givetian			Aztec			BA 0			Young & Long 2005
Barwickia	downunda	Sarcopterygii	Dipnomorpha		Devonian	Middle	Givetian					Mt. Howitt				Long 1993, 1995
Beelarongia	patrichae	Sarcopterygii	Osteolepiformes		Devonian	Upper	Frasnian					Victoria, Australia				Long, 1992
Bogdanovia	orientalis	Sarcopterygii			Devonian	Upper	Frasnian					Gogo, WA; Central Kazakhstan, USSR	BA 3-4			Cloutier & Forey 1991
Bruenhopteron	murphyi	Sarcopterygii	Osteolepida; Tristichopteridae		Devonian	Middle	Givetian					Red Hill Nevada				Schultze, 2010
Bukkanodus	jesseni	Sarcopterygii	Onychodont		Devonian	Lower	Pragian			Fairy Formation		Victoria, Australia	BA 0			Johnson et al. 2007
Cabonnichthys	bursi	Sarcopterygii			Devonian	Upper	Famennian					Canowindra, NSW	BA 0			Ahlberg & Johansen 1997
Callistiopterus	clappi	Sarcopterygii			Devonian	Upper	Frasnian					Gogo, WA	BA 3-4			Westoll 1979
Canowindra	grossi	Sarcopterygii			Devonian	Upper	Famennian					Canowindra, NSW	BA 0			Ahlberg & Johansen 1997
Cathlorhynchus	trismodipterus	Sarcopterygii	Dipnomorpha:Dipnorhynchidae		Devonian	Lower	Emsian					Nanning, Guangxi (marine); Taemas LS				Zhu EVLV 2011
Cathlorhynchus	zengi	Sarcopterygii	Dipnomorpha:Dipnorhynchidae		Devonian	Lower	Emsian					Nanning, Guangxi (marine); Taemas LS				Zhu EVLV 2011
Cathlorhynchus	trismodipterus	Sarcopterygii	Dipnomorpha	Dipnorhynchidae	Devonian	Lower	Emsian				Currajong Limestone Member	Wee Jasper, Australia				Campbell et al., 2009
Chagrinia	enodis	Sarcopterygii	Actinistia	Diplocercidae	Devonian	Upper	Famennian			Chagrin Shale		Ohio, UA				Cloutier and Forey, 1991
Chagrinia	sp.	Sarcopterygii			Devonian	Upper	Famennian			Cleveland Shale			BA 4-6?			Cloutier & Forey 1991
Chirodipterus	potteri	Sarcopterygii	Dipnomorpha	Chirodipteridae	Devonian	Upper	Famennian					NSW, China; Plavsk CDF				Kemp, 2000; Lebedev et al 2010
Chirodipterus	liangchengi	Sarcopterygii	Dipnomorpha	Chirodipteridae	Devonian	Upper	Frasnian					Kerman; Bad Wildungen; Shetianqao Hunan				502, Kemp, 2000; Martin and Janvier 1977; Gross 1933, Vorobyeva and Obruchev 1967; Zhao and Zhu 2010
Chirodipterus	liangchengi	Sarcopterygii			Devonian	Upper	Frasnian			Shetianqiao Formation		Guiyang, Hunan				Zhao, 2010
Chirodipterus	liangchengi	Sarcopterygii			Devonian	Upper	Frasnian			Gubi Formation		Hengxian, Guangxi				Zhao, 2010
Chirodipterus	liangchengi	Sarcopterygii			Devonian	Upper	Frasnian			Rongxian Formation		Xiangzhou, Guangxi				Zhao, 2010
Chirodipterus	paddyensis	Sarcopterygii	Dipnomorpha	Chirodipteridae	Devonian	Upper	Frasnian					Australia				Miles 1977; Marshall 1986
Chirodipterus	potteri	Sarcopterygii	Dipnomorpha	Chirodipteridae	Devonian	Upper	Frasnian					Kerman; Bad Wildungen; Shetianqao Hunan				502, Kemp, 2000; Martin and Janvier 1977; Gross 1933, Vorobyeva and Obruchev 1967; Zhao and Zhu 2010
Chirodipterus	wildungensis	Sarcopterygii	Dipnomorpha	Chirodipteridae	Devonian	Upper	Frasnian					Kerman; Bad Wildungen; Shetianqao Hunan				502, Kemp, 2000; Martin and Janvier 1977; Gross 1933, Vorobyeva and Obruchev 1967; Zhao and Zhu 2010
Chirodipterus	onaweyensis	Sarcopterygii	Dipnomorpha	Chirodipteridae	Devonian	Middle	Givetian						BA 0			Schultze 1982; Chang 1991
Chrysolepis	n. sp.	Sarcopterygii	Osteolepiformes		Devonian	Upper	Famennian					Tula				Lebedev 1992
Chrysolepis	orlensis	Sarcopterygii	Osteolepiformes		Devonian	Upper	Famennian					Tula				Lebedev 1992
Conchodus	parvulus	Sarcopterygii	Dipnoi	Dipteridae	Devonian	Upper	Famennian						BA 0-2			Lebedev et al 2010
Conchodus	elkneri	Sarcopterygii	Dipnomorpha		Devonian	Upper	Frasnian					Colorado; Holy Cross Mountains; Scotland; Evlanovo Russia; Plavinas Latvia				Gorizdro-Kulczycka 1950; Lebedev et al 2010
Conchodus	jerofjewi	Sarcopterygii	Dipnomorpha		Devonian	Upper	Frasnian					Colorado; Holy Cross Mountains; Scotland; Evlanovo Russia; Plavinas Latvia				Gorizdro-Kulczycka 1950; Lebedev et al 2010
Conchodus	ostreaeformis	Sarcopterygii	Dipnomorpha		Devonian	Upper	Frasnian					Colorado; Holy Cross Mountains; Scotland; Evlanovo Russia; Plavinas Latvia				Gorizdro-Kulczycka 1950; Lebedev et al 2010
Conchodus	parvulus	Sarcopterygii	Dipnomorpha		Devonian	Upper	Frasnian					Colorado; Holy Cross Mountains; Scotland; Evlanovo Russia; Plavinas Latvia				Gorizdro-Kulczycka 1950; Lebedev et al 2010
Conchodus	sp.	Sarcopterygii	Dipnomorpha		Devonian	Middle	Givetian					Rhineland (Gerolstein?); Baltic				Vorobyeva and Obruchev 1967; Luksevics et al 2010
Conchodus	variablis	Sarcopterygii	Ctenodipterini	Dipteridae	Devonian							Louisiana, Mo., and Johnson County, Iowa.				Branson 1914
Cricodus	agassizi	Sarcopterygii	Porolepiformes		Devonian	Upper	Frasnian					Belgium				Cloutier and Candilier 1995
Cryptolepis	grossi	Sarcopterygii	Osteolepiformes		Devonian	Upper	Famennian					Oryol, Russia; Ketleri; Plavsk MDF				Luksevics 1992
Ctenodus	sp.	Sarcopterygii	Dipnomorpha	Ctenodontidae	Devonian	Upper				Chemung Formation		Pennsylvania				USNM V
Dendrodus	briarti	Sarcopterygii	Porolepiformes		Devonian	Upper	Frasnian					Belgium				Cloutier and Candilier 1995
Dendrodus	traquairi	Sarcopterygii	Porolepiformes		Devonian	Upper	Frasnian					Belgium				Cloutier and Candilier 1995
Dendrodus	arisaigenis	Sarcopterygii	Porolepiformes		Devonian	Lower	Pragian		Helderbergian	Arisaig Series		Arisaig, Nova Scotia				Eastman 1907
Devonosteus	proteus	Sarcopterygii	Osteolepiformes; Tristichopteridae		Devonian	Upper	Frasnian					Bad Wildungen				Berg 1967; Jaekel 1927
Diabolepis	speratus	Sarcopterygii			Devonian	Lower	Lochkovian					Xitun fauna; Cuifengshan Fm				Zhu & Fan 1995; Wang et al. 2013
Diabolepis	speratus	Sarcopterygii			Devonian	Lower	Lochkovian			Cuifengshan Formation		Guangxi, Yunnan, China				Zhao, 2010
Diabolepis		Sarcopterygii	Dipnomorpha		Devonian	Lower	Lochkovian			Cuifengshan/Xitun Fm	Xitun	Qujing area, Yunnan	BA0-2	415	411	Lu et al. 2016; Zhu et al. 2006
Dictyonosteus	arcticus	Sarcopterygii	Actinisitia		Devonian	Middle	Givetian					West Spitsbergen				Friend 1961
Diplocercides	heiligenstockiensis	Sarcopterygii	Actinistia	Diplocercidae	Devonian	Upper	Frasnian			Upper Plattenkalk		Germany				Cloutier and Forey, 1991
Diplocercides	jaekeli	Sarcopterygii	Actinistia	Diplocercidae	Devonian	Upper	Frasnian					Gladbach, Kerman; Holy Cross Mountains;				Cloutier and Forey, 1991; Janvier and Martin, 1979; Jessen , 1973; Gorizdro-Kulczycka 1950
Diplocercides	kayseri	Sarcopterygii	Actinistia	Diplocercidae	Devonian	Upper	Frasnian					Gladbach, Kerman; Holy Cross Mountains;				Cloutier and Forey, 1991; Janvier and Martin, 1979; Jessen , 1973; Gorizdro-Kulczycka 1950
Diplocercides	sp.	Sarcopterygii	Actinistia	Diplocercidae	Devonian	Upper	Frasnian					Gladbach, Kerman; Holy Cross Mountains;				Cloutier and Forey, 1991; Janvier and Martin, 1979; Jessen , 1973; Gorizdro-Kulczycka 1950
Dipnorhynchus	(Placorhynchus) cathlesae	Sarcopterygii	Dipnomorpha	Dipnorhynchidae	Devonian	Lower	Emsian					Cavan Bluff; Bllomfield, Burrinjuck	BA 0			Lindley 2002
Dipnorhynchus	sp.	Sarcopterygii	Dipnomorpha	Dipnorhynchidae	Devonian	Lower	Emsian					Cavan Bluff; Bllomfield, Burrinjuck	BA 0			Lindley 2002
Dipnorhynchus	sussmilchi	Sarcopterygii	Dipnomorpha	Dipnorhynchidae	Devonian	Lower	Emsian					Cavan Bluff; Bllomfield, Burrinjuck	BA 0			Lindley 2002
Dipnorhynchus	kiandrensis	Sarcopterygii	Dipnomorpha	Dipnorhynchidae	Devonian	Lower	Emsian	Early		Cavan Bluff Limestone		Australia				Marshall 1986; Campbell and Barwick 1982	Lindley 2000 for Age, Campbell et al 2009 for Fm
Dipnorhynchus	lehmanni	Sarcopterygii	Dipnomorpha	Dipnorhynchidae	Devonian	Lower	Emsian					Germany				Marshall 1986; Lehrnann and Westoll 1952; Campbell and Barwick 1984	PBDB
Dipnotuberculus	gnathodus	Sarcopterygii	Dipnomorpha:Dipnorynchidae		Devonian	Middle	Givetian					Maider, Morocco				Zhu EVLV 2011; Campbell et al., 2002
Dipterus	arenaceus	Sarcopterygii	Dipnomorpha	Dipteridae	Devonian	MIddle	Eifelian	Narova Regional Stage			Saba, Ruya, Lemovzha and Khotnezha	Leningrad Region, Russia				Ivanov and Lebedev 2011; Eichwald
Dipterus	serratus	Sarcopterygii	Dipnomorpha	Dipteridae	Devonian	Middle	Eifelian			Narva Formation	Leivu and Kemave Member	Latvia				Mark-Kurik 2000
Dipterus	sp.	Sarcopterygii	Dipnomorpha	Dipteridae	Devonian	Middle	Eifelian					Rezekne, Baltic; Ryazkh, Baltic; Westerdale Quarry, Achanarras, Cruaday, Black Park, Tynet Burn, Melby				Luksevics et al., 2010; Dineley, 1999
Dipterus	valenciennessii	Sarcopterygii	Dipnomorpha	Dipteridae	Devonian	Middle	Eifelian					Rezekne, Baltic; Ryazkh, Baltic; Westerdale Quarry, Achanarras, Cruaday, Black Park, Tynet Burn, Melby				Luksevics et al., 2010; Dineley, 1999
Dipterus		Sarcopterygii	Dipnomorpha	Dipteridae	Devonian	Middle	Eifelian-Givetian						BA 0			Luksevics et al 2010; Dineley 1999
Dipterus	costatus	Sarcopterygii	Dipnomorpha	Dipteridae	Devonian	Upper	Famennian			State Quarry Beds		Johnson County, Iowa				Eastman 1907
Dipterus	fourmarieri	Sarcopterygii	Dipnomorpha	Dipteridae	Devonian	Upper	Famennian					East Greenland, Oryol, Rusia; Macignos d'Ouffet Belgium; Tervete Latvia; Chaffee Group; Catskill; Rybnitsa; MDF				2, 1066; Blom et al., 2007; Cloutier and Candelier 1995; Leriche 1931; Luksevic 1992; Bryant and Johnson 1936; Krupina 1987
Dipterus	johnsoni	Sarcopterygii	Dipnomorpha	Dipteridae	Devonian	Upper	Famennian					East Greenland, Oryol, Rusia; Macignos d'Ouffet Belgium; Tervete Latvia; Chaffee Group; Catskill; Rybnitsa; MDF				2, 1066; Blom et al., 2007; Cloutier and Candelier 1995; Leriche 1931; Luksevic 1992; Bryant and Johnson 1936; Krupina 1987
Dipterus	marginalis	Sarcopterygii	Dipnomorpha	Dipteridae	Devonian	Upper	Famennian					East Greenland, Oryol, Rusia; Macignos d'Ouffet Belgium; Tervete Latvia; Chaffee Group; Catskill; Rybnitsa; MDF				2, 1066; Blom et al., 2007; Cloutier and Candelier 1995; Leriche 1931; Luksevic 1992; Bryant and Johnson 1936; Krupina 1987
Dipterus	nelsoni	Sarcopterygii	Dipnomorpha	Dipteridae	Devonian	Upper	Famennian					East Greenland, Oryol, Rusia; Macignos d'Ouffet Belgium; Tervete Latvia; Chaffee Group; Catskill; Rybnitsa; MDF				2, 1066; Blom et al., 2007; Cloutier and Candelier 1995; Leriche 1931; Luksevic 1992; Bryant and Johnson 1936; Krupina 1987
Dipterus	radiatus	Sarcopterygii	Dipnomorpha	Dipteridae	Devonian	Upper	Famennian					East Greenland, Oryol, Rusia; Macignos d'Ouffet Belgium; Tervete Latvia; Chaffee Group; Catskill; Rybnitsa; MDF				2, 1066; Blom et al., 2007; Cloutier and Candelier 1995; Leriche 1931; Luksevic 1992; Bryant and Johnson 1936; Krupina 1987
Dipterus	sp.	Sarcopterygii	Dipnomorpha	Dipteridae	Devonian	Upper	Famennian					East Greenland, Oryol, Rusia; Macignos d'Ouffet Belgium; Tervete Latvia; Chaffee Group; Catskill; Rybnitsa; MDF				2, 1066; Blom et al., 2007; Cloutier and Candelier 1995; Leriche 1931; Luksevic 1992; Bryant and Johnson 1936; Krupina 1987
Dipterus	alleghaniensis	Sarcopterygii	Dipnomorpha	Dipteridae	Devonian	Upper	Frasnian	Chautauquan	Chemung Group	Cuba Sandstone		Warren, Pennsylvania; Allegany County, New York				Eastman 1907
Dipterus	angustus	Sarcopterygii	Dipnomorpha	Dipteridae	Devonian	Upper	Frasnian			Catskill Beds		Tioga County, Pennsylvannia				Eastman 1907
Dipterus	contraversus	Sarcopterygii	Dipnomorpha	Dipteridae	Devonian	Upper	Frasnian			Catskill Beds		Tioga County, Pennsylvannia				Eastman 1907
Dipterus	flabelliformis	Sarcopterygii	Dipnomorpha	Dipteridae	Devonian	Upper	Frasnian	Chautauquan	Chemung Group			Warren, Pennsylvania				Eastman 1907
Dipterus	fleischeri	Sarcopterygii	Dipnomorpha	Dipteridae	Devonian	Upper	Frasnian			Catskill Beds		Tioga County, Pennsylvannia; Franklin, Delaware County, New York				Eastman 1907
Dipterus	ithacensis	Sarcopterygii	Dipnomorpha	Dipteridae	Devonian	Upper	Frasnian	Portage	Senecan	Ithaca Beds		Ithaca, New York				Eastman 1907
Dipterus	microsoma	Sarcopterygii	Dipnomorpha	Dipteridae	Devonian	Upper	Frasnian					Australia				Hills, 1929; Long and Turner 1984; Marshall 1986
Dipterus	minutus	Sarcopterygii	Dipnomorpha	Dipteridae	Devonian	Upper	Frasnian	Chautauquan	Chemung Group	Chemung Conglomerate		Warren, Pennsylvania				Eastman 1907
Dipterus	murchisoni	Sarcopterygii	Dipnomorpha	Dipteridae	Devonian	Upper	Frasnian					Gladbach; Kerman; Chehriseh; Holy Cross Mountains; Stolbovo; Imula; Chemung; Donets Basin; Dubnik MDF				Orvig 1961; Martin and Janvier 1977; Hairpetian 1998; Gorizdro-Kulczycka 1950; Lebdev et al., 2009; Newberry 1889; Lebedev et al 2010
Dipterus	Nelsoni	Sarcopterygii	Dipnomorpha	Dipteridae	Devonian	Upper	Frasnian					Gladbach; Kerman; Chehriseh; Holy Cross Mountains; Stolbovo; Imula; Chemung; Donets Basin; Dubnik MDF				Orvig 1961; Martin and Janvier 1977; Hairpetian 1998; Gorizdro-Kulczycka 1950; Lebdev et al., 2009; Newberry 1889; Lebedev et al 2010
Dipterus	sherwoodi	Sarcopterygii	Dipnomorpha	Dipteridae	Devonian	Upper	Frasnian			Catskill Beds		Tioga County, Pennsylvannia				Eastman 1907
Dipterus	valenciennesi	Sarcopterygii	Dipnomorpha	Dipteridae	Devonian	Upper	Frasnian					Gladbach; Kerman; Chehriseh; Holy Cross Mountains; Stolbovo; Imula; Chemung; Donets Basin; Dubnik MDF				Orvig 1961; Martin and Janvier 1977; Hairpetian 1998; Gorizdro-Kulczycka 1950; Lebdev et al., 2009; Newberry 1889; Lebedev et al 2010
Dipterus	calvini	Sarcopterygii	Dipnomorpha	Dipteridae	Devonian	Middle	Givetian					Achanarras, Caithness, Gladbach; Taggerty; Cedar Valley; Baltic				Dineley, 1999; Sedgewick and Murchison, 1828; Long 1983; Luksevics et al 2013
Dipterus	marginalis	Sarcopterygii	Dipnomorpha	Dipteridae	Devonian	Middle	Givetian					Achanarras, Caithness, Gladbach; Taggerty; Cedar Valley; Baltic				Dineley, 1999; Sedgewick and Murchison, 1828; Long 1983; Luksevics et al 2011
Dipterus	mordax	Sarcopterygii	Dipnomorpha	Dipteridae	Devonian	Middle	Givetian					Achanarras, Caithness, Gladbach; Taggerty; Cedar Valley; Baltic				Dineley, 1999; Sedgewick and Murchison, 1828; Long 1983; Luksevics et al 2014
Dipterus	sp.	Sarcopterygii	Dipnomorpha	Dipteridae	Devonian	Middle	Givetian					Achanarras, Caithness, Gladbach; Taggerty; Cedar Valley; Baltic				Dineley, 1999; Sedgewick and Murchison, 1828; Long 1983; Luksevics et al 2010
Dipterus	uddeni	Sarcopterygii	Dipnomorpha	Dipteridae	Devonian	Middle	Givetian					Achanarras, Caithness, Gladbach; Taggerty; Cedar Valley; Baltic				Dineley, 1999; Sedgewick and Murchison, 1828; Long 1983; Luksevics et al 2012
Dipterus	valenciennesi	Sarcopterygii	Dipnomorpha	Dipteridae	Devonian	Middle	Givetian					Achanarras, Caithness, Gladbach; Taggerty; Cedar Valley; Baltic				Dineley, 1999; Sedgewick and Murchison, 1828; Long 1983; Luksevics et al 2010
Dipterus	digitatus	Sarcopterygii	Dipnomorpha	Dipteridae	Devonian							Providence, Missouri				Branson 1914
Dipterus	laevis	Sarcopterygii	Dipnomorpha	Dipteridae	Devonian	Upper						New York				USNM V
Dipterus	oervigi	Sarcopterygii	Dipnomorpha	Dipteridae	Devonian	Middle						Europe				Gross 1964; Marshall 1986
Dipterus	valenciennensii	Sarcopterygii	Dipnomorpha	Dipteridae	Devonian											USNM V
Dongshanodus	qujingensis	Sarcopterygii	Dipnomorpha		Devonian	Middle	Eifelian-Givetian			Qujing Formation			BA 1			Zhao & Zhu 2010
Edenopteron	keithcrooki	Sarcopterygii	Osteolepiformes: Tristichopteridae: Candrowindrid		Devonian	Upper	Famennian					Worange Point (Latest), Australia				Young et al. 2013
Eoactinista	foreyi	Sarcopterygii	Coelacanthiforms		Devonian	Lower	Pragian			Fairy Formation		Victoria, Australia				Johanson et al., 2006
Eoctenodus	microsoma	Sarcopterygii	Dipnomorpha		Devonian	Upper	Frasnian					Blue Range Formation, Victoria				Long, 1992
Eoctenodus	sp	Sarcopterygii			Devonian	Middle	Givetian			Aztec			BA 0			Young & Long 2005
Erikia	janvieri	Sarcopterygii	Dipnomorpha		Devonian	Lower	Emsian					China				Zhu EVLV 2011
Erikia	jarviki	Sarcopterygii	Dipnomorpha		Devonian	Lower	Emsian					China				Zhu EVLV 2011
Euporosteus	eifelianus	Sarcopterygii	Actinisitia		Devonian	Middle	Givetian					Gerolstein, Germany				2, 1066; Cloutier and Forey, 1991
Euporosteus	yunnanensis	Sarcopterygii	Actinistia		Devonian	Lower	Pragian			Posongchong Formation		Yunnan, China	BA 0-1?			Zhu et al. 2012
Eusthenodon	gavini	Sarcopterygii	Osteolepiformes	Tristichopteridae	Devonian	Upper	Famennian					East Greenland	BA 0-1?			Blom et al 2007
Eusthenodon	waengsjoei	Sarcopterygii	Osteolepiformes	Tristichopteridae	Devonian	Upper	Famennian					East Greenland	BA 0-1?			Blom et al 2007
Eusthenopteron	sp.	Sarcopterygii	Osteolepiformes	Tristichopteridae	Devonian	Upper	Famennian					Rosebrae Morayshire				Dineley 1999
Eusthenopteron	farloviensis	Sarcopterygii	Osteolepiformes	Tristichopteridae	Devonian	Upper	Frasnian					Miguasha; Prescott Corner; Holy Cross Mountains; Plavinas Latvia; Elgin; Boghole; Daugava MDF; Matusevich Severnaya Zemlya; Ellesmere				502; Cloutier, 1996; Whiteaves, 1881; Jarvik, 1996; White 961, Dineley 1996l Gorizdro- K 1950; Lebedev et al 2010; Downs et al. 2011
Eusthenopteron	foordi	Sarcopterygii	Osteolepiformes	Tristichopteridae	Devonian	Upper	Frasnian					Miguasha; Prescott Corner; Holy Cross Mountains; Plavinas Latvia; Elgin; Boghole; Daugava MDF; Matusevich Severnaya Zemlya; Ellesmere				502; Cloutier, 1996; Whiteaves, 1881; Jarvik, 1996; White 961, Dineley 1996l Gorizdro- K 1950; Lebedev et al 2010; Downs et al. 2011
Eusthenopteron	obruchevi	Sarcopterygii	Osteolepiformes	Tristichopteridae	Devonian	Upper	Frasnian					Miguasha; Prescott Corner; Holy Cross Mountains; Plavinas Latvia; Elgin; Boghole; Daugava MDF; Matusevich Severnaya Zemlya; Ellesmere				502; Cloutier, 1996; Whiteaves, 1881; Jarvik, 1996; White 961, Dineley 1996l Gorizdro- K 1950; Lebedev et al 2010; Downs et al. 2011
Eusthenopteron	savesoderberghi	Sarcopterygii	Osteolepiformes	Tristichopteridae	Devonian	Upper	Frasnian					Miguasha; Prescott Corner; Holy Cross Mountains; Plavinas Latvia; Elgin; Boghole; Daugava MDF; Matusevich Severnaya Zemlya; Ellesmere				502; Cloutier, 1996; Whiteaves, 1881; Jarvik, 1996; White 961, Dineley 1996l Gorizdro- K 1950; Lebedev et al 2010; Downs et al. 2011
Eusthenopteron	traquairi	Sarcopterygii	Osteolepiformes	Tristichopteridae	Devonian	Upper	Frasnian					Miguasha; Prescott Corner; Holy Cross Mountains; Plavinas Latvia; Elgin; Boghole; Daugava MDF; Matusevich Severnaya Zemlya; Ellesmere				502; Cloutier, 1996; Whiteaves, 1881; Jarvik, 1996; White 961, Dineley 1996l Gorizdro- K 1950; Lebedev et al 2010; Downs et al. 2011
Eusthenopteron		Sarcopterygii	Osteolepiformes	Tristichopteridae	Devonian	Upper	Frasnian						BA 0-2?
Eusthenopteron	kurshi	Sarcopterygii	Osteolepiformes	Tristichopteridae	Devonian	Middle	Givetian					Gauja, Latvia	BA 0-1			Forey et al 2000
Fleurantia	denticulata	Sarcopterygii			Devonian	Upper	Frasnian			Escuminac		Miguasha, Canada	BA 0-2?			Cloutier 1996
Ganorhynchus	sp.	Sarcopterygii	Dipnomorpha	Dipteridae	Devonian	Upper	Famennian					Catskill	BA 0			Vorobyeva & Obruchev 1967
Ganorhynchus	beecheri	Sarcopterygii	Dipnomorpha	Dipteridae	Devonian	Upper	Frasnian	Chautauquan	Chemung Group			Warren, Pennsylvania				Eastman 1907
Ganorhynchus	rigauxi	Sarcopterygii	Dipnomorpha	Dipteridae	Devonian	Upper	Frasnian			Ferwues Fromation		Gladbach, Ferques France; Chemung; CDF Russia				Orvig 1961; Cloutier and Candelier 1995; Andrews 1967; Lebedev et al 2010
Ganorhynchus	sp.	Sarcopterygii	Dipnomorpha	Dipteridae	Devonian	Upper	Frasnian					Gladbach, Ferques France; Chemung; CDF Russia				Orvig 1961; Cloutier and Candelier 1995; Andrews 1967; Lebedev et al 2010
Ganorhynchus	caucasius	Sarcopterygii	Dipnomorpha	Dipteridae	Devonian	Upper						USSR				Marshall 1986; Krupina 1979
Ganorhynchus	splendens	Sarcopterygii	Dipnomorpha	Dipteridae	Devonian	Middle						Europe; US				Marshall 1986; Gross 1937, 1965
Gavinia	sp.	Sarcopterygii			Devonian	Upper	Frasnian					Gogo, WA	BA 3-4			Young 2010
Geptolepis	donensis	Sarcopterygii	Osteolepiformes		Devonian	Upper	Frasnian					Gogo (W Australia)				Vorobyeva ana Lebedev 1987; Lebedev et al 2010
Glyptolepis	paucidens	Sarcopterygii	Porolepiformes	Holoptychiidae	Devonian	Middle	Eifelian			Burtnieki Formation		Parnu, Baltic; Albanov Fm; Narva, Baltic; Vstrechnaya; Achanarras; Cruaday, Black Park, Den of Findon; Tynet Burn				Luksevics et al., 2010; Dineley 1999
Glyptolepis	leptopterus	Sarcopterygii	Porolepiformes	Holoptychiidae	Devonian	Middle	Eifelian					Parnu, Baltic; Albanov Fm; Narva, Baltic; Vstrechnaya; Achanarras; Cruaday, Black Park, Den of Findon; Tynet Burn				Luksevics et al., 2010; Dineley 1999
Glyptolepis	quadrata	Sarcopterygii	Porolepiformes	Holoptychiidae	Devonian	MIddle	Eifelian	Narova Regional Stage			Saba, Ruya, Lemovzha and Khotnezha	Leningrad Region, Russia				Ivanov and Lebedev 2011; Eichwald
Glyptolepis		Sarcopterygii	Porolepiformes	Holoptychiidae	Devonian	Middle	Eifelian					Parnu, Baltic	BA 0			Luksevics et al 2010; Dineley 1999
Glyptolepis	sp.	Sarcopterygii	Porolepiformes	Holoptychiidae	Devonian	Upper	Famennian					Oryol, Russia; Evieux; MDF				Lebedev, 1995; Lebedev et al 2010
Glyptolepis	dellei	Sarcopterygii	Porolepiformes	Holoptychiidae	Devonian	Upper	Famennian					Oryol, Russia; Evieux; MDF				Lebedev, 1995; Lebedev et al 2010
Glyptolepis	benedeni	Sarcopterygii	Porolepiformes	Holoptychiidae	Devonian	Upper	Frasnian			Beaulieu Formation	Cambresèque Member	Pas-de-Calais, France				Cloutier and Candilier 1995
Glyptolepis	multistriatus	Sarcopterygii	Porolepiformes	Holoptychiidae	Devonian	Upper	Frasnian			Beaulieu Formation	Cambresèque Member	Pas-de-Calais, France				Cloutier and Candilier 1995
Glyptolepis	radians	Sarcopterygii	Porolepiformes	Holoptychiidae	Devonian	Upper	Frasnian			Beaulieu Formation	Cambresèque Member	Pas-de-Calais, France				Cloutier and Candilier 1995
Glyptolepis	sp.	Sarcopterygii	Porolepiformes	Holoptychiidae	Devonian	Upper	Frasnian					Gogo, WA	BA 3-4			Lebedev et al 2010; Downs et al 2011
Glyptolepis	baltica	Sarcopterygii	Porolepiformes	Holoptychiidae	Devonian	Middle	Givetian			Gauja and Amata Formation	Sietipi and Lode	Estonia; Latvia				Mark-Kurik 2000
Glyptolepis		Sarcopterygii	Porolepiformes	Holoptychiidae	Devonian	Middle	Givetian					Caithness, Scotland	BA 0			Dineley 1999
Glyptopomus	bystrowi	Sarcopterygii	Osteolepiformes		Devonian	Upper	Famennian					Portishead. Evieux; Oryol; Venta Latvia; Red Hill; Chaffee; Rosebrae				502; Dineley, 1999; Janvier and Clement 2005; Bryant and Johnson 1936
Glyptopomus	elginensis	Sarcopterygii	Osteolepiformes		Devonian	Upper	Famennian					Portishead. Evieux; Oryol; Venta Latvia; Red Hill; Chaffee; Rosebrae				502; Dineley, 1999; Janvier and Clement 2005; Bryant and Johnson 1936
Glyptopomus	kinnairdi	Sarcopterygii	Osteolepiformes		Devonian	Upper	Famennian			Evieux Formation		Portishead. Evieux; Oryol; Venta Latvia; Red Hill; Chaffee; Rosebrae				502; Dineley, 1999; Janvier and Clement 2005; Bryant and Johnson 1936
Glyptopomus	minor	Sarcopterygii	Osteolepiformes		Devonian	Upper	Famennian					Portishead. Evieux; Oryol; Venta Latvia; Red Hill; Chaffee; Rosebrae				502; Dineley, 1999; Janvier and Clement 2005; Bryant and Johnson 1936
Glyptopomus	sayerei	Sarcopterygii	Osteolepiformes		Devonian	Upper	Famennian			Catskill Beds		Portishead. Evieux; Oryol; Venta Latvia; Red Hill; Chaffee; Rosebrae				502; Dineley, 1999; Janvier and Clement 2005; Bryant and Johnson 1936
Glyptopomus	sp.	Sarcopterygii	Osteolepiformes		Devonian	Upper	Famennian					Portishead. Evieux; Oryol; Venta Latvia; Red Hill; Chaffee; Rosebrae				502; Dineley, 1999; Janvier and Clement 2005; Bryant and Johnson 1936
Glyptopomus	sp.	Sarcopterygii			Devonian	Upper	Frasnian					Gogo, WA	BA 3-4			Moloshnikov 2007; Lebedev et al 2010
Glyptopomus	traquairi	Sarcopterygii	Osteolepiformes		Devonian	Upper	Frasnian			Coumiac Formation		Montagne Noire, Herault, France				Blieck et al 2000
Gogodipterus	paddyensis	Sarcopterygii			Devonian	Upper	Frasnian					Gogo, WA	BA 3-4			Marshall 1991
Gogonasus	andrewsae	Sarcopterygii	Crossopterygii	Osteolepidae	Devonian	Upper	Frasnian			Gogo Formation		Gogo, Western Australia				USNM V
Gogonasus	sp.	Sarcopterygii	Crossopterygii	Osteolepidae	Devonian	Upper	Frasnian			Gogo Formation		Gogo, WA	BA 3-4
Gooloogongia	loomesi	Sarcopterygii			Devonian	Upper	Famennian					Canowindra, NSW	BA 0			Johanson et al 2000
Grenfellia	meemanae	Sarcopterygii	Osteolepiformes		Devonian	Upper	Famennian					Grenfell				Burrow, 1997?
Griphognathus	sculpta	Sarcopterygii	Dipnomorpha	Holodontidae	Devonian	Upper	Famennian					Europe				Schultze 1969; Marshall 1986
Griphognathus	minutidens	Sarcopterygii	Dipnomorpha	Holodontidae	Devonian	Middle	Givetian					Red HIll Nevada				Vorobyeva and Obruchev 1967; Gross 1956; Schultze 2010
Grossipterus	sp.	Sarcopterygii	Dipnoiformes	Dipteridae	Devonian	Upper	Famennian					Plavsk CDF				Lebedev 2010
Grossipterus	sp.	Sarcopterygii	Dipnoiformes	Dipteridae	Devonian	Upper	Frasnian					Gogo, WA	BA 3-4			Lebedev et al 2010
Grossipterus	crassus	Sarcopterygii	Dipnoiformes	Dipteridae	Devonian	Middle	Givetian					Gauja, Latvia	BA 0-1			Forey et al 2000
Grossius	aragonensis	Sarcopterygii	Onychodontida	Onychodontidae	Devonian	Upper	Frasnian					Spain				Mondejar-Fernandez 2019; Schultze 1973
Gyroptychius	agassizi	Sarcopterygii	Osteolepiformes	Osteolepididae	Devonian	Middle	Eifelian					Parnu, Baltic; Narva, Baltic; Cruaday; Black Park; Den of Findon; Tynet Burn				Luksevics et al., 2010; Dineley, 1999
Gyroptychius	australis	Sarcopterygii	Osteolepiformes	Osteolepididae	Devonian	Middle	Eifelian					Wee Jasper				Hunt and Young, 2010
Gyroptychius	cuspldatus	Sarcopterygii	Osteolepiformes	Osteolepididae	Devonian	Middle	Eifelian			Narva Formation	Leivu and Kemave Member	Estonia; Latvia				Mark-Kurik 2000
Gyroptychius	grossi	Sarcopterygii	Osteolepiformes	Osteolepididae	Devonian	Middle	Eifelian			Narva Formation	Leivu and Kemave Member	Latvia				Mark-Kurik 2000
Gyroptychius	latvicus	Sarcopterygii	Osteolepiformes	Osteolepididae	Devonian	Middle	Eifelian			Parnu Formation	Tori Member	Latvia				Mark-Kurik 2000
Gyroptychius		Sarcopterygii	Osteolepiformes	Osteolepididae	Devonian	Middle	Eifelian					Parnu, Baltic	BA 0			Luksevics et al 2010; Dineley 1999
Gyroptychius	elgae	Sarcopterygii	Osteolepiformes	Osteolepididae	Devonian	Upper	Famennian					Chafee				Schultze and Chorn 2008
Gyroptychius	pauli	Sarcopterygii	Osteolepiformes	Osteolepididae	Devonian	Upper	Famennian			Arukuia Formation		Chafee; Latvia; Estonia				Schultze and Chorn 2008; Mark-Kurik 2000
Gyroptychius	sp.	Sarcopterygii	Osteolepiformes	Osteolepididae	Devonian	Upper	Famennian					Chafee				Schultze and Chorn 2008
Gyroptychius	anarcticus	Sarcopterygii	Osteolepiformes	Osteolepididae	Devonian	Middle	Givetian					Orcadian lake; East Greenland, Aztec, Burtneiki				502; Dineley, 1999; Traill, 1841
Gyroptychius	agassizi	Sarcopterygii	Osteolepiformes	Osteolepididae	Devonian	Middle	Givetian					Orcadian lake; East Greenland, Aztec, Burtneiki				502; Dineley, 1999; Traill, 1841
Gyroptychius	dolichotatus	Sarcopterygii	Osteolepiformes	Osteolepididae	Devonian	Middle	Givetian					Orcadian lake; East Greenland, Aztec, Burtneiki				502; Dineley, 1999; Traill, 1841
Gyroptychius	elgae	Sarcopterygii	Osteolepiformes	Osteolepididae	Devonian	Middle	Givetian					Orcadian lake; East Greenland, Aztec, Burtneiki				502; Dineley, 1999; Traill, 1841
Gyroptychius	greenlandicus	Sarcopterygii	Osteolepiformes	Osteolepididae	Devonian	Middle	Givetian					Orcadian lake; East Greenland, Aztec, Burtneiki				502; Dineley, 1999; Traill, 1841
Gyroptychius		Sarcopterygii	Osteolepiformes	Osteolepididae	Devonian	Middle	Givetian					Caithness, Scotland	BA 0			Dineley 1999
Gyroptychius	australis	Sarcopterygii	Osteolepiformes	Osteolepididae	Devonian	Lower-Middle	Emsian-Eifelian			Hatchery Creek (late)		Wee Jasper	BA 0			Hunt & Young 2011
Gyroptychius	sp.	Sarcopterygii	Osteolepiformes	Osteolepididae	Devonian	Lower	Emsian					Hatchery Creek (late)				Hunt and Young 2011
Hamodus	sp.	Sarcopterygii			Devonian	Middle	Eifelian					Vstrachnaya	BA 0			Luksevics et al 2010
Hamodus	lutkevitshi	Sarcopterygii	Crossopterygii	Holoptychidae	Devonian	Middle	Givetian			Burtnieki	Koorkuia, Abava	Estonia; Latvia				Mark-Kurik 2000
Hamodus (= Glyptolepis)	lutkevitshi	Sarcopterygii	Crossopterygii	Holoptychidae	Devonian	Middle	Givetian					Burtneiki (abava, korkula)				Obruchev 1933; Vorobyeva and Obruchev 1967
Harajicadipterus	youngi	Sarcopterygii	Dipnomorpha		Devonian	Middle	Givetian					Harajica Australia				Forey et al., 2000; Kleesment and Mark-Kurik 1997; Vorobyeva and Obruchev 1967
Heddleichthys	dalgliesiensis	Sarcopterygii			Devonian	Upper	Famennian					Dura den	BA 0			Snitting 2009
Heimenia	ensis	Sarcopterygii	Dipnomorpha		Devonian	MIddle	Eifelian			Wood Bay Formation	Verdalen Member	Spitsbergen, Svalbard archipelago, Norway				Mondejar-Fernandez 2012
Heimenia	sp.	Sarcopterygii			Devonian	Lower	Emsian			Chuandong Formation		Qujing, Yunnan				Zhao, 2010
Heimenia	sp.	Sarcopterygii	Dipnomorpha		Devonian	Middle	Givetian					Haikou	BA 1			Pan & Dineley 1988; Wang 1986
Heliodus	lesleyi	Sarcopterygii	Dipnomorpha		Devonian	Upper	Frasnian		Chemung Group	Chemung Conglomerate		Gogo, WA; Warren, Pennsylvania	BA 3-4			Vorobyeva & Obruchev 1967; eastman 1907
Holodipterus	kiprijanowi	Sarcopterygii	Dipnomorpha	Holodontidae	Devonian	Upper	Famennian					Oryol, Russia; Poland; Timan; Plavsk				Lebedev, 1995; Andrews 1967; Lebedev et al 2010
Holodipterus	gogensis	Sarcopterygii	Dipnomorpha	Holodontidae	Devonian	Upper	Frasnian					Gogo; Holy Cross Mountains				Long 2007; Vorobyeva and Obruchev 1967, Gor-Kuz 1950
Holodipterus	sanctacrucensis	Sarcopterygii	Dipnomorpha	Holodontidae	Devonian	Upper	Frasnian					Gogo; Holy Cross Mountains				Long 2007; Vorobyeva and Obruchev 1967, Gor-Kuz 1950
Holopterygius	nudus	Sarcopterygii			Devonian	Upper	Frasnian					Gogo, WA	BA 3-4			Orvig 1961; Martin & Janvier 1977; Hairpetian 1998; Lebedev et al 2009
Holoptychius	sp.	Sarcopterygii	Porolepiformes	Holoptychiidae	Devonian	Middle	Eifelian					Achanarras				Dineley 1999
Holoptychius	flemingi	Sarcopterygii	Porolepiformes	Holoptychiidae	Devonian	Upper	Famennian
Holoptychius	hallii	Sarcopterygii	Porolepiformes	Holoptychiidae	Devonian	Upper	Famennian			Catskill Beds		Delhi, New York				Eastman 1907
Holoptychius	murchisoni	Sarcopterygii	Porolepiformes	Holoptychiidae	Devonian	Upper	Famennian
Holoptychius	nobillisimus	Sarcopterygii	Porolepiformes	Holoptychiidae	Devonian	Upper	Famennian
Holoptychius	radiatus	Sarcopterygii	Porolepiformes	Holoptychiidae	Devonian	Upper	Famennian			Catskill Beds		Blossburg, Pennsylvania				Eastman 1907
Holoptychius	americanus	Sarcopterygii	Porolepiformes	Holoptychiidae	Devonian	Upper	Frasnian	Chautauquan	Chemung Group			Delaware County, New York; Pennsylvania				Eastman 1907
Holoptychius	bergmanni	Sarcopterygii	Porolepiformes	Holoptychiidae	Devonian	Upper	Frasnian					Miguasha, Cuche Colombia; Kursk; Holy Cross Mountains; Stolbovo; Imula; Chemung; Edenkillie; Boghole; Timan; Donets Basin; Plavinas Baltic; Dubnik MDF; Matusevich Severnaya Zemlya; Ellesmere				Cloutier and Schultze, 1996; Janvier and Villarroel, 2000; Moloshnikov 2007; Gorizdro-Kulczycka 1950; Lebedev et al., 2009; Andrews 1967; Lebedev et al; 2010; Downs et al. 2011
Holoptychius	decorata	Sarcopterygii	Porolepiformes	Holoptychiidae	Devonian	Upper	Frasnian					Miguasha, Cuche Colombia; Kursk; Holy Cross Mountains; Stolbovo; Imula; Chemung; Edenkillie; Boghole; Timan; Donets Basin; Plavinas Baltic; Dubnik MDF; Matusevich Severnaya Zemlya; Ellesmere				Cloutier and Schultze, 1996; Janvier and Villarroel, 2000; Moloshnikov 2007; Gorizdro-Kulczycka 1950; Lebedev et al., 2009; Andrews 1967; Lebedev et al; 2010; Downs et al. 2011
Holoptychius	filosus	Sarcopterygii	Porolepiformes	Holoptychiidae	Devonian	Upper	Frasnian	Chautauquan	Chemung Group			Pennsylvania				Eastman 1907
Holoptychius	giganteus	Sarcopterygii	Porolepiformes	Holoptychiidae	Devonian	Upper	Frasnian					Miguasha, Cuche Colombia; Kursk; Holy Cross Mountains; Stolbovo; Imula; Chemung; Edenkillie; Boghole; Timan; Donets Basin; Plavinas Baltic; Dubnik MDF; Matusevich Severnaya Zemlya; Ellesmere				Cloutier and Schultze, 1996; Janvier and Villarroel, 2000; Moloshnikov 2007; Gorizdro-Kulczycka 1950; Lebedev et al., 2009; Andrews 1967; Lebedev et al; 2010; Downs et al. 2011
Holoptychius	granulatus	Sarcopterygii	Porolepiformes	Holoptychiidae	Devonian	Upper	Frasnian	Chautauquan	Chemung Group			Northern Pennsylvania				Eastman 1907
Holoptychius	jarviki	Sarcopterygii	Porolepiformes	Holoptychiidae	Devonian	Upper	Frasnian					Miguasha, Cuche Colombia; Kursk; Holy Cross Mountains; Stolbovo; Imula; Chemung; Edenkillie; Boghole; Timan; Donets Basin; Plavinas Baltic; Dubnik MDF; Matusevich Severnaya Zemlya; Ellesmere				Cloutier and Schultze, 1996; Janvier and Villarroel, 2000; Moloshnikov 2007; Gorizdro-Kulczycka 1950; Lebedev et al., 2009; Andrews 1967; Lebedev et al; 2010; Downs et al. 2011
Holoptychius	nobillissimus	Sarcopterygii	Porolepiformes	Holoptychiidae	Devonian	Upper	Frasnian					Miguasha, Cuche Colombia; Kursk; Holy Cross Mountains; Stolbovo; Imula; Chemung; Edenkillie; Boghole; Timan; Donets Basin; Plavinas Baltic; Dubnik MDF; Matusevich Severnaya Zemlya; Ellesmere				Cloutier and Schultze, 1996; Janvier and Villarroel, 2000; Moloshnikov 2007; Gorizdro-Kulczycka 1950; Lebedev et al., 2009; Andrews 1967; Lebedev et al; 2010; Downs et al. 2011
Holoptychius	quebecensis	Sarcopterygii	Porolepiformes	Holoptychiidae	Devonian	Upper	Frasnian					Scaumenac Bay, Quebec				Eastman 1907
Holoptychius	scheii	Sarcopterygii	Porolepiformes	Holoptychiidae	Devonian	Upper	Frasnian					Miguasha, Cuche Colombia; Kursk; Holy Cross Mountains; Stolbovo; Imula; Chemung; Edenkillie; Boghole; Timan; Donets Basin; Plavinas Baltic; Dubnik MDF; Matusevich Severnaya Zemlya; Ellesmere				Cloutier and Schultze, 1996; Janvier and Villarroel, 2000; Moloshnikov 2007; Gorizdro-Kulczycka 1950; Lebedev et al., 2009; Andrews 1967; Lebedev et al; 2010; Downs et al. 2011
Holoptychius	sp.	Sarcopterygii	Porolepiformes	Holoptychiidae	Devonian	Upper	Frasnian					Miguasha, Cuche Colombia; Kursk; Holy Cross Mountains; Stolbovo; Imula; Chemung; Edenkillie; Boghole; Timan; Donets Basin; Plavinas Baltic; Dubnik MDF; Matusevich Severnaya Zemlya; Ellesmere				Cloutier and Schultze, 1996; Janvier and Villarroel, 2000; Moloshnikov 2007; Gorizdro-Kulczycka 1950; Lebedev et al., 2009; Andrews 1967; Lebedev et al; 2010; Downs et al. 2011
Holoptychius	tuberculatus	Sarcopterygii	Porolepiformes	Holoptychiidae	Devonian	Upper	Frasnian			Elbert Formation		Devon Point, Colorado				Eastman 1907
Holoptychius	tuberculatus	Sarcopterygii	Porolepiformes	Holoptychiidae	Devonian	Upper	Frasnian	Chautauquan	Chemung Group			Le Roy, Bradford County, Pennsylvania				Eastman 1907
Holoptychius		Sarcopterygii	Porolepiformes	Holoptychiidae	Devonian	Upper	Frasnian						BA 0-2?
Holoptychius		Sarcopterygii	Porolepiformes	Holoptychiidae	Devonian	Middle	Givetian					Caithness, Scotland	BA 0			Dineley 1999
Holoptychius	flabellatus	Sarcopterygii	Crossopterygii	Holoptychidae	Devonian	Upper	Famennian			Catskill Beds		Luzerne Country, Pennsylvania				USNM V	Daeschler et al 2019
Holoptychius	notidus	Sarcopterygii	Crossopterygii	Holoptychidae	Devonian					Catskill Beds		Pennsylvania				USNM V
Holoptychius	nobilissimus	Sarcopterygii	Crossopterygii	Holoptychidae	Devonian	Upper						Russia				USNM V
Hongkongichthys	youngi	Sarcopterygii			Devonian	Middle	Givetian			Bluff Head Formation		Hong Kong				Zhu 2000; Liu Y. & Wang N. & Lee 1997
Howidipterus	donnae	Sarcopterygii	Dipnomorpha		Devonian	Upper	Frasnian					Mount Howitt, Victoria				Long, 1992
Howidipterus		Sarcopterygii			Devonian	Middle	Givetian			Aztec		Howitt	BA 0			Long 1992
Hyneria	lindae	Sarcopterygii			Devonian	Upper	Famennian					Red Hill	BA 0			Daeschler et al 2003
Ichnorhynchus	kurnai	Sarcopterygii	Dipnomorpha		Devonian	Lower	Emsian					Russia				Campbell et al., 2009
Iowadipterus	halli	Sarcopterygii	Dipnomorpha		Devonian	Middle	Givetian					Ceder Valley, Iowa				Schultze, 1992
Iranorhynchus	seysdemamii	Sarcopterygii			Devonian	Upper	Frasnian					Gogo, WA	BA 3-4			Jensen 1973; Lebedev et al 2009; Vorobyeva & Obruchev 1967
Jarvikia	lebedevi	Sarcopterygii	Dipnomorpha, Fluerantiidae		Devonian	Upper	Famennian					East Greenland; Evieux; Oryol				Lehman, 1959; Blom et al., 2007; Matt pers. comm.; Krupina, 1999
Jarvikia	n. sp.	Sarcopterygii	Dipnomorpha, Fluerantiidae		Devonian	Upper	Famennian					East Greenland; Evieux; Oryol				Lehman, 1959; Blom et al., 2007; Matt pers. comm.; Krupina, 1999
Jarvikia	arctica	Sarcopterygii	Dipnomorpha, Fluerantiidae		Devonian	Upper	Famennian					East Greenland; Evieux; Oryol				Lehman, 1959; Blom et al., 2007; Matt pers. comm.; Krupina, 1999
Jarvikina	wenjukowi	Sarcopterygii	Osteolepiformes; Tristichopteridae		Devonian	Upper	Frasnian					Baltic; Stolbovo; Timan				Vorobyeva, 1977; Ahlberg and Johansen, 1997; Rohon 1889; Lebedev et al., 2009; Lebedev et al 2010
Kenichthys	campbelli	Sarcopterygii			Devonian	Lower	Emsian					Jiucheng fauna, Chuandong Fm				Zhao & Zhu 2010
Kenichthys	campbelli	Sarcopterygii			Devonian	Lower	Emsian			Chuandong Formation		Qujing, Yunnan				Zhao, 2010
Koharalepis	jarvikii	Sarcopterygii			Devonian	Middle	Givetian			Aztec			BA 0			Young et al 1992
Laccognathus	sp.	Sarcopterygii	Porolepiformes	Holoptychiidae	Devonian	Middle	Eifelian					Vstrachnaya	BA 0			Luksevics et al 2010
Laccognathus	embryi	Sarcopterygii	Porolepiformes	Holoptychiidae	Devonian	Upper	Frasnian					Gogo, WA	BA 3-4			Moloshnikov 2007; Vorobyeva 2006; Upeniece 2001; Lebedev et al 2010; Downs te al 2011
Laccognathus	grossi	Sarcopterygii	Porolepiformes	Holoptychiidae	Devonian	Middle	Givetian					Gauja, Latvia	BA 0			Vorobyeva 2006
Laccognathus	panderi	Sarcopterygii	Porolepiformes	Holoptychiidae	Devonian	Middle	Givetian					Gauja, Latvia	BA 0			Vorobyeva 2006
Lamnodus	minor	Sarcopterygii	Porolepiformes		Devonian	Upper	Frasnian					Belgium				Cloutier and Candilier 1995
Lamprotolepis	verrucosa	Sarcopterygii			Devonian	Upper	Famennian					East Siberia				Vorobyeva 1977
Langlieria	socqueti	Sarcopterygii			Devonian	Upper	Famennian			Evieux		Belgium	BA 0			Clement et al 2009
Latvius	obrutus	Sarcopterygii	Osteolepiformes/Dipnomorpha		Devonian	Upper	Famennian					Horton Group; Latvia				Grenier, 1977; Vorobyeva, 1977; Friedman et al., 2007
Latvius	porosus	Sarcopterygii	Osteolepiformes/Dipnomorpha		Devonian	Upper	Famennian					Horton Group; Latvia				Grenier, 1977; Vorobyeva, 1977; Friedman et al., 2007
Latvius	grewingki	Sarcopterygii			Devonian	Upper	Frasnian					Gogo, WA; Mt Snetnaya (Baltic States); Oberplattenkalk	BA 1-4			Orvig 1961; Lebedev et al 2010
Latvius	niger	Sarcopterygii			Devonian	Upper	Frasnian					Gogo, WA; Mt Snetnaya (Baltic States); Oberplattenkalk	BA 1-4			Orvig 1961; Lebedev et al 2010
Latvius	sp	Sarcopterygii	Osteolepiformes	Osteolepididae	Devonian	Middle	Givetian					Gauja, Latvia	BA 0-1			Forey et al 2000
Lepidosiren	paradoxa	Sarcopterygii	Dipnomorpha	Lepidosirenidae	Devonian							Peru				USNM V
Litoptychius	bryanti	Sarcopterygii			Devonian	Upper	Famennian			Chaffee Group			BA 2-4			Coates & Friedman 2010
Livoniana	multidentata	Sarcopterygii	Elpistostege		Devonian	Middle	Givetian					Gauja Latvia				Ahlberg et al., 2000
Luckeus	abudda	Sarcopterygii	Onychodont	Onychodontidae	Devonian	Middle	Givetian					Amadeus Basin				Clement 2009; Young and Schultze 2005
Lukeus	abbuda	Sarcopterygii	Onychodontiformes		Devonian	MIddle	Eifelian					Australia				Johanson et al 2007; Young and Schultze, 2005
Mahalalepis	resima	Sarcopterygii			Devonian	Middle	Givetian			Aztec			BA 0			Young & Long 2005
Mandageria	fairfaxi	Sarcopterygii			Devonian	Upper	Famennian					Canowindra, NSW	BA 0			Ahlberg & Johansen 1997; Johansen & Ahlberg 1997
Marsdenichthys	longiocciptus	Sarcopterygii			Devonian	Upper	Frasnian					Gogo, WA	BA 3-4			Young 2010
Medoevia	lata	Sarcopterygii	Ostelepid: Megalichthyidae		Devonian	Upper	Famennian					Tula				Lebedev, 1995 in Snyder, 2006
Meemania	eos	Sarcopterygii			Devonian	Lower	Lochkovian					Xitun fauna; Cuifengshan Fm				Zhu & Fan 1995; Wang et al. 2012
Meemannia	eos	Sarcopterygii			Devonian	Lower	Lochkovian			Cuifengshan Formation		Guangxi, Yunnan, China				Zhao, 2010
Megadonichthys	kurikae	Sarcopterygii	Osteolepiformes	Osteolepididae	Devonian	Middle	Givetian					Gauja, Latvia	BA 0-1			Ahlberg et al 2000
Megadonichthys	sp.	Sarcopterygii	Osteolepiformes	Osteolepididae	Devonian	Middle	Givetian	Aruküla Regional Stage				Leningrad Region, right bank of the Luga River, Tverdyati village				Ivanov and Lebedev 2011
Megalichthys	sp.	Sarcopterygii			Devonian	Upper	Famennian			Evieux		Belgium	BA 0			Janvier & Clement 2005
Megapomus	heckeri	Sarcopterygii	Osteolepiformes	Megalichthyidae	Devonian	Upper	Famennian			Bilovo Formation		Lipetsk Region, Russia				Lebedev 2020
Megistolepis	sp.	Sarcopterygii	Osteolepiformes; Megalichthyidae		Devonian	Upper	Famennian					Tula				Vorobyeva 1977; Lebedev 2009
Megistolepis	klementzi	Sarcopterygii			Devonian	Upper	Frasnian					Gogo, WA	BA 3-4			Janvier et al 2007
Melanognathus	canadensis	Sarcopterygii	Dipnomorpha		Devonian	Lower	Emsian			Bear Rock			BA 1-3			Schultze 2000
Miguashaia	bureaui	Sarcopterygii	Actinistia	Miguashaiidae	Devonian	Upper	Frasnian			Escuminae Formation		Québec, Canada				Cloutier and Forey, 1991
Miguashaia	grossi	Sarcopterygii	Diplocercidiformes	Miguashaiidae	Devonian	Upper	Frasnian			Escuminac		Miguasha, Canada	BA 0-2?			Cloutier 1996
Miguashaia	grossi	Sarcopterygii	Diplocercidiformes	Miguashaiidae	Devonian	Middle	Givetian					Gauja, Latvia	BA 0-1			Forey et al 2000
Muranjilepis	winterensis	Sarcopterygii	Osteolepida; Osteolepididae		Devonian	Middle	Givetian					Amadeus Basin				Clement 2009; Young and Schultze 2005
Nasogaluakus	chorni	Sarcopterygii			Devonian	Lower	Emsian			Bear Rock			BA 1-3			Schultze 2000
Nesides	heiligenstockiensis	Sarcopterygii			Devonian	Upper	Frasnian					Gogo, WA	BA 3-4			Jessen 1973
Nesides	schmidti	Sarcopterygii			Devonian	Upper	Frasnian					Gogo, WA	BA 3-4			Jessen 1973
New Osteolepiform	sp.	Sarcopterygii	Osteolepiformes		Devonian	Lower	Emsian					Hatchery Creek (late)				Hunt and Young 2011
Nielsenia	nordica	Sarcopterygii	Dipnomorpha	Phaneropleuridae	Devonian	Upper	Famennian					Greenland				Lehman 1959; Marshall 1987
Nilsenia	nordica	Sarcopterygii			Devonian	Upper	Famennian					East Greenland	BA 0			Blom et al 2007
Notorhizodon	mackelveyi	Sarcopterygii			Devonian	Upper	Frasnian					Gogo, WA	BA 3-4			Johanson et al 2000
Notorhizodon	mackelveyi	Sarcopterygii			Devonian	Middle	Givetian			Aztec			BA 0			Young & Long 2005
Oervigia	nordica	Sarcopterygii	Dipnomorpha		Devonian	Upper	Famennian					East Greenland				Lehman, 1959; Blom et al., 2007
Oervigia	sp.	Sarcopterygii			Devonian	Upper	Frasnian					Gogo, WA	BA 3-4			Janvier et al 2007; Janvier 1980
Onychodontid	sp.	Sarcopterygii	Onychodontida		Devonian	Lower	Emsian					Hatchery Creek				Hunt and Young 2012
Onychodus	sp.	Sarcopterygii			Devonian	Middle	Eifelian			Dangdua-Lure Formations		Zoige and Tewo, China				Zhao, 2010
Onychodus	sp.	Sarcopterygii	Onychodont	Onychodontidae	Devonian	Lower	Emsian					Akka, Morocco; Burrinjack	BA 0			Lehman 1976; Lindley 2002
Onychodus	sp.	Sarcopterygii	Onychodont	Onychodontidae	Devonian	Lower	Emsian					Akka, Morocco; Taemas LS, Burrinjack				Lehman, 1976; Lindley, 2002
Onychodus	yassensis	Sarcopterygii	Onychodont	Onychodontidae	Devonian	Lower	Emsian					Akka, Morocco; Taemas LS, Burrinjack				Lehman, 1976; Lindley, 2002
Onychodus	ortoni	Sarcopterygii	Onychodont	Onychodontidae	Devonian	Upper	Famennian			Huron Shale		Franklin County, Ohio				Eastman 1907
Onychodus	sp.	Sarcopterygii	Onychodont	Onychodontidae	Devonian	Upper	Famennian					Lithuania; Kyrgyzstan; Rybnitsa; Diahua; Plavsk CDF				2; Vorobyeva and Panteleyev 2005; Krupina 1987; Zhao and Zhu 2010; Lebedev et al 2010
Onychodus	anglicus	Sarcopterygii	Onychodont	Onychodontidae	Devonian	Upper	Frasnian				Lower Old Red Sandstone Passage Beds	Ledbury, Hertfordshire, England				Mondejar-Fernandez 2019; Woodward 1888
Onychodus	articus	Sarcopterygii	Onychodont	Onychodontidae	Devonian	Upper	Frasnian					Spitzbergen, Norway				Mondejar-Fernandez 2019; Woodward 1889
Onychodus	eriensis	Sarcopterygii	Onychodont	Onychodontidae	Devonian	Upper	Frasnian					North America				Mondejar-Fernandez 2019; Mann, Rudkin, Evans, & Laflamme 2017
Onychodus	firouzi	Sarcopterygii	Onychodont	Onychodontidae	Devonian	Upper	Frasnian					Kerman; Kursk; Holy Cross Mountains; Beaulieu; Ferques; Chemung; Bad Wildungen; Timas				Janvier and Martin, 1979; Moloshnikov 2007; Gorizdro-Kulczycka 1950; Derycke et al., 1995; Andrews 1967; Lebedev et al 2010
Onychodus	hopkinsi	Sarcopterygii	Onychodont	Onychodontidae	Devonian	Upper	Frasnian					Kerman; Kursk; Holy Cross Mountains; Beaulieu; Ferques; Chemung; Bad Wildungen; Timas				Janvier and Martin, 1979; Moloshnikov 2007; Gorizdro-Kulczycka 1950; Derycke et al., 1995; Andrews 1967; Lebedev et al 2010
[truncated: 1,692 more rows]

## Sheet: Jawless
Gnathostomes Early Occurrences
Genus	species	Division	Order	Family	System	Series	Stage	Regional Stage	Group	Formation	Member	Area (City, State, Country, etc)	Paleoenvironment/ BA Zone	Lower Age	Upper Age	Taxon Citation	Age Citation
Euphanerops	longaervus	Anaspida	Not Anaspid?	Euphaneropidae	Devonian	Frasnian	BJ-BM spores			Escuminac		Miguasha	BA1-2	380	376	Obruchev 1970; Cloutier et al. 1996
Legendrelepis	parenti	Anaspida	Not Anaspid?	Euphaneropidae	Devonian	Frasnian	BJ-Bm spores/ovalis-bifuratus conodonts			Escuminac		Miguasha	BA1-2	380	376	Janvier 1996; Cloutier et al. 1996
Endeiolepis	aneri	Anaspida	Not Anaspid? Endeiolepiformes	Endeiolepididae	Devonian	Frasnian				Escuminac		Miguasha	BA1-2	380	376	Obruchev 1970; Cloutier et al. 1996; Brugghen, 2015; Cloutier et al, 2011
Euphanerops	longaevus	Anaspida			Devonian	Frasnian						Miguasha
Kerreralepis	carinata	Anaspida	Birkeniida	Incertae	Devonian	Lockhovian			Old Red Sandstone	Kerrera Sandstone		Ardmore, Kerrera Island, Inner Hebrides, Scotland	BA0-1	419	417	Blom 2012' Blom et al. 2002
Septentrionia	seducta	Anaspida	Birkeniida	Septentrioniidae	Devonian	Lower	Lockhovian			Chester Bjerg Fm	Monument	Halls Land, Northern Greenland	BA2?	419	417	Blom et al. 2002
Septentrionia	lancifera	Anaspida	Birkeniida	Septentrioniidae	Devonian	Lower	Lockhovian				Read Bay	Cornwallis Island Arctic Canada	BA3?	419	417	Blom et al. 2002
Vilkitskilepis	valentinae	Anaspida	Birkeniida	?Pterygolepididae	Devonian	Lower	Lockhovian			Severnaya Zemlya		Pod'emnaya River, October Revolution Island, Severnaya Zemlya, Russia	BA0	419	416	Marss , 2002
Achanerella	trewini	Anaspida	Euphanerida	Euphaneropidae	Devonian	Middle	Eifelian				Archanarras Limestone Member	Archanarras Quarry, Caithness, Scotland				Brugghen, 2015; Newman, 2002
Septentrionia	lancifera	Anaspida			Devonian		Lochkovian					Arctic Canada				Blom et al 2007
Septentrionia	seducta	Anaspida			Devonian		Lochkovian					Arctic Canada				Blom et al 2007
Septentrionia	lancifera	Anaspida			Devonian		Lochkovian					N Greenland				Blom et al 2007
Septentrionia	seducta	Anaspida			Devonian		Lochkovian					N Greenland				Blom et al 2007
Tahulalepis	kingi	Anaspida			Devonian		Lochkovian					north Greenland				Blom et al 2007.
Pharyngolepis	oblongus	Anaspida			Devonian		Lochkovian					Norway				Obruchev 1967
Kerreralaspis	carinata	Anaspida			Silurian-Devonian		Pridoli-Lochkovian			Old Red Sandstone		Kerrera Island, Scotland				Trewin et al, 2012
Schidiosteus	mustelensis	Anaspida	Birkeniida	Rhyncholepididae	Silurian-Devonian		Pridoli-Lochkovian			Eastport Formation		Maine, USA				Turner & Burrow, 2018
Septentrionia	sp.	Anaspida	Birkeniida	Septentrioniidae	Silurian-Devonian		Pridoli-Lochkovian			Eastport Formation		Maine, USA				Turner & Burrow, 2018
Gen. indet.	sp. indet.	Anaspida			Devonian					Manlius Formation		New York, USA				Janvier & Busch, 1984
Pterygolepis	nitidus	Anaspida			Devonian							Norway				Obruchev 1967
Rhyncholepis	parvulus	Anaspida			Devonian							Norway				Obruchev 1967
Wenshanaspis	zhichangensis	Galeaspid	Agnatha		Devonian	Lower	Pragian			Xujiachong/Posongchong Formation			Qujing area, Yunnan, China			Zhao, 2010
Wenshanaspis	zhichangensis	Galeaspid			Devonian		Pragian					Xitun fauna, Xujiachong/Posongchen Fm
Duyunolepis	paoyangensis	Galeaspida	Polybranchiaspiformes	Duyunolepidae	Devonian	Emsian				Wudang Formation		Guizhou	BA 1-3	407	400	Lucas 2012; Zhao and Zhu 2010; Wang et al. 1987
Discaspis	pinglensis	Galeaspida			Devonian	Emsian						Jiucheng fauna, Duyun Fm				Wang et al. 2001
Duyunolepis	paoyangensis	Galeaspida	Polybranchiaspiformes	Duyunolepidae	Devonian	Emsian				Hexian Formation			BA 1-3	407	400	Zhao and Zhu 2010; Wang et al. 1987
Duyunolepis	paoyangensis	Galeaspida	Polybranchiaspiformes	Duyunolepidae	Devonian	Emsian				Shujiaping Formation		Guizhou	BA 1-3	407	400	Zhao and Zhu 2010; Wang et al. 1987
Duyunolepis	paoyangensis	Galeaspida			Devonian	Emsian				Duyun Formation			Guizhou and Guangxi, Yunnan			Zhao, 2010
Eugaleaspis	changi	Galeaspida	Galeaspiformes		Devonian	Lochkovian			Cuifengshan	Xitun		Qujing area, Yunnan	BA0-2	413	410	Dupret and Zhu 2008
Laxaspis	qujingensis	Galeaspida			Devonian	Lochkovian			Cuifengshan	Xitun		Qujing area, Yunnan	BA0-2	413	410	Dupret and Zhu 2008
Cyclodiscaspis	ctenus	Galeaspida	Polybranchiaspiformes		Devonian	Lochkovian			Cuifengshan	Xitun			BA0-2	413	410	Liu 1975; Zhu Min pers. Comm.
Polybranchiaspis	liaojiaoshanensis	Galeaspida	Polybranchiaspiformes	Polybranchiaspidae	Devonian	Lochkovian		Song Cau		Si Ka Formation		Yen Minh, VIETNAM	BA0-2	419	415	Thanh et al. 2011
Damaspis	vartus	Galeaspida			Devonian	Lochkovian						Xitun fauna, Xishancun Fm				Wang & Wang, 1982
Diandongaspis	xishancunensis	Galeaspida	Polybranchiaspiformes		Devonian	Lochkovian			Cuifengshan	Xishancun		Qujing area, Yunnan	BA0-2	416	413	Zhao et al. 2011; Cai and Wang 1995
Dongfangaspis	qujingensis	Galeaspida	Polybranchiaspiformes		Devonian	Lochkovian			Cuifengshan	Xishancun		Qujing area, Yunnan	BA0-2	416	413	Zhao et al. 2011; Cai and Wang 1995
Eugaleaspis	changi	Galeaspida	Galeaspiformes		Devonian	Lochkovian			Cuifengshan	Xishancun		Qujing, Yunnan Province	BA0-2	416	413	Zhao et al. 2011; Cai and Wang 1995
Laxaspis	yulongssus	Galeaspida			Devonian	Lochkovian			Cuifengshan	Xishancun		Qujing area, Yunnan	BA0-2	416	413	Zhao et al. 2011; Cai and Wang 1995
Laxaspis	qujingensis	Galeaspida			Devonian	Lochkovian			Cuifengshan	Xishancun		Qujing, Yunnan Province	BA0-2	416	413	Zhao et al. 2011; Cai and Wang 1995
Cyclodiscaspis	ctenus	Galeaspida	Polybranchiaspiformes	Polybranchiaspididae	Devonian	Lochkovian				Cuifengshan Formation			Guangxi, Yunnan, South China			Zhao, 2010
Eugaleaspis	changi	Galeaspida	Eugaleaspidiformes	Eugaleaspididae	Devonian	Lochkovian				Cuifengshan Formation			Guangxi, Yunnan, South China			Zhao, 2010
Eugaleaspis	lianhuashanensis	Galeaspida	Eugaleaspidiformes	Eugaleaspididae	Devonian	Lochkovian				Cuifengshan Formation			Guangxi, Yunnan, South China			Zhao, 2010
Laxaspis	qujingensis	Galeaspida	Polybranchiaspiformes	Polybranchiaspididae	Devonian	Lochkovian				Cuifengshan Formation			Guangxi, Yunnan, South China			Zhao, 2010
Laxaspis	rostrata	Galeaspida	Polybranchiaspiformes	Polybranchiaspididae	Devonian	Lochkovian				Cuifengshan Formation			Guangxi, Yunnan, South China			Zhao, 2010
Sanqiaspis	vietnamensis	Galeaspida	Huananaspidiformes	Sanqiaspididae	Devonian	Lockhovian				Si Ka Formation		Lung Cu-Ma Le Section, Dong Van District, Vietnam				Janvier et al, 2008
Wumengshanaspis	cuntianensis	Galeaspida	Huananapiformes	Gantarostrataspidae	Devonian	Lockhovian				Xindu Formation		Pingle, Guangxi	BA1-2	416	410	Shen 2002
Polybranchiaspis	sp.	Galeaspida	Polybranchiaspiformes	Polybranchiaspidae	Devonian	Lockhovian				Si Ka Formation			BA0-2	419	415	Wang et al. 2010
Sanqiaspis	vietnamensis	Galeaspida	Huananapiformes	Sanqiaspidae	Devonian	Lockhovian				Si Ka Formation		Yen Minh, VIETNAM	BA0-2	419	415	Wang et al. 2010
Damaspis	vartus	Galeaspida	Polybranchiaspiformes		Devonian	Lockhovian			Cuifengshan	Xishancun		Qujing area, Yunnan	BA0-2	416	413	Zhao et al. 2011; Cai and Wang 1995
Lopadaspis	pinglensis	Galeaspida			Devonian	Lower	Emsian			Duyun Formation			Guizhou and Guangxi, Yunnan			Zhao, 2010
Neoduyunaspis	minuta	Galeaspida			Devonian	Lower	Emsian			Duyun Formation			Guizhou and Guangxi, Yunnan			Zhao, 2010
Paraduyunaspis	hezhangensis	Galeaspida			Devonian	Lower	Emsian			Duyun Formation			Guizhou and Guangxi, Yunnan			Zhao, 2010
Diandongaspis	liaojiaoshanensis	Galeaspida	Polybranchiaspidiformes	Polybranchiaspididae	Devonian	Lower	Lochkovian			Xishancun Formation		Qujing, China				Min, 2000	J.Xue 2012
Hyperaspis	acclivis	Galeaspida			Devonian	Lower	Lochkovian			Xitun Formation		Qujing, China				Min, 2000	J.Xue 2012
Polybranchiaspis	zhanyiensis	Galeaspida	Polybranchiaspidiformes	Polybranchiaspididae	Devonian	Lower	Lochkovian			Xishancun Formation		Qujing, China				Min, 2000	J.Xue 2012
Eugaleaspis	lianhuashanensis	Galeaspida	Galeaspiformes		Devonian	Lower	Lochkovian			Lianhuashan Formation		Guixian, Guangxi Autonomous Region	BA1	413	410	Pojeta USGSPP; Wang et al. 1987
Siyingia	perlatuspinosa	Galeaspida	Polybranchiaspidiformes	Polybranchiaspididae	Devonian	Lower	Lochkovian			Xishancun Formation		Qujing, Yunnan Province, China				Si et al, 2015
Microholonaspis	microthyris	Galeaspida			Devonian	Lower	Lochkovian			Cuifengshan Formation			Guangxi, Yunnan, South China			Zhao, 2010
Nanpanaspis	microculus	Galeaspida	Huananaspidiformes	Huananaspidae	Devonian	Lower	Lochkovian			Cuifengshan Formation			Guangxi, Yunnan, South China			Zhao, 2010
Polybranchiaspis	liaojiaoshanensis	Galeaspida	Polybranchiaspiformes	Polybranchiaspididae	Devonian	Lower	Lochkovian			Cuifengshan Formation			Guangxi, Yunnan, South China			Zhao, 2010
Siyingia	altuspinosa	Galeaspida	Polybranchiaspiformes	Polybranchiaspididae	Devonian	Lower	Lochkovian			Cuifengshan Formation			Guangxi, Yunnan, South China			Zhao, 2010
Laxaspis	yulongssus	Galeaspida			Devonian	Lower	Lochkovian-Pragian			Khao Loc Formation		Ha Giang, VIETNAM	BA2-3	416	409	Wang et al. 2010; PBDB
Bannhuanaspis	vukhuci	Galeaspida			Devonian	Lower	Lochkovian/Pragian			Si Ka Formation		Ban Nhuan, Bac Thai Province				Janvier et al, 1993
Polybranchiaspis	liaojiaoshanensis	Galeaspida	Polybranchiaspiformes	Polybranchiaspidae	Devonian	Lower	Lockhovian-Pragian			Khao Loc Formation		Ha Giang, VIETNAM	BA2-3	416	409	PBDB
Polybranchiaspis	liaojiaoshanensis	Galeaspida	Polybranchiaspidiformes	Polybranchiaspididae	Devonian	Lower	Lockhovian-Pragian			Khao Loc Formation		Tong Vai, Dong Van District, Vietnam				Thanh et al, 1995
Regmaspus	xiphoidea	Galeaspida	Huananaspidiformes	Gantarostrataspidae	Devonian	Lower	Pragian			Posongchong Formation		Zhaotong, Yunnan, China				Gai et al, 2015
Rhegmaspis	xiphoidea	Galeaspida	Huananaspiformes		Devonian	Lower	Pragian			Posongchong Formation		Zhaotong, Yunnan Province, China	BA0-1	408	407	Gai et al, 2015
Eugaleaspis	xujiachongensis	Galeaspida	Galeaspiformes		Devonian	Lower	Pragian			Posongchong Formation			BA0-1	408	407	PBDB; Hao and Gensel 2001; Lu et al. 2012
Gantarostrataspis	gengi	Galeaspida	Huananapiformes	Gantarostrataspidae	Devonian	Lower	Pragian			Posongchong Formation			BA0-1	408	407	PBDB; Hao and Gensel 2001; Lu et al. 2012
Gumuaspis	rostrata	Galeaspida			Devonian	Lower	Pragian			Posongchong Formation			BA0-1	408	407	PBDB; Hao and Gensel 2001; Lu et al. 2012
Huananaspis	wudinensis	Galeaspida	Huananapiformes	Huananaspidae	Devonian	Lower	Pragian			Posongchong Formation			BA0-1	408	407	PBDB; Hao and Gensel 2001; Lu et al. 2012
Kwangnanaspis	subtriangularis	Galeaspida			Devonian	Lower	Pragian			Posongchong Formation			BA0-1	408	407	PBDB; Hao and Gensel 2001; Lu et al. 2012
Lungmenshanaspis	kiangyouensis	Galeaspida			Devonian	Lower	Pragian			Pingyipu Formation	Guanshanpo Member		Yunnan, South China			Zhao, 2010
Lungmenshanaspis	yunnanensis	Galeaspida	Agnatha		Devonian	Lower	Pragian			Xujiachong/Posongchong Formation			Qujing area, Yunnan, China			Zhao, 2010
Macrothyraspis	longicornis	Galeaspida	Agnatha		Devonian	Lower	Pragian			Xujiachong/Posongchong Formation			Qujing area, Yunnan, China			Zhao, 2010
Polybranchiaspis	sp.	Galeaspida			Devonian	Lower	Pragian			Pingyipu Formation	Guanshanpo Member		Yunnan, South China			Zhao, 2010
Pterogonaspis	yuhaii	Galeaspida	Agnatha		Devonian	Lower	Pragian			Xujiachong/Posongchong Formation			Qujing area, Yunnan, China			Zhao, 2010
Qingmenaspis	microculus	Galeaspida	Agnatha		Devonian	Lower	Pragian			Xujiachong/Posongchong Formation			Qujing area, Yunnan, China			Zhao, 2010
Sanchaspis	megalarostrata	Galeaspida	Agnatha		Devonian	Lower	Pragian			Xujiachong/Posongchong Formation			Qujing area, Yunnan, China			Zhao, 2010
Sanqiaspis	rostrata	Galeaspida			Devonian	Lower	Pragian			Pingyipu Formation	Guanshanpo Member		Yunnan, South China			Zhao, 2010
Sanqiaspis	zhaotongensis	Galeaspida	Agnatha		Devonian	Lower	Pragian			Xujiachong/Posongchong Formation			Qujing area, Yunnan, China			Zhao, 2010
Sinoszechuanaspis	yanmenpaensis	Galeaspida			Devonian	Lower	Pragian			Pingyipu Formation	Guanshanpo Member		Yunnan, South China			Zhao, 2010
Sinoszechuanaspis	yanmenpaensis	Galeaspida			Devonian	Lower	Pragian			Pingyipu Formation	Guanshanpo Member		Yunnan, South China			Zhao, 2010
Zhaotongaspis	janvieri	Galeaspida	Agnatha		Devonian	Lower	Pragian			Xujiachong/Posongchong Formation			Qujing area, Yunnan, China			Zhao, 2010
Tridensaspis	magnoculus	Galeaspida	Galeaspiformes		Devonian	Pragian				Bailiuping Formation		Jiangyou, Sichuan	BA2-3	410	407	Jia Yu et al. 2004; Wang et al. 1987
Lungmenshanaspis	kiangyouensis	Galeaspida	Huananapiformes		Devonian	Pragian				Pingyipu Formation		Sichuan	BA0-2	410	407	PBDB; Hao and Gensel 2001; Lu et al. 2012
Lungmenshanaspis	yunnanensis	Galeaspida	Huananapiformes		Devonian	Pragian				Posongchong Formation			BA0-1	408	407	PBDB; Hao and Gensel 2001; Lu et al. 2012
Macrothyraspis	longilanceus	Galeaspida			Devonian	Pragian				Posongchong Formation		Wenshan, Yunnan Province	BA0-1	408	407	PBDB; Hao and Gensel 2001; Lu et al. 2012
Macrothyraspis	longicornis	Galeaspida			Devonian	Pragian				Posongchong Formation			BA0-1	408	407	PBDB; Hao and Gensel 2001; Lu et al. 2012
Qingmenaspis	microculus	Galeaspida			Devonian	Pragian				Posongchong Formation			BA0-1	408	407	PBDB; Hao and Gensel 2001; Lu et al. 2012
Sanchaspis	megalarostrata	Galeaspida	Huananapiformes	Sanchaspidae	Devonian	Pragian				Posongchong Formation			BA0-1	410	407	PBDB; Hao and Gensel 2001; Lu et al. 2012
Sanqiaspis	rostrata	Galeaspida	Huananapiformes	Sanqiaspidae	Devonian	Pragian				Pingyipu Formation		Sichuan	BA0-2	410	407	PBDB; Hao and Gensel 2001; Lu et al. 2012
Sanqiaspis	rostrata	Galeaspida	Huananapiformes	Sanqiaspidae	Devonian	Pragian				Posongchong Formation			BA0-1	410	407	PBDB; Hao and Gensel 2001; Lu et al. 2012
Sanqiaspis	zhaotongensis	Galeaspida	Huananapiformes	Sanqiaspidae	Devonian	Pragian				Posongchong Formation			BA0-1	410	407	PBDB; Hao and Gensel 2001; Lu et al. 2012
Wenshanaspis	zhichangensis	Galeaspida			Devonian	Pragian				Posongchong Formation			BA0-1	408	407	PBDB; Hao and Gensel 2001; Lu et al. 2012
Zhaotongaspis	janvieri	Galeaspida			Devonian	Pragian				Posongchong Formation			BA0-1	408	407	PBDB; Hao and Gensel 2001; Lu et al. 2012
Dongfangaspis	major	Galeaspida	Polybranchiaspiformes		Devonian	Pragian				Pingyipu Formation	Xitun	Sichuan	BA0-2	410	407	PBDB; Liu 1993; Hao and Gensel 2001; Lu et al. 2012
Eugaleaspis	xujiachongensis	Galeaspida	Galeaspiformes		Devonian	Pragian			Cuifengshan	Xujiachong			BA0	410	407	Wellman et al 2012; PBDB
Gantarostrataspis	gengi	Galeaspida	Huananapiformes	Gantarostrataspidae	Devonian	Pragian			Cuifengshan	Xujiachong			BA0	410	407	Wellman et al 2012; PBDB
Gumuaspis	rostrata	Galeaspida			Devonian	Pragian			Cuifengshan	Xujiachong			BA0	410	407	Wellman et al 2012; PBDB
Huananaspis	wudinensis	Galeaspida	Huananapiformes	Huananaspidae	Devonian	Pragian			Cuifengshan	Xujiachong			BA0	410	407	Wellman et al 2012; PBDB
Kwangnanaspis	subtriangularis	Galeaspida			Devonian	Pragian			Cuifengshan	Xujiachong			BA0	410	407	Wellman et al 2012; PBDB
Laxaspis	sp.	Galeaspida			Devonian	Pragian				Lianhuashan Formation	Liukankou Member	Liujing Village	BA1	410	407	Zhang & Pojeta (1986); Pojeta USGSPP
Dongfangaspis	major	Galeaspida			Devonian	Pragian				Pingyipu Formation	Guanshanpo Member		Yunnan, South China			Zhao, 2010
Eugaleaspis	xiushanensis	Galeaspida	Agnatha		Devonian	Pragian				Xujiachong/Posongchong Formation			Qujing area, Yunnan, China			Zhao, 2010
Gantarostrataspis	gengi	Galeaspida	Agnatha		Devonian	Pragian				Xujiachong/Posongchong Formation			Qujing area, Yunnan, China			Zhao, 2010
Gumuaspis	rostrata	Galeaspida	Agnatha		Devonian	Pragian				Xujiachong/Posongchong Formation			Qujing area, Yunnan, China			Zhao, 2010
Huananaspis	wudinensis	Galeaspida	Agnatha		Devonian	Pragian				Xujiachong/Posongchong Formation			Qujing area, Yunnan, China			Zhao, 2010
Kwangnanaspis	subtriangularis	Galeaspida	Agnatha		Devonian	Pragian				Xujiachong/Posongchong Formation			Qujing area, Yunnan, China			Zhao, 2010
Tridensaspis	magnoculus	Galeaspida	Galeaspiformes		Devonian		Emsian			Dale Formation		Xiangzhou, Guangxi	BA2-3	402	391	Jia Yu et al. 2004
Tridensaspis	magnoculus	Galeaspida	Galeaspiformes		Devonian		Emsian			Moding Formation		Hengxian, Guangxi	BA4	405	393	Jia Yu et al. 2004
Tridensaspis	magnoculus	Galeaspida	Galeaspiformes		Devonian		Emsian			Yukiang Formation		Xiangzhou, Guangxi Autonomous Region	BA3	409	405	Jia Yu et al. 2004; Wang et al. 1987
Tridensaspis	magnoculus	Galeaspida	Galeaspiformes		Devonian		Emsian			Yujiang Formation			BA3	409	405	Lucas 2012' PBDB
Tridensaspis	magnoculus	Galeaspida	Galeaspiformes		Devonian		Emsian			Ganxi Formation		Jiangyou, Sichuan	BA2-4	410	405	PBDB; Jia Yu et al. 2004
Tridensaspis	magnoculus	Galeaspida	Galeaspiformes		Devonian		Emsian			Ertang Formation		Xiangzhou, Guangxi	BA2-3	409	405	Wang et al 1987; PBDB; Pojeta 1986 USGSPP; Jia Yu et al. 2004; Wang et al. 2987
Tridensaspis	magnoculus	Galeaspida	Galeaspiformes		Devonian		Emsian			Xiejiawan Formation		Jiangyou, Sichuan	BA1-3	405	390	Zhang and Palmer 2003
Lopadaspis	pinglensis	Galeaspida	Polybranchiaspiformes	Duyunolepidae	Devonian		Emsian			Hexian Formation			BA 1-3	407	400	Zhao and Zhu 2010; Wang et al. 1987
Lopadaspis	pinglensis	Galeaspida	Polybranchiaspiformes	Duyunolepidae	Devonian		Emsian			Shujiaping Formation			BA 1-3	407	400	Zhao and Zhu 2010; Wang et al. 1987
Lopadaspis	pinglensis	Galeaspida	Polybranchiaspiformes	Duyunolepidae	Devonian		Emsian			Wudang Formation			BA 1-3	407	400	Zhao and Zhu 2010; Wang et al. 1987
Neoduyunaspis	minuta	Galeaspida	Polybranchiaspiformes	Duyunolepidae	Devonian		Emsian			Hexian Formation			BA 1-3	407	400	Zhao and Zhu 2010; Wang et al. 1987
Neoduyunaspis	minuta	Galeaspida	Polybranchiaspiformes	Duyunolepidae	Devonian		Emsian			Shujiaping Formation			BA 1-3	407	400	Zhao and Zhu 2010; Wang et al. 1987
Neoduyunaspis	minuta	Galeaspida	Polybranchiaspiformes	Duyunolepidae	Devonian		Emsian			Wudang Formation			BA 1-3	407	400	Zhao and Zhu 2010; Wang et al. 1987
Paraduyunaspis	hezhangensis	Galeaspida	Polybranchiaspiformes	Duyunolepidae	Devonian		Emsian		Cuifengshan	Guijiatun?			BA 1-3	407	400	Zhao and Zhu 2010; Wang et al. 1987
Paraduyunaspis	hezhangensis	Galeaspida	Polybranchiaspiformes	Duyunolepidae	Devonian		Emsian			Hexian Formation			BA 1-3	407	400	Zhao and Zhu 2010; Wang et al. 1987
Paraduyunaspis	hezhangensis	Galeaspida	Polybranchiaspiformes	Duyunolepidae	Devonian		Emsian			Shujiaping Formation			BA 1-3	407	400	Zhao and Zhu 2010; Wang et al. 1987
Tridensaspis	magnoculus	Galeaspida	Galeaspiformes		Devonian		Emsian Eifelian			Ertaizi Formation		Jiangyou, Sichuan	BA1-3	393	387	Zhang and Palmer 2003
“Laxaspis"	"rostrata"	Galeaspida			Devonian		Lochkovian		Cuifengshan	Xitun		Qujing area, Yunnan	BA0-2	413	410	Dupret and Zhu 2008
Psuedolaxaspis	rostrata	Galeaspida	Gumuaspidae		Devonian		Lochkovian		Cuifengshan Group	Xishancun Formation		Liaokuo Park, Qujing City				Gai et al, 2018
Altigibbaspis	huiqingae	Galeaspida	Polybranchiaspidiformes	Polybranchiaspididae	Devonian		Lochkovian			Xishancun Formation		Luokuo Park, Qujing City				Liu et al, 2018
Polybranchiaspis	sp. i+B2178ndet	Galeaspida	Polybranchiaspidiformes	Polybranchiaspididae	Devonian		Lochkovian			Xishancun Formation		Luokuo Park, Qujing City				Liu et al, 2018
Yunnanogaleaspis	major	Galeaspida	Galeaspiformes		Devonian		Lochkovian		Cuifengshan	Xishancun		Qujing area, Yunnan	BA0-2	416	413	Lucas 2012
Microhoplonaspis	microthyris	Galeaspida			Devonian		Lochkovian		Cuifengshan	Xitun		Qujing, Yunnan Provinc	BA0-2	413	410	Yang et al. 1981
Polybranchiaspis	liaojiaoshanensis	Galeaspida	Polybranchiaspiformes	Polybranchiaspidae	Devonian		Lochkovian		Cuifengshan	Xitun		Qujing area, Yunnan	BA0-2	413	410	Yang et al. 1981
Siyingia	altuspinosa	Galeaspida	Polybranchiaspiformes		Devonian		Lochkovian		Cuifengshan	Xitun		Yiliang, Yunnan Province	BA0-2	413	410	Yang et al. 1981
“Laxaspis"		Galeaspida			Devonian		Lochkovian			Lianhuashan Formation	Liukankou Member (Uppermost)	Liujing Village	BA1-2	412	410	Zhang & Pojeta (1986); Pojeta USGSPP
Nanpanaspis	microculus	Galeaspida	Huananapiformes		Devonian		Lochkovian		Cuifengshan	Xishancun		Valongo and Tamames, central Iberian zone, Portugal and Spain	BA0-2	416	413	Zhao et al. 2011
Nochelaspis	maeandrina	Galeaspida			Devonian		Lochkovian		Cuifengshan	Xishancun		Qujing area, Yunnan	BA0-2	416	413	Zhao et al. 2011; Cai and Wang 1995
Pentathyraspis	pelta	Galeaspida			Devonian		Lochkovian		Cuifengshan	Xishancun		Qujing area, Yunnan	BA0-2	413	410	Zhao et al. 2011; Cai and Wang 1995
Polybranchiaspis	liaojiaoshanensis	Galeaspida	Polybranchiaspiformes	Polybranchiaspidae	Devonian		Lochkovian		Cuifengshan	Xishancun		Qujing area, Yunnan	BA0-2	416	413	Zhao et al. 2011; Cai and Wang 1995
Polybranchiaspis	minor	Galeaspida	Polybranchiaspiformes	Polybranchiaspidae	Devonian		Lochkovian		Cuifengshan	Xishancun		Qujing area, Yunnan	BA0-2	413	410	Zhao et al. 2011; Cai and Wang 1995
Polybranchiaspis	liaojiaoshanensis	Galeaspida	Polybranchiaspiformes	Polybranchiaspidae	Devonian		Lochkovian		Cuifengshan	Xishancun		Songming, Yunnan Province	BA0-2	416	413	Zhao et al. 2011; Cai and Wang 1995
Polybranchiaspis	liaojiaoshanensis	Galeaspida	Polybranchiaspiformes	Polybranchiaspidae	Devonian		Lochkovian		Cuifengshan	Xishancun		Yiliang, Yunnan Province	BA0-2	416	413	Zhao et al. 2011; Cai and Wang 1995
Stephaspis	dipteriga	Galeaspida			Devonian		Lochkovian					Xitun fauna, Xishancun Fm
Bannhuanaspis	vukhuci	Galeaspida			Devonian		Lochkovian to Pragian			Bac Bun Formation		Bac Thai Province, VIETNAM	BA1-2	414	410	Janvier et al. 1993; Thanh et al. 2011
Nanpanaspis	microculus	Galeaspida	Huananapiformes		Devonian		Lockhovian		Cuifengshan	Xitun		Barrancos, Portugal; Sierra de Aracena-Picos, Spain	BA0-2	413	410	Dupret and Zhu 2008
Wumengshanaspis	cuntianensis	Galeaspida	Huananapiformes	Gantarostrataspidae	Devonian		Lockhovian-Pragian			Suotoushan Formation	lower	Yiliang, Yunnan	BA0-1	410	391	Zhu Min pers. Comm.
Nanningaspis	zengi	Galeaspida	Gumuaspidae		Devonian		Pragian			Nakaolin Formation		Podolia, Ukraine				Gai et al, 2018
Sinoszechuanaspis	yanmenpaensis	Galeaspida	Huananapiformes		Devonian		Pragian			Pingyipu Formation	Xitun		BA0-2	410	407	PBDB; Liu 1993; Hao and Gensel 2001; Lu et al. 2012;
Antiquisagittaspis	cornuta	Galeaspida	Huananapiformes	Sanchaspidae	Devonian		Pragian			Nakaoling Formation		Hengxian and Xiangzhou, Guangxi	BA3	410	407	PBDB; Shihpu 1983; Pojeta USGSPP; Wang et al. 1987
Asiaspis	expansa	Galeaspida	Huananapiformes	Huananaspidae	Devonian		Pragian			Nakaoling Formation		Hengxian and Xiangzhou, Guangxi	BA3	410	407	PBDB; Shihpu 1983; Pojeta USGSPP; Wang et al. 1987
Pterogonaspis	yuhaii	Galeaspida			Devonian		Pragian			Xujiachong/Posongchong Formation	Xitun	Qujing area, Yunnan	BA0-1	408	407	PBDB; Zhu 1992; Hao and Gensel 2001; Lu et al. 2012
Zhaotongaspis	janvieri	Galeaspida			Devonian		Pragian		Cuifengshan	Xujiachong			BA0	410	407	Wellman et al 2012
Lungmenshanaspis	yunnanensis	Galeaspida	Huananapiformes		Devonian		Pragian		Cuifengshan	Xujiachong			BA0	410	407	Wellman et al 2012; Lucas 2012; PBDB
Macrothyraspis	longicornis	Galeaspida			Devonian		Pragian		Cuifengshan	Xujiachong			BA0	410	407	Wellman et al 2012; Lucas 2012; PBDB
Pterogonaspis	yuhaii	Galeaspida			Devonian		Pragian		Cuifengshan	Xujiachong		Qujing area, Yunnan	BA0	410	407	Wellman et al 2012; PBDB
Qingmenaspis	microculus	Galeaspida			Devonian		Pragian		Cuifengshan	Xujiachong			BA0	410	407	Wellman et al 2012; PBDB
Sanchaspis	megalarostrata	Galeaspida	Huananapiformes	Sanchaspidae	Devonian		Pragian		Cuifengshan	Xujiachong			BA0	410	407	Wellman et al 2012; PBDB
Sanqiaspis	rostrata	Galeaspida	Huananapiformes	Sanqiaspidae	Devonian		Pragian		Cuifengshan	Xujiachong			BA0	410	407	Wellman et al 2012; PBDB
Sanqiaspis	zhaotongensis	Galeaspida	Huananapiformes	Sanqiaspidae	Devonian		Pragian		Cuifengshan	Xujiachong			BA0	410	407	Wellman et al 2012; PBDB
Wenshanaspis	zhichangensis	Galeaspida			Devonian		Pragian		Cuifengshan	Xujiachong			BA0	410	407	Wellman et al 2012; PBDB
Drepanaspis	gemuendenensis	Heterostraca			Devonian	Pragian						Hunsruck				Obruchev 1967
Ganosteus	sp.	Heterostraci	Psammosteid		Devonian	Eifelian	Narova					Narova Beds, Leningrad Region				Ivanov & Lebedev, 2011
Guerichosteus	heterolepis	Heterostraci	Psammosteid	Guerichosteidae	Devonian	Eifelian	Parnu					Estonia				Glinskiy & Pinakhina, 2018
Guerichosteus	kozlowskii	Heterostraci	Psammosteis	Guerichosteidae	Devonian	Eifelian	Parnu					Estonia				Glinskiy & Pinakhina, 2018
Guerichosteus	lefeldi	Heterostraci	Psammosteid	Guerichosteidae	Devonian	Eifelian	Parnu					Estonia				Glinskiy & Pinakhina, 2018
Gen. indet.	sp. indet.	Heterostraci		Psammosteidae	Devonian	Eifelian				Vstrechnaya Formation		October Revolution Island, Severnaya Zemlya				Blieck et al, 2002
Ganosteus		Heterostraci	Psammosteiformes		Devonian	Eifelian						Narva, Baltic				Luksevics et al., 2010
Drepanaspis	gemuendensis	Heterostraci			Devonian	Emsian	Lower			Hunsruck Slate Formation		Gemuenden, Germany	BA 4-5	407	403	Kuhl et al 2012; 'depths just below storm wave-base' Raiswell et al 2008; Obruchev 1967
Hariosteus	keilanae	Heterostraci	Psammosteid		Devonian	Emsian						Placoderm Sandstone; Holy Cross Mountains				Dec, 2019
Gen. indet.	sp. indet.	Heterostraci	Pteraspidiformes	Psammosteidae	Devonian	Emsian						Grand Duchy of Luxembourg				Delsate et al, 2003
Drepanaspis	lipperti	Heterostraci	Psammosteid		Devonian	Emsian				Clervaux Formation		Enzbach, Germany				Delsate et al, 2004
Drepanaspis	gemuendenensis	Heterostraci	Pteraspidiformes	Psammosteidae	Devonian	Emsian				Schuttbourg Formation		Oesling, northern Luxembourg				Delsate et al, 2004
Indet. gen. et sp.	A; B	Heterostraci		Pteraspididae	Devonian	Emsian				Death Valley						Elliot & Ilyes 1996
Indet. gen. et sp.	A	Heterostraci		Pteraspididae	Devonian	Emsian						Death Valley				Elliot & Ilyes 1996
Indet. gen. et sp.	B	Heterostraci		Pteraspididae	Devonian	Emsian						Death Valley				Elliot & Ilyes 1996
Lechriaspis	patula	Heterostraci	Cyathaspididae		Devonian	Emsian						Grassy Flat, Water Canyon, Utah				Elliot and Petriello, 2011
Lamiaspis	longiripa	Heterostraci			Devonian	Emsian						Sevy Dolomite, Nevada				Ilyes and Elliott 1994
Eglonaspis	rostrata	Heterostraci			Devonian	Emsian						Kureyka				Obruchev 1967
Hibernaspis	macrolepis	Heterostraci			Devonian	Emsian						Kureyka				Obruchev 1967
Doryaspis	minor	Heterostraci			Devonian	Emsian				Wood Bay						Pernegre 2004
Ganosteus	artis	Heterostraci	Psammosteid		Devonian	Givetian	Arukula					Arukula Beds, Leningrad Region				Ivanov & Lebedev, 2011
Ganosteus	stellatus	Heterostraci	Psammosteid		Devonian	Givetian	Gauja					Oredezh Beds, Leningrad Region				Ivanov & Lebedev, 2011
Gen. indet.	sp. indet.	Heterostraci		Psammosteidae	Devonian	Givetian				Valutin Formation		October Revolution Island, Severnaya Zemlya				Blieck et al, 2002
Ganosteus	sp.	Heterostraci	Psammosteiformes		Devonian	Givetian				Pelcha Formation		Volyn Monocline, Ukraine				Plax, 2011
Gen. indet.	sp. indet.	Heterostraci	Pteraspidiformes		Devonian	Lochkovian	Borshchovo					Volyn Monocline, Ukraine				Plax, 2011
Irregulareaspis	sp.	Heterostraci			Devonian	Lochkovian	Dniester			Tyver Formation	Chortkiv Member		Podolia (Gorodok), Ukraine			Voichyshyn, 2011
Irregulareaspis	sp.	Heterostraci			Devonian	Lochkovian	Dniester			Tyver Formation	Ivanie Member		Podolia (Zalishchyky), Ukraine			Voichyshyn, 2011
Irregulareaspis	sp.	Heterostraci			Devonian	Lochkovian	Dniester			Tyver Formation	Chortkiv Member		Podolia, Ukraine			Voichyshyn, 2011
Larnovaspis	sp.	Heterostraci			Devonian	Lochkovian	Dniester			Dniester Formation	Ustechko		Podolia (Buriakivka), Ukraine			Voichyshyn, 2011
Larnovaspis	sp.	Heterostraci			Devonian	Lochkovian	Dniester			Tyver Formation	Ivanie Member		Podolia (Zalishchyky), Ukraine			Voichyshyn, 2011
Larnovaspis	sp.	Heterostraci			Devonian	Lochkovian	Dniester				Ustechko		Podolia (Buriakivka), Ukraine			Voichyshyn, 2011
Homalaspis	nitider	Heterostraci	Heterostraci	Cyathaspididae	Devonian	Lochkovian	Geddinian		Red Bay Group	Ben Nevis Formation		Spitsberg, Norway				Blieck & Heintz 1983
Dinaspidella	robusta	Heterostraci	cyathaspids	Cyathaspididae	Devonian	Lochkovian			Red Bay Group	Frankelryggen Formation		Spitsberg, Norway				Blieck & Heintz 1983
Irregulareaspis	mirabilis	Heterostraci	Heterostraci	Irregularaspididae	Devonian	Lochkovian			Red Bay Group	Ben Nevis Formation		Spitsberg, Norway				Blieck & Heintz 1983
Gen. indet.	sp. indet.	Heterostraci	Amphiaspidiformes		Devonian	Lochkovian				Pod'emnaya Formation		October Revolution Island, Severnaya Zemlya				Blieck et al, 2002
Gen. indet.	sp. indet.	Heterostraci	Amphiaspidiformes?		Devonian	Lochkovian				Pod'emnaya Formation		October Revolution Island, Severnaya Zemlya				Blieck et al, 2002
Gen. indet.	sp. indet.	Heterostraci	Homalaspidella		Devonian	Lochkovian				Pod'emnaya Formation		October Revolution Island, Severnaya Zemlya				Blieck et al, 2002
Gen. indet.	sp. indet.	Heterostraci	Pteraspidiformes		Devonian	Lochkovian				Pod'emnaya Formation		October Revolution Island, Severnaya Zemlya				Blieck et al, 2002
Gen. indet.	sp. indet.	Heterostraci	Traquairaspidiformes		Devonian	Lochkovian				Pod'emnaya Formation		October Revolution Island, Severnaya Zemlya				Blieck et al, 2002
Gen. indet.	sp. indet.	Heterostraci			Devonian	Lochkovian				Pod'emnaya Formation		October Revolution Island, Severnaya Zemlya				Blieck et al, 2002
Gen. indet.	sp. indet.	Heterostraci		Poraspididae	Devonian	Lochkovian				Pod'emnaya Formation		October Revolution Island, Severnaya Zemlya				Blieck et al, 2002
Gen. indet.	sp. indet.	Heterostraci		Pteraspididae	Devonian	Lochkovian				Pod'emnaya Formation		October Revolution Island, Severnaya Zemlya				Blieck et al, 2002
Irregulareaspis	sp.	Heterostraci			Devonian	Lochkovian				Pod'emnaya Formation		October Revolution Island, Severnaya Zemlya				Blieck et al, 2002
Irregulareaspis?	sp.	Heterostraci			Devonian	Lochkovian				Pod'emnaya Formation		October Revolution Island, Severnaya Zemlya				Blieck et al, 2002
Lepidaspis?	sp.	Heterostraci			Devonian	Lochkovian				Pod'emnaya Formation		October Revolution Island, Severnaya Zemlya				Blieck et al, 2002
Homalaspidella	borealis	Heterostraci			Devonian	Lochkovian						Spitsbergen				Denison 1964.
Homalaspidella	borealis	Heterostraci			Devonian	Lochkovian						Yukon				Denison 1964.
Homalaspidella	nitida	Heterostraci			Devonian	Lochkovian						Yukon				Denison 1964.
Irregulareaspis	stensioi	Heterostraci			Devonian	Lochkovian						Podolia				Denison 1964.
Diaspidella	sp.	Heterostraci	Cyathaspidiformes		Devonian	Lochkovian						Delorme, Canada				Elliot and Petriello, 2011; Dineley and Loeffler, 1976
Faberaspis	elgae	Heterostraci	Cyathaspidiformes	Poraspidinae	Devonian	Lochkovian				Drake Bay Formation	Upper	Smith Bay, Prince of Wales Island, Nunavut, Arctic Canada				Elliott et al, 2018
Gen. indet.	sp. indet.	Heterostraci	Cyathaspidiformes	Poraspididae	Devonian	Lochkovian				Enmakaj Formation	Lower	Tonnel'nyj Brook, De Long Strait, Chukotka, Arctic Russia				Mark-Kurik et al, 2013
Lepidaspis?	sp.	Heterostraci			Devonian	Lochkovian				Enmakaj Formation	Lower	Tonnel'nyj Brook, De Long Strait, Chukotka, Arctic Russia				Mark-Kurik et al, 2013
Gen. indet.	sp. indet.	Heterostraci	Pteraspidiformes	Pteraspididae	Devonian	Lochkovian				Bois d'Ausse Formation		Nonceveux, Liege, Belgium				Thirion & Blieck, 2009
Djurinaspis	secunda	Heterostraci			Devonian	Lochkovian				Tyver Formation	Ivanie Member		Podolia, Ukraine			Voichyshyn, 2011
Larnovaspis	mogielnensis	Heterostraci			Devonian	Lochkovian				Tyver Formation	Ivanie Member		Podolia (Mogylnytsia), Ukraine			Voichyshyn, 2011
Empedaspis	inermis	Heterostraci	Amphiaspidiformes		Silurian-Devonian	Lochkovian				Ust-Tareiskii Horizon		Uryumskie Beds, Taimyr Peninsula				Novitskaya, 2008
Gabreyaspis	tarda	Heterostraci	Amphiaspidiformes		Silurian-Devonian	Lochkovian				Ust-Tareiskii Horizon		Uryumskie Beds, Taimyr Peninsula				Novitskaya, 2008
Litotaspis	septentriolanis	Heterostraci	Amphiaspidiformes		Silurian-Devonian	Lochkovian				Ust-Tareiskii Horizon		Uryumskie Beds, Taimyr Peninsula				Novitskaya, 2008
Tareyaspis	venusta	Heterostraci	Amphiaspidiformes		Silurian-Devonian	Lochkovian				Ust-Tareiskii Horizon		Belokamenskie Beds, Taimyr				Novitskaya, 2008
Homalaspidella	nitida	Heterostraci	Heterostraci	Cyathaspididae	Devonian	Lockhovian	Geddinian			Red Bay Series	Ben Nevis division	Spitsbergen, Norway	BA 0-1?	413	410	Denison 1964; Harland 1997 chpt.16 Geology of Svalbard
Homalaspidella	sp.	Heterostraci	Heterostraci	Cyathaspididae	Devonian	Lockhovian				Pod'emnaya Formation		Severnaya Zemlya, Russia	BA 2?-3-4?	419	414	Blieck et al 2002; Turner 1999 for BA
Listraspis	canadensis	Heterostraci			Devonian	Lockhovian				Muncho-McConnell Formation		Muncho Lake, British Columbia, Canada	BA 1-2	420	419	Denison 1964; Novitskaya 2007; peritidal environment from sedimentology Taylor & Mackenzie 1970 and Nadjiwon et al 2000
Errivaspis	waynensis	Heterostraci		Pteraspididae	Devonian	Lockhovian			Ditton Group		Wayne Herbert Quarry	Abergavenny, South Wales	BA 0	419	411	Dineley 1999; lot of lit for environment cited in GCR volume
Djurinaspis	secunda	Heterostraci		Pteraspidiformes	Devonian	Lockhovian				Ikva		Podolia, Ukraine	BA 0-2	412	410	lagoon-delta according to Voichyshyn 2011
Larnovaspis	mogielnensis	Heterostraci		Pteraspidiformes	Devonian	Lockhovian				Ikva		Podolia, Ukraine	BA 0-2	412	410	lagoon-delta according to Voichyshyn 2011
Irregularaspis	seretensis	Heterostraci	Heterostraci	Irregularaspididae	Devonian	Lockhovian				Tyver Formation	Ivanie Member	Podolia, Ukraine	BA 1-2	414	412	littoral according to Voichyshyn 2011
Irregularaspis	stensioei	Heterostraci	Heterostraci	Irregularaspididae	Devonian	Lockhovian				Tyver Formation	Ivanie Member	Podolia, Ukraine	BA 1-2	414	412	littoral according to Voichyshyn 2011
Larnovaspis	iwaniensis	Heterostraci		Pteraspidiformes	Devonian	Lockhovian				Tyver Formation	Ivanie Member	Podolia, Ukraine	BA 1-2	414	412	littoral according to Voichyshyn 2011
Larnovaspis	kneri	Heterostraci		Pteraspidiformes	Devonian	Lockhovian				Tyver Formation	Ivanie Member	Podolia, Ukraine	BA 1-2	414	412	littoral according to Voichyshyn 2011
Larnovaspis	major	Heterostraci		Pteraspidiformes	Devonian	Lockhovian				Tyver Formation	Ivanie Member	Podolia, Ukraine	BA 1-2	414	412	littoral according to Voichyshyn 2011
Larnovaspis	kneri	Heterostraci	Heterostraci	Pteraspidiformes	Devonian	Lockhovian				Tyver Formation	Chortkov Member	Podolia, Ukraine	BA 3	416	415	Novitskaya 2007; shallow nearshore according to Voichyshyn 2011
Dinaspidella	elizabethae	Heterostraci	Heterostraci	Irregularaspididae	Devonian	Lockhovian				Delorme	transition between Delorme and Road River	MOTH Site 127, GSC locality 69014, Unit 10, Northwest territories, Canada	BA 3	419	411	Pellerin and Wilson 1995; Dineley & Loeffler 1976 loc info - GSC 69014 transistion between Delorme and Road River Fm detailed locality info in D&L suggests brackish lagoon similar to GSC 69017 - BA 3 according to Boucot & Janis 1983
Dinaspidella	sp	Heterostraci	Heterostraci	Cyathaspididae	Devonian	Lockhovian				Fraenkelryggen Formation		Red Bay, Spitsbergen	BA 1	417	415	Plotnick 1999
Larnovaspis	sp	Heterostraci		Pteraspididae	Devonian	Lockhovian				Chortkov Formation		Podolia, Ukraine	BA 1	416	415	Plotnick 1999
Larnovaspis	stensioei	Heterostraci			Devonian	Lockhovian			Ditton Group	Lower Ditton	crouchi zone	Gwyn Genni Quarry, Herefordshire	BA 0	415	413	White 1935
Irregulareaspis	hoeli	Heterostraci			Devonian	Lockhovian			Red Bay	Ben Nevis		Spitbergen, Norway	BA 0-1?	413	410	Blieck & Heintz 1983; Harland 1997 chpt.16 Geology of Svalbard
Escharaspis	alata	Heterostraci			Devonian	Lockhovian (Upper)				Peel Sound, Drake Bay, Snowblind Bay		Prince of Wales Island, Canadian Arctic	BA 1	414	410	Elliott 1983; Boucot & Janis 1983 for BA
Djurinaspis	prima	Heterostraci		Pteraspidiformes	Devonian	Lockhovian/Pragian				Dniester Formation	Ustechko	Podolia, Ukraine	BA 0-2	412	410	lagoon-delta according to Voichyshyn 2011
Larnovaspis	major	Heterostraci		Pteraspidiformes	Devonian	Lockhovian/Pragian				Dniester Formation	Ustechko	Podolia, Ukraine	BA 0-2	412	410	lagoon-delta according to Voichyshyn 2011
Larnovaspis	mogielnensis	Heterostraci		Pteraspidiformes	Devonian	Lockhovian/Pragian				Dniester Formation	Ustechko	Podolia, Ukraine	BA 0-2	412	410	lagoon-delta according to Voichyshyn 2011
Guerichosteus	kozlowskii	Heterostraci	Psammosteid	Guerichosteidae	Devonian	Lower	Emsian					Placoderm Sandstone; Holy Cross Mountains				Dec, 2019	Szrek and Dupret 2017
Guerichosteus	lefeldi	Heterostraci	Psammosteid	Guerichosteidae	Devonian	Lower	Emsian					Placoderm Sandstone; Holy Cross Mountains				Dec, 2019	Szrek and Dupret 2017
Guerichosteus	kotanskii	Heterostraci	Psammosteiformes	Guerichosteidae	Devonian	Lower	Emsian					Placoderm Sandstone; Holy Cross Mountains				Dec, 2019	Szrek and Dupret 2017
Pteraspis	erroli	Heterostraci	Pteraspids	Pteraspididae	Devonian	Lower	Emsian			Water Canyon Formation	Grassy Flat Member	Cache County Utah, USA				Denison 1967
Poraspis	sp.	Heterostraci	Cyathaspids	Poraspidae	Devonian	Lower	Emsian			Sevy Dolomite Formation	Sandy	Pavant Mountains, Utah				Elliot & Petriello, 2011
Allocryptaspis	sandbergi	Heterostraci	Cyathaspids	Cyathaspididae	Devonian	Lower	Emsian			Water Canyon		Northern Utah				Elliot et al, 2004
Dinaspis	robusta	Heterostraci	Cyathaspids	Cyathaspididae	Devonian	Lower	Lochkovian		Red Bay Group			Spitsbergen				Blieck & Heintz, 1983	Blieck et al 1987
Holaspis	sericeus	Heterostraci	Cyathaspids		Devonian	Lower	Lochkovian		Red Bay Group			Spitsbergen				Blieck & Heintz, 1983	Blieck et al 1987
Poraspis	barroisi	Heterostraci	Cyathaspids	Poraspididae	Devonian	Lower	Lochkovian		Red Bay Group			Spitsbergen				Blieck & Heintz, 1983
Corveolepis	arctica	Heterostraci	Corvaspidiformes	Corvaspididae	Devonian	Lower	Lochkovian					Severnaya Zemlya, Russia				Blieck & Karatjute-Talimaa, 2001
Corveolepis	cf. graticulata	Heterostraci	Corvaspidiformes	Corvaspididae	Devonian	Lower	Lochkovian					Severnaya Zemlya, Russia				Blieck & Karatjute-Talimaa, 2001
Corveolepis	graticulata	Heterostraci	Corvaspidiformes	Corvaspididae	Devonian	Lower	Lochkovian					Severnaya Zemlya, Russia				Blieck & Karatjute-Talimaa, 2001
Corveolepis	sp.	Heterostraci	Corvaspidiformes	Corvaspididae	Devonian	Lower	Lochkovian					Severnaya Zemlya, Russia				Blieck & Karatjute-Talimaa, 2001
Corvaspis	artica	Heterostraci	Corvaspidiformes	Corvaspididae	Devonian	Lower	Lochkovian			Severnaya Zemlya Formation		October Rev- olution Island, Severnaya Zemlya archipelago , Russia				Blieck & Talimaa 2001
Corvaspis	kingi	Heterostraci	Corvaspidiformes	Corvaspididae	Devonian	Lower	Lochkovian			Severnaya Zemlya Formation		October Revolution Island, Severnaya Zemlya archipelago , Russia				Blieck & Talimaa 2001
Corveolepis	elgae	Heterostraci	Corvaspidiformes	Corvaspididae	Devonian	Lower	Lochkovian			Severnaya Zemlya Formation		October Revolution Island, Severnaya Zemlya archipelago , Russia				Blieck & Talimaa 2001
Protopteraspis	gosseletti	Heterostraci	Pteraspidiformes	Protopteraspididae	Devonian	Lower	Lochkovian			Old Red Sandstone		Brown Clee Area, Shropshire				Blieck & Tarrant, 2001
Ctenaspis	sp.	Heterostraci			Devonian	Lower	Lochkovian			Pod'emnaya Formation		October Revolution Island, Severnaya Zemlya				Blieck et al, 2002
Ctenaspis	sp. 1	Heterostraci			Devonian	Lower	Lochkovian			Pod'emnaya Formation		October Revolution Island, Severnaya Zemlya				Blieck et al, 2002
Gen. indet.	sp. indet.	Heterostraci		Corvaspididae	Devonian	Lower	Lochkovian			Severnaya Zemlya Formation; Pod'emnaya Formation		October Revolution Island, Severnaya Zemlya				Blieck et al, 2002
Gen. indet.	sp. indet.	Heterostraci		Corvaspididae?	Devonian	Lower	Lochkovian			Severnaya Zemlya Formation; Pod'emnaya Formation		October Revolution Island, Severnaya Zemlya				Blieck et al, 2002
Phialaspis	sp.	Heterostraci			Devonian	Lower	Lochkovian			Pod'emnaya Formation		October Revolution Island, Severnaya Zemlya				Blieck et al, 2002
Phialaspis?	sp.	Heterostraci			Devonian	Lower	Lochkovian			Pod'emnaya Formation		October Revolution Island, Severnaya Zemlya				Blieck et al, 2002
Poraspis	cf. polaris	Heterostraci			Devonian	Lower	Lochkovian			Pod'emnaya Formation		October Revolution Island, Severnaya Zemlya				Blieck et al, 2002
Putoranaspis?	sp.	Heterostraci			Devonian	Lower	Lochkovian			Pod'emnaya Formation		October Revolution Island, Severnaya Zemlya				Blieck et al, 2002
Tesseraspis	sp.	Heterostraci			Devonian	Lower	Lochkovian			Severnaya Zemlya Formation		October Revolution Island, Severnaya Zemlya				Blieck et al, 2002
Unarkaspis?	sp.	Heterostraci			Devonian	Lower	Lochkovian			Pod'emnaya Formation		October Revolution Island, Severnaya Zemlya				Blieck et al, 2002
Tesseraspis	mosaica	Heterostraci	Pteraspids		Devonian	Lower	Lochkovian			Severnaya Zemlya Formation		October Revolution Island				Blieck et al, 2018
Canadapteraspis	ovalis	Heterostraci	Pteraspids	Pteraspididae	Devonian	Lower	Lochkovian		Red Bay Group	Ben Nevis Formation	Rotundata Horizon	Spitsbergen				Blieck, 1983	Blieck et al 1987
Corvaspis	graticulata	Heterostraci	Corvaspidiformes	Corvaspididae	Devonian	Lower	Lochkovian		Red Bay Group	Ben Nevis Formation	Vogti Horizon	Spitsbergen				Blieck, 1983	Blieck et al 1987
Corvaspis	graticulata	Heterostraci	Corvaspidiformes	Corvaspididae	Devonian	Lower	Lochkovian		Red Bay Group	Ben Nevis Formation	Horizons A- I	Spitsbergen				Blieck, 1983	Blieck et al 1987
Protopteraspis	aquilonia	Heterostraci			Devonian	Lower	Lochkovian		Red Bay Group	Frankelryggen Formation		Spitsbergen				Blieck, 1983	Blieck et al 1987
Larnovaspis	goujeti	Heterostraci	Pteraspids		Devonian	Lower	Lochkovian					Spitsbergen				Blieck, 1984	Blieck et al 1987
Anglaspis	cf. expatriata	Heterostraci			Devonian	Lower	Lochkovian			Peel Sound Formation		Prince of Wales Island, Northwest Territories				Broad, 1968
Ariaspis?	sp.	Heterostraci			Devonian	Lower	Lochkovian			Peel Sound Formation		Prince of Wales Island, Northwest Territories				Broad, 1968
Corvaspis	cf. kingi	Heterostraci		Corvaspididae	Devonian	Lower	Lochkovian			Peel Sound Formation		Prince of Wales Island, Northwest Territories				Broad, 1968
Listraspis	sp. indet.	Heterostraci	Cyathaspididae	Cyathaspidinae	Devonian	Lower	Lochkovian			Peel Sound Formation		Prince of Wales Island, Northwest Territories				Broad, 1968
Poraspis	cf. polaris	Heterostraci	Cyathaspididae	Poraspidinae	Devonian	Lower	Lochkovian			Peel Sound Formation		Prince of Wales Island, Northwest Territories				Broad, 1968
Poraspis	cf. intermedia	Heterostraci			Devonian	Lower	Lochkovian			Peel Sound Formation		Prince of Wales Island, Northwest Territories				Broad, 1968
Pseudotraquairaspis	sp. A	Heterostraci		Traquairaspididae	Devonian	Lower	Lochkovian			Peel Sound Formation		Prince of Wales Island, Northwest Territories				Broad, 1968
Pseudotraquairaspis	sp. B	Heterostraci			Devonian	Lower	Lochkovian			Peel Sound Formation		Prince of Wales Island, Northwest Territories				Broad, 1968
Pteraspis	arctica	Heterostraci	Pteraspidiformes	Pteraspididae	Devonian	Lower	Lochkovian			Peel Sound Formation		Prince of Wales Island, Northwest Territories				Broad, 1968
Torpedaspis	elongatus	Heterostraci			Devonian	Lower	Lochkovian			Peel Sound Formation		Prince of Wales Island, Northwest Territories				Broad, 1968
Traquairaspis	cf. pococki	Heterostraci		Traquairaspididae	Devonian	Lower	Lochkovian			Peel Sound Formation		Prince of Wales Island, Northwest Territories				Broad, 1968
Traquairaspis	denisoni	Heterostraci		Traquairaspididae	Devonian	Lower	Lochkovian			Peel Sound Formation		Prince of Wales Island, Northwest Territories				Broad, 1968
Traquairaspis	rambaldi	Heterostraci		Traquairaspididae	Devonian	Lower	Lochkovian			Peel Sound Formation		Prince of Wales Island, Northwest Territories				Broad, 1968
Pteraspis	crouchi	Heterostraci			Devonian	Lower	Lochkovian			Knoydart Formation		Arisaig, Nova Scotia, Canada				Dineley, 1967	Turner and Burrow 2018
Pteraspis	whitei	Heterostraci			Devonian	Lower	Lochkovian			Knoydart Formation		Arisaig, Nova Scotia, Canada				Dineley, 1967	Turner and Burrow 2018
Gen. indet.	indet. sp A	Heterostraci	Pteraspids		Devonian	Lower	Lochkovian					Crisceatec, Podolia				Dumbrava & Blieck, 2005	Dumbrava & Blieck, 2005
Gen. indet.	indet. sp E	Heterostraci	Pteraspids		Devonian	Lower	Lochkovian					Crisceatic, Podolia				Dumbrava & Blieck, 2005	Dumbrava & Blieck, 2005
Gen. indet.	indet. sp B	Heterostraci	Pteraspids		Devonian	Lower	Lochkovian					Crisciatic, Podolia				Dumbrava & Blieck, 2005	Dumbrava & Blieck, 2005
Protopteraspis	micra	Heterostraci	Pteraspids	Pteraspididae	Devonian	Lower	Lochkovian		Red Bay Group			Spitsbergen				Ilyes et al, 1995
Poraspis	cylindrica	Heterostraci	Cyathaspids	Poraspididae	Devonian	Lower	Lochkovian		Red Bay Group			Spitsbergen				Kiaer, 1932	Blieck et al 1987
Poraspis	intermedia	Heterostraci	Cyathaspids	Poraspididae	Devonian	Lower	Lochkovian		Red Bay Group			Spitsbergen				Kiaer, 1932	Blieck et al 1987
Poraspis	magna	Heterostraci	Cyathaspids	Poraspididae	Devonian	Lower	Lochkovian		Red Bay Group			Spitsbergen				Kiaer, 1932	Blieck et al 1987
Poraspis	subtilis	Heterostraci	Cyathaspids	Poraspididae	Devonian	Lower	Lochkovian		Red Bay Group			Spitsbergen				Kiaer, 1932	Blieck et al 1987
Protopteraspis	gosseletti	Heterostraci	Pteraspidiformes	Protopteraspididae	Devonian	Lower	Lochkovian		Liéven Group	Liéven Formation		Pas-de-Calais, France				Leriche, 1906
Oniscolepis?	sp.	Heterostraci		Oniscolepidae	Devonian	Lower	Lochkovian			Enmakaj Formation	Lower	Tonnel'nyj Brook, De Long Strait, Chukotka, Arctic Russia				Mark-Kurik et al, 2013
?Gunaspus	orientalis	Heterostraci	Amphiaspidiformes		Devonian	Lower	Lochkovian			Kureiskii Horizon	2	Belokamenskie Beds, Taimyr				Novitskaya, 2008	Novitskaya, 2008
Aphataspis	kiaeri	Heterostraci	Amphiaspidiformes		Devonian	Lower	Lochkovian			Kureiskii Horizon	1	Northwest Siberian Platform				Novitskaya, 2008	Novitskaya, 2008
Argyriaspis	tscherkesovae	Heterostraci	Amphiaspidiformes		Devonian	Lower	Lochkovian			Kureiskii Horizon	2	Belokamenskie Beds, Taimyr				Novitskaya, 2008	Novitskaya, 2008
Dotaspis	antiqua	Heterostraci	Amphiaspidiformes		Devonian	Lower	Lochkovian			Kureiskii Horizon	1	Northwest Siberian Platform				Novitskaya, 2008	Novitskaya, 2008
Edaphaspis	bystrowi	Heterostraci	Amphiaspidiformes		Devonian	Lower	Lochkovian			Kureiskii Horizon	3	Northwest Siberian Platform				Novitskaya, 2008	Novitskaya, 2008
Gerronaspis	dentata	Heterostraci	Amphiaspidiformes		Devonian	Lower	Lochkovian			Kureiskii Horizon	1	Northwest Siberian Platform				Novitskaya, 2008	Novitskaya, 2008
Hibernaspis	tenuicristata	Heterostraci	Amphiaspidiformes		Devonian	Lower	Lochkovian			Kureiskii Horizon		Northwest Siberian Platform				Novitskaya, 2008	Novitskaya, 2008
Kureykaspis	salebrosa	Heterostraci	Amphiaspidiformes		Devonian	Lower	Lochkovian			Kureiskii Horizon	1	Northwest Siberian Platform				Novitskaya, 2008	Novitskaya, 2008
Lecaniaspis	lata	Heterostraci	Amphiaspidiformes		Devonian	Lower	Lochkovian			Kureiskii Horizon	2 and 3	Northwest Siberian Platform				Novitskaya, 2008	Novitskaya, 2008
Olbiaspis	latissima	Heterostraci	Amphiaspidiformes		Devonian	Lower	Lochkovian			Kureiskii Horizon		Northwest Siberian Platform				Novitskaya, 2008	Novitskaya, 2008
Putoranaspis	prima	Heterostraci	Amphiaspidiformes		Devonian	Lower	Lochkovian			Kureiskii Horizon	1	Northwest Siberian Platform				Novitskaya, 2008	Novitskaya, 2008
Tuxeraspis	vericostata	Heterostraci	Amphiaspidiformes		Devonian	Lower	Lochkovian			Kureiskii Horizon	2	Northwest Siberian Platform				Novitskaya, 2008	Novitskaya, 2008
Corvaspis	cf. kingi	Heterostraci			Devonian	Lower	Lochkovian	Ivane				Volyn Monocline, Ukraine				Plax, 2011
Corvaspis	sp.	Heterostraci			Devonian	Lower	Lochkovian	Borshchovo				Volyn Monocline, Ukraine				Plax, 2011
Corvaspis	sp.	Heterostraci			Devonian	Lower	Lochkovian	Ivane				Volyn Monocline, Ukraine				Plax, 2011
Oniscolepis	cf. dentata	Heterostraci			Devonian	Lower	Lochkovian	Ivane				Volyn Monocline, Ukraine				Plax, 2011
Podolaspis	cf. lerichei	Heterostraci			Devonian	Lower	Lochkovian	Ivane				Volyn Monocline, Ukraine				Plax, 2011
Poraspis	sp.	Heterostraci			Devonian	Lower	Lochkovian	Ivane				Volyn Monocline, Ukraine				Plax, 2011
Rhinopteraspis	sp.	Heterostraci			Devonian	Lower	Lochkovian	Ivane				Volyn Monocline, Ukraine				Plax, 2011
Tesseraspis	sp.	Heterostraci			Devonian	Lower	Lochkovian	Ivane				Volyn Monocline, Ukraine				Plax, 2011
Traquairaspis	sp.	Heterostraci			Devonian	Lower	Lochkovian	Borshchovo				Volyn Monocline, Ukraine				Plax, 2011
Traquairaspis	sp.	Heterostraci			Devonian	Lower	Lochkovian	Ivane				Volyn Monocline, Ukraine				Plax, 2011
Zascinaspis?	sp.	Heterostraci			Devonian	Lower	Lochkovian	Ivane				Volyn Monocline, Ukraine				Plax, 2011
Alaeckaspis	verbivciensis	Heterostraci			Devonian	Lower	Lochkovian			Tyver Formation	Ivanie Member		Podolia, Ukraine			Voichyshyn, 2011
Corvaspis	kingi	Heterostraci	Corvaspidiformes	Corvaspididae	Devonian	Lower	Lochkovian	Dniester		Tyver Formation	Ivanie Member		Podolia, Ukraine			Voichyshyn, 2011
Corvaspis	sp.	Heterostraci	Corvaspidiformes	Corvaspididae	Devonian	Lower	Lochkovian	Dniester		Tyver Formation	Ivanie Member		Podolia, Ukraine			Voichyshyn, 2011
Corvaspis	kingi	Heterostraci	Corvaspidiformes	Corvaspididae	Devonian	Lower	Lochkovian	Dniester		Tyver Formation	Chortkiv Member		Podolia, Ukraine			Voichyshyn, 2011
Corvaspis	sp.	Heterostraci	Corvaspidiformes	Corvaspididae	Devonian	Lower	Lochkovian	Dniester		Tyver Formation	Ivanie Member		Podolia (Jagilnytsia Stara), Ukraine			Voichyshyn, 2011
Corvaspis	sp.	Heterostraci	Corvaspidiformes	Corvaspididae	Devonian	Lower	Lochkovian	Dniester		Tyver Formation	Chortkiv Member		Podolia (Gorodok), Ukraine			Voichyshyn, 2011
Corvaspis	kingi	Heterostraci			Devonian	Lower	Lochkovian	Dniester		Tyver	Chortkiv-Ivanie		Podolia, Ukraine			Voichyshyn, 2011
Pteraspis	lerichei latissima	Heterostraci			Devonian	Lower	Lochkovian			Dniester Formation	Strypa		Podolia, Ukraine			Voichyshyn, 2011	Voichyshyn, 2011
Palanasaspis	chekhivensis	Heterostraci			Devonian	Lower	Lochkovian	Dniester		Dniester Formation	Strypa Member		Podolia (Chekhiv), Ukraine			Voichyshyn, 2011
Podolaspis	sp.	Heterostraci			Devonian	Lower	Lochkovian	Dniester		Dniester Formation	Ustechko		Podolia (Ustechko), Ukraine			Voichyshyn, 2011
Podolaspis	sp.	Heterostraci			Devonian	Lower	Lochkovian	Dniester			Ivanie Member		Podolia (Zalishchyky), Ukraine			Voichyshyn, 2011
Poraspis	sturi	Heterostraci			Devonian	Lower	Lochkovian	Dniester		Dniester Formation	Khmeleva		Podolia (Ustechko), Ukraine			Voichyshyn, 2011
Poraspis	sp.	Heterostraci			Devonian	Lower	Lochkovian	Dniester		Dniester Formation	Ustechko		Podolia (Ustechko), Ukraine			Voichyshyn, 2011
Poraspis	sp.	Heterostraci			Devonian	Lower	Lochkovian	Dniester		Tyver Formation	Chortkiv Member		Podolia, Ukraine			Voichyshyn, 2011
Poraspis	sp.	Heterostraci			Devonian	Lower	Lochkovian	Dniester		Tyver Formation	Ivanie Member		Podolia (Ustechko), Ukraine			Voichyshyn, 2011
Poraspis	sp.	Heterostraci			Devonian	Lower	Lochkovian	Dniester		Tyver Formation	Ivanie Member		Podolia (Zalishchyky), Ukraine			Voichyshyn, 2011
Poraspis	sp.	Heterostraci			Devonian	Lower	Lochkovian	Dniester		Tyver Formation	Ivanie Member		Podolia (Ustechko), Ukraine			Voichyshyn, 2011
Poraspis	sp.	Heterostraci			Devonian	Lower	Lochkovian	Dniester		Tyver Formation	Chortkiv Member		Podolia (Gorodok), Ukraine			Voichyshyn, 2011
Poraspis	sp.	Heterostraci			Devonian	Lower	Lochkovian	Dniester		Tyver Formation	Ivanie Member		Podolia (Jagilnytsia Stara), Ukraine			Voichyshyn, 2011
Poraspis	siemiradzkii	Heterostraci			Devonian	Lower	Lochkovian	Dniester		Tyver Formation	Ivanie Member		Podolia (Jagilnytsia Stara), Ukraine			Voichyshyn, 2011
Tesseraspis	tesselata	Heterostraci			Devonian	Lower	Lochkovian						Great Britain			Voichyshyn, 2011
Zascinaspis	heintzi	Heterostraci			Devonian	Lower	Lochkovian	Dniester		Dniester Formation	Ustechko		Podolia (Ustechko), Ukraine			Voichyshyn, 2011
Zascinaspis	heintzi	Heterostraci			Devonian	Lower	Lochkovian			Dniester Formation	Ivanie-Khmeleva		Podolia, Ukraine			Voichyshyn, 2011
Pteraspis	novae-scotiae	Heterostraci	Pteraspids		Devonian	Lower	Lochkovian			Knoydart Formation		Nova Scotia				White, 1935	Turner and Burrow 2018
Pteraspis	smith-woodwardi	Heterostraci	Pteraspids		Devonian	Lower	Lochkovian					Eifel				White, 1935
Pteraspis	rotunda	Heterostraci	Pteraspids		Devonian	Lower	Lochkovian					Rhineland				White, 1935
Prosarctaspis	taimyrica	Heterostraci	Amphiaspidiformes		Silurian-Devonian	Lower	Lochkovian			Ust-Tareiskii Horizon		Belokamenskie Beds, Taimyr				Novitskaya, 2008
cf. Paraliliaspis		Heterostraci	Cyathaspididae	Anglaspidinae	Devonian	Lower	Lochkovian-Emsian			Sycna Formation		Poland				Dec, 2020
Toombsaspis	sp.	Heterostraci	Traquiaraspididae	Phialaspidinae	Devonian	Lower	Lochkovian-Emsian					Poland				Dec, 2020
Stegobranchiaspis	baringiensis falcata	Heterostraci	Pteraspids		Devonian	Lower	Lochkovian-Emsian					Northwest Territory, Canada				Elliot, 1983
Oniscolepis	dentata	Heterostraci	Pteraspids	Oniscolepididae	Devonian	Lower	Lochkovian-Emsian	Tilze				Latvia				Marss & Karatajūtė-Talimaa, 2009
Cyathaspis	integer	Heterostraci	Cyathaspids	Cyathaspididae	Devonian	Lower	Lochkovian-Emsian					Northwest Territory, Canada				Marss, 2019
Skalviaspis	narbutasi	Heterostraci	Pteraspida		Devonian	Lower	Lochkovian-Emsian					East Baltic
Djurinaspis	prima	Heterostraci			Devonian	Lower	Lochkovian/Pragian			Dniester Formation	Ustechko		Podolia, Ukraine			Voichyshyn, 2011	Voichyshyn, 2011
Larnovaspis	major	Heterostraci			Devonian	Lower	Lochkovian/Pragian			Dniester Formation	Khmeleva		Podolia (Ustechko), Ukraine			Voichyshyn, 2011	Voichyshyn, 2011
Mylopterapidella	gracilis	Heterostraci			Devonian	Lower	Lochkovian/Pragian			Dniester Formation	Khmeleva		Podolia (Ustechko), Ukraine			Voichyshyn, 2011	Voichyshyn, 2011
Cryptaspis	ellipticus	Heterostraci	Cyathaspida		Devonian	Lower	Lockhovian-Emsian			Beartooth Butte Formation		Wyoming, USA				Bryant, 1935	W.E.Stein2002
Cryptaspis	flabelliformis	Heterostraci	Cyathaspida		Devonian	Lower	Lockhovian-Emsian			Beartooth Butte Formation		Wyoming, USA				Bryant, 1935	W.E.Stein2002
Crytaspis	sp.	Heterostraci	Cyathaspida		Devonian	Lower	Lockhovian-Emsian			Beartooth Butte Formation		Wyoming, USA				Bryant, 1935	W.E.Stein2002
Cardipeltis	oblongus	Heterostraci			Devonian	Lower	Lockhovian-Emsian			Beartooth Butte Formation		Beartooth Mountains, Park County Wyoming				Dorf, 1934 (Bryant, 1932)	W.E.Stein2002
Cardipeltis	sinclairi	Heterostraci			Devonian	Lower	Lockhovian-Emsian			Beartooth Butte Formation		Beartooth Mountains, Park County Wyoming				Dorf, 1934 (Bryant, 1932)	W.E.Stein2002
Cyrtaspis	ellipticus	Heterostraci			Devonian	Lower	Lockhovian-Emsian			Beartooth Butte Formation		Beartooth Mountains, Park County Wyoming				Dorf, 1934 (Bryant, 1932)	W.E.Stein2002
Cyrtaspis	falcatus	Heterostraci			Devonian	Lower	Lockhovian-Emsian			Beartooth Butte Formation		Beartooth Mountains, Park County Wyoming				Dorf, 1934 (Bryant, 1932)	W.E.Stein2002
Cyrtaspis	ovatus	Heterostraci			Devonian	Lower	Lockhovian-Emsian			Beartooth Butte Formation		Beartooth Mountains, Park County Wyoming				Dorf, 1934 (Bryant, 1932)	W.E.Stein2002
Cyrtaspis	papillatus	Heterostraci			Devonian	Lower	Lockhovian-Emsian			Beartooth Butte Formation		Beartooth Mountains, Park County Wyoming				Dorf, 1934 (Bryant, 1932)	W.E.Stein2002
Cyrtaspis	sculptus	Heterostraci			Devonian	Lower	Lockhovian-Emsian			Beartooth Butte Formation		Beartooth Mountains, Park County Wyoming				Dorf, 1934 (Bryant, 1932)	W.E.Stein2002
Protaspis	amplus	Heterostraci			Devonian	Lower	Lockhovian-Emsian			Beartooth Butte Formation		Beartooth Mountains, Park County Wyoming				Dorf, 1934 (Bryant, 1932)	W.E.Stein2002
Protaspis	brevirostrus	Heterostraci			Devonian	Lower	Lockhovian-Emsian			Beartooth Butte Formation		Beartooth Mountains, Park County Wyoming				Dorf, 1934 (Bryant, 1932)	W.E.Stein2002
Protaspis	cingulus	Heterostraci			Devonian	Lower	Lockhovian-Emsian			Beartooth Butte Formation		Beartooth Mountains, Park County Wyoming				Dorf, 1934 (Bryant, 1932)	W.E.Stein2002
Protaspis	constrictus	Heterostraci			Devonian	Lower	Lockhovian-Emsian			Beartooth Butte Formation		Beartooth Mountains, Park County Wyoming				Dorf, 1934 (Bryant, 1932)	W.E.Stein2002
Protaspis	nanus	Heterostraci			Devonian	Lower	Lockhovian-Emsian			Beartooth Butte Formation		Beartooth Mountains, Park County Wyoming				Dorf, 1934 (Bryant, 1932)	W.E.Stein2002
Protaspis	perlatus	Heterostraci			Devonian	Lower	Lockhovian-Emsian			Beartooth Butte Formation		Beartooth Mountains, Park County Wyoming				Dorf, 1934 (Bryant, 1932)	W.E.Stein2002
Protaspis	perryi	Heterostraci			Devonian	Lower	Lockhovian-Emsian			Beartooth Butte Formation		Beartooth Mountains, Park County Wyoming				Dorf, 1934 (Bryant, 1932)	W.E.Stein2002
Brachipteraspis	sp. cf. latissima	Heterostraci	Pteraspids		Devonian	Lower	Lockhovian-Pragian					Babin, Podolia				Dumbrava & Blieck, 2005	Dumbrava & Blieck, 2005
[truncated: 1,159 more rows]

## Sheet: Jawed
Gnathostomes Early Occurrences
[truncated: 2,157 more rows]
