# Supplementary material for: Mass extinction triggered the early radiations of jawed vertebrates and their jawless relatives (gnathostomes)
Source: Sci Adv. 2026 Jan 9;12(2):eaeb2297. doi: 10.1126/sciadv.aeb2297 (PMC12787538; doi:10.1126/sciadv.aeb2297)
Supplement: Supplementary file 2 — Data S1 to S8 [file sciadv.aeb2297_data_s1_to_s8.zip › Supplementary Data Files/Data_S6.xlsx]

## Sheet: Conodonta_gen_Ord-Tre
Data Provider	The Paleobiology Database
Data Provider	The Paleobiology Database
Data Source	The Paleobiology Database
Data License	Creative Commons CC0
License URL	https://creativecommons.org/publicdomain/zero/1.0/
Documentation URL	http://paleobiodb.org/data1.2/occs/list_doc.html
Data URL	http://paleobiodb.org/data1.2/occs/list.csv?datainfo&rowcount&base_name=Conodonta&max_ma=486.85&min_ma=477.1
Access Time	Tue 2025-09-30 08:10:52 GMT
Title	PBDB Data Service
Parameters:
	base_name	Conodonta
	min_ma	477.1
	max_ma	486.85
	timerule	major
	taxon_status	all
Elapsed Time	0.5
Records Found	1369
Records Returned	1369
Records:
occurrence_no	record_type	reid_no	flags	collection_no	identified_name	identified_rank	identified_no	difference	accepted_name	accepted_rank	accepted_no	early_interval	late_interval	max_ma	min_ma	reference_no
2392	occ			275	Drepanodus sp.	genus	33904		Drepanodus	genus	33904	Tremadoc		486.4	477.1	60989
2598	occ			287	Drepanodus sp.	genus	33904		Drepanodus	genus	33904	Tulean		481.7	475.3	60989
2630	occ			290	Conodonta indet.	class	33816		Conodonta	class	33816	Early Ordovician		486.85	471.3	60923
9034	occ			414	Drepanodus sp.	genus	33904		Drepanodus	genus	33904	Stairsian		483.4	481.7	13452
105297	occ			3105	Cordylodus proavus	species	393496		Cordylodus proavus	species	393496	Tremadoc		486.4	477.1	110
105298	occ			3105	Eoconodontus notchpeakensis	species	393443		Eoconodontus notchpeakensis	species	393442	Tremadoc		486.4	477.1	110
105299	occ			3105	Iapetognathus preaengensis	species	394982		Iapetognathus aengensis	species	394981	Tremadoc		486.4	477.1	110
105373	occ			3110	Cordylodus sp.	genus	33884		Cordylodus	genus	33884	Tremadoc		486.4	477.1	112
105374	occ			3110	Drepanodus sp.	genus	33904		Drepanodus	genus	33904	Tremadoc		486.4	477.1	112
105381	occ			3110	Oistodus sp.	genus	33998		Oistodus	genus	33998	Tremadoc		486.4	477.1	112
106232	occ			4727	Acodus sp.	genus	85559		Acodus	genus	85559	Tremadoc		486.4	477.1	287
106235	occ			4727	Cornuodus sp.	genus	33885		Cornuodus	genus	33885	Tremadoc		486.4	477.1	287
106236	occ			4727	Drepanodus sp.	genus	33904		Drepanodus	genus	33904	Tremadoc		486.4	477.1	287
106237	occ			4727	Drepanoistodus sp.	genus	33905		Drepanoistodus	genus	33905	Tremadoc		486.4	477.1	287
106239	occ			4727	Paltodus sp.	genus	34005		Paltodus	genus	34005	Tremadoc		486.4	477.1	287
106240	occ			4727	Paroistodus sp.	genus	34014		Paroistodus	genus	34014	Tremadoc		486.4	477.1	287
106241	occ			4727	Protopanderodus sp.	genus	34041		Protopanderodus	genus	34041	Tremadoc		486.4	477.1	287
106243	occ			4727	Scalpellodus sp.	genus	34065		Scalpellodus	genus	34065	Tremadoc		486.4	477.1	287
106244	occ			4727	Serratognathus sp.	genus	34072		Serratognathus	genus	34072	Tremadoc		486.4	477.1	287
106245	occ			4727	Triangulodus sp.	genus	393176		Triangulodus	genus	393176	Tremadoc		486.4	477.1	287
106247	occ			4727	Tropodus sp.	genus	34094		Tropodus	genus	34094	Tremadoc		486.4	477.1	287
106249	occ			4728	Acodus sp.	genus	85559		Acodus	genus	85559	Tremadoc		486.4	477.1	287
106252	occ			4728	Clavohamulus sp.	genus	33878		Clavohamulus	genus	33878	Tremadoc		486.4	477.1	287
106255	occ			4728	Drepanodus sp.	genus	33904		Drepanodus	genus	33904	Tremadoc		486.4	477.1	287
106262	occ			4728	Oistodus sp.	genus	33998		Oistodus	genus	33998	Tremadoc		486.4	477.1	287
106264	occ			4728	Paroistodus sp.	genus	34014		Paroistodus	genus	34014	Tremadoc		486.4	477.1	287
106267	occ			4728	Protopanderodus sp.	genus	34041		Protopanderodus	genus	34041	Tremadoc		486.4	477.1	287
106268	occ			4728	Protoprioniodus sp.	genus	34042		Protoprioniodus	genus	34042	Tremadoc		486.4	477.1	287
106271	occ			4728	Serratognathus sp.	genus	34072		Serratognathus	genus	34072	Tremadoc		486.4	477.1	287
106272	occ			4728	Triangulodus sp.	genus	393176		Triangulodus	genus	393176	Tremadoc		486.4	477.1	287
106275	occ			4729	Acodus sp.	genus	85559		Acodus	genus	85559	Tremadoc		486.4	477.1	287
106276	occ			4729	Drepanodus sp.	genus	33904		Drepanodus	genus	33904	Tremadoc		486.4	477.1	287
106277	occ			4729	Glyptoconus sp.	genus	33928	species not entered	Colaptoconus	genus	380654	Tremadoc		486.4	477.1	287
106279	occ			4729	Oistodus sp.	genus	33998		Oistodus	genus	33998	Tremadoc		486.4	477.1	287
106280	occ			4729	Paltodus sp.	genus	34005		Paltodus	genus	34005	Tremadoc		486.4	477.1	287
106281	occ			4729	Paroistodus sp.	genus	34014		Paroistodus	genus	34014	Tremadoc		486.4	477.1	287
106284	occ			4729	Tropodus sp.	genus	34094		Tropodus	genus	34094	Tremadoc		486.4	477.1	287
106285	occ			4730	Acodus sp.	genus	85559		Acodus	genus	85559	Tremadoc		486.4	477.1	287
106287	occ			4730	Drepanoistodus sp.	genus	33905		Drepanoistodus	genus	33905	Tremadoc		486.4	477.1	287
106288	occ			4730	Paltodus sp.	genus	34005		Paltodus	genus	34005	Tremadoc		486.4	477.1	287
106289	occ			4730	Paroistodus sp.	genus	34014		Paroistodus	genus	34014	Tremadoc		486.4	477.1	287
106290	occ			4730	Proconodontus sp.	genus	34039		Proconodontus	genus	34039	Tremadoc		486.4	477.1	287
106294	occ			4731	Acodus sp.	genus	85559		Acodus	genus	85559	Tremadoc		486.4	477.1	287
106295	occ			4731	Clavohamulus sp.	genus	33878		Clavohamulus	genus	33878	Tremadoc		486.4	477.1	287
106296	occ			4731	Drepanoistodus sp.	genus	33905		Drepanoistodus	genus	33905	Tremadoc		486.4	477.1	287
106297	occ			4731	Paltodus sp.	genus	34005		Paltodus	genus	34005	Tremadoc		486.4	477.1	287
106298	occ			4731	Paroistodus sp.	genus	34014		Paroistodus	genus	34014	Tremadoc		486.4	477.1	287
106299	occ			4732	Acontiodus sp.	genus	330390	species not entered	Acodus	genus	85559	Tremadoc		486.4	477.1	287
106300	occ			4732	Drepanoistodus sp.	genus	33905		Drepanoistodus	genus	33905	Tremadoc		486.4	477.1	287
106301	occ			4732	Glyptoconus sp.	genus	33928	species not entered	Colaptoconus	genus	380654	Tremadoc		486.4	477.1	287
106303	occ			4732	Paltodus sp.	genus	34005		Paltodus	genus	34005	Tremadoc		486.4	477.1	287
106304	occ			4732	Paroistodus sp.	genus	34014		Paroistodus	genus	34014	Tremadoc		486.4	477.1	287
106305	occ			4732	Scolopodus sp.	genus	34069		Scolopodus	genus	34069	Tremadoc		486.4	477.1	287
106307	occ			4732	Teridontus sp.	genus	34091		Teridontus	genus	34091	Tremadoc		486.4	477.1	287
106308	occ			4733	Acontiodus sp.	genus	330390	species not entered	Acodus	genus	85559	Tremadoc		486.4	477.1	287
106309	occ			4733	Drepanodus sp.	genus	33904		Drepanodus	genus	33904	Tremadoc		486.4	477.1	287
106310	occ			4733	Drepanoistodus sp.	genus	33905		Drepanoistodus	genus	33905	Tremadoc		486.4	477.1	287
106311	occ			4733	Glyptoconus sp.	genus	33928	species not entered	Colaptoconus	genus	380654	Tremadoc		486.4	477.1	287
106313	occ			4733	Oneotodus sp.	genus	34000		Oneotodus	genus	34000	Tremadoc		486.4	477.1	287
106314	occ			4733	Protopanderodus sp.	genus	34041		Protopanderodus	genus	34041	Tremadoc		486.4	477.1	287
106315	occ			4733	Teridontus sp.	genus	34091		Teridontus	genus	34091	Tremadoc		486.4	477.1	287
106316	occ			4734	Acontiodus sp.	genus	330390	species not entered	Acodus	genus	85559	Tremadoc		486.4	477.1	287
106317	occ			4734	Drepanodus sp.	genus	33904		Drepanodus	genus	33904	Tremadoc		486.4	477.1	287
106318	occ			4734	Glyptoconus sp.	genus	33928	species not entered	Colaptoconus	genus	380654	Tremadoc		486.4	477.1	287
106320	occ			4734	Teridontus sp.	genus	34091		Teridontus	genus	34091	Tremadoc		486.4	477.1	287
106324	occ			4735	Drepanoistodus sp.	genus	33905		Drepanoistodus	genus	33905	Tremadoc		486.4	477.1	287
106325	occ			4735	Glyptoconus sp.	genus	33928	species not entered	Colaptoconus	genus	380654	Tremadoc		486.4	477.1	287
106332	occ			4737	Acanthodus sp.	genus	33832		Acanthodus	genus	33832	Tremadoc		486.4	477.1	287
106333	occ			4737	Acodus sp.	genus	85559		Acodus	genus	85559	Tremadoc		486.4	477.1	287
106335	occ			4737	Drepanoistodus sp.	genus	33905		Drepanoistodus	genus	33905	Tremadoc		486.4	477.1	287
106336	occ			4737	Glyptoconus sp.	genus	33928	species not entered	Colaptoconus	genus	380654	Tremadoc		486.4	477.1	287
106337	occ			4737	Paltodus sp.	genus	34005		Paltodus	genus	34005	Tremadoc		486.4	477.1	287
106339	occ			4737	Ulrichodina sp.	genus	34096		Ulrichodina	genus	34096	Tremadoc		486.4	477.1	287
106340	occ			4738	Acanthodus sp.	genus	33832		Acanthodus	genus	33832	Tremadoc		486.4	477.1	287
106342	occ			4738	Cambrooistodus sp.	genus	33870		Cambrooistodus	genus	33870	Tremadoc		486.4	477.1	287
106343	occ			4738	Chosonodina sp.	genus	33877		Chosonodina	genus	33877	Tremadoc		486.4	477.1	287
106344	occ			4738	Clavohamulus sp.	genus	33878		Clavohamulus	genus	33878	Tremadoc		486.4	477.1	287
106345	occ			4738	Cordylodus sp.	genus	33884		Cordylodus	genus	33884	Tremadoc		486.4	477.1	287
106348	occ			4738	Drepanoistodus sp.	genus	33905		Drepanoistodus	genus	33905	Tremadoc		486.4	477.1	287
106350	occ			4738	Glyptoconus sp.	genus	33928	species not entered	Colaptoconus	genus	380654	Tremadoc		486.4	477.1	287
106356	occ			4738	Protopanderodus sp.	genus	34041		Protopanderodus	genus	34041	Tremadoc		486.4	477.1	287
106360	occ			4738	Semiacontiodus sp.	genus	34071		Semiacontiodus	genus	34071	Tremadoc		486.4	477.1	287
106365	occ			4738	Ulrichodina sp.	genus	34096		Ulrichodina	genus	34096	Tremadoc		486.4	477.1	287
106372	occ			4740	Hirsutodontus sp.	genus	33939		Hirsutodontus	genus	33939	Tremadoc		486.4	477.1	287
106373	occ			4740	Monocostodus sp.	genus	33980		Monocostodus	genus	33980	Tremadoc		486.4	477.1	287
106374	occ			4740	Semiacontiodus sp.	genus	34071		Semiacontiodus	genus	34071	Tremadoc		486.4	477.1	287
106375	occ			4740	Teridontus sp.	genus	34091		Teridontus	genus	34091	Tremadoc		486.4	477.1	287
106376	occ			4741	Monocostodus sp.	genus	33980		Monocostodus	genus	33980	Tremadoc		486.4	477.1	287
106377	occ			4741	Teridontus sp.	genus	34091		Teridontus	genus	34091	Tremadoc		486.4	477.1	287
106384	occ			4742	Monocostodus sp.	genus	33980		Monocostodus	genus	33980	Tremadoc		486.4	477.1	287
106392	occ			4743	Monocostodus sp.	genus	33980		Monocostodus	genus	33980	Tremadoc		486.4	477.1	287
106393	occ			4743	Teridontus sp.	genus	34091		Teridontus	genus	34091	Tremadoc		486.4	477.1	287
109005	occ			7920	Acodus sp.	genus	85559		Acodus	genus	85559	Tremadoc		486.4	477.1	482
109006	occ			7920	Drepanodus sp.	genus	33904		Drepanodus	genus	33904	Tremadoc		486.4	477.1	482
109010	occ			7920	Scandodus sp.	genus	330394		Scandodus	genus	330394	Tremadoc		486.4	477.1	482
109016	occ			7921	Distacodus sp.	genus	246106		Distacodus	genus	246106	Tremadoc		486.4	477.1	482
109017	occ			7921	Drepanodus sp.	genus	33904		Drepanodus	genus	33904	Tremadoc		486.4	477.1	482
109021	occ			7921	Oneotodus sp.	genus	34000		Oneotodus	genus	34000	Tremadoc		486.4	477.1	482
109022	occ			7921	Proacodus sp.	genus	33823		Proacodus	genus	33823	Tremadoc		486.4	477.1	482
117678	occ			8704	Acontiodus sp.	genus	330390	species not entered	Acodus	genus	85559	Tremadoc		486.4	477.1	627
117682	occ			8704	Eucharodus sp.	genus	394090		Eucharodus	genus	394090	Tremadoc		486.4	477.1	627
117683	occ			8704	Glyptoconus sp.	genus	33928	species not entered	Colaptoconus	genus	380654	Tremadoc		486.4	477.1	627
117685	occ			8704	Parapanderodus sp.	genus	393636		Parapanderodus	genus	393636	Tremadoc		486.4	477.1	627
117686	occ			8704	Paroistodus sp.	genus	34014		Paroistodus	genus	34014	Tremadoc		486.4	477.1	627
117688	occ			8704	Ulrichodina sp.	genus	34096		Ulrichodina	genus	34096	Tremadoc		486.4	477.1	627
118570	occ			8866	Cordylodus sp.	genus	33884		Cordylodus	genus	33884	Tremadoc		486.4	477.1	600
118585	occ			8867	Cordylodus sp.	genus	33884		Cordylodus	genus	33884	Tremadoc		486.4	477.1	600
118689	occ			8880	Clavohamulus sp.	genus	33878		Clavohamulus	genus	33878	Tremadocian		486.85	477.1	652
118690	occ			8880	Cordylodus intermedius	species	393643		Cordylodus intermedius	species	393643	Tremadocian		486.85	477.1	652
118691	occ			8880	Oneotodus sp.	genus	34000		Oneotodus	genus	34000	Tremadocian		486.85	477.1	652
118692	occ			8880	Teridontus sp.	genus	34091		Teridontus	genus	34091	Tremadocian		486.85	477.1	652
118693	occ			8881	Acontiodus sp.	genus	330390	species not entered	Acodus	genus	85559	Tremadoc		486.4	477.1	652
118694	occ			8881	Glyptoconus sp.	genus	33928	species not entered	Colaptoconus	genus	380654	Tremadoc		486.4	477.1	652
118695	occ			8881	Paroistodus sp.	genus	34014		Paroistodus	genus	34014	Tremadoc		486.4	477.1	652
118696	occ			8881	Rossodus sp.	genus	34058		Rossodus	genus	34058	Tremadoc		486.4	477.1	652
118697	occ			8881	Scolopodus sp.	genus	34069		Scolopodus	genus	34069	Tremadoc		486.4	477.1	652
122854	occ			9824	Cordylodus proavus	species	393496		Cordylodus proavus	species	393496	Tremadoc		486.4	477.1	853
122855	occ			9824	Cordylodus oklahomensis	genus	33884	species not entered	Cordylodus	genus	33884	Tremadoc		486.4	477.1	853
122869	occ			9827	Cordylodus oklahomensis	genus	33884	species not entered	Cordylodus	genus	33884	Tremadoc		486.4	477.1	853
122870	occ			9827	Cordylodus angulatus	species	342756		Cordylodus angulatus	species	342756	Tremadoc		486.4	477.1	853
122871	occ			9827	Oneotodus tenuis	species	393395	recombined as	Phakelodus tenuis	species	393395	Tremadoc		486.4	477.1	853
122882	occ			9830	Cordylodus angulatus	species	342756		Cordylodus angulatus	species	342756	Tremadoc		486.4	477.1	853
122883	occ			9830	Cyrtoniodus sp.	genus	505468	species not entered	Phragmodus	genus	34021	Tremadoc		486.4	477.1	853
122885	occ			9830	Oneotodus simplex	genus	34000	species not entered	Oneotodus	genus	34000	Tremadoc		486.4	477.1	853
122907	occ			9837	Cordylodus proavus	species	393496		Cordylodus proavus	species	393496	Tremadoc		486.4	477.1	853
122908	occ			9837	Cordylodus angulatus	species	342756		Cordylodus angulatus	species	342756	Tremadoc		486.4	477.1	853
122909	occ			9837	? Hertzina sp.	genus	33819		Hertzina	genus	33819	Tremadoc		486.4	477.1	853
122910	occ			9837	Oneotodus simplex	genus	34000	species not entered	Oneotodus	genus	34000	Tremadoc		486.4	477.1	853
122913	occ			9838	? Hertzina sp.	genus	33819		Hertzina	genus	33819	Tremadoc		486.4	477.1	853
122914	occ			9838	Cordylodus proavus	species	393496		Cordylodus proavus	species	393496	Tremadoc		486.4	477.1	853
122915	occ			9838	Cordylodus angulatus	species	342756		Cordylodus angulatus	species	342756	Tremadoc		486.4	477.1	853
122916	occ			9838	Oneotodus tenuis	species	393395	recombined as	Phakelodus tenuis	species	393395	Tremadoc		486.4	477.1	853
122917	occ			9838	Oneotodus simplex	genus	34000	species not entered	Oneotodus	genus	34000	Tremadoc		486.4	477.1	853
122924	occ			9839	Cordylodus angulatus	species	342756		Cordylodus angulatus	species	342756	Tremadoc		486.4	477.1	853
122925	occ			9839	Oneotodus simplex	genus	34000	species not entered	Oneotodus	genus	34000	Tremadoc		486.4	477.1	853
122928	occ			9840	Cordylodus proavus	species	393496		Cordylodus proavus	species	393496	Tremadoc		486.4	477.1	853
122929	occ			9840	Cordylodus angulatus	species	342756		Cordylodus angulatus	species	342756	Tremadoc		486.4	477.1	853
122940	occ			9841	Cordylodus proavus	species	393496		Cordylodus proavus	species	393496	Tremadoc		486.4	477.1	853
122951	occ			9844	Cordylodus proavus	species	393496		Cordylodus proavus	species	393496	Tremadoc		486.4	477.1	853
122953	occ			9844	Oneotodus tenuis	species	393395	recombined as	Phakelodus tenuis	species	393395	Tremadoc		486.4	477.1	853
122967	occ			9847	Oneotodus tenuis	species	393395	recombined as	Phakelodus tenuis	species	393395	Tremadoc		486.4	477.1	853
122968	occ			9847	Cordylodus angulatus	species	342756		Cordylodus angulatus	species	342756	Tremadoc		486.4	477.1	853
122972	occ			9847	Gothodus sp. n. gen.	genus	355559		Gothodus	genus	355559	Tremadoc		486.4	477.1	853
122975	occ			9848	Cordylodus proavus	species	393496		Cordylodus proavus	species	393496	Tremadoc		486.4	477.1	853
122976	occ			9848	Oneotodus tenuis	species	393395	recombined as	Phakelodus tenuis	species	393395	Tremadoc		486.4	477.1	853
122978	occ			9848	Gothodus sp. n. gen.	genus	355559		Gothodus	genus	355559	Tremadoc		486.4	477.1	853
122979	occ			9848	Oneotodus simplex	genus	34000	species not entered	Oneotodus	genus	34000	Tremadoc		486.4	477.1	853
240059	occ			7958	Acodus sp.	genus	85559		Acodus	genus	85559	Tremadoc		486.4	477.1	521
240060	occ			7958	Acontiodus sp.	genus	330390	species not entered	Acodus	genus	85559	Tremadoc		486.4	477.1	521
240067	occ			7958	Cordylodus sp.	genus	33884		Cordylodus	genus	33884	Tremadoc		486.4	477.1	521
240073	occ			7958	Distacodus sp.	genus	246106		Distacodus	genus	246106	Tremadoc		486.4	477.1	521
240074	occ			7958	Drepanodus sp.	genus	33904		Drepanodus	genus	33904	Tremadoc		486.4	477.1	521
240083	occ			7958	Oneotodus sp.	genus	34000		Oneotodus	genus	34000	Tremadoc		486.4	477.1	521
240085	occ			7958	Paltodus sp.	genus	34005		Paltodus	genus	34005	Tremadoc		486.4	477.1	521
240088	occ			7958	Scandodus sp.	genus	330394		Scandodus	genus	330394	Tremadoc		486.4	477.1	521
240163	occ			7964	Acontiodus sp.	genus	330390	species not entered	Acodus	genus	85559	Tremadoc		486.4	477.1	520
240167	occ			7964	Chosonodina sp.	genus	33877		Chosonodina	genus	33877	Tremadoc		486.4	477.1	520
240168	occ			7964	Cordylodus sp.	genus	33884		Cordylodus	genus	33884	Tremadoc		486.4	477.1	520
240170	occ			7964	Drepanodus sp.	genus	33904		Drepanodus	genus	33904	Tremadoc		486.4	477.1	520
240176	occ			7964	Oistodus sp.	genus	33998		Oistodus	genus	33998	Tremadoc		486.4	477.1	520
240177	occ			7964	Oneotodus sp.	genus	34000		Oneotodus	genus	34000	Tremadoc		486.4	477.1	520
240178	occ			7964	Paltodus sp.	genus	34005		Paltodus	genus	34005	Tremadoc		486.4	477.1	520
240179	occ			7964	Scandodus sp.	genus	330394		Scandodus	genus	330394	Tremadoc		486.4	477.1	520
240180	occ			7964	Scolopodus sp.	genus	34069		Scolopodus	genus	34069	Tremadoc		486.4	477.1	520
240286	occ			7976	Acontiodus sp.	genus	330390	species not entered	Acodus	genus	85559	Tremadoc		486.4	477.1	521
240287	occ			7976	Distacodus sp.	genus	246106		Distacodus	genus	246106	Tremadoc		486.4	477.1	521
240288	occ			7976	Oneotodus sp.	genus	34000		Oneotodus	genus	34000	Tremadoc		486.4	477.1	521
240289	occ			7976	Paltodus sp.	genus	34005		Paltodus	genus	34005	Tremadoc		486.4	477.1	521
240290	occ			7977	Acontiodus sp.	genus	330390	species not entered	Acodus	genus	85559	Tremadoc		486.4	477.1	521
240291	occ			7977	Distacodus sp.	genus	246106		Distacodus	genus	246106	Tremadoc		486.4	477.1	521
240292	occ			7977	Oistodus sp.	genus	33998		Oistodus	genus	33998	Tremadoc		486.4	477.1	521
240591	occ			8530	Cordylodus sp.	genus	33884		Cordylodus	genus	33884	Tremadoc		486.4	477.1	522
240594	occ			8530	Oneotodus sp.	genus	34000		Oneotodus	genus	34000	Tremadoc		486.4	477.1	522
240596	occ			8530	Scolopodus sp.	genus	34069		Scolopodus	genus	34069	Tremadoc		486.4	477.1	522
241313	occ			9231	Eoconodontus sp.	genus	33911		Eoconodontus	genus	33911	Tremadoc		486.4	477.1	676
241315	occ			9231	Proconodontus sp.	genus	34039		Proconodontus	genus	34039	Tremadoc		486.4	477.1	676
241316	occ			9231	Prooneotodus sp.	genus	33825		Prooneotodus	genus	33825	Tremadoc		486.4	477.1	676
241318	occ			9231	Teridontus sp.	genus	34091		Teridontus	genus	34091	Tremadoc		486.4	477.1	676
241319	occ			9232	Clavohamulus sp.	genus	33878		Clavohamulus	genus	33878	Tremadoc		486.4	477.1	676
241320	occ			9232	Cordylodus sp.	genus	33884		Cordylodus	genus	33884	Tremadoc		486.4	477.1	676
241322	occ			9232	Eoconodontus sp.	genus	33911		Eoconodontus	genus	33911	Tremadoc		486.4	477.1	676
241324	occ			9232	Hirsutodontus sp.	genus	33939		Hirsutodontus	genus	33939	Tremadoc		486.4	477.1	676
241326	occ			9232	Proconodontus sp.	genus	34039		Proconodontus	genus	34039	Tremadoc		486.4	477.1	676
241327	occ			9232	Semiacontiodus sp.	genus	34071		Semiacontiodus	genus	34071	Tremadoc		486.4	477.1	676
241328	occ			9232	Teridontus sp.	genus	34091		Teridontus	genus	34091	Tremadoc		486.4	477.1	676
241329	occ			9271	Acodus sp.	genus	85559		Acodus	genus	85559	Tremadoc		486.4	477.1	676
241330	occ			9271	Cordylodus sp.	genus	33884		Cordylodus	genus	33884	Tremadoc		486.4	477.1	676
241331	occ			9271	Drepanodus sp.	genus	33904		Drepanodus	genus	33904	Tremadoc		486.4	477.1	676
241333	occ			9271	Loxodus sp.	genus	33969		Loxodus	genus	33969	Tremadoc		486.4	477.1	676
241335	occ			9271	? Oneotodus sp.	genus	34000		Oneotodus	genus	34000	Tremadoc		486.4	477.1	676
241336	occ			9271	Paltodus sp.	genus	34005		Paltodus	genus	34005	Tremadoc		486.4	477.1	676
241339	occ			9271	Scandodus sp.	genus	330394		Scandodus	genus	330394	Tremadoc		486.4	477.1	676
241340	occ			9271	Scolopodus sp.	genus	34069		Scolopodus	genus	34069	Tremadoc		486.4	477.1	676
241341	occ			9271	Semiacontiodus sp.	genus	34071		Semiacontiodus	genus	34071	Tremadoc		486.4	477.1	676
241342	occ			9271	Teridontus sp.	genus	34091		Teridontus	genus	34091	Tremadoc		486.4	477.1	676
241343	occ			9271	Ulrichodina sp.	genus	34096		Ulrichodina	genus	34096	Tremadoc		486.4	477.1	676
241362	occ			9273	Furnishina sp.	genus	33818		Furnishina	genus	33818	Mansian		486.85	485	676
241366	occ			9273	Proconodontus sp.	genus	34039		Proconodontus	genus	34039	Mansian		486.85	485	676
241367	occ			9273	Prooneotodus sp.	genus	33825		Prooneotodus	genus	33825	Mansian		486.85	485	676
241370	occ			9274	Clavohamulus sp.	genus	33878		Clavohamulus	genus	33878	Tremadoc		486.4	477.1	676
241371	occ			9274	Cordylodus sp.	genus	33884		Cordylodus	genus	33884	Tremadoc		486.4	477.1	676
241374	occ			9274	Eoconodontus sp.	genus	33911		Eoconodontus	genus	33911	Tremadoc		486.4	477.1	676
241377	occ			9274	Furnishina sp.	genus	33818		Furnishina	genus	33818	Tremadoc		486.4	477.1	676
241379	occ			9274	Hirsutodontus sp.	genus	33939		Hirsutodontus	genus	33939	Tremadoc		486.4	477.1	676
241382	occ			9274	Oneotodus sp.	genus	34000		Oneotodus	genus	34000	Tremadoc		486.4	477.1	676
241386	occ			9274	Proconodontus sp.	genus	34039		Proconodontus	genus	34039	Tremadoc		486.4	477.1	676
241387	occ			9274	Prooneotodus sp.	genus	33825		Prooneotodus	genus	33825	Tremadoc		486.4	477.1	676
241389	occ			9274	Teridontus sp.	genus	34091		Teridontus	genus	34091	Tremadoc		486.4	477.1	676
241390	occ			9275	Acanthodus sp.	genus	33832		Acanthodus	genus	33832	Tremadoc		486.4	477.1	676
241391	occ			9275	Acodina sp.	genus	297718		Acodina	genus	297718	Tremadoc		486.4	477.1	676
241392	occ			9275	Acodus sp.	genus	85559		Acodus	genus	85559	Tremadoc		486.4	477.1	676
241393	occ			9275	Acontiodus sp.	genus	330390	species not entered	Acodus	genus	85559	Tremadoc		486.4	477.1	676
241394	occ			9275	Cordylodus sp.	genus	33884		Cordylodus	genus	33884	Tremadoc		486.4	477.1	676
241395	occ			9275	Drepanodus sp.	genus	33904		Drepanodus	genus	33904	Tremadoc		486.4	477.1	676
241398	occ			9275	Loxodus sp.	genus	33969		Loxodus	genus	33969	Tremadoc		486.4	477.1	676
241400	occ			9275	Oistodus sp.	genus	33998		Oistodus	genus	33998	Tremadoc		486.4	477.1	676
241401	occ			9275	Paltodus sp.	genus	34005		Paltodus	genus	34005	Tremadoc		486.4	477.1	676
241403	occ			9275	Scandodus sp.	genus	330394		Scandodus	genus	330394	Tremadoc		486.4	477.1	676
241405	occ			9276	Acanthodus sp.	genus	33832		Acanthodus	genus	33832	Tremadoc		486.4	477.1	676
241406	occ			9276	Acodus sp.	genus	85559		Acodus	genus	85559	Tremadoc		486.4	477.1	676
241407	occ			9276	Cordylodus sp.	genus	33884		Cordylodus	genus	33884	Tremadoc		486.4	477.1	676
241408	occ			9276	Drepanodus sp.	genus	33904		Drepanodus	genus	33904	Tremadoc		486.4	477.1	676
241411	occ			9276	Loxodus sp.	genus	33969		Loxodus	genus	33969	Tremadoc		486.4	477.1	676
241412	occ			9276	Oneotodus sp.	genus	34000		Oneotodus	genus	34000	Tremadoc		486.4	477.1	676
241413	occ			9276	? Paltodus sp.	genus	34005		Paltodus	genus	34005	Tremadoc		486.4	477.1	676
241415	occ			9276	Scandodus sp.	genus	330394		Scandodus	genus	330394	Tremadoc		486.4	477.1	676
241416	occ			9276	Teridontus sp.	genus	34091		Teridontus	genus	34091	Tremadoc		486.4	477.1	676
241418	occ			9277	Clavohamulus sp.	genus	33878		Clavohamulus	genus	33878	Tremadoc		486.4	477.1	676
241419	occ			9277	Cordylodus sp.	genus	33884		Cordylodus	genus	33884	Tremadoc		486.4	477.1	676
241422	occ			9277	Hirsutodontus sp.	genus	33939		Hirsutodontus	genus	33939	Tremadoc		486.4	477.1	676
241423	occ			9277	Proconodontus sp.	genus	34039		Proconodontus	genus	34039	Tremadoc		486.4	477.1	676
241424	occ			9278	Acodina sp.	genus	297718		Acodina	genus	297718	Tremadoc		486.4	477.1	676
241425	occ			9278	Acodus sp.	genus	85559		Acodus	genus	85559	Tremadoc		486.4	477.1	676
241426	occ			9278	Drepanodus sp.	genus	33904		Drepanodus	genus	33904	Tremadoc		486.4	477.1	676
241429	occ			9278	Scandodus sp.	genus	330394		Scandodus	genus	330394	Tremadoc		486.4	477.1	676
241430	occ			9278	Teridontus sp.	genus	34091		Teridontus	genus	34091	Tremadoc		486.4	477.1	676
241442	occ			9280	Proconodontus sp.	genus	34039		Proconodontus	genus	34039	Mansian		486.85	485	676
241446	occ			9281	Clavohamulus sp.	genus	33878		Clavohamulus	genus	33878	Tremadoc		486.4	477.1	676
241447	occ			9281	Cordylodus sp.	genus	33884		Cordylodus	genus	33884	Tremadoc		486.4	477.1	676
241448	occ			9281	Eoconodontus sp.	genus	33911		Eoconodontus	genus	33911	Tremadoc		486.4	477.1	676
241449	occ			9281	Oneotodus sp.	genus	34000		Oneotodus	genus	34000	Tremadoc		486.4	477.1	676
241450	occ			9281	Paltodus sp.	genus	34005		Paltodus	genus	34005	Tremadoc		486.4	477.1	676
241451	occ			9281	Teridontus sp.	genus	34091		Teridontus	genus	34091	Tremadoc		486.4	477.1	676
241452	occ			9282	Acodina sp.	genus	297718		Acodina	genus	297718	Tremadoc		486.4	477.1	676
241453	occ			9282	Acodus sp.	genus	85559		Acodus	genus	85559	Tremadoc		486.4	477.1	676
241454	occ			9282	Cordylodus sp.	genus	33884		Cordylodus	genus	33884	Tremadoc		486.4	477.1	676
241455	occ			9282	Drepanodus sp.	genus	33904		Drepanodus	genus	33904	Tremadoc		486.4	477.1	676
241457	occ			9282	Hirsutodontus sp.	genus	33939		Hirsutodontus	genus	33939	Tremadoc		486.4	477.1	676
241459	occ			9282	Paltodus sp.	genus	34005		Paltodus	genus	34005	Tremadoc		486.4	477.1	676
241461	occ			9282	Scandodus sp.	genus	330394		Scandodus	genus	330394	Tremadoc		486.4	477.1	676
241471	occ			9284	Clavohamulus sp.	genus	33878		Clavohamulus	genus	33878	Tremadoc		486.4	477.1	676
241472	occ			9284	Cordylodus sp.	genus	33884		Cordylodus	genus	33884	Tremadoc		486.4	477.1	676
241473	occ			9284	Eoconodontus sp.	genus	33911		Eoconodontus	genus	33911	Tremadoc		486.4	477.1	676
241474	occ			9284	Hirsutodontus sp.	genus	33939		Hirsutodontus	genus	33939	Tremadoc		486.4	477.1	676
241475	occ			9284	Teridontus sp.	genus	34091		Teridontus	genus	34091	Tremadoc		486.4	477.1	676
241476	occ			9285	Acanthodus sp.	genus	33832		Acanthodus	genus	33832	Tremadoc		486.4	477.1	676
241477	occ			9285	Acodina sp.	genus	297718		Acodina	genus	297718	Tremadoc		486.4	477.1	676
241478	occ			9285	Acodus sp.	genus	85559		Acodus	genus	85559	Tremadoc		486.4	477.1	676
241479	occ			9285	Acontiodus sp.	genus	330390	species not entered	Acodus	genus	85559	Tremadoc		486.4	477.1	676
241481	occ			9285	Cordylodus sp.	genus	33884		Cordylodus	genus	33884	Tremadoc		486.4	477.1	676
241482	occ			9285	Drepanodus sp.	genus	33904		Drepanodus	genus	33904	Tremadoc		486.4	477.1	676
241486	occ			9285	Loxodus sp.	genus	33969		Loxodus	genus	33969	Tremadoc		486.4	477.1	676
241488	occ			9285	Oneotodus sp.	genus	34000		Oneotodus	genus	34000	Tremadoc		486.4	477.1	676
241489	occ			9285	Paltodus sp.	genus	34005		Paltodus	genus	34005	Tremadoc		486.4	477.1	676
241492	occ			9285	Scandodus sp.	genus	330394		Scandodus	genus	330394	Tremadoc		486.4	477.1	676
241493	occ			9285	Scolopodus sp.	genus	34069		Scolopodus	genus	34069	Tremadoc		486.4	477.1	676
241494	occ			9285	Teridontus sp.	genus	34091		Teridontus	genus	34091	Tremadoc		486.4	477.1	676
241529	occ			9290	Oneotodus sp.	genus	34000		Oneotodus	genus	34000	Tremadoc		486.4	477.1	678
241532	occ			9291	Cordylodus sp.	genus	33884		Cordylodus	genus	33884	Tremadoc		486.4	477.1	678
242036	occ			20755	Drepanodus sp.	genus	33904		Drepanodus	genus	33904	Tremadoc		486.4	477.1	3861
242137	occ			20767	Teridontus sp.	genus	34091		Teridontus	genus	34091	Tremadoc		486.4	477.1	3861
242138	occ			20767	Scolopodus sp.	genus	34069		Scolopodus	genus	34069	Tremadoc		486.4	477.1	3861
495961	occ			50060	Acodus comptus	genus	85559	species not entered	Acodus	genus	85559	Cassinian		483.4	471.3	11493
495962	occ			50060	Acodus delicatus	species	340469		Acodus delicatus	species	340469	Cassinian		483.4	471.3	11493
495963	occ			50060	Colaptoconus emarginatus	genus	380654	species not entered	Colaptoconus	genus	380654	Cassinian		483.4	471.3	11493
495964	occ			50060	Colaptoconus quadraplicatus	species	380657		Colaptoconus quadraplicatus	species	380655	Cassinian		483.4	471.3	11493
495965	occ			50060	Scolopodus subrex	genus	34069	species not entered	Scolopodus	genus	34069	Cassinian		483.4	471.3	11493
495966	occ			50060	Drepanoistodus angulensis	genus	33905	species not entered	Drepanoistodus	genus	33905	Cassinian		483.4	471.3	11493
495967	occ			50060	Oepikodus communis	genus	33996	species not entered	Oepikodus	genus	33996	Cassinian		483.4	471.3	11493
605996	occ			64618	? Drepanoistodus concavus	genus	33905	species not entered	Drepanoistodus	genus	33905	Ibexian		488.9	471.3	18641
605997	occ			64618	Tropodus comptus	genus	34094	species not entered	Tropodus	genus	34094	Ibexian		488.9	471.3	18641
605998	occ			64618	Ulrichodina abnormalis	genus	34096	species not entered	Ulrichodina	genus	34096	Ibexian		488.9	471.3	18641
606001	occ			64618	Bergstroemognathus extensus	genus	33862	species not entered	Bergstroemognathus	genus	33862	Ibexian		488.9	471.3	18641
606002	occ			64618	Diaphorodus delicatus	genus	420078	species not entered	Diaphorodus	genus	420078	Ibexian		488.9	471.3	18641
606003	occ			64618	Fahraeusodus marathonensis	species	420133		Fahraeusodus marathonensis	species	394205	Ibexian		488.9	471.3	18641
606004	occ			64618	Oepikodus communis	genus	33996	species not entered	Oepikodus	genus	33996	Ibexian		488.9	471.3	18641
606005	occ			64618	Oistodus eutyphus	genus	33998	species not entered	Oistodus	genus	33998	Ibexian		488.9	471.3	18641
606006	occ			64618	Parapanderodus striatus	genus	393636	species not entered	Parapanderodus	genus	393636	Ibexian		488.9	471.3	18641
606007	occ			64618	Periodon primum	genus	34020	species not entered	Periodon	genus	34020	Ibexian		488.9	471.3	18641
606008	occ			64618	Protopanderodus sp.	genus	34041		Protopanderodus	genus	34041	Ibexian		488.9	471.3	18641
606009	occ			64618	Pteracontiodus bransoni	genus	34048	species not entered	Pteracontiodus	genus	34048	Ibexian		488.9	471.3	18641
606010	occ			64618	Tropodus <comptus>	genus	34094		Tropodus	genus	34094	Ibexian		488.9	471.3	18641
606016	occ			64618	Cristodus loxoides	genus	33887	species not entered	Cristodus	genus	33887	Ibexian		488.9	471.3	18641
606017	occ			64618	Drepanodus arcuatus	species	342739		Acodus similaris	species	346750	Ibexian		488.9	471.3	18641
640285	occ			69026	Drepanodus subarcuatus	genus	33904	species not entered	Drepanodus	genus	33904	Demingian		486.85	483.4	16152
640297	occ			69026	Scolopodus quadraplicatus	species	380655	recombined as	Colaptoconus quadraplicatus	species	380655	Demingian		486.85	483.4	16152
704770	occ			75553	? Archeognathus carinatus n. sp.	species	110012		Archeognathus carinatus	species	110012	Cassinian		483.4	471.3	15839
704778	occ			75554	Archeognathus primus n. gen. n. sp.	species	110011		Archeognathus primus	species	110011	Cassinian		483.4	471.3	15839
723745	occ			77472	Oistodus cf. inequalis	genus	33998	species not entered	Oistodus	genus	33998	Warendian		486.85	484.3	11595
723746	occ			77472	Scolopodus warendensis	genus	34069	species not entered	Scolopodus	genus	34069	Warendian		486.85	484.3	11595
723747	occ			77472	Scolopodus bassleri	species	346734	recombined as	Variabiloconus bassleri	species	346733	Warendian		486.85	484.3	11595
723748	occ			77472	Oneotodus gracilis	genus	34000	species not entered	Oneotodus	genus	34000	Warendian		486.85	484.3	11595
723749	occ			77473	Scolopodus bassleri	species	346734	recombined as	Variabiloconus bassleri	species	346733	Warendian		486.85	484.3	11595
723750	occ			77474	Oneotodus gracilis	genus	34000	species not entered	Oneotodus	genus	34000	Warendian		486.85	484.3	11595
723751	occ		F	77474	Drepanodus acutus	species	342742		Drepanodus acutus	species	342742	Warendian		486.85	484.3	11595
723752	occ			77474	Cordylodus angulatus	species	342756		Cordylodus angulatus	species	342756	Warendian		486.85	484.3	11595
723753	occ			77474	Scolopodus bassleri	species	346734	recombined as	Variabiloconus bassleri	species	346733	Warendian		486.85	484.3	11595
723754	occ			77474	Scolopodus warendensis	genus	34069	species not entered	Scolopodus	genus	34069	Warendian		486.85	484.3	11595
723787	occ			77485	Oneotodus gracilis	genus	34000	species not entered	Oneotodus	genus	34000	Warendian		486.85	484.3	11595
723788	occ			77485	Oneotodus erectus	genus	34000	species not entered	Oneotodus	genus	34000	Warendian		486.85	484.3	11595
723789	occ			77485	Cordylodus lindstromi	species	394252		Cordylodus lindstromi	species	394252	Warendian		486.85	484.3	11595
723790	occ			77485	Scolopodus bassleri	species	346734	recombined as	Variabiloconus bassleri	species	346733	Warendian		486.85	484.3	11595
723847	occ			77704	Oneotodus variabilis	species	393895	recombined as	Variabiliconus variabilis	species	393895	Warendian		486.85	484.3	11595
733848	occ			282	Oistodus sp.	genus	33998		Oistodus	genus	33998	Gasconadian		486.85	477.1	26476
748789	occ			80088	Conodonta indet.	class	33816		Conodonta	class	33816	Jeffersonian		486.85	471.3	26920
748885	occ			80101	Conodonta indet.	class	33816		Conodonta	class	33816	Jeffersonian		486.85	471.3	26920
748895	occ			80102	Conodonta indet.	class	33816		Conodonta	class	33816	Jeffersonian		486.85	471.3	26920
749243	occ			80137	Conodonta indet.	class	33816		Conodonta	class	33816	Tremadoc		486.4	477.1	26941
811062	occ		F	87524	Laurentoscandodus triangularis	species	393542		Laurentoscandodus triangularis	species	393541	Skullrockian		488.9	483.4	29804
811063	occ			87524	Semiacontiodus iowensis	species	393640		Semiacontiodus iowensis	species	393639	Skullrockian		488.9	483.4	29804
811064	occ			87524	Variabiloconus bassleri	species	393540		Variabiloconus bassleri	species	346733	Skullrockian		488.9	483.4	29804
825335	occ			90927	Cordylodus angulatus	species	342756		Cordylodus angulatus	species	342756	Tremadoc		486.4	477.1	30600
825336	occ			90927	Cordylodus intermedius	species	393643		Cordylodus intermedius	species	393643	Tremadoc		486.4	477.1	30600
825337	occ			90927	Cordylodus lindstomi	genus	33884	species not entered	Cordylodus	genus	33884	Tremadoc		486.4	477.1	30600
825338	occ			90927	Cordylodus proavus	species	393496		Cordylodus proavus	species	393496	Tremadoc		486.4	477.1	30600
825339	occ			90927	Iapetognathus sprakersi	genus	33943	species not entered	Iapetognathus	genus	33943	Tremadoc		486.4	477.1	30600
825340	occ		F	90927	Laurentoscandodus triangularis	species	393542		Laurentoscandodus triangularis	species	393541	Tremadoc		486.4	477.1	30600
825341	occ			90927	Paltodus sp.	genus	34005		Paltodus	genus	34005	Tremadoc		486.4	477.1	30600
825342	occ			90927	? Rossodus tenuis	species	421509		Rossodus tenuis	species	421508	Tremadoc		486.4	477.1	30600
826762	occ			91172	Drepanoistodus deltifer	species	312991		Drepanoistodus deltifer	species	312991	Ibexian		488.9	471.3	24434
829218	occ			91422	Phakelodus sp.	genus	393393		Phakelodus	genus	393393	Tremadoc		486.4	477.1	30786
829219	occ			91421	Conodonta indet.	class	33816		Conodonta	class	33816	Tremadoc		486.4	477.1	30786
898078	occ			99796	Paroistodus numarcuatus	genus	34014	species not entered	Paroistodus	genus	34014	Tremadocian		486.85	477.1	34293
974988	occ			116174	"Prooneotodus" tenuis	species	393738	recombined as	Phakelodus tenuis	species	393395	Tremadoc		486.4	477.1	37451
974989	occ			116174	Hirsutodontus hirsutus	genus	33939	species not entered	Hirsutodontus	genus	33939	Tremadoc		486.4	477.1	37451
974990	occ			116174	Teridontus nakamurai	species	393741		Teridontus nakamurai	species	393740	Tremadoc		486.4	477.1	37451
976397	occ			116485	Paltodus sp.	genus	34005		Paltodus	genus	34005	Tremadoc		486.4	477.1	37528
976398	occ			116485	Drepanoistodus sp.	genus	33905		Drepanoistodus	genus	33905	Tremadoc		486.4	477.1	37528
976399	occ			116485	Prooneotodus sp.	genus	33825		Prooneotodus	genus	33825	Tremadoc		486.4	477.1	37528
976405	occ			116486	Phakelodus tenuis	species	393396		Phakelodus tenuis	species	393395	Tremadoc		486.4	477.1	37528
976408	occ			116487	Phakelodus tenuis	species	393396		Phakelodus tenuis	species	393395	Tremadoc		486.4	477.1	37528
976412	occ			116489	Phakelodus tenuis	species	393396		Phakelodus tenuis	species	393395	Tremadoc		486.4	477.1	37528
976426	occ			116490	Phakelodus elongatus	genus	393393	species not entered	Phakelodus	genus	393393	Tremadoc		486.4	477.1	37528
976427	occ			116490	Phakelodus tenuis	species	393396		Phakelodus tenuis	species	393395	Tremadoc		486.4	477.1	37528
976429	occ			116490	Variabiliconus sp.	genus	393676	misspelling of, species not entered	Variabiloconus	genus	34098	Tremadoc		486.4	477.1	37528
976436	occ			116491	Phakelodus elongatus	genus	393393	species not entered	Phakelodus	genus	393393	Tremadoc		486.4	477.1	37528
976437	occ			116491	Phakelodus tenuis	species	393396		Phakelodus tenuis	species	393395	Tremadoc		486.4	477.1	37528
976439	occ			116491	Variabiliconus sp.	genus	393676	misspelling of, species not entered	Variabiloconus	genus	34098	Tremadoc		486.4	477.1	37528
976440	occ			116491	Cordylodus cf. angulatus	species	342756		Cordylodus angulatus	species	342756	Tremadoc		486.4	477.1	37528
976441	occ			116491	Rossodus manitouensis	species	393641		Rossodus manitouensis	species	393641	Tremadoc		486.4	477.1	37528
976442	occ			116492	Phakelodus elongatus	genus	393393	species not entered	Phakelodus	genus	393393	Tremadoc		486.4	477.1	37528
976443	occ			116492	Phakelodus tenuis	species	393396		Phakelodus tenuis	species	393395	Tremadoc		486.4	477.1	37528
976444	occ			116493	Phakelodus elongatus	genus	393393	species not entered	Phakelodus	genus	393393	Tremadoc		486.4	477.1	37528
976445	occ			116493	Phakelodus tenuis	species	393396		Phakelodus tenuis	species	393395	Tremadoc		486.4	477.1	37528
976447	occ			116493	Variabiliconus sp.	genus	393676	misspelling of, species not entered	Variabiloconus	genus	34098	Tremadoc		486.4	477.1	37528
976448	occ			116493	Prioniodus cf. oepiki	genus	34037	species not entered	Prioniodus	genus	34037	Tremadoc		486.4	477.1	37528
976449	occ			116493	Drepanodus arcuatus	species	342739		Acodus similaris	species	346750	Tremadoc		486.4	477.1	37528
976450	occ			116493	Drepanoistodus sp.	genus	33905		Drepanoistodus	genus	33905	Tremadoc		486.4	477.1	37528
976475	occ		F	116238	Paltodus cf. subequalis	species	393684	misspelling of	Paltodus subaequalis	species	342748	Tremadoc		486.4	477.1	37529
976476	occ			116238	Drepanoistodus aff. amoenus	species	340386		Drepanoistodus amoenus	species	340385	Tremadoc		486.4	477.1	37529
976477	occ			116238	Paroistodus proteus	species	340391		Paroistodus proteus	species	340390	Tremadoc		486.4	477.1	37529
976478	occ			116238	Semiacontiodus sp.	genus	34071		Semiacontiodus	genus	34071	Tremadoc		486.4	477.1	37529
976486	occ		F	116497	aff. Laurentoscandodus sp.	genus	33962		Laurentoscandodus	genus	33962	Tremadoc		486.4	477.1	37529
976495	occ			116501	Acodus deltatus	species	341741		Acodus deltatus	species	341741	Tremadoc		486.4	477.1	37529
976544	occ			116500	Paroistodus proteus	species	340391		Paroistodus proteus	species	340390	Tremadoc		486.4	477.1	37529
976545	occ			116501	Paroistodus proteus	species	340391		Paroistodus proteus	species	340390	Tremadoc		486.4	477.1	37529
1196789	occ			154776	Paltodus deltifer	species	393679		Paltodus deltifer	species	393678	Tremadoc		486.4	477.1	50356
1204629	occ			155999	Monocostodus servierensis	genus	33980	species not entered	Monocostodus	genus	33980	Tremadocian		486.85	477.1	51076
1204630	occ			155999	Teridontus obesus	genus	34091	species not entered	Teridontus	genus	34091	Tremadocian		486.85	477.1	51076
1204631	occ		F	155999	Utahconus aff. longipinnatus	genus	34097	species not entered	Utahconus	genus	34097	Tremadocian		486.85	477.1	51076
1204632	occ			155999	Striatodontus sp.	genus	393537		Striatodontus	genus	393537	Tremadocian		486.85	477.1	51076
1204633	occ			156000	Monocostodus servierensis	genus	33980	species not entered	Monocostodus	genus	33980	Tremadocian		486.85	477.1	51076
1204634	occ			156000	Teridontus obesus	genus	34091	species not entered	Teridontus	genus	34091	Tremadocian		486.85	477.1	51076
1204635	occ		F	156000	Utahconus longipinnatus	genus	34097	species not entered	Utahconus	genus	34097	Tremadocian		486.85	477.1	51076
1204636	occ			156000	cf. Cordylodus proavus	species	393496		Cordylodus proavus	species	393496	Tremadocian		486.85	477.1	51076
1204637	occ			156001	Monocostodus servierensis	genus	33980	species not entered	Monocostodus	genus	33980	Tremadocian		486.85	477.1	51076
1204638	occ			156001	Teridontus obesus	genus	34091	species not entered	Teridontus	genus	34091	Tremadocian		486.85	477.1	51076
1204639	occ		F	156001	aff. Utahconus longipinnatus	genus	34097	species not entered	Utahconus	genus	34097	Tremadocian		486.85	477.1	51076
1204640	occ			156001	Striatodontus sp.	genus	393537		Striatodontus	genus	393537	Tremadocian		486.85	477.1	51076
1204641	occ			156001	Drepanoistodus sp.	genus	33905		Drepanoistodus	genus	33905	Tremadocian		486.85	477.1	51076
1204642	occ			156001	Cordylodus angulatus	species	342756		Cordylodus angulatus	species	342756	Tremadocian		486.85	477.1	51076
1204643	occ			156001	Cordylodus intermedius	species	393643		Cordylodus intermedius	species	393643	Tremadocian		486.85	477.1	51076
1204644	occ			156001	Cristodus ? sp.	genus	33887		Cristodus	genus	33887	Tremadocian		486.85	477.1	51076
1204645	occ			156001	Drepanodus sp.	genus	33904		Drepanodus	genus	33904	Tremadocian		486.85	477.1	51076
1204646	occ			156001	Phakelodus elongatus	genus	393393	species not entered	Phakelodus	genus	393393	Tremadocian		486.85	477.1	51076
1204651	occ			156000	Drepanoistodus sp.	genus	33905		Drepanoistodus	genus	33905	Tremadocian		486.85	477.1	51076
1209494	occ			156933	Teridontus nakamurai	species	393741		Teridontus nakamurai	species	393740	Warendian		486.85	484.3	51411
1209495	occ			156933	Eoconodontus notchpeakensis	species	393443		Eoconodontus notchpeakensis	species	393442	Warendian		486.85	484.3	51411
1209496	occ			156933	Prooneotodus rotundatus	genus	33825	species not entered	Prooneotodus	genus	33825	Warendian		486.85	484.3	51411
1209497	occ			156933	Phakelodus tenuis	species	393396		Phakelodus tenuis	species	393395	Warendian		486.85	484.3	51411
1209498	occ			156933	Teridontus huanghuachangensis	genus	34091	species not entered	Teridontus	genus	34091	Warendian		486.85	484.3	51411
1209501	occ			156934	Eoconodontus notchpeakensis	species	393443		Eoconodontus notchpeakensis	species	393442	Warendian		486.85	484.3	51411
1209502	occ			156934	Furnishina furnishi	species	394250		Furnishina furnishi	species	394250	Warendian		486.85	484.3	51411
1209503	occ			156934	Furnishina primitiva	genus	33818	species not entered	Furnishina	genus	33818	Warendian		486.85	484.3	51411
1209504	occ			156934	Cordylodus proavus	species	393496		Cordylodus proavus	species	393496	Warendian		486.85	484.3	51411
1209505	occ			156934	Teridontus huanghuachangensis	genus	34091	species not entered	Teridontus	genus	34091	Warendian		486.85	484.3	51411
1209514	occ			156937	Teridontus nakamurai	species	393741		Teridontus nakamurai	species	393740	Warendian		486.85	484.3	51411
1209515	occ			156937	Teridontus gracilis	genus	34091	species not entered	Teridontus	genus	34091	Warendian		486.85	484.3	51411
1209516	occ			156937	Cordylodus intermedus	genus	33884	species not entered	Cordylodus	genus	33884	Warendian		486.85	484.3	51411
1209517	occ			156938	Eoconodontus notchpeakensis	species	393443		Eoconodontus notchpeakensis	species	393442	Warendian		486.85	484.3	51411
1209518	occ			156938	Furnishina furnishi	species	394250		Furnishina furnishi	species	394250	Warendian		486.85	484.3	51411
1209519	occ			156938	Furnishina primitiva	genus	33818	species not entered	Furnishina	genus	33818	Warendian		486.85	484.3	51411
1209520	occ			156938	Cordylodus proavus	species	393496		Cordylodus proavus	species	393496	Warendian		486.85	484.3	51411
1209521	occ			156938	Teridontus huanghuachangensis	genus	34091	species not entered	Teridontus	genus	34091	Warendian		486.85	484.3	51411
1209522	occ			156938	Cordylodus intermedius	species	393643		Cordylodus intermedius	species	393643	Warendian		486.85	484.3	51411
1209523	occ			156938	Cordylodus drucei	genus	33884	species not entered	Cordylodus	genus	33884	Warendian		486.85	484.3	51411
1209524	occ		F	156938	Utahconus utahensis	species	393545		Utahconus utahensis	species	393544	Warendian		486.85	484.3	51411
1209525	occ			156938	Cordylodus lindstromi	species	394252		Cordylodus lindstromi	species	394252	Warendian		486.85	484.3	51411
1209527	occ			156939	Cordylodus lindstromi	species	394252		Cordylodus lindstromi	species	394252	Warendian		486.85	484.3	51411
1209532	occ			156941	Eoconodontus notchpeakensis	species	393443		Eoconodontus notchpeakensis	species	393442	Warendian		486.85	484.3	51411
1209564	occ			156947	Cordylodus proavus	species	393496		Cordylodus proavus	species	393496	Niuchehean	Tremadoc	491	477.1	51413
1209565	occ			156947	Eoconodontus notchpeakensis	species	393443		Eoconodontus notchpeakensis	species	393442	Niuchehean	Tremadoc	491	477.1	51413
1209567	occ			156947	Cordylodus intermedius	species	393643		Cordylodus intermedius	species	393643	Niuchehean	Tremadoc	491	477.1	51413
1209568	occ			156947	Cordylodus lindstromi	species	394252		Cordylodus lindstromi	species	394252	Niuchehean	Tremadoc	491	477.1	51413
1209569	occ			156947	Iapetognathus preaengensis	species	394982		Iapetognathus aengensis	species	394981	Niuchehean	Tremadoc	491	477.1	51413
1212504	occ			157545	Acodina aff. lirata	species	416772		Acodina inoptinata	species	416769	Tremadoc		486.4	477.1	51813
1212505	occ			157545	Drepanodus ex gr. lineatus	genus	33904	species not entered	Drepanodus	genus	33904	Tremadoc		486.4	477.1	51813
1212506	occ			157545	Drepanodus aff. simplex	species	420922		Drepanodus simplex	species	420922	Tremadoc		486.4	477.1	51813
1212507	occ			157545	Oneotodus aff. gracilis	genus	34000	species not entered	Oneotodus	genus	34000	Tremadoc		486.4	477.1	51813
1212508	occ			157545	Oneotodus aff. erectus	genus	34000	species not entered	Oneotodus	genus	34000	Tremadoc		486.4	477.1	51813
1212509	occ			157545	Paltodus aff. bassleri	species	346733	recombined as	Variabiloconus bassleri	species	346733	Tremadoc		486.4	477.1	51813
1301697	occ			173862	Acontiodus rectus	species	330392	recombined as	Protopanderodus rectus	species	330392	Tremadocian		486.85	477.1	56691
1301698	occ			173862	Drepanodus homocurvatus	genus	33904	species not entered	Drepanodus	genus	33904	Tremadocian		486.85	477.1	56691
1301699	occ			173862	Drepanodus simplex	species	420922		Drepanodus simplex	species	420922	Tremadocian		486.85	477.1	56691
1301700	occ			173862	Oneotodus simplex	genus	34000	species not entered	Oneotodus	genus	34000	Tremadocian		486.85	477.1	56691
1301701	occ			173862	Oneotodus variabilis	species	393895	recombined as	Variabiliconus variabilis	species	393895	Tremadocian		486.85	477.1	56691
1301702	occ			173862	Scolopodus quadriplicatus	genus	34069	species not entered	Scolopodus	genus	34069	Tremadocian		486.85	477.1	56691
1301703	occ			173863	Drepanodus homocurvatus	genus	33904	species not entered	Drepanodus	genus	33904	Tremadocian		486.85	477.1	56691
1301704	occ			173863	Drepanodus simplex	species	420922		Drepanodus simplex	species	420922	Tremadocian		486.85	477.1	56691
1301705	occ			173863	Oneotodus simplex	genus	34000	species not entered	Oneotodus	genus	34000	Tremadocian		486.85	477.1	56691
1301706	occ			173863	Oneotodus variabilis	species	393895	recombined as	Variabiliconus variabilis	species	393895	Tremadocian		486.85	477.1	56691
1301707	occ			173863	Scolopodus quadriplicatus	genus	34069	species not entered	Scolopodus	genus	34069	Tremadocian		486.85	477.1	56691
1301708	occ			173864	Drepanodus conulatus	genus	33904	species not entered	Drepanodus	genus	33904	Tremadocian		486.85	477.1	56691
1301709	occ			173864	Drepanodus homocurvatus	genus	33904	species not entered	Drepanodus	genus	33904	Tremadocian		486.85	477.1	56691
1301710	occ			173864	Drepanodus longibasis	species	340383	recombined as	Cornuodus longibasis	species	340383	Tremadocian		486.85	477.1	56691
1301711	occ			173864	Drepanodus simplex	species	420922		Drepanodus simplex	species	420922	Tremadocian		486.85	477.1	56691
1301712	occ			173864	Oneotodus simplex	genus	34000	species not entered	Oneotodus	genus	34000	Tremadocian		486.85	477.1	56691
1301713	occ			173864	Oneotodus variabilis	species	393895	recombined as	Variabiliconus variabilis	species	393895	Tremadocian		486.85	477.1	56691
1301714	occ		F	173864	Paltodus spurius	species	393548	recombined as	Ventricodus spurius	species	393548	Tremadocian		486.85	477.1	56691
1301715	occ			173864	Scolopodus triplicatus	genus	34069	species not entered	Scolopodus	genus	34069	Tremadocian		486.85	477.1	56691
1301716	occ			173865	Drepanodus conulatus	genus	33904	species not entered	Drepanodus	genus	33904	Tremadocian		486.85	477.1	56691
1301717	occ			173865	Drepanodus homocurvatus	genus	33904	species not entered	Drepanodus	genus	33904	Tremadocian		486.85	477.1	56691
1301718	occ			173865	Drepanodus longibasis	species	340383	recombined as	Cornuodus longibasis	species	340383	Tremadocian		486.85	477.1	56691
1301719	occ			173865	Drepanodus simplex	species	420922		Drepanodus simplex	species	420922	Tremadocian		486.85	477.1	56691
1301720	occ			173865	Oneotodus simplex	genus	34000	species not entered	Oneotodus	genus	34000	Tremadocian		486.85	477.1	56691
1301721	occ			173865	Oneotodus variabilis	species	393895	recombined as	Variabiliconus variabilis	species	393895	Tremadocian		486.85	477.1	56691
1301722	occ			173865	Scolopodus triplicatus	genus	34069	species not entered	Scolopodus	genus	34069	Tremadocian		486.85	477.1	56691
1301723	occ			173866	Drepanodus homocurvatus	genus	33904	species not entered	Drepanodus	genus	33904	Tremadocian		486.85	477.1	56691
1301724	occ			173866	Drepanodus simplex	species	420922		Drepanodus simplex	species	420922	Tremadocian		486.85	477.1	56691
1301725	occ			173866	Oneotodus variabilis	species	393895	recombined as	Variabiliconus variabilis	species	393895	Tremadocian		486.85	477.1	56691
1301726	occ			173866	Scolopodus triplicatus	genus	34069	species not entered	Scolopodus	genus	34069	Tremadocian		486.85	477.1	56691
1301727	occ			173867	Drepanodus homocurvatus	genus	33904	species not entered	Drepanodus	genus	33904	Tremadocian		486.85	477.1	56691
1301728	occ			173867	Drepanodus simplex	species	420922		Drepanodus simplex	species	420922	Tremadocian		486.85	477.1	56691
1301729	occ			173867	Oneotodus variabilis	species	393895	recombined as	Variabiliconus variabilis	species	393895	Tremadocian		486.85	477.1	56691
1301730	occ			173868	Drepanodus conulatus	genus	33904	species not entered	Drepanodus	genus	33904	Tremadocian		486.85	477.1	56691
1301731	occ			173868	Drepanodus cyranoicus	genus	33904	species not entered	Drepanodus	genus	33904	Tremadocian		486.85	477.1	56691
1301732	occ			173868	Drepanodus homocurvatus	genus	33904	species not entered	Drepanodus	genus	33904	Tremadocian		486.85	477.1	56691
1301733	occ			173868	Drepanodus simplex	species	420922		Drepanodus simplex	species	420922	Tremadocian		486.85	477.1	56691
1301734	occ			173868	Oneotodus variabilis	species	393895	recombined as	Variabiliconus variabilis	species	393895	Tremadocian		486.85	477.1	56691
1301735	occ			173868	Scandodus rectus	genus	330394	species not entered	Scandodus	genus	330394	Tremadocian		486.85	477.1	56691
1301736	occ			173868	Scolopodus quadriplicatus	genus	34069	species not entered	Scolopodus	genus	34069	Tremadocian		486.85	477.1	56691
1301737	occ			173869	Acontiodus staufferi	species	330393	recombined as	Scolopodus staufferi	species	330393	Tremadocian		486.85	477.1	56691
1301738	occ			173869	Drepanodus conulatus	genus	33904	species not entered	Drepanodus	genus	33904	Tremadocian		486.85	477.1	56691
1301739	occ			173869	Drepanodus homocurvatus	genus	33904	species not entered	Drepanodus	genus	33904	Tremadocian		486.85	477.1	56691
1301740	occ			173869	Drepanodus simplex	species	420922		Drepanodus simplex	species	420922	Tremadocian		486.85	477.1	56691
1301741	occ			173869	Oneotodus variabilis	species	393895	recombined as	Variabiliconus variabilis	species	393895	Tremadocian		486.85	477.1	56691
1301742	occ		F	173869	Paltodus spurius	species	393548	recombined as	Ventricodus spurius	species	393548	Tremadocian		486.85	477.1	56691
1301743	occ			173869	Scolopodus quadriplicatus	genus	34069	species not entered	Scolopodus	genus	34069	Tremadocian		486.85	477.1	56691
1301744	occ			173870	Drepanodus conulatus	genus	33904	species not entered	Drepanodus	genus	33904	Tremadocian		486.85	477.1	56691
1301745	occ			173870	Drepanodus homocurvatus	genus	33904	species not entered	Drepanodus	genus	33904	Tremadocian		486.85	477.1	56691
1301746	occ			173870	Drepanodus simplex	species	420922		Drepanodus simplex	species	420922	Tremadocian		486.85	477.1	56691
1301747	occ			173870	Oneotodus variabilis	species	393895	recombined as	Variabiliconus variabilis	species	393895	Tremadocian		486.85	477.1	56691
1301748	occ			173870	Scandodus rectus	genus	330394	species not entered	Scandodus	genus	330394	Tremadocian		486.85	477.1	56691
1301749	occ			173870	Scolopodus quadriplicatus	genus	34069	species not entered	Scolopodus	genus	34069	Tremadocian		486.85	477.1	56691
1302083	occ			174039	Acanthodus uncinatus	species	420598		Acanthodus uncinatus	species	420598	Tremadocian		486.85	477.1	56738
1302084	occ			174039	Cordylodus angulatus	species	342756		Cordylodus angulatus	species	342756	Tremadocian		486.85	477.1	56738
1302085	occ		F	174039	Laurentoscandodus triangularis	species	393542		Laurentoscandodus triangularis	species	393541	Tremadocian		486.85	477.1	56738
1302086	occ			174039	Scalpellodus longipinnatus	genus	34065	species not entered	Scalpellodus	genus	34065	Tremadocian		486.85	477.1	56738
1302087	occ			174039	Semiacontiodus iowensis	species	393640		Semiacontiodus iowensis	species	393639	Tremadocian		486.85	477.1	56738
1302088	occ			174039	Variabiloconus bassleri	species	393540		Variabiloconus bassleri	species	346733	Tremadocian		486.85	477.1	56738
1302090	occ			174040	Acanthodus uncinatus	species	420598		Acanthodus uncinatus	species	420598	Tremadocian		486.85	477.1	56738
1302091	occ		F	174040	Laurentoscandodus triangularis	species	393542		Laurentoscandodus triangularis	species	393541	Tremadocian		486.85	477.1	56738
1302092	occ			174040	Scalpellodus longipinnatus	genus	34065	species not entered	Scalpellodus	genus	34065	Tremadocian		486.85	477.1	56738
1302093	occ			174040	Semiacontiodus iowensis	species	393640		Semiacontiodus iowensis	species	393639	Tremadocian		486.85	477.1	56738
1302094	occ			174040	Variabiloconus bassleri	species	393540		Variabiloconus bassleri	species	346733	Tremadocian		486.85	477.1	56738
1302095	occ			174041	Acanthodus uncinatus	species	420598		Acanthodus uncinatus	species	420598	Tremadocian		486.85	477.1	56738
1302096	occ		F	174041	Laurentoscandodus triangularis	species	393542		Laurentoscandodus triangularis	species	393541	Tremadocian		486.85	477.1	56738
1302097	occ			174041	Rossodus manitouensis	species	393641		Rossodus manitouensis	species	393641	Tremadocian		486.85	477.1	56738
1302098	occ			174041	Scalpellodus longipinnatus	genus	34065	species not entered	Scalpellodus	genus	34065	Tremadocian		486.85	477.1	56738
1302099	occ			174041	Semiacontiodus iowensis	species	393640		Semiacontiodus iowensis	species	393639	Tremadocian		486.85	477.1	56738
1302100	occ			174041	Variabiloconus bassleri	species	393540		Variabiloconus bassleri	species	346733	Tremadocian		486.85	477.1	56738
1302148	occ			174044	Acanthodus uncinatus	species	420598		Acanthodus uncinatus	species	420598	Tremadocian		486.85	477.1	56738
1302149	occ			174044	Cordylodus angulatus	species	342756		Cordylodus angulatus	species	342756	Tremadocian		486.85	477.1	56738
1302150	occ			174044	Cordylodus caseyi	species	393644		Cordylodus intermedius	species	393643	Tremadocian		486.85	477.1	56738
1302151	occ		F	174044	Laurentoscandodus triangularis	species	393542		Laurentoscandodus triangularis	species	393541	Tremadocian		486.85	477.1	56738
1302152	occ			174044	Loxodus bransoni	genus	33969	species not entered	Loxodus	genus	33969	Tremadocian		486.85	477.1	56738
1302153	occ			174044	"Oneotodus" cavus	genus	34000	species not entered	Oneotodus	genus	34000	Tremadocian		486.85	477.1	56738
1302154	occ			174044	Rossodus manitouensis	species	393641		Rossodus manitouensis	species	393641	Tremadocian		486.85	477.1	56738
1302155	occ			174044	Scalpellodus longipinnatus	genus	34065	species not entered	Scalpellodus	genus	34065	Tremadocian		486.85	477.1	56738
1302156	occ			174044	Semiacontiodus iowensis	species	393640		Semiacontiodus iowensis	species	393639	Tremadocian		486.85	477.1	56738
1302157	occ			174044	Variabiloconus bassleri	species	393540		Variabiloconus bassleri	species	346733	Tremadocian		486.85	477.1	56738
1302158	occ			174041	Loxodus bransoni	genus	33969	species not entered	Loxodus	genus	33969	Tremadocian		486.85	477.1	56738
1302159	occ			174045	Acanthodus uncinatus	species	420598		Acanthodus uncinatus	species	420598	Tremadocian		486.85	477.1	56738
1302160	occ			174045	Cordylodus angulatus	species	342756		Cordylodus angulatus	species	342756	Tremadocian		486.85	477.1	56738
1302161	occ		F	174045	Laurentoscandodus triangularis	species	393542		Laurentoscandodus triangularis	species	393541	Tremadocian		486.85	477.1	56738
1302162	occ			174045	Loxodus bransoni	genus	33969	species not entered	Loxodus	genus	33969	Tremadocian		486.85	477.1	56738
1302163	occ			174045	Scalpellodus longipinnatus	genus	34065	species not entered	Scalpellodus	genus	34065	Tremadocian		486.85	477.1	56738
1302164	occ			174045	Variabiloconus bassleri	species	393540		Variabiloconus bassleri	species	346733	Tremadocian		486.85	477.1	56738
1302165	occ			174046	Acanthodus uncinatus	species	420598		Acanthodus uncinatus	species	420598	Tremadocian		486.85	477.1	25362
1302166	occ			174046	Cordylodus angulatus	species	342756		Cordylodus angulatus	species	342756	Tremadocian		486.85	477.1	25362
1302167	occ		F	174046	Laurentoscandodus triangularis	species	393542		Laurentoscandodus triangularis	species	393541	Tremadocian		486.85	477.1	25362
1302168	occ			174046	Scalpellodus longipinnatus	genus	34065	species not entered	Scalpellodus	genus	34065	Tremadocian		486.85	477.1	25362
1302169	occ			174046	Semiacontiodus iowensis	species	393640		Semiacontiodus iowensis	species	393639	Tremadocian		486.85	477.1	25362
1302170	occ			174046	Variabiloconus bassleri	species	393540		Variabiloconus bassleri	species	346733	Tremadocian		486.85	477.1	25362
1302171	occ			174046	Variabiloconus lineatus	genus	34098	species not entered	Variabiloconus	genus	34098	Tremadocian		486.85	477.1	25362
1302172	occ			174047	Acanthodus uncinatus	species	420598		Acanthodus uncinatus	species	420598	Tremadocian		486.85	477.1	56738
1302173	occ			174047	Cordylodus angulatus	species	342756		Cordylodus angulatus	species	342756	Tremadocian		486.85	477.1	56738
1302174	occ			174047	Cordylodus caseyi	species	393644		Cordylodus intermedius	species	393643	Tremadocian		486.85	477.1	56738
1302175	occ		F	174047	Laurentoscandodus triangulatus	genus	33962	species not entered	Laurentoscandodus	genus	33962	Tremadocian		486.85	477.1	56738
1302176	occ			174047	Loxodus bransoni	genus	33969	species not entered	Loxodus	genus	33969	Tremadocian		486.85	477.1	56738
1302177	occ			174047	Rossodus manitouensis	species	393641		Rossodus manitouensis	species	393641	Tremadocian		486.85	477.1	56738
1302178	occ			174047	Scalpellodus longipinnatus	genus	34065	species not entered	Scalpellodus	genus	34065	Tremadocian		486.85	477.1	56738
1302179	occ			174047	Semiacontiodus iowensis	species	393640		Semiacontiodus iowensis	species	393639	Tremadocian		486.85	477.1	56738
1302180	occ			174047	Variabiloconus bassleri	species	393540		Variabiloconus bassleri	species	346733	Tremadocian		486.85	477.1	56738
1303846	occ			174363	Drepanodus <sp. indet.>	genus	33904		Drepanodus	genus	33904	Tulean		481.7	475.3	13452
1304133	occ			174452	cf. Drepanodus <sp. undet.>	genus	33904		Drepanodus	genus	33904	Tulean		481.7	475.3	13452
1321586	occ			177727	Acodus kechikaensis	species	340370		Acodus kechikaensis	species	340370	Early Ordovician		486.85	471.3	16269
1321587	occ			177729	Acodus kechikaensis	species	340370		Acodus kechikaensis	species	340370	Early Ordovician		486.85	471.3	16269
1321588	occ			177727	Cornuodus longibasis	species	340384		Cornuodus longibasis	species	340383	Early Ordovician		486.85	471.3	16269
1321589	occ			177727	Drepanoistodus amoenus	species	340386		Drepanoistodus amoenus	species	340385	Early Ordovician		486.85	471.3	16269
1321590	occ			177728	Drepanoistodus amoenus	species	340386		Drepanoistodus amoenus	species	340385	Early Ordovician		486.85	471.3	16269
1321591	occ			177731	Drepanoistodus amoenus	species	340386		Drepanoistodus amoenus	species	340385	Early Ordovician		486.85	471.3	16269
1321592	occ			177727	Kallidontus serratus	species	340376		Kallidontus serratus	species	340376	Early Ordovician		486.85	471.3	16269
1321593	occ			177729	Kallidontus serratus	species	340376		Kallidontus serratus	species	340376	Early Ordovician		486.85	471.3	16269
1321594	occ			177727	Paroistodus proteus	species	340391		Paroistodus proteus	species	340390	Early Ordovician		486.85	471.3	16269
1321595	occ			177728	Paroistodus proteus	species	340391		Paroistodus proteus	species	340390	Early Ordovician		486.85	471.3	16269
1321596	occ			177729	Paroistodus proteus	species	340391		Paroistodus proteus	species	340390	Early Ordovician		486.85	471.3	16269
1321597	occ			177730	Paroistodus proteus	species	340391		Paroistodus proteus	species	340390	Early Ordovician		486.85	471.3	16269
1321598	occ			177731	Stolodus stola	species	340389		Stolodus stola	species	340388	Early Ordovician		486.85	471.3	16269
1321599	occ			177732	Stolodus stola	species	340389		Stolodus stola	species	340388	Early Ordovician		486.85	471.3	16269
1321600	occ			177730	Tropodus australis	species	340393		Tropodus australis	species	340392	Early Ordovician		486.85	471.3	16269
1321601	occ			177731	Tropodus australis	species	340393		Tropodus australis	species	340392	Early Ordovician		486.85	471.3	16269
1321602	occ			177727	Parapanderodus striatus	genus	393636	species not entered	Parapanderodus	genus	393636	Early Ordovician		486.85	471.3	16269
1321604	occ			177727	Scolopodus krummi	species	394204		Scolopodus krummi	species	394203	Early Ordovician		486.85	471.3	16269
1321605	occ			177728	Scolopodus krummi	species	394204		Scolopodus krummi	species	394203	Early Ordovician		486.85	471.3	16269
1321606	occ			177729	Scolopodus krummi	species	394204		Scolopodus krummi	species	394203	Early Ordovician		486.85	471.3	16269
1321607	occ			177730	Scolopodus krummi	species	394204		Scolopodus krummi	species	394203	Early Ordovician		486.85	471.3	16269
1321608	occ			177731	Scolopodus krummi	species	394204		Scolopodus krummi	species	394203	Early Ordovician		486.85	471.3	16269
1321609	occ			177733	Acodus neodeltatus	species	340369		Acodus neodeltatus	species	340369	Early Ordovician		486.85	471.3	16269
1321610	occ			177734	Acodus neodeltatus	species	340369		Acodus neodeltatus	species	340369	Early Ordovician		486.85	471.3	16269
1321611	occ			177733	Drepanoistodus amoenus	species	340386		Drepanoistodus amoenus	species	340385	Early Ordovician		486.85	471.3	16269
1321612	occ			177734	Drepanoistodus amoenus	species	340386		Drepanoistodus amoenus	species	340385	Early Ordovician		486.85	471.3	16269
1321613	occ			177733	Kallidontus serratus	species	340376		Kallidontus serratus	species	340376	Early Ordovician		486.85	471.3	16269
1321614	occ			177733	Tropodus australis	species	340393		Tropodus australis	species	340392	Early Ordovician		486.85	471.3	16269
1321615	occ			177733	Tropodus sweeti	species	394135		Tropodus sweeti	species	394134	Early Ordovician		486.85	471.3	16269
1321616	occ			177734	Tropodus sweeti	species	394135		Tropodus sweeti	species	394134	Early Ordovician		486.85	471.3	16269
1321617	occ			177735	Tropodus sweeti	species	394135		Tropodus sweeti	species	394134	Early Ordovician		486.85	471.3	16269
1321618	occ			177737	Tropodus sweeti	species	394135		Tropodus sweeti	species	394134	Early Ordovician		486.85	471.3	16269
1321619	occ			177734	Oelandodus elongatus	genus	33995	species not entered	Oelandodus	genus	33995	Early Ordovician		486.85	471.3	16269
1321620	occ			177735	Oepikodus communis	genus	33996	species not entered	Oepikodus	genus	33996	Early Ordovician		486.85	471.3	16269
1321621	occ			177736	Oepikodus communis	genus	33996	species not entered	Oepikodus	genus	33996	Early Ordovician		486.85	471.3	16269
1321622	occ			177737	Oepikodus communis	genus	33996	species not entered	Oepikodus	genus	33996	Early Ordovician		486.85	471.3	16269
1321623	occ			177737	Oistodus lanceolatus	species	346732		Oistodus lanceolatus	species	346732	Early Ordovician		486.85	471.3	16269
1321624	occ			177737	Fahraeusodus marathonensis	species	420133		Fahraeusodus marathonensis	species	394205	Early Ordovician		486.85	471.3	16269
1321625	occ			177733	Parapanderodus striatus	genus	393636	species not entered	Parapanderodus	genus	393636	Early Ordovician		486.85	471.3	16269
1321626	occ			177735	Parapanderodus striatus	genus	393636	species not entered	Parapanderodus	genus	393636	Early Ordovician		486.85	471.3	16269
1321627	occ			177733	Paroistodus parallelus	genus	34014	species not entered	Paroistodus	genus	34014	Early Ordovician		486.85	471.3	16269
1321628	occ			177734	Paroistodus parallelus	genus	34014	species not entered	Paroistodus	genus	34014	Early Ordovician		486.85	471.3	16269
1321629	occ			177735	Paroistodus parallelus	genus	34014	species not entered	Paroistodus	genus	34014	Early Ordovician		486.85	471.3	16269
1321630	occ			177736	Paroistodus parallelus	genus	34014	species not entered	Paroistodus	genus	34014	Early Ordovician		486.85	471.3	16269
1321631	occ			177733	Scolopodus krummi	species	394204		Scolopodus krummi	species	394203	Early Ordovician		486.85	471.3	16269
1321632	occ			177734	Scolopodus krummi	species	394204		Scolopodus krummi	species	394203	Early Ordovician		486.85	471.3	16269
1321633	occ			177735	Scolopodus krummi	species	394204		Scolopodus krummi	species	394203	Early Ordovician		486.85	471.3	16269
1321646	occ			177742	Tropodus sweeti	species	394135		Tropodus sweeti	species	394134	Early Ordovician		486.85	471.3	16269
1321647	occ			177741	Oepikodus communis	genus	33996	species not entered	Oepikodus	genus	33996	Early Ordovician		486.85	471.3	16269
1321648	occ			177743	Oepikodus communis	genus	33996	species not entered	Oepikodus	genus	33996	Early Ordovician		486.85	471.3	16269
1321649	occ			177741	Oistodus lanceolatus	species	346732		Oistodus lanceolatus	species	346732	Early Ordovician		486.85	471.3	16269
1321650	occ			177742	Oistodus lanceolatus	species	346732		Oistodus lanceolatus	species	346732	Early Ordovician		486.85	471.3	16269
1321651	occ			177743	Oistodus lanceolatus	species	346732		Oistodus lanceolatus	species	346732	Early Ordovician		486.85	471.3	16269
1321652	occ			177741	Protopanderodus leonardi	genus	34041	species not entered	Protopanderodus	genus	34041	Early Ordovician		486.85	471.3	16269
1321653	occ			177743	Protopanderodus leonardi	genus	34041	species not entered	Protopanderodus	genus	34041	Early Ordovician		486.85	471.3	16269
1321654	occ			177741	Fahraeusodus marathonensis	species	420133		Fahraeusodus marathonensis	species	394205	Early Ordovician		486.85	471.3	16269
1321655	occ			177742	Fahraeusodus marathonensis	species	420133		Fahraeusodus marathonensis	species	394205	Early Ordovician		486.85	471.3	16269
1321656	occ			177741	Juanognathus variabilis	genus	33954	species not entered	Juanognathus	genus	33954	Early Ordovician		486.85	471.3	16269
1321657	occ			177742	Juanognathus variabilis	genus	33954	species not entered	Juanognathus	genus	33954	Early Ordovician		486.85	471.3	16269
1321658	occ			177743	Juanognathus variabilis	genus	33954	species not entered	Juanognathus	genus	33954	Early Ordovician		486.85	471.3	16269
1321659	occ			177741	Juanognathus jaanussoni	genus	33954	species not entered	Juanognathus	genus	33954	Early Ordovician		486.85	471.3	16269
1321660	occ			177741	Jumudontus gananda	species	420100		Jumudontus gananda	species	420100	Early Ordovician		486.85	471.3	16269
1321661	occ			177742	Parapanderodus striatus	genus	393636	species not entered	Parapanderodus	genus	393636	Early Ordovician		486.85	471.3	16269
1321662	occ			177741	Paroistodus parallelus	genus	34014	species not entered	Paroistodus	genus	34014	Early Ordovician		486.85	471.3	16269
1321663	occ			177742	Paroistodus parallelus	genus	34014	species not entered	Paroistodus	genus	34014	Early Ordovician		486.85	471.3	16269
1321664	occ			177742	Scolopodus krummi	species	394204		Scolopodus krummi	species	394203	Early Ordovician		486.85	471.3	16269
1321890	occ			177763	Jumudontus gananda	species	420100		Jumudontus gananda	species	420100	Early Ordovician		486.85	471.3	16269
1321891	occ			177761	Oistodus lanceolatus	species	346732		Oistodus lanceolatus	species	346732	Early Ordovician		486.85	471.3	16269
1321892	occ			177763	Paroistodus parallelus	genus	34014	species not entered	Paroistodus	genus	34014	Early Ordovician		486.85	471.3	16269
1321894	occ			177763	Protopanderodus rectus	species	420822		Protopanderodus rectus	species	330392	Early Ordovician		486.85	471.3	16269
1321895	occ			177761	Juanognathus variabilis	genus	33954	species not entered	Juanognathus	genus	33954	Early Ordovician		486.85	471.3	16269
1321896	occ			177762	Juanognathus variabilis	genus	33954	species not entered	Juanognathus	genus	33954	Early Ordovician		486.85	471.3	16269
1321897	occ			177763	Juanognathus variabilis	genus	33954	species not entered	Juanognathus	genus	33954	Early Ordovician		486.85	471.3	16269
1321898	occ			177763	Periodon aculeatus	species	351275		Periodon aculeatus	species	351275	Early Ordovician		486.85	471.3	16269
1321899	occ			177765	Jumudontus gananda	species	420100		Jumudontus gananda	species	420100	Early Ordovician		486.85	471.3	16269
1321900	occ			177766	Jumudontus gananda	species	420100		Jumudontus gananda	species	420100	Early Ordovician		486.85	471.3	16269
1321901	occ			177767	Jumudontus gananda	species	420100		Jumudontus gananda	species	420100	Early Ordovician		486.85	471.3	16269
1321902	occ			177764	Oepikodus communis	genus	33996	species not entered	Oepikodus	genus	33996	Early Ordovician		486.85	471.3	16269
1321903	occ			177768	Oistodus lanceolatus	species	346732		Oistodus lanceolatus	species	346732	Early Ordovician		486.85	471.3	16269
1321904	occ			177769	Oistodus lanceolatus	species	346732		Oistodus lanceolatus	species	346732	Early Ordovician		486.85	471.3	16269
1321905	occ			177765	Paroistodus parallelus	genus	34014	species not entered	Paroistodus	genus	34014	Early Ordovician		486.85	471.3	16269
1321906	occ			177765	Tripodus laevis	species	420102		Tripodus laevis	species	420102	Early Ordovician		486.85	471.3	16269
1321907	occ			177767	Tripodus laevis	species	420102		Tripodus laevis	species	420102	Early Ordovician		486.85	471.3	16269
1321908	occ			177769	Tripodus laevis	species	420102		Tripodus laevis	species	420102	Early Ordovician		486.85	471.3	16269
1321909	occ			177770	Tripodus laevis	species	420102		Tripodus laevis	species	420102	Early Ordovician		486.85	471.3	16269
1321910	occ			177764	Parapanderodus striatus	genus	393636	species not entered	Parapanderodus	genus	393636	Early Ordovician		486.85	471.3	16269
1321911	occ			177765	Parapanderodus striatus	genus	393636	species not entered	Parapanderodus	genus	393636	Early Ordovician		486.85	471.3	16269
1321912	occ			177767	Parapanderodus striatus	genus	393636	species not entered	Parapanderodus	genus	393636	Early Ordovician		486.85	471.3	16269
1321913	occ			177769	Parapanderodus striatus	genus	393636	species not entered	Parapanderodus	genus	393636	Early Ordovician		486.85	471.3	16269
1321914	occ			177770	Parapanderodus striatus	genus	393636	species not entered	Parapanderodus	genus	393636	Early Ordovician		486.85	471.3	16269
1321915	occ			177765	Periodon aculeatus	species	351275		Periodon aculeatus	species	351275	Early Ordovician		486.85	471.3	16269
1321916	occ			177769	Periodon aculeatus	species	351275		Periodon aculeatus	species	351275	Early Ordovician		486.85	471.3	16269
1321919	occ			177772	Ansella jemtlandica	species	420307		Ansella jemtlandica	species	420306	Early Ordovician		486.85	471.3	16269
1321920	occ			177771	Thrincodus palaris	species	370062		Thrincodus palaris	species	370062	Early Ordovician		486.85	471.3	16269
1321921	occ			177772	Thrincodus palaris	species	370062		Thrincodus palaris	species	370062	Early Ordovician		486.85	471.3	16269
1321922	occ			177772	Belodina confluens	species	348610		Belodina confluens	species	348610	Early Ordovician		486.85	471.3	16269
1321923	occ			177771	Microzarkodina flabellum	genus	33976	species not entered	Microzarkodina	genus	33976	Early Ordovician		486.85	471.3	16269
1321924	occ			177771	Drepanoistodus basiovalis	species	420820		Drepanoistodus basiovalis	species	420819	Early Ordovician		486.85	471.3	16269
1321925	occ			177772	Drepanoistodus basiovalis	species	420820		Drepanoistodus basiovalis	species	420819	Early Ordovician		486.85	471.3	16269
1321926	occ			177773	Drepanoistodus basiovalis	species	420820		Drepanoistodus basiovalis	species	420819	Early Ordovician		486.85	471.3	16269
1321928	occ			177775	Drepanoistodus basiovalis	species	420820		Drepanoistodus basiovalis	species	420819	Early Ordovician		486.85	471.3	16269
1321929	occ			177772	Oslodus semisymmetricus	species	340379		Oslodus semisymmetricus	species	340378	Early Ordovician		486.85	471.3	16269
1321930	occ			177772	Panderodus sulcatus	species	344725		Panderodus sulcatus	species	344725	Early Ordovician		486.85	471.3	16269
1321931	occ			177772	Pseudooneotodus a	genus	34045	species not entered	Pseudooneotodus	genus	34045	Early Ordovician		486.85	471.3	16269
1321932	occ			177773	Neomultioistodus compressus	genus	33987	species not entered	Neomultioistodus	genus	33987	Early Ordovician		486.85	471.3	16269
1321934	occ			177772	Pygodus protoanserinus	genus	34051	species not entered	Pygodus	genus	34051	Early Ordovician		486.85	471.3	16269
1321935	occ			177772	Triangulodus brevibasis	genus	393176	species not entered	Triangulodus	genus	393176	Early Ordovician		486.85	471.3	16269
1321939	occ			177771	Periodon aculeatus	species	351275		Periodon aculeatus	species	351275	Early Ordovician		486.85	471.3	16269
1321940	occ			177772	Periodon aculeatus	species	351275		Periodon aculeatus	species	351275	Early Ordovician		486.85	471.3	16269
1321941	occ			177773	Periodon aculeatus	species	351275		Periodon aculeatus	species	351275	Early Ordovician		486.85	471.3	16269
1344193	occ			116501	Drepanodus arcuatus	species	342739		Acodus similaris	species	346750	Tremadoc		486.4	477.1	60492
1344194	occ			116500	Drepanodus arcuatus	species	342739		Acodus similaris	species	346750	Tremadoc		486.4	477.1	60492
1358159	occ			8880	Cordylodus angulatus	species	342756		Cordylodus angulatus	species	342756	Tremadocian		486.85	477.1	61855
1358160	occ			8880	Cordylodus lindstromi	species	394252		Cordylodus lindstromi	species	394252	Tremadocian		486.85	477.1	61855
1358161	occ			8880	Clavohamulus hintzei	genus	33878	species not entered	Clavohamulus	genus	33878	Tremadocian		486.85	477.1	61855
1365065	occ			185922	Paltodus deltifer	species	393679		Paltodus deltifer	species	393678	Tremadoc		486.4	477.1	62342
1365066	occ			185922	Paroistodus numarcuatus	genus	34014	species not entered	Paroistodus	genus	34014	Tremadoc		486.4	477.1	62342
1365067	occ			185922	Variabiliconus cf. variabilis	species	393896		Variabiliconus variabilis	species	393895	Tremadoc		486.4	477.1	62342
1365069	occ			185923	Variabiliconus cf. variabilis	species	393896		Variabiliconus variabilis	species	393895	Tremadoc		486.4	477.1	62342
1365071	occ			185923	Paltodus deltifer	species	393679		Paltodus deltifer	species	393678	Tremadoc		486.4	477.1	62342
1365072	occ			185923	Paroistodus numarcuatus	genus	34014	species not entered	Paroistodus	genus	34014	Tremadoc		486.4	477.1	62342
1366377	occ			74348	Cordylodus angulatus	species	342756		Cordylodus angulatus	species	342756	Tremadoc		486.4	477.1	44729
1368662	occ			186595	Panderodus <sp.>	genus	34006		Panderodus	genus	34006	Early Ordovician		486.85	471.3	61908
1368663	occ			186595	Periodon aculeatus	species	351275		Periodon aculeatus	species	351275	Early Ordovician		486.85	471.3	61908
1368664	occ			186595	Protopanderodus (<sp.>) indet.	genus	34041		Protopanderodus	genus	34041	Early Ordovician		486.85	471.3	61908
1368665	occ			186596	Panderodus sp.	genus	34006		Panderodus	genus	34006	Early Ordovician		486.85	471.3	61908
1368666	occ			186596	Periodon aculeatus	species	351275		Periodon aculeatus	species	351275	Early Ordovician		486.85	471.3	61908
1368667	occ			186596	Prioniodus ? abbatus	genus	34037	species not entered	Prioniodus	genus	34037	Early Ordovician		486.85	471.3	61908
1368668	occ			186596	Walliserodus sp.	genus	34100		Walliserodus	genus	34100	Early Ordovician		486.85	471.3	61908
1368825	occ			186596	? Belodina sp.	genus	33861		Belodina	genus	33861	Early Ordovician		486.85	471.3	61908
1368826	occ			186596	? Dapsilodus sp.	genus	33893		Dapsilodus	genus	33893	Early Ordovician		486.85	471.3	61908
1368827	occ			186596	? Scalpellodus sp.	genus	34065		Scalpellodus	genus	34065	Early Ordovician		486.85	471.3	61908
1368828	occ			186651	Panderodus sp.	genus	34006		Panderodus	genus	34006	Early Ordovician		486.85	471.3	61908
1368829	occ			186652	Panderodus sp.	genus	34006		Panderodus	genus	34006	Early Ordovician		486.85	471.3	61908
1368830	occ			186653	Panderodus sp.	genus	34006		Panderodus	genus	34006	Early Ordovician		486.85	471.3	61908
1368834	occ			186654	Walliserodus ? curvatus	species	344905		Walliserodus curvatus	species	344903	Early Ordovician		486.85	471.3	61908
1368835	occ			186654	? Oulodus sp.	genus	34001		Oulodus	genus	34001	Early Ordovician		486.85	471.3	61908
1368836	occ			186654	? Plectodina <sp. I>	genus	34025		Plectodina	genus	34025	Early Ordovician		486.85	471.3	61908
1390674	occ			191283	Paltodus deltifer	species	393679		Paltodus deltifer	species	393678	Varangu		483.8	482.9	64513
1390675	occ			191284	Paltodus deltifer	species	393679		Paltodus deltifer	species	393678	Varangu		483.8	482.9	64513
1390676	occ			191285	Paroistodus proteus	species	340391		Paroistodus proteus	species	340390	Hunneberg		482.9	475.6	64513
1390678	occ			191286	Paroistodus proteus	species	340391		Paroistodus proteus	species	340390	Hunneberg		482.9	475.6	64513
1390679	occ			191286	Oelandodus elongatus	genus	33995	species not entered	Oelandodus	genus	33995	Hunneberg		482.9	475.6	64513
1390680	occ			191287	Paroistodus proteus	species	340391		Paroistodus proteus	species	340390	Hunneberg		482.9	475.6	64513
1390681	occ			191287	Oelandodus elongatus	genus	33995	species not entered	Oelandodus	genus	33995	Hunneberg		482.9	475.6	64513
1390682	occ			191287	Paroistodus parallelus	genus	34014	species not entered	Paroistodus	genus	34014	Hunneberg		482.9	475.6	64513
1390686	occ			191288	Paroistodus proteus	species	340391		Paroistodus proteus	species	340390	Hunneberg		482.9	475.6	64513
1390687	occ			191288	Oelandodus elongatus	genus	33995	species not entered	Oelandodus	genus	33995	Hunneberg		482.9	475.6	64513
1390688	occ			191288	Paroistodus parallelus	genus	34014	species not entered	Paroistodus	genus	34014	Hunneberg		482.9	475.6	64513
1390690	occ			191289	Paroistodus proteus	species	340391		Paroistodus proteus	species	340390	Hunneberg		482.9	475.6	64513
1390691	occ			191289	Oelandodus elongatus	genus	33995	species not entered	Oelandodus	genus	33995	Hunneberg		482.9	475.6	64513
1390692	occ			191289	Paroistodus parallelus	genus	34014	species not entered	Paroistodus	genus	34014	Hunneberg		482.9	475.6	64513
1390698	occ			191290	Paroistodus proteus	species	340391		Paroistodus proteus	species	340390	Hunneberg		482.9	475.6	64513
1390699	occ			191290	Oelandodus elongatus	genus	33995	species not entered	Oelandodus	genus	33995	Hunneberg		482.9	475.6	64513
1390700	occ			191290	Paroistodus parallelus	genus	34014	species not entered	Paroistodus	genus	34014	Hunneberg		482.9	475.6	64513
1390703	occ			191291	Paroistodus proteus	species	340391		Paroistodus proteus	species	340390	Hunneberg		482.9	475.6	64513
1390704	occ			191291	Oelandodus elongatus	genus	33995	species not entered	Oelandodus	genus	33995	Hunneberg		482.9	475.6	64513
1390705	occ			191291	Paroistodus parallelus	genus	34014	species not entered	Paroistodus	genus	34014	Hunneberg		482.9	475.6	64513
1390708	occ			191292	Paroistodus proteus	species	340391		Paroistodus proteus	species	340390	Hunneberg		482.9	475.6	64513
1390709	occ			191292	Oelandodus elongatus	genus	33995	species not entered	Oelandodus	genus	33995	Hunneberg		482.9	475.6	64513
1390710	occ			191292	Paroistodus parallelus	genus	34014	species not entered	Paroistodus	genus	34014	Hunneberg		482.9	475.6	64513
1390714	occ			191293	Paroistodus proteus	species	340391		Paroistodus proteus	species	340390	Hunneberg		482.9	475.6	64513
1390715	occ			191293	Oelandodus elongatus	genus	33995	species not entered	Oelandodus	genus	33995	Hunneberg		482.9	475.6	64513
1390716	occ			191293	Paroistodus parallelus	genus	34014	species not entered	Paroistodus	genus	34014	Hunneberg		482.9	475.6	64513
1390717	occ			191293	Prioniodus elegans	genus	34037	species not entered	Prioniodus	genus	34037	Hunneberg		482.9	475.6	64513
1390724	occ			191294	Paroistodus proteus	species	340391		Paroistodus proteus	species	340390	Hunneberg		482.9	475.6	64513
1390725	occ			191294	Oelandodus elongatus	genus	33995	species not entered	Oelandodus	genus	33995	Hunneberg		482.9	475.6	64513
1390726	occ			191294	Paroistodus parallelus	genus	34014	species not entered	Paroistodus	genus	34014	Hunneberg		482.9	475.6	64513
1390727	occ			191294	Prioniodus elegans	genus	34037	species not entered	Prioniodus	genus	34037	Hunneberg		482.9	475.6	64513
1390733	occ			191295	Paroistodus proteus	species	340391		Paroistodus proteus	species	340390	Hunneberg		482.9	475.6	64513
1390734	occ			191295	Oelandodus elongatus	genus	33995	species not entered	Oelandodus	genus	33995	Hunneberg		482.9	475.6	64513
1390735	occ			191295	Paroistodus parallelus	genus	34014	species not entered	Paroistodus	genus	34014	Hunneberg		482.9	475.6	64513
1390736	occ			191295	Prioniodus elegans	genus	34037	species not entered	Prioniodus	genus	34037	Hunneberg		482.9	475.6	64513
1390743	occ			191296	Paroistodus proteus	species	340391		Paroistodus proteus	species	340390	Hunneberg		482.9	475.6	64513
1390744	occ			191296	Oelandodus elongatus	genus	33995	species not entered	Oelandodus	genus	33995	Hunneberg		482.9	475.6	64513
1390745	occ			191296	Paroistodus parallelus	genus	34014	species not entered	Paroistodus	genus	34014	Hunneberg		482.9	475.6	64513
1390746	occ			191296	Prioniodus elegans	genus	34037	species not entered	Prioniodus	genus	34037	Hunneberg		482.9	475.6	64513
1390749	occ			191297	Paroistodus proteus	species	340391		Paroistodus proteus	species	340390	Hunneberg		482.9	475.6	64513
1390750	occ			191297	Oelandodus elongatus	genus	33995	species not entered	Oelandodus	genus	33995	Hunneberg		482.9	475.6	64513
1390751	occ			191297	Paroistodus parallelus	genus	34014	species not entered	Paroistodus	genus	34014	Hunneberg		482.9	475.6	64513
1390761	occ			191300	Paltodus deltifer	species	393679		Paltodus deltifer	species	393678	Varangu		483.8	482.9	64513
1390762	occ			191301	Paroistodus proteus	species	340391		Paroistodus proteus	species	340390	Hunneberg		482.9	475.6	64513
1390763	occ			191302	Paroistodus proteus	species	340391		Paroistodus proteus	species	340390	Hunneberg		482.9	475.6	64513
1390764	occ			191302	Oelandodus elongatus	genus	33995	species not entered	Oelandodus	genus	33995	Hunneberg		482.9	475.6	64513
1390769	occ			191303	Paroistodus proteus	species	340391		Paroistodus proteus	species	340390	Hunneberg		482.9	475.6	64513
1390770	occ			191303	Oelandodus elongatus	genus	33995	species not entered	Oelandodus	genus	33995	Hunneberg		482.9	475.6	64513
1390771	occ			191303	Paroistodus parallelus	genus	34014	species not entered	Paroistodus	genus	34014	Hunneberg		482.9	475.6	64513
1390791	occ			191309	Paroistodus proteus	species	340391		Paroistodus proteus	species	340390	Hunneberg		482.9	475.6	64513
1390792	occ			191309	Oelandodus elongatus	genus	33995	species not entered	Oelandodus	genus	33995	Hunneberg		482.9	475.6	64513
1390793	occ			191309	Paroistodus parallelus	genus	34014	species not entered	Paroistodus	genus	34014	Hunneberg		482.9	475.6	64513
1390798	occ			191310	Paroistodus proteus	species	340391		Paroistodus proteus	species	340390	Hunneberg		482.9	475.6	64513
1390799	occ			191310	Oelandodus elongatus	genus	33995	species not entered	Oelandodus	genus	33995	Hunneberg		482.9	475.6	64513
1390800	occ			191310	Paroistodus parallelus	genus	34014	species not entered	Paroistodus	genus	34014	Hunneberg		482.9	475.6	64513
1390805	occ			191311	Paroistodus proteus	species	340391		Paroistodus proteus	species	340390	Hunneberg		482.9	475.6	64513
1390806	occ			191311	Oelandodus elongatus	genus	33995	species not entered	Oelandodus	genus	33995	Hunneberg		482.9	475.6	64513
1390807	occ			191311	Paroistodus parallelus	genus	34014	species not entered	Paroistodus	genus	34014	Hunneberg		482.9	475.6	64513
1390816	occ			191312	Paroistodus proteus	species	340391		Paroistodus proteus	species	340390	Hunneberg		482.9	475.6	64513
1390817	occ			191312	Oelandodus elongatus	genus	33995	species not entered	Oelandodus	genus	33995	Hunneberg		482.9	475.6	64513
1390818	occ			191312	Paroistodus parallelus	genus	34014	species not entered	Paroistodus	genus	34014	Hunneberg		482.9	475.6	64513
1390827	occ			191314	Oelandodus elongatus	genus	33995	species not entered	Oelandodus	genus	33995	Hunneberg		482.9	475.6	64513
1390828	occ			191314	Paroistodus proteus	species	340391		Paroistodus proteus	species	340390	Hunneberg		482.9	475.6	64513
1390829	occ			191314	Paroistodus parallelus	genus	34014	species not entered	Paroistodus	genus	34014	Hunneberg		482.9	475.6	64513
1390840	occ			191315	Paroistodus proteus	species	340391		Paroistodus proteus	species	340390	Hunneberg		482.9	475.6	64513
1390841	occ			191315	Oelandodus elongatus	genus	33995	species not entered	Oelandodus	genus	33995	Hunneberg		482.9	475.6	64513
1390842	occ			191315	Paroistodus parallelus	genus	34014	species not entered	Paroistodus	genus	34014	Hunneberg		482.9	475.6	64513
1390853	occ			191316	Paroistodus proteus	species	340391		Paroistodus proteus	species	340390	Hunneberg		482.9	475.6	64513
1390854	occ			191316	Oelandodus elongatus	genus	33995	species not entered	Oelandodus	genus	33995	Hunneberg		482.9	475.6	64513
1390855	occ			191316	Paroistodus parallelus	genus	34014	species not entered	Paroistodus	genus	34014	Hunneberg		482.9	475.6	64513
1390867	occ			191316	Prioniodus elegans	genus	34037	species not entered	Prioniodus	genus	34037	Hunneberg		482.9	475.6	64513
1390870	occ			191317	Prioniodus elegans	genus	34037	species not entered	Prioniodus	genus	34037	Hunneberg		482.9	475.6	64513
1390871	occ			191317	Oelandodus elongatus	genus	33995	species not entered	Oelandodus	genus	33995	Hunneberg		482.9	475.6	64513
1390872	occ			191317	Paroistodus parallelus	genus	34014	species not entered	Paroistodus	genus	34014	Hunneberg		482.9	475.6	64513
1390873	occ			191317	Paroistodus proteus	species	340391		Paroistodus proteus	species	340390	Hunneberg		482.9	475.6	64513
1390876	occ			191318	Prioniodus elegans	genus	34037	species not entered	Prioniodus	genus	34037	Hunneberg		482.9	475.6	64513
1390877	occ			191318	Paroistodus proteus	species	340391		Paroistodus proteus	species	340390	Hunneberg		482.9	475.6	64513
1390878	occ			191318	Oelandodus elongatus	genus	33995	species not entered	Oelandodus	genus	33995	Hunneberg		482.9	475.6	64513
1390879	occ			191318	Paroistodus parallelus	genus	34014	species not entered	Paroistodus	genus	34014	Hunneberg		482.9	475.6	64513
1392095	occ			191669	Iapetognathus sp.	genus	33943		Iapetognathus	genus	33943	Pakerort		486.85	483.8	64646
1392096	occ			191669	Eoconodontus notchpeakensis	species	393443		Eoconodontus notchpeakensis	species	393442	Pakerort		486.85	483.8	64646
1392097	occ			191669	Cordylodus intermedius	species	393643		Cordylodus intermedius	species	393643	Pakerort		486.85	483.8	64646
1392099	occ	35937		191670	Paltodus pristinus	subspecies	394366	recombined as	Paltodus deltifer pristinus	subspecies	312992	Pakerort		486.85	483.8	65064
1392100	occ			191670	Cordylodus angulatus	species	342756		Cordylodus angulatus	species	342756	Pakerort		486.85	483.8	64646
1392101	occ		F	191670	Cordylodus rotundatus	species	342757		Cordylodus rotundatus	species	342757	Pakerort		486.85	483.8	64646
1392102	occ			191670	Iapetognathus sp.	genus	33943		Iapetognathus	genus	33943	Pakerort		486.85	483.8	64646
1392103	occ			191670	Oneotodus altus	genus	34000	species not entered	Oneotodus	genus	34000	Pakerort		486.85	483.8	64646
1392104	occ			191670	Acontiodus viirae	genus	330390	species not entered	Acodus	genus	85559	Pakerort		486.85	483.8	64646
1392115	occ		F	191674	Cordylodus rotundatus	species	342757		Cordylodus rotundatus	species	342757	Varangu		483.8	482.9	64646
1392116	occ			191674	Paroistodus numarcatus	genus	34014	species not entered	Paroistodus	genus	34014	Varangu		483.8	482.9	64646
1392124	occ			191675	Cordylodus angulatus	species	342756		Cordylodus angulatus	species	342756	Varangu		483.8	482.9	64646
1392125	occ			191675	Paroistodus numarcatus	genus	34014	species not entered	Paroistodus	genus	34014	Varangu		483.8	482.9	64646
1392126	occ			191675	Drepanoistodus deltifer	species	312991		Drepanoistodus deltifer	species	312991	Varangu		483.8	482.9	64646
1392127	occ			191675	Cordylodus prion	species	393642		Cordylodus angulatus	species	342756	Varangu		483.8	482.9	64646
1392128	occ		F	191675	Cordylodus rotundatus	species	342757		Cordylodus rotundatus	species	342757	Varangu		483.8	482.9	64646
1392153	occ		F	191681	Cordylodus rotundatus	species	342757		Cordylodus rotundatus	species	342757	Varangu		483.8	482.9	64646
1392154	occ			191681	Cordylodus sp.	genus	33884		Cordylodus	genus	33884	Varangu		483.8	482.9	64646
1392155	occ			191681	Cordylodus angulatus	species	342756		Cordylodus angulatus	species	342756	Varangu		483.8	482.9	64646
1392156	occ			191681	Paroistodus numarcatus	genus	34014	species not entered	Paroistodus	genus	34014	Varangu		483.8	482.9	64646
1392157	occ		F	191681	Paltodus subaequalis	species	342748		Paltodus subaequalis	species	342748	Varangu		483.8	482.9	64646
1459053	occ			203647	Drepanodus arcuatus	species	342739		Acodus similaris	species	346750	Hunneberg		482.9	475.6	69784
1459054	occ			203647	Paltodus deltiter	genus	34005	species not entered	Paltodus	genus	34005	Hunneberg		482.9	475.6	69784
1459055	occ			203647	Paroistodus proteus	species	340391		Paroistodus proteus	species	340390	Hunneberg		482.9	475.6	69784
1459056	occ			203647	Cordylodus spp.	genus	33884		Cordylodus	genus	33884	Hunneberg		482.9	475.6	69784
1459057	occ			203647	? Scandodus subarcuatus	genus	330394	species not entered	Scandodus	genus	330394	Hunneberg		482.9	475.6	69784
1459058	occ			203647	Tripodus <sp. A>	genus	34093		Tripodus	genus	34093	Hunneberg		482.9	475.6	69784
1459059	occ		F	203647	Paltodus subaequalis	species	342748		Paltodus subaequalis	species	342748	Hunneberg		482.9	475.6	69784
1459060	occ			203647	Prioniodus elegans	genus	34037	species not entered	Prioniodus	genus	34037	Hunneberg		482.9	475.6	69784
1459061	occ			203647	Drepanoistodus forceps	species	421498		Drepanoistodus forceps	species	421497	Hunneberg		482.9	475.6	69784
1459062	occ			203647	Scolopodus rex	species	393321		Scolopodus striatus	species	393320	Hunneberg		482.9	475.6	69784
1459063	occ			203647	Decoriconus peselephantis	genus	33895	species not entered	Decoriconus	genus	33895	Hunneberg		482.9	475.6	69784
1459064	occ			203647	Semiacontiodus spp.	genus	34071		Semiacontiodus	genus	34071	Hunneberg		482.9	475.6	69784
1459065	occ			203647	Oistodus lanceolatus	species	346732		Oistodus lanceolatus	species	346732	Hunneberg		482.9	475.6	69784
1459066	occ			203648	Drepanoistodus cf. nowlani	genus	33905	species not entered	Drepanoistodus	genus	33905	Hunneberg		482.9	475.6	69784
1459067	occ			203648	Drepanodus arcuatus	species	342739		Acodus similaris	species	346750	Hunneberg		482.9	475.6	69784
1459068	occ			203648	Paltodus deltiter	genus	34005	species not entered	Paltodus	genus	34005	Hunneberg		482.9	475.6	69784
1459069	occ			203648	Paroistodus proteus	species	340391		Paroistodus proteus	species	340390	Hunneberg		482.9	475.6	69784
1459070	occ			203648	? Scandodus subarcuatus	genus	330394	species not entered	Scandodus	genus	330394	Hunneberg		482.9	475.6	69784
1459071	occ			203648	Tripodus <sp. A>	genus	34093		Tripodus	genus	34093	Hunneberg		482.9	475.6	69784
1459072	occ		F	203648	Paltodus subaequalis	species	342748		Paltodus subaequalis	species	342748	Hunneberg		482.9	475.6	69784
1459073	occ			203648	Oelandodus elongatus	genus	33995	species not entered	Oelandodus	genus	33995	Hunneberg		482.9	475.6	69784
1459074	occ			203649	Drepanoistodus cf. nowlani	genus	33905	species not entered	Drepanoistodus	genus	33905	Hunneberg		482.9	475.6	69784
1459075	occ			203649	Drepanodus arcuatus	species	342739		Acodus similaris	species	346750	Hunneberg		482.9	475.6	69784
1459076	occ			203649	Paltodus deltiter	genus	34005	species not entered	Paltodus	genus	34005	Hunneberg		482.9	475.6	69784
1459077	occ			203649	Paroistodus proteus	species	340391		Paroistodus proteus	species	340390	Hunneberg		482.9	475.6	69784
1459078	occ			203649	? Juanognathus <sp. A>	genus	33954		Juanognathus	genus	33954	Hunneberg		482.9	475.6	69784
1459079	occ			203649	Cordylodus spp.	genus	33884		Cordylodus	genus	33884	Hunneberg		482.9	475.6	69784
1459080	occ			203649	? Scandodus subarcuatus	genus	330394	species not entered	Scandodus	genus	330394	Hunneberg		482.9	475.6	69784
1459081	occ			203649	Tripodus <sp. A>	genus	34093		Tripodus	genus	34093	Hunneberg		482.9	475.6	69784
1459082	occ			203650	Drepanoistodus cf. nowlani	genus	33905	species not entered	Drepanoistodus	genus	33905	Hunneberg		482.9	475.6	69784
1459083	occ			203650	Drepanodus arcuatus	species	342739		Acodus similaris	species	346750	Hunneberg		482.9	475.6	69784
1459084	occ			203650	Paltodus deltiter	genus	34005	species not entered	Paltodus	genus	34005	Hunneberg		482.9	475.6	69784
1459085	occ			203650	Paroistodus proteus	species	340391		Paroistodus proteus	species	340390	Hunneberg		482.9	475.6	69784
1459086	occ			203650	? Juanognathus <sp. A>	genus	33954		Juanognathus	genus	33954	Hunneberg		482.9	475.6	69784
1459087	occ			203651	Drepanoistodus cf. nowlani	genus	33905	species not entered	Drepanoistodus	genus	33905	Varangu		483.8	482.9	69784
1459636	occ			203725	Paroistodus numarcuatus	genus	34014	species not entered	Paroistodus	genus	34014	Tremadoc		486.4	477.1	69826
1459637	occ			203725	Paltodus deltifer	species	393679		Paltodus deltifer	species	393678	Tremadoc		486.4	477.1	69826
1459638	occ			203725	Drepanodus arcuatus	species	342739		Acodus similaris	species	346750	Tremadoc		486.4	477.1	69826
1459639	occ			203725	Oneotodus variabiiis	genus	34000	species not entered	Oneotodus	genus	34000	Tremadoc		486.4	477.1	69826
1459640	occ			203725	Drepanoistodus aff. amoenus	species	340386		Drepanoistodus amoenus	species	340385	Tremadoc		486.4	477.1	69826
1459641	occ			203725	Acanthodus uncinatus	species	420598		Acanthodus uncinatus	species	420598	Tremadoc		486.4	477.1	69826
1459642	occ			203725	Scolopodus peselephantis	genus	34069	species not entered	Scolopodus	genus	34069	Tremadoc		486.4	477.1	69826
1459643	occ			203726	Paltodus deltifer	species	393679		Paltodus deltifer	species	393678	Tremadoc		486.4	477.1	69826
1459644	occ			203726	Paroistodus numarcuatus	genus	34014	species not entered	Paroistodus	genus	34014	Tremadoc		486.4	477.1	69826
1459645	occ			203726	Drepanodus arcuatus	species	342739		Acodus similaris	species	346750	Tremadoc		486.4	477.1	69826
1459646	occ			203726	Oneotodus variabiiis	genus	34000	species not entered	Oneotodus	genus	34000	Tremadoc		486.4	477.1	69826
1459647	occ			203726	Drepanoistodus aff. amoenus	species	340386		Drepanoistodus amoenus	species	340385	Tremadoc		486.4	477.1	69826
1459648	occ			203727	Paroistodus numarcuatus	genus	34014	species not entered	Paroistodus	genus	34014	Tremadoc		486.4	477.1	69826
1459649	occ			203727	Drepanodus arcuatus	species	342739		Acodus similaris	species	346750	Tremadoc		486.4	477.1	69826
1459650	occ			203727	Paltodus deltifer	species	393679		Paltodus deltifer	species	393678	Tremadoc		486.4	477.1	69826
1459651	occ			203728	Paroistodus numarcuatus	genus	34014	species not entered	Paroistodus	genus	34014	Tremadoc		486.4	477.1	69826
1459652	occ			203728	Drepanodus arcuatus	species	342739		Acodus similaris	species	346750	Tremadoc		486.4	477.1	69826
1459653	occ			203728	Paltodus deltifer	species	393679		Paltodus deltifer	species	393678	Tremadoc		486.4	477.1	69826
1459654	occ			203729	Paroistodus numarcuatus	genus	34014	species not entered	Paroistodus	genus	34014	Tremadoc		486.4	477.1	69826
1459655	occ			203729	Drepanodus arcuatus	species	342739		Acodus similaris	species	346750	Tremadoc		486.4	477.1	69826
1459656	occ			203729	Paltodus deltifer	species	393679		Paltodus deltifer	species	393678	Tremadoc		486.4	477.1	69826
1459657	occ			203729	Drepanoistodus aff. amoenus	species	340386		Drepanoistodus amoenus	species	340385	Tremadoc		486.4	477.1	69826
1459658	occ			203729	? Drepanodus concavus	genus	33904	species not entered	Drepanodus	genus	33904	Tremadoc		486.4	477.1	69826
1459659	occ			203729	? Protopanderodus <n. sp.>	genus	34041		Protopanderodus	genus	34041	Tremadoc		486.4	477.1	69826
1459661	occ			3105	Cordylodus intermedius	species	393643		Cordylodus intermedius	species	393643	Tremadoc		486.4	477.1	110
1459662	occ			3105	Cordylodus lindstromi	species	394252		Cordylodus lindstromi	species	394252	Tremadoc		486.4	477.1	110
1459663	occ			3105	Phakelodus tenuis	species	393396		Phakelodus tenuis	species	393395	Tremadoc		486.4	477.1	110
1460274	occ			203827	Acanthodus lineatus	genus	33832	species not entered	Acanthodus	genus	33832	Tremadoc		486.4	477.1	69781
1460275	occ			203827	Acanthodus uncinatus	species	420598		Acanthodus uncinatus	species	420598	Tremadoc		486.4	477.1	69781
1460276	occ			203827	Cordylodus angulatus	species	342756		Cordylodus angulatus	species	342756	Tremadoc		486.4	477.1	69781
1460277	occ			203827	Cordylodus caseyi	species	393644		Cordylodus intermedius	species	393643	Tremadoc		486.4	477.1	69781
1460278	occ			203827	Cordylodus intermedius	species	393643		Cordylodus intermedius	species	393643	Tremadoc		486.4	477.1	69781
1460279	occ			203827	Drepanoistodus pervetus	genus	33905	species not entered	Drepanoistodus	genus	33905	Tremadoc		486.4	477.1	69781
1460281	occ		F	203827	Laurentoscandodus cf. triangularis	species	393542		Laurentoscandodus triangularis	species	393541	Tremadoc		486.4	477.1	69781
1460282	occ			203827	Rossodus manitouensis	species	393641		Rossodus manitouensis	species	393641	Tremadoc		486.4	477.1	69781
1460283	occ			203827	Rossodus muskwaensis	genus	34058	species not entered	Rossodus	genus	34058	Tremadoc		486.4	477.1	69781
1460284	occ			203827	Rossodus tenuis	species	421509		Rossodus tenuis	species	421508	Tremadoc		486.4	477.1	69781
1460285	occ			203827	Striatodontus strigatus	genus	393537	species not entered	Striatodontus	genus	393537	Tremadoc		486.4	477.1	69781
1460286	occ			203827	Tricostatus terilinguis	genus	393535	species not entered	Tricostatus	genus	393535	Tremadoc		486.4	477.1	69781
1460287	occ		F	203827	Utahconus longipinnatus	genus	34097	species not entered	Utahconus	genus	34097	Tremadoc		486.4	477.1	69781
1460288	occ			203827	Variabiloconus bassleri	species	393540		Variabiloconus bassleri	species	346733	Tremadoc		486.4	477.1	69781
1460289	occ			203827	Conodonta <Coniform indet. F>	class	33816		Conodonta	class	33816	Tremadoc		486.4	477.1	69781
1460290	occ			203828	Acanthodus lineatus	genus	33832	species not entered	Acanthodus	genus	33832	Tremadoc		486.4	477.1	69781
1460291	occ			203828	Acanthodus uncinatus	species	420598		Acanthodus uncinatus	species	420598	Tremadoc		486.4	477.1	69781
1460292	occ			203828	Colaptoconus sp.	genus	380654		Colaptoconus	genus	380654	Tremadoc		486.4	477.1	69781
1460293	occ			203828	Cordylodus angulatus	species	342756		Cordylodus angulatus	species	342756	Tremadoc		486.4	477.1	69781
1460294	occ			203828	Cordylodus intermedius	species	393643		Cordylodus intermedius	species	393643	Tremadoc		486.4	477.1	69781
1460295	occ			203828	Drepanoistodus pervetus	genus	33905	species not entered	Drepanoistodus	genus	33905	Tremadoc		486.4	477.1	69781
1460296	occ		F	203828	Laurentoscandodus cf. triangularis	species	393542		Laurentoscandodus triangularis	species	393541	Tremadoc		486.4	477.1	69781
1460297	occ			203828	Rossodus kwadachaensis	genus	34058	species not entered	Rossodus	genus	34058	Tremadoc		486.4	477.1	69781
1460298	occ			203828	Rossodus manitouensis	species	393641		Rossodus manitouensis	species	393641	Tremadoc		486.4	477.1	69781
1460299	occ			203828	Rossodus muskwaensis	genus	34058	species not entered	Rossodus	genus	34058	Tremadoc		486.4	477.1	69781
1460300	occ			203828	Rossodus tenuis	species	421509		Rossodus tenuis	species	421508	Tremadoc		486.4	477.1	69781
1460301	occ			203828	Striatodontus strigatus	genus	393537	species not entered	Striatodontus	genus	393537	Tremadoc		486.4	477.1	69781
1460302	occ		F	203828	Utahconus utahensis	species	393545		Utahconus utahensis	species	393544	Tremadoc		486.4	477.1	69781
1460303	occ			203828	Variabiloconus bassleri	species	393540		Variabiloconus bassleri	species	346733	Tremadoc		486.4	477.1	69781
1460304	occ			203828	Conodonta <Coniform indet. F>	class	33816		Conodonta	class	33816	Tremadoc		486.4	477.1	69781
1460305	occ			203828	Conodonta <Coniform indet. D>	class	33816		Conodonta	class	33816	Tremadoc		486.4	477.1	69781
1460306	occ			203829	Acanthodus lineatus	genus	33832	species not entered	Acanthodus	genus	33832	Tremadoc		486.4	477.1	69781
1460307	occ			203829	Acanthodus uncinatus	species	420598		Acanthodus uncinatus	species	420598	Tremadoc		486.4	477.1	69781
1460308	occ			203829	Cordylodus angulatus	species	342756		Cordylodus angulatus	species	342756	Tremadoc		486.4	477.1	69781
1460309	occ			203829	Drepanoistodus pervetus	genus	33905	species not entered	Drepanoistodus	genus	33905	Tremadoc		486.4	477.1	69781
1460310	occ		F	203829	Laurentoscandodus sinuosus	genus	33962	species not entered	Laurentoscandodus	genus	33962	Tremadoc		486.4	477.1	69781
1460311	occ			203829	Loxodus latibasis	genus	33969	species not entered	Loxodus	genus	33969	Tremadoc		486.4	477.1	69781
1460312	occ			203829	Rossodus manitouensis	species	393641		Rossodus manitouensis	species	393641	Tremadoc		486.4	477.1	69781
1460313	occ			203829	Rossodus muskwaensis	genus	34058	species not entered	Rossodus	genus	34058	Tremadoc		486.4	477.1	69781
1460314	occ			203829	Rossodus tenuis	species	421509		Rossodus tenuis	species	421508	Tremadoc		486.4	477.1	69781
1460315	occ			203829	Striatodontus strigatus	genus	393537	species not entered	Striatodontus	genus	393537	Tremadoc		486.4	477.1	69781
1460316	occ		F	203829	Utahconus longipinnatus	genus	34097	species not entered	Utahconus	genus	34097	Tremadoc		486.4	477.1	69781
1460317	occ		F	203829	Utahconus utahensis	species	393545		Utahconus utahensis	species	393544	Tremadoc		486.4	477.1	69781
1460318	occ			203829	Variabiloconus bassleri	species	393540		Variabiloconus bassleri	species	346733	Tremadoc		486.4	477.1	69781
1460319	occ			203830	Acanthodus lineatus	genus	33832	species not entered	Acanthodus	genus	33832	Tremadoc		486.4	477.1	69781
1460320	occ			203830	Acanthodus uncinatus	species	420598		Acanthodus uncinatus	species	420598	Tremadoc		486.4	477.1	69781
1460321	occ			203830	Cordylodus angulatus	species	342756		Cordylodus angulatus	species	342756	Tremadoc		486.4	477.1	69781
1460322	occ			203830	Cordylodus caboti	genus	33884	species not entered	Cordylodus	genus	33884	Tremadoc		486.4	477.1	69781
1460323	occ			203830	Cordylodus caseyi	species	393644		Cordylodus intermedius	species	393643	Tremadoc		486.4	477.1	69781
1460324	occ			203830	Cordylodus intermedius	species	393643		Cordylodus intermedius	species	393643	Tremadoc		486.4	477.1	69781
1460325	occ			203830	Cordylodus lindstromi	species	394252		Cordylodus lindstromi	species	394252	Tremadoc		486.4	477.1	69781
1460326	occ			203830	Drepanoistodus pervetus	genus	33905	species not entered	Drepanoistodus	genus	33905	Tremadoc		486.4	477.1	69781
1460327	occ		F	203830	Laurentoscandodus sinuosus	genus	33962	species not entered	Laurentoscandodus	genus	33962	Tremadoc		486.4	477.1	69781
1460328	occ			203830	Polycostatus cf. sulcatus	genus	393486	species not entered	Polycostatus	genus	393486	Tremadoc		486.4	477.1	69781
1460329	occ			203830	Rossodus manitouensis	species	393641		Rossodus manitouensis	species	393641	Tremadoc		486.4	477.1	69781
1460330	occ			203830	Rossodus muskwaensis	genus	34058	species not entered	Rossodus	genus	34058	Tremadoc		486.4	477.1	69781
1460331	occ			203830	Rossodus tenuis	species	421509		Rossodus tenuis	species	421508	Tremadoc		486.4	477.1	69781
1460332	occ			203830	Striatodontus strigatus	genus	393537	species not entered	Striatodontus	genus	393537	Tremadoc		486.4	477.1	69781
1460333	occ		F	203830	Utahconus longipinnatus	genus	34097	species not entered	Utahconus	genus	34097	Tremadoc		486.4	477.1	69781
1460334	occ		F	203830	Utahconus utahensis	species	393545		Utahconus utahensis	species	393544	Tremadoc		486.4	477.1	69781
1460335	occ			203830	Variabiloconus bassleri	species	393540		Variabiloconus bassleri	species	346733	Tremadoc		486.4	477.1	69781
1460336	occ			203831	Acanthodus lineatus	genus	33832	species not entered	Acanthodus	genus	33832	Tremadoc		486.4	477.1	69781
1460337	occ			203831	Cordylodus angulatus	species	342756		Cordylodus angulatus	species	342756	Tremadoc		486.4	477.1	69781
1460338	occ			203831	Cordylodus caboti	genus	33884	species not entered	Cordylodus	genus	33884	Tremadoc		486.4	477.1	69781
1460339	occ			203831	Cordylodus caseyi	species	393644		Cordylodus intermedius	species	393643	Tremadoc		486.4	477.1	69781
1460340	occ			203831	Cordylodus intermedius	species	393643		Cordylodus intermedius	species	393643	Tremadoc		486.4	477.1	69781
1460341	occ			203831	Cordylodus lindstromi	species	394252		Cordylodus lindstromi	species	394252	Tremadoc		486.4	477.1	69781
1460342	occ			203831	Drepanoistodus minutus	genus	33905	species not entered	Drepanoistodus	genus	33905	Tremadoc		486.4	477.1	69781
1460343	occ			203831	Drepanoistodus pervetus	genus	33905	species not entered	Drepanoistodus	genus	33905	Tremadoc		486.4	477.1	69781
1460344	occ			203831	Drepanoistodus expansus	genus	33905	species not entered	Drepanoistodus	genus	33905	Tremadoc		486.4	477.1	69781
1460345	occ		F	203831	Laurentoscandodus sinuosus	genus	33962	species not entered	Laurentoscandodus	genus	33962	Tremadoc		486.4	477.1	69781
1460346	occ			203831	Loxodus latibasis	genus	33969	species not entered	Loxodus	genus	33969	Tremadoc		486.4	477.1	69781
1460347	occ			203831	Rossodus manitouensis	species	393641		Rossodus manitouensis	species	393641	Tremadoc		486.4	477.1	69781
1460348	occ			203831	Rossodus tenuis	species	421509		Rossodus tenuis	species	421508	Tremadoc		486.4	477.1	69781
1460349	occ			203831	Striatodontus strigatus	genus	393537	species not entered	Striatodontus	genus	393537	Tremadoc		486.4	477.1	69781
1460350	occ			203831	Tricostatus infundibulum	genus	393535	species not entered	Tricostatus	genus	393535	Tremadoc		486.4	477.1	69781
1460351	occ		F	203831	Utahconus longipinnatus	genus	34097	species not entered	Utahconus	genus	34097	Tremadoc		486.4	477.1	69781
1460352	occ		F	203831	Utahconus utahensis	species	393545		Utahconus utahensis	species	393544	Tremadoc		486.4	477.1	69781
1460353	occ			203831	Variabiloconus bassleri	species	393540		Variabiloconus bassleri	species	346733	Tremadoc		486.4	477.1	69781
1460354	occ		F	203831	Ventricodus spurius	species	393549		Ventricodus spurius	species	393548	Tremadoc		486.4	477.1	69781
1460355	occ			203831	Westergaardodina sp.	genus	33828		Westergaardodina	genus	33828	Tremadoc		486.4	477.1	69781
1460356	occ			203832	Acanthodus lineatus	genus	33832	species not entered	Acanthodus	genus	33832	Tremadoc		486.4	477.1	69781
1460357	occ			203832	Acanthodus uncinatus	species	420598		Acanthodus uncinatus	species	420598	Tremadoc		486.4	477.1	69781
1460358	occ			203832	Cordylodus angulatus	species	342756		Cordylodus angulatus	species	342756	Tremadoc		486.4	477.1	69781
1460359	occ			203832	Cordylodus caseyi	species	393644		Cordylodus intermedius	species	393643	Tremadoc		486.4	477.1	69781
1460360	occ			203832	Cordylodus intermedius	species	393643		Cordylodus intermedius	species	393643	Tremadoc		486.4	477.1	69781
1460361	occ			203832	Drepanoistodus pervetus	genus	33905	species not entered	Drepanoistodus	genus	33905	Tremadoc		486.4	477.1	69781
1460362	occ		F	203832	Laurentoscandodus sinuosus	genus	33962	species not entered	Laurentoscandodus	genus	33962	Tremadoc		486.4	477.1	69781
1460363	occ			203832	Polycostatus cf. sulcatus	genus	393486	species not entered	Polycostatus	genus	393486	Tremadoc		486.4	477.1	69781
1460364	occ			203832	Rossodus manitouensis	species	393641		Rossodus manitouensis	species	393641	Tremadoc		486.4	477.1	69781
1460365	occ			203832	Rossodus muskwaensis	genus	34058	species not entered	Rossodus	genus	34058	Tremadoc		486.4	477.1	69781
1460366	occ			203832	Rossodus tenuis	species	421509		Rossodus tenuis	species	421508	Tremadoc		486.4	477.1	69781
1460367	occ			203832	Striatodontus strigatus	genus	393537	species not entered	Striatodontus	genus	393537	Tremadoc		486.4	477.1	69781
1460368	occ		F	203832	? Stultodontus sp.	genus	393550		Stultodontus	genus	393550	Tremadoc		486.4	477.1	69781
1460369	occ			203832	Tricostatus infundibulum	genus	393535	species not entered	Tricostatus	genus	393535	Tremadoc		486.4	477.1	69781
1460370	occ		F	203832	Utahconus longipinnatus	genus	34097	species not entered	Utahconus	genus	34097	Tremadoc		486.4	477.1	69781
1460371	occ		F	203832	Utahconus utahensis	species	393545		Utahconus utahensis	species	393544	Tremadoc		486.4	477.1	69781
1460372	occ			203832	Variabiloconus bassleri	species	393540		Variabiloconus bassleri	species	346733	Tremadoc		486.4	477.1	69781
1460373	occ		F	203832	Ventricodus spurius	species	393549		Ventricodus spurius	species	393548	Tremadoc		486.4	477.1	69781
1460374	occ			203832	Conodonta <Coniform indet. B>	class	33816		Conodonta	class	33816	Tremadoc		486.4	477.1	69781
1460375	occ			203832	Conodonta <Coniform indet. C>	class	33816		Conodonta	class	33816	Tremadoc		486.4	477.1	69781
1460376	occ			203833	Acanthodus lineatus	genus	33832	species not entered	Acanthodus	genus	33832	Tremadoc		486.4	477.1	69781
1460377	occ			203833	Acanthodus uncinatus	species	420598		Acanthodus uncinatus	species	420598	Tremadoc		486.4	477.1	69781
1460378	occ			203833	Cordylodus angulatus	species	342756		Cordylodus angulatus	species	342756	Tremadoc		486.4	477.1	69781
1460379	occ			203833	Cordylodus caseyi	species	393644		Cordylodus intermedius	species	393643	Tremadoc		486.4	477.1	69781
1460380	occ			203833	Cordylodus intermedius	species	393643		Cordylodus intermedius	species	393643	Tremadoc		486.4	477.1	69781
1460381	occ			203833	Cordylodus lindstromi	species	394252		Cordylodus lindstromi	species	394252	Tremadoc		486.4	477.1	69781
1460382	occ			203833	Drepanoistodus pervetus	genus	33905	species not entered	Drepanoistodus	genus	33905	Tremadoc		486.4	477.1	69781
1460383	occ			203833	Rossodus manitouensis	species	393641		Rossodus manitouensis	species	393641	Tremadoc		486.4	477.1	69781
1460384	occ			203833	Rossodus muskwaensis	genus	34058	species not entered	Rossodus	genus	34058	Tremadoc		486.4	477.1	69781
1460385	occ			203833	Rossodus tenuis	species	421509		Rossodus tenuis	species	421508	Tremadoc		486.4	477.1	69781
1460386	occ		F	203833	Utahconus longipinnatus	genus	34097	species not entered	Utahconus	genus	34097	Tremadoc		486.4	477.1	69781
1460387	occ		F	203833	Utahconus utahensis	species	393545		Utahconus utahensis	species	393544	Tremadoc		486.4	477.1	69781
1460388	occ			203833	Variabiloconus bassleri	species	393540		Variabiloconus bassleri	species	346733	Tremadoc		486.4	477.1	69781
1460389	occ		F	203833	Ventricodus spurius	species	393549		Ventricodus spurius	species	393548	Tremadoc		486.4	477.1	69781
1460390	occ			203833	Conodonta <Coniform indet. C>	class	33816		Conodonta	class	33816	Tremadoc		486.4	477.1	69781
1460391	occ			203834	Acanthodus lineatus	genus	33832	species not entered	Acanthodus	genus	33832	Tremadoc		486.4	477.1	69781
1460392	occ			203834	Acanthodus uncinatus	species	420598		Acanthodus uncinatus	species	420598	Tremadoc		486.4	477.1	69781
1460393	occ			203834	Cordylodus angulatus	species	342756		Cordylodus angulatus	species	342756	Tremadoc		486.4	477.1	69781
1460394	occ			203834	Cordylodus caseyi	species	393644		Cordylodus intermedius	species	393643	Tremadoc		486.4	477.1	69781
1460395	occ			203834	Drepanoistodus pervetus	genus	33905	species not entered	Drepanoistodus	genus	33905	Tremadoc		486.4	477.1	69781
1460396	occ			203834	Drepanoistodus expansus	genus	33905	species not entered	Drepanoistodus	genus	33905	Tremadoc		486.4	477.1	69781
1460397	occ		F	203834	Laurentoscandodus sinuosus	genus	33962	species not entered	Laurentoscandodus	genus	33962	Tremadoc		486.4	477.1	69781
1460398	occ			203834	Loxodus latibasis	genus	33969	species not entered	Loxodus	genus	33969	Tremadoc		486.4	477.1	69781
1460399	occ			203834	Rossodus manitouensis	species	393641		Rossodus manitouensis	species	393641	Tremadoc		486.4	477.1	69781
1460400	occ			203834	Rossodus muskwaensis	genus	34058	species not entered	Rossodus	genus	34058	Tremadoc		486.4	477.1	69781
1460401	occ			203834	Rossodus tenuis	species	421509		Rossodus tenuis	species	421508	Tremadoc		486.4	477.1	69781
1460402	occ			203834	Striatodontus strigatus	genus	393537	species not entered	Striatodontus	genus	393537	Tremadoc		486.4	477.1	69781
1460403	occ		F	203834	? Stultodontus sp.	genus	393550		Stultodontus	genus	393550	Tremadoc		486.4	477.1	69781
1460404	occ			203834	Tricostatus infundibulum	genus	393535	species not entered	Tricostatus	genus	393535	Tremadoc		486.4	477.1	69781
1460405	occ		F	203834	Utahconus longipinnatus	genus	34097	species not entered	Utahconus	genus	34097	Tremadoc		486.4	477.1	69781
1460406	occ		F	203834	Utahconus utahensis	species	393545		Utahconus utahensis	species	393544	Tremadoc		486.4	477.1	69781
1460407	occ			203834	Variabiloconus bassleri	species	393540		Variabiloconus bassleri	species	346733	Tremadoc		486.4	477.1	69781
1460408	occ		F	203834	Ventricodus spurius	species	393549		Ventricodus spurius	species	393548	Tremadoc		486.4	477.1	69781
1460614	occ			203849	Acanthodus lineatus	genus	33832	species not entered	Acanthodus	genus	33832	Tremadoc		486.4	477.1	69857
1460615	occ			203849	Acanthodus uncinatus	species	420598		Acanthodus uncinatus	species	420598	Tremadoc		486.4	477.1	69857
1460616	occ			203849	Colaptoconus sp.	genus	380654		Colaptoconus	genus	380654	Tremadoc		486.4	477.1	69857
1460617	occ			203849	Cordylodus angulatus	species	342756		Cordylodus angulatus	species	342756	Tremadoc		486.4	477.1	69857
1460618	occ			203849	Cordylodus lindstromi	species	394252		Cordylodus lindstromi	species	394252	Tremadoc		486.4	477.1	69857
1460619	occ			203849	Drepanoistodus minutus	genus	33905	species not entered	Drepanoistodus	genus	33905	Tremadoc		486.4	477.1	69857
1460620	occ			203849	Drepanoistodus pervetus	genus	33905	species not entered	Drepanoistodus	genus	33905	Tremadoc		486.4	477.1	69857
1460621	occ			203849	Rossodus manitouensis	species	393641		Rossodus manitouensis	species	393641	Tremadoc		486.4	477.1	69857
1460622	occ			203849	Striatodontus strigatus	genus	393537	species not entered	Striatodontus	genus	393537	Tremadoc		486.4	477.1	69857
1460623	occ		F	203849	Utahconus utahensis	species	393545		Utahconus utahensis	species	393544	Tremadoc		486.4	477.1	69857
1460624	occ			203849	Variabiloconus bassleri	species	393540		Variabiloconus bassleri	species	346733	Tremadoc		486.4	477.1	69857
1460625	occ			203850	Parapanderodus acontiformis	genus	393636	species not entered	Parapanderodus	genus	393636	Tremadoc		486.4	477.1	69858
1460626	occ			203850	Acodus oneotensis	species	346742	recombined as	Polycostatus oneotensis	species	346742	Tremadoc		486.4	477.1	69858
1460627	occ			203850	Chosonodina herfurthi	genus	33877	species not entered	Chosonodina	genus	33877	Tremadoc		486.4	477.1	69858
1460628	occ			203850	Rossodus manitouensis	species	393641		Rossodus manitouensis	species	393641	Tremadoc		486.4	477.1	69858
1460629	occ			203850	Scandodus furnishi	genus	330394	species not entered	Scandodus	genus	330394	Tremadoc		486.4	477.1	69858
1460630	occ			203850	Scolopodus longibasis	genus	34069	species not entered	Scolopodus	genus	34069	Tremadoc		486.4	477.1	69858
1460631	occ			203851	Acanthodus lineatus	genus	33832	species not entered	Acanthodus	genus	33832	Tremadoc		486.4	477.1	69858
1460632	occ			203852	Drepanodus tenuis	genus	33904	species not entered	Drepanodus	genus	33904	Tremadoc		486.4	477.1	69858
1460633	occ			203852	Paltodus quinquecostatus	genus	34005	species not entered	Paltodus	genus	34005	Tremadoc		486.4	477.1	69858
1460634	occ			203852	Phakelodus tenuis	species	393396		Phakelodus tenuis	species	393395	Tremadoc		486.4	477.1	69858
1460635	occ			203853	Acontiodus iowensis	species	393639	recombined as	Semiacontiodus iowensis	species	393639	Tremadoc		486.4	477.1	69858
1460636	occ			203853	Variabiloconus bassleri	species	393540		Variabiloconus bassleri	species	346733	Tremadoc		486.4	477.1	69858
1460637	occ			203853	Scolopodus warendensis	genus	34069	species not entered	Scolopodus	genus	34069	Tremadoc		486.4	477.1	69858
1460638	occ			203853	Acontiodus staufferi	species	330393	recombined as	Scolopodus staufferi	species	330393	Tremadoc		486.4	477.1	69858
1460639	occ			203853	Teridontus nakamurai	species	393741		Teridontus nakamurai	species	393740	Tremadoc		486.4	477.1	69858
1460640	occ		F	203853	Utahconus beimadaoensis	genus	34097	species not entered	Utahconus	genus	34097	Tremadoc		486.4	477.1	69858
1460641	occ			203853	Scolopodus <n. sp. A>	genus	34069		Scolopodus	genus	34069	Tremadoc		486.4	477.1	69858
1460642	occ			203853	Drepanodus arcuatus	species	342739		Acodus similaris	species	346750	Tremadoc		486.4	477.1	69858
1460643	occ			203853	Drepanodus concavus	genus	33904	species not entered	Drepanodus	genus	33904	Tremadoc		486.4	477.1	69858
1460644	occ			203853	Phakelodus tenuis	species	393396		Phakelodus tenuis	species	393395	Tremadoc		486.4	477.1	69858
1460645	occ			203853	Rossodus manitouensis	species	393641		Rossodus manitouensis	species	393641	Tremadoc		486.4	477.1	69858
1460646	occ			203854	Oneotodus erectus	genus	34000	species not entered	Oneotodus	genus	34000	Tremadoc		486.4	477.1	69858
1460647	occ			203854	Acodus sp.	genus	85559		Acodus	genus	85559	Tremadoc		486.4	477.1	69858
1460648	occ			203854	Cordylodus angulatus	species	342756		Cordylodus angulatus	species	342756	Tremadoc		486.4	477.1	69858
1460649	occ			203854	Scolopodus longibasis	genus	34069	species not entered	Scolopodus	genus	34069	Tremadoc		486.4	477.1	69858
1460650	occ			203855	Drepanoistodus basiovalis	species	420820		Drepanoistodus basiovalis	species	420819	Tremadoc		486.4	477.1	69858
1460651	occ			203855	Scolopodus gracilis	species	420105	recombined as	Parapanderodus gracilis	species	420105	Tremadoc		486.4	477.1	69858
1460652	occ			203855	Monocostodus sevierensis	species	393495		Monocostodus sevierensis	species	393493	Tremadoc		486.4	477.1	69858
1460653	occ			203855	? Acanthodus lineatus	genus	33832	species not entered	Acanthodus	genus	33832	Tremadoc		486.4	477.1	69858
1460654	occ			203855	Cordylodus angulatus	species	342756		Cordylodus angulatus	species	342756	Tremadoc		486.4	477.1	69858
1460655	occ			203855	Paltodus quinquecostatus	genus	34005	species not entered	Paltodus	genus	34005	Tremadoc		486.4	477.1	69858
1460656	occ			203856	Parapanderodus acontiformis	genus	393636	species not entered	Parapanderodus	genus	393636	Tremadoc		486.4	477.1	69858
1460657	occ			203856	Acanthodus lineatus	genus	33832	species not entered	Acanthodus	genus	33832	Tremadoc		486.4	477.1	69858
1460658	occ			203856	Chosonodina herfurthi	genus	33877	species not entered	Chosonodina	genus	33877	Tremadoc		486.4	477.1	69858
1460659	occ			203856	Acodus sp.	genus	85559		Acodus	genus	85559	Tremadoc		486.4	477.1	69858
1460660	occ			203857	Acodus oneotensis	species	346742	recombined as	Polycostatus oneotensis	species	346742	Tremadoc		486.4	477.1	69858
1460661	occ			203857	Scolopodus longibasis	genus	34069	species not entered	Scolopodus	genus	34069	Tremadoc		486.4	477.1	69858
1460662	occ			203857	? Drepanoistodus inaequalis	genus	33905	species not entered	Drepanoistodus	genus	33905	Tremadoc		486.4	477.1	69858
1460663	occ			203857	Variabiloconus bassleri	species	393540		Variabiloconus bassleri	species	346733	Tremadoc		486.4	477.1	69858
1460664	occ			203858	Rossodus manitouensis	species	393641		Rossodus manitouensis	species	393641	Tremadoc		486.4	477.1	69858
1460665	occ			203858	Drepanodus tenuis	genus	33904	species not entered	Drepanodus	genus	33904	Tremadoc		486.4	477.1	69858
1460666	occ			203858	Paltodus quinquecostatus	genus	34005	species not entered	Paltodus	genus	34005	Tremadoc		486.4	477.1	69858
1460667	occ			203858	Teridontus nakamurai	species	393741		Teridontus nakamurai	species	393740	Tremadoc		486.4	477.1	69858
1460668	occ			203858	Cordylodus angulatus	species	342756		Cordylodus angulatus	species	342756	Tremadoc		486.4	477.1	69858
1460669	occ			203858	Drepanoistodus pervetus	genus	33905	species not entered	Drepanoistodus	genus	33905	Tremadoc		486.4	477.1	69858
1460670	occ			203858	Scolopodus longibasis	genus	34069	species not entered	Scolopodus	genus	34069	Tremadoc		486.4	477.1	69858
1460671	occ			203859	Rossodus manitouensis	species	393641		Rossodus manitouensis	species	393641	Tremadocian		486.85	477.1	69860
1460672	occ			203859	Loxodus bransoni	genus	33969	species not entered	Loxodus	genus	33969	Tremadocian		486.85	477.1	69860
1460673	occ			203859	Scolopodus sulcatus	genus	34069	species not entered	Scolopodus	genus	34069	Tremadocian		486.85	477.1	69860
1460674	occ			203860	Paltodus bassleri	species	346733	recombined as	Variabiloconus bassleri	species	346733	Tremadoc		486.4	477.1	69861
1460675	occ			203860	Rossodus manitouensis	species	393641		Rossodus manitouensis	species	393641	Tremadoc		486.4	477.1	69861
1460676	occ			203860	Drepanoistodus pervetus	genus	33905	species not entered	Drepanoistodus	genus	33905	Tremadoc		486.4	477.1	69861
1460677	occ			203861	Acodus oneotensis	species	346742	recombined as	Polycostatus oneotensis	species	346742	Tremadoc		486.4	477.1	69861
1460678	occ			203861	Clavohamulus densus	genus	33878	species not entered	Clavohamulus	genus	33878	Tremadoc		486.4	477.1	69861
1460679	occ			203861	Cordylodus angulatus	species	342756		Cordylodus angulatus	species	342756	Tremadoc		486.4	477.1	69861
1460680	occ			203861	Cordylodus intermedius	species	393643		Cordylodus intermedius	species	393643	Tremadoc		486.4	477.1	69861
1460681	occ			203861	Drepanodus cf. arcuatus	species	342739		Acodus similaris	species	346750	Tremadoc		486.4	477.1	69861
1460682	occ		F	203861	"Oistodus" triangularis	species	393541	recombined as	Laurentoscandodus triangularis	species	393541	Tremadoc		486.4	477.1	69861
1460683	occ			203861	Paltodus bassleri	species	346733	recombined as	Variabiloconus bassleri	species	346733	Tremadoc		486.4	477.1	69861
1460684	occ		F	203861	Paltodus aff. spurius	species	393548	recombined as	Ventricodus spurius	species	393548	Tremadoc		486.4	477.1	69861
1460685	occ			203861	Rossodus manitouensis	species	393641		Rossodus manitouensis	species	393641	Tremadoc		486.4	477.1	69861
1460686	occ			203861	Rossodus sp.	genus	34058		Rossodus	genus	34058	Tremadoc		486.4	477.1	69861
1460687	occ			203861	Scolopodus sp.	genus	34069		Scolopodus	genus	34069	Tremadoc		486.4	477.1	69861
1460688	occ			203861	Teridontus aff. nakamurai	species	393741		Teridontus nakamurai	species	393740	Tremadoc		486.4	477.1	69861
1460689	occ			203862	Acodus oneotensis	species	346742	recombined as	Polycostatus oneotensis	species	346742	Tremadoc		486.4	477.1	69861
1460690	occ			203862	Clavohamulus densus	genus	33878	species not entered	Clavohamulus	genus	33878	Tremadoc		486.4	477.1	69861
1460691	occ			203862	Cordylodus angulatus	species	342756		Cordylodus angulatus	species	342756	Tremadoc		486.4	477.1	69861
1460692	occ			203862	Cordylodus lindstromi	species	394252		Cordylodus lindstromi	species	394252	Tremadoc		486.4	477.1	69861
1460693	occ		F	203862	"Oistodus" triangularis	species	393541	recombined as	Laurentoscandodus triangularis	species	393541	Tremadoc		486.4	477.1	69861
1460694	occ			203862	Paltodus bassleri	species	346733	recombined as	Variabiloconus bassleri	species	346733	Tremadoc		486.4	477.1	69861
1460695	occ			203862	Rossodus manitouensis	species	393641		Rossodus manitouensis	species	393641	Tremadoc		486.4	477.1	69861
1460696	occ			203863	Acodus oneotensis	species	346742	recombined as	Polycostatus oneotensis	species	346742	Tremadoc		486.4	477.1	69861
1460697	occ			203863	Acontiodus iowensis	species	393639	recombined as	Semiacontiodus iowensis	species	393639	Tremadoc		486.4	477.1	69861
1460698	occ			203863	Cordylodus angulatus	species	342756		Cordylodus angulatus	species	342756	Tremadoc		486.4	477.1	69861
1460699	occ			203863	Cordylodus intermedius	species	393643		Cordylodus intermedius	species	393643	Tremadoc		486.4	477.1	69861
1460700	occ		F	203863	"Oistodus" triangularis	species	393541	recombined as	Laurentoscandodus triangularis	species	393541	Tremadoc		486.4	477.1	69861
1460701	occ			203863	Paltodus bassleri	species	346733	recombined as	Variabiloconus bassleri	species	346733	Tremadoc		486.4	477.1	69861
1460702	occ			203863	Rossodus manitouensis	species	393641		Rossodus manitouensis	species	393641	Tremadoc		486.4	477.1	69861
1460703	occ			203863	Rossodus sp.	genus	34058		Rossodus	genus	34058	Tremadoc		486.4	477.1	69861
1460704	occ			203863	Teridontus aff. nakamurai	species	393741		Teridontus nakamurai	species	393740	Tremadoc		486.4	477.1	69861
1460705	occ		F	203863	Cordylodus rotundatus	species	342757		Cordylodus rotundatus	species	342757	Tremadoc		486.4	477.1	69861
1460706	occ			203864	Eoconodontus notchpeakensis	species	393443		Eoconodontus notchpeakensis	species	393442	Gasconadian		486.85	477.1	69861
1460707	occ			203864	Hirsutodontus hirsutus	genus	33939	species not entered	Hirsutodontus	genus	33939	Gasconadian		486.85	477.1	69861
1460708	occ			203864	Semiacontiodus nogamii	genus	34071	species not entered	Semiacontiodus	genus	34071	Gasconadian		486.85	477.1	69861
1460709	occ			203864	Teridontus nakamurai	species	393741		Teridontus nakamurai	species	393740	Gasconadian		486.85	477.1	69861
1460710	occ		F	203864	Utahconus utahensis	species	393545		Utahconus utahensis	species	393544	Gasconadian		486.85	477.1	69861
1460812	occ			203883	Cordylodus angulatus	species	342756		Cordylodus angulatus	species	342756	Lancefieldian		484.3	474.9	69868
1460813	occ			203883	Variabiloconus bassleri	species	393540		Variabiloconus bassleri	species	346733	Lancefieldian		484.3	474.9	69868
1460814	occ			203883	Oneotodus sp.	genus	34000		Oneotodus	genus	34000	Lancefieldian		484.3	474.9	69868
1460815	occ			203883	Drepanodus sp.	genus	33904		Drepanodus	genus	33904	Lancefieldian		484.3	474.9	69868
1460816	occ			203884	Cordylodus angulatus	species	342756		Cordylodus angulatus	species	342756	Lancefieldian		484.3	474.9	69868
1460817	occ			203884	Variabiliconus bassleri	species	393677	recombined as	Variabiloconus bassleri	species	346733	Lancefieldian		484.3	474.9	69868
1460818	occ			203884	Acanthodus lineatus	genus	33832	species not entered	Acanthodus	genus	33832	Lancefieldian		484.3	474.9	69868
1460819	occ			203884	? Drepanodus tenuis	genus	33904	species not entered	Drepanodus	genus	33904	Lancefieldian		484.3	474.9	69868
1460820	occ			203884	Monocostodus sevierensis	species	393495		Monocostodus sevierensis	species	393493	Lancefieldian		484.3	474.9	69868
1460821	occ			203884	Hirsutodontus sp.	genus	33939		Hirsutodontus	genus	33939	Lancefieldian		484.3	474.9	69868
1460873	occ			203894	Cordylodus proavus	species	393496		Cordylodus proavus	species	393496	Gasconadian		486.85	477.1	69871
1460874	occ			203894	Hirsutodontus hirsutus	genus	33939	species not entered	Hirsutodontus	genus	33939	Gasconadian		486.85	477.1	69871
1460875	occ			203894	Teridontus nakamurai	species	393741		Teridontus nakamurai	species	393740	Gasconadian		486.85	477.1	69871
1460876	occ			203894	Clavohamulus elongatus	genus	33878	species not entered	Clavohamulus	genus	33878	Gasconadian		486.85	477.1	69871
1460877	occ			203894	Semiacontiodus nogamii	genus	34071	species not entered	Semiacontiodus	genus	34071	Gasconadian		486.85	477.1	69871
1460882	occ			203895	Cordylodus proavus	species	393496		Cordylodus proavus	species	393496	Gasconadian		486.85	477.1	69871
1460883	occ			203895	Hirsutodontus hirsutus	genus	33939	species not entered	Hirsutodontus	genus	33939	Gasconadian		486.85	477.1	69871
1460884	occ			203895	Teridontus nakamurai	species	393741		Teridontus nakamurai	species	393740	Gasconadian		486.85	477.1	69871
1460885	occ			203895	Hirsutodontus simplex	genus	33939	species not entered	Hirsutodontus	genus	33939	Gasconadian		486.85	477.1	69871
1460886	occ			203895	Monocostodus sevierensis	species	393495		Monocostodus sevierensis	species	393493	Gasconadian		486.85	477.1	69871
1460887	occ			203895	Semiacontiodus lavadamensis	genus	34071	species not entered	Semiacontiodus	genus	34071	Gasconadian		486.85	477.1	69871
1460888	occ		F	203895	Utahconus utahensis	species	393545		Utahconus utahensis	species	393544	Gasconadian		486.85	477.1	69871
1460892	occ			203896	Cordylodus proavus	species	393496		Cordylodus proavus	species	393496	Gasconadian		486.85	477.1	69871
1460893	occ			203896	Hirsutodontus hirsutus	genus	33939	species not entered	Hirsutodontus	genus	33939	Gasconadian		486.85	477.1	69871
1460894	occ			203896	Teridontus nakamurai	species	393741		Teridontus nakamurai	species	393740	Gasconadian		486.85	477.1	69871
1460895	occ			203896	Semiacontiodus lavadamensis	genus	34071	species not entered	Semiacontiodus	genus	34071	Gasconadian		486.85	477.1	69871
1460896	occ		F	203896	Utahconus utahensis	species	393545		Utahconus utahensis	species	393544	Gasconadian		486.85	477.1	69871
1460897	occ			203896	Albiconus postcostatus	genus	33817	species not entered	Albiconus	genus	33817	Gasconadian		486.85	477.1	69871
1460898	occ			203896	Cordylodus caboti	genus	33884	species not entered	Cordylodus	genus	33884	Gasconadian		486.85	477.1	69871
1460901	occ			203897	Cordylodus proavus	species	393496		Cordylodus proavus	species	393496	Gasconadian		486.85	477.1	69871
1460902	occ			203897	Hirsutodontus hirsutus	genus	33939	species not entered	Hirsutodontus	genus	33939	Gasconadian		486.85	477.1	69871
1460903	occ			203897	Teridontus nakamurai	species	393741		Teridontus nakamurai	species	393740	Gasconadian		486.85	477.1	69871
1460904	occ		F	203897	Utahconus utahensis	species	393545		Utahconus utahensis	species	393544	Gasconadian		486.85	477.1	69871
1460905	occ			203897	Cordylodus caboti	genus	33884	species not entered	Cordylodus	genus	33884	Gasconadian		486.85	477.1	69871
1460906	occ			203897	Cordylodus intermedius	species	393643		Cordylodus intermedius	species	393643	Gasconadian		486.85	477.1	69871
1460907	occ			203897	Cordylodus lindstromi	species	394252		Cordylodus lindstromi	species	394252	Gasconadian		486.85	477.1	69871
1460910	occ			203898	Cordylodus proavus	species	393496		Cordylodus proavus	species	393496	Gasconadian		486.85	477.1	69871
1460911	occ			203898	Hirsutodontus hirsutus	genus	33939	species not entered	Hirsutodontus	genus	33939	Gasconadian		486.85	477.1	69871
1460912	occ		F	203898	Utahconus utahensis	species	393545		Utahconus utahensis	species	393544	Gasconadian		486.85	477.1	69871
1460913	occ			203898	Cordylodus caboti	genus	33884	species not entered	Cordylodus	genus	33884	Gasconadian		486.85	477.1	69871
1460914	occ			203898	Cordylodus intermedius	species	393643		Cordylodus intermedius	species	393643	Gasconadian		486.85	477.1	69871
1460915	occ			203898	Cordylodus lindstromi	species	394252		Cordylodus lindstromi	species	394252	Gasconadian		486.85	477.1	69871
1460916	occ			203898	Cordylodus prolindstromi	genus	33884	species not entered	Cordylodus	genus	33884	Gasconadian		486.85	477.1	69871
1460920	occ			203899	Cordylodus intermedius	species	393643		Cordylodus intermedius	species	393643	Gasconadian		486.85	477.1	69871
1460921	occ			203899	Cordylodus lindstromi	species	394252		Cordylodus lindstromi	species	394252	Gasconadian		486.85	477.1	69871
1460922	occ			203899	Rossodus tenuis	species	421509		Rossodus tenuis	species	421508	Gasconadian		486.85	477.1	69871
1460923	occ			203899	Oneotodus variabilis	species	393895	recombined as	Variabiliconus variabilis	species	393895	Gasconadian		486.85	477.1	69871
1460925	occ			203900	Cordylodus intermedius	species	393643		Cordylodus intermedius	species	393643	Gasconadian		486.85	477.1	69871
1460926	occ			203900	Cordylodus lindstromi	species	394252		Cordylodus lindstromi	species	394252	Gasconadian		486.85	477.1	69871
1460927	occ			203900	Rossodus tenuis	species	421509		Rossodus tenuis	species	421508	Gasconadian		486.85	477.1	69871
1460928	occ			203900	Oneotodus variabilis	species	393895	recombined as	Variabiliconus variabilis	species	393895	Gasconadian		486.85	477.1	69871
1460929	occ			203900	Iapetognathus <n. sp.>	genus	33943		Iapetognathus	genus	33943	Gasconadian		486.85	477.1	69871
1460934	occ			203901	Cordylodus intermedius	species	393643		Cordylodus intermedius	species	393643	Gasconadian		486.85	477.1	69871
1460935	occ			203901	Cordylodus lindstromi	species	394252		Cordylodus lindstromi	species	394252	Gasconadian		486.85	477.1	69871
1460936	occ			203901	Cordylodus angulatus	species	342756		Cordylodus angulatus	species	342756	Gasconadian		486.85	477.1	69871
1460937	occ			203901	Acanthodus lineatus	genus	33832	species not entered	Acanthodus	genus	33832	Gasconadian		486.85	477.1	69871
1460938	occ			203901	Loxodus bransoni	genus	33969	species not entered	Loxodus	genus	33969	Gasconadian		486.85	477.1	69871
1460939	occ		F	203901	Oistodus triangularis	species	393541	recombined as	Laurentoscandodus triangularis	species	393541	Gasconadian		486.85	477.1	69871
1460940	occ			203901	Rossodus manitouensis	species	393641		Rossodus manitouensis	species	393641	Gasconadian		486.85	477.1	69871
1460941	occ			203901	Variabiloconus bassleri	species	393540		Variabiloconus bassleri	species	346733	Gasconadian		486.85	477.1	69871
1460942	occ			203902	Cordylodus intermedius	species	393643		Cordylodus intermedius	species	393643	Gasconadian		486.85	477.1	69871
1460943	occ			203902	Cordylodus lindstromi	species	394252		Cordylodus lindstromi	species	394252	Gasconadian		486.85	477.1	69871
1460944	occ			203902	Cordylodus angulatus	species	342756		Cordylodus angulatus	species	342756	Gasconadian		486.85	477.1	69871
1460945	occ			203902	Acanthodus lineatus	genus	33832	species not entered	Acanthodus	genus	33832	Gasconadian		486.85	477.1	69871
1460946	occ			203902	Loxodus bransoni	genus	33969	species not entered	Loxodus	genus	33969	Gasconadian		486.85	477.1	69871
1460947	occ		F	203902	Oistodus triangularis	species	393541	recombined as	Laurentoscandodus triangularis	species	393541	Gasconadian		486.85	477.1	69871
1460948	occ			203902	Rossodus manitouensis	species	393641		Rossodus manitouensis	species	393641	Gasconadian		486.85	477.1	69871
1460949	occ			203902	Variabiloconus bassleri	species	393540		Variabiloconus bassleri	species	346733	Gasconadian		486.85	477.1	69871
1460951	occ			203903	Cordylodus intermedius	species	393643		Cordylodus intermedius	species	393643	Gasconadian		486.85	477.1	69871
1460952	occ			203903	Cordylodus lindstromi	species	394252		Cordylodus lindstromi	species	394252	Gasconadian		486.85	477.1	69871
1460953	occ			203903	Cordylodus angulatus	species	342756		Cordylodus angulatus	species	342756	Gasconadian		486.85	477.1	69871
1460954	occ			203903	Acanthodus lineatus	genus	33832	species not entered	Acanthodus	genus	33832	Gasconadian		486.85	477.1	69871
1460955	occ			203903	Loxodus bransoni	genus	33969	species not entered	Loxodus	genus	33969	Gasconadian		486.85	477.1	69871
1460956	occ		F	203903	Oistodus triangularis	species	393541	recombined as	Laurentoscandodus triangularis	species	393541	Gasconadian		486.85	477.1	69871
1460957	occ			203903	Rossodus manitouensis	species	393641		Rossodus manitouensis	species	393641	Gasconadian		486.85	477.1	69871
1460958	occ			203903	Variabiloconus bassleri	species	393540		Variabiloconus bassleri	species	346733	Gasconadian		486.85	477.1	69871
1460959	occ			203904	Cordylodus intermedius	species	393643		Cordylodus intermedius	species	393643	Gasconadian		486.85	477.1	69871
1460960	occ			203904	Cordylodus lindstromi	species	394252		Cordylodus lindstromi	species	394252	Gasconadian		486.85	477.1	69871
1460961	occ			203904	Cordylodus angulatus	species	342756		Cordylodus angulatus	species	342756	Gasconadian		486.85	477.1	69871
1460962	occ			203904	Acanthodus lineatus	genus	33832	species not entered	Acanthodus	genus	33832	Gasconadian		486.85	477.1	69871
1460963	occ			203904	Loxodus bransoni	genus	33969	species not entered	Loxodus	genus	33969	Gasconadian		486.85	477.1	69871
1460964	occ		F	203904	Oistodus triangularis	species	393541	recombined as	Laurentoscandodus triangularis	species	393541	Gasconadian		486.85	477.1	69871
1460965	occ			203904	Rossodus manitouensis	species	393641		Rossodus manitouensis	species	393641	Gasconadian		486.85	477.1	69871
1460966	occ			203904	Variabiloconus bassleri	species	393540		Variabiloconus bassleri	species	346733	Gasconadian		486.85	477.1	69871
1460967	occ			203904	Drepanodus pseudoconcavus	genus	33904	species not entered	Drepanodus	genus	33904	Gasconadian		486.85	477.1	69871
1460968	occ			203904	Drepanoistodus pervetus	genus	33905	species not entered	Drepanoistodus	genus	33905	Gasconadian		486.85	477.1	69871
1460969	occ			203904	? Scolopodus sulcatus	genus	34069	species not entered	Scolopodus	genus	34069	Gasconadian		486.85	477.1	69871
1460970	occ			203905	Acanthodus lineatus	genus	33832	species not entered	Acanthodus	genus	33832	Gasconadian		486.85	477.1	69872
1460971	occ			203905	? Acanthodus sp.	genus	33832		Acanthodus	genus	33832	Gasconadian		486.85	477.1	69872
1460972	occ			203905	Rossodus manitouensis	species	393641		Rossodus manitouensis	species	393641	Gasconadian		486.85	477.1	69872
1460973	occ			203905	? Scolopodus sulcatus	genus	34069	species not entered	Scolopodus	genus	34069	Gasconadian		486.85	477.1	69872
1460974	occ			203905	Teridontus sp.	genus	34091		Teridontus	genus	34091	Gasconadian		486.85	477.1	69872
1460975	occ			203905	Variabiloconus bassleri	species	393540		Variabiloconus bassleri	species	346733	Gasconadian		486.85	477.1	69872
1460976	occ			203906	Acanthodus uncinctus	species	420599	misspelling of	Acanthodus uncinatus	species	420598	Gasconadian		486.85	477.1	69872
1460977	occ			203906	Acanthodus lineatus	genus	33832	species not entered	Acanthodus	genus	33832	Gasconadian		486.85	477.1	69872
1460978	occ			203906	Rossodus manitouensis	species	393641		Rossodus manitouensis	species	393641	Gasconadian		486.85	477.1	69872
1461023	occ			105866	Cordylodus drucei	genus	33884	species not entered	Cordylodus	genus	33884	Trempealeauan	Gasconadian	490.2	477.1	69882
1461024	occ			105866	Cordylodus intemedius	genus	33884	species not entered	Cordylodus	genus	33884	Trempealeauan	Gasconadian	490.2	477.1	69882
1461025	occ			105866	Cordylodus lindstromi	species	394252		Cordylodus lindstromi	species	394252	Trempealeauan	Gasconadian	490.2	477.1	69882
1461026	occ			105866	Cordylodus prion	species	393642		Cordylodus angulatus	species	342756	Trempealeauan	Gasconadian	490.2	477.1	69882
1461027	occ			105866	Cordylodus proavus	species	393496		Cordylodus proavus	species	393496	Trempealeauan	Gasconadian	490.2	477.1	69882
1461028	occ			105866	Iapetognathus preaengensis	species	394982		Iapetognathus aengensis	species	394981	Trempealeauan	Gasconadian	490.2	477.1	69882
1461029	occ			105866	Prooneotodus tenuis	species	393738	recombined as	Phakelodus tenuis	species	393395	Trempealeauan	Gasconadian	490.2	477.1	69882
1461030	occ			105866	Semiacontiodus sp.	genus	34071		Semiacontiodus	genus	34071	Trempealeauan	Gasconadian	490.2	477.1	69882
1461086	occ			203917	Hispidodontus cf. triangularis	genus	393739	species not entered	Hispidodontus	genus	393739	Tremadoc		486.4	477.1	62413
1461087	occ			203917	Cordylodus caseyi	species	393644		Cordylodus intermedius	species	393643	Tremadoc		486.4	477.1	62413
1461088	occ			203917	Cordylodus proavus	species	393496		Cordylodus proavus	species	393496	Tremadoc		486.4	477.1	62413
1461089	occ			203917	Eoconodontus notchpeakensis	species	393443		Eoconodontus notchpeakensis	species	393442	Tremadoc		486.4	477.1	62413
1461090	occ			203917	Oneotodus datsonensis	species	393747		Teridontus nakamurai	species	393740	Tremadoc		486.4	477.1	62413
1461091	occ			203917	Cordylodus lindstromi	species	394252		Cordylodus lindstromi	species	394252	Tremadoc		486.4	477.1	62413
1461093	occ			203917	Iapetognathus sp.	genus	33943		Iapetognathus	genus	33943	Tremadoc		486.4	477.1	62413
1461370	occ			203936	Cordylodus angulatus	species	342756		Cordylodus angulatus	species	342756	Tremadoc		486.4	477.1	62413
1461371	occ			203936	Prooneotodus sp.	genus	33825		Prooneotodus	genus	33825	Tremadoc		486.4	477.1	62413
1461372	occ			203936	Cordylodus proavus	species	393496		Cordylodus proavus	species	393496	Tremadoc		486.4	477.1	62413
1461402	occ			203942	Acanthodus uncinatus	species	420598		Acanthodus uncinatus	species	420598	Gasconadian		486.85	477.1	69882
1461403	occ			203942	Cordylodus intermedius	species	393643		Cordylodus intermedius	species	393643	Gasconadian		486.85	477.1	69882
1461404	occ			203942	Drepanodus arcuatus	species	342739		Acodus similaris	species	346750	Gasconadian		486.85	477.1	69882
1461405	occ			203942	Drepanoistodus forceps	species	421498		Drepanoistodus forceps	species	421497	Gasconadian		486.85	477.1	69882
1461406	occ			203942	Drepanoistodus cf. suberectus	species	348611		Drepanoistodus suberectus	species	346755	Gasconadian		486.85	477.1	69882
1461407	occ			203942	Drepanoistodus sp.	genus	33905		Drepanoistodus	genus	33905	Gasconadian		486.85	477.1	69882
1461408	occ			203942	Paroistodus amoenus	genus	34014	species not entered	Paroistodus	genus	34014	Gasconadian		486.85	477.1	69882
1461409	occ			203942	Prooneotodus tenuis	species	393738	recombined as	Phakelodus tenuis	species	393395	Gasconadian		486.85	477.1	69882
1461410	occ			203942	Variabiloconus bassleri	species	393540		Variabiloconus bassleri	species	346733	Gasconadian		486.85	477.1	69882
1461603	occ			203729	Variabiloconus transiapeticus	species	393897		Variabiloconus transiapeticus	species	393897	Tremadoc		486.4	477.1	69915
1461609	occ			185891	Rossodus manitouensis	species	393641		Rossodus manitouensis	species	393641	Varangu		483.8	482.9	69915
1461812	occ			204044	Variabiloconus transiapeticus	species	393897		Variabiloconus transiapeticus	species	393897	Stairsian	Tulean	483.4	475.3	69915
1461813	occ			204044	Drepanoistodus <n. sp.>	genus	33905		Drepanoistodus	genus	33905	Stairsian	Tulean	483.4	475.3	69915
1461814	occ			204044	Drepanodus ? arcuatus	species	342739		Acodus similaris	species	346750	Stairsian	Tulean	483.4	475.3	69915
1461815	occ		F	204044	Laurentoscandodus aff. triangularis	species	393542		Laurentoscandodus triangularis	species	393541	Stairsian	Tulean	483.4	475.3	69915
1461816	occ			204044	"Acanthodus" lineatus	genus	33832	species not entered	Acanthodus	genus	33832	Stairsian	Tulean	483.4	475.3	69915
1461817	occ			204045	Rossodus manitouensis	species	393641		Rossodus manitouensis	species	393641	Stairsian	Tulean	483.4	475.3	69915
1461818	occ		F	204046	Laurentoscandodus aff. triangularis	species	393542		Laurentoscandodus triangularis	species	393541	Stairsian	Tulean	483.4	475.3	69915
1461819	occ			204046	"Acanthodus" lineatus	genus	33832	species not entered	Acanthodus	genus	33832	Stairsian	Tulean	483.4	475.3	69915
1461820	occ			204047	Rossodus manitouensis n. sp.	species	393641		Rossodus manitouensis	species	393641	Gasconadian		486.85	477.1	69915
1461821	occ			204047	Variabiloconus transiapeticus	species	393897		Variabiloconus transiapeticus	species	393897	Gasconadian		486.85	477.1	69915
1461822	occ			204048	Variabiloconus transiapeticus	species	393897		Variabiloconus transiapeticus	species	393897	Stairsian		483.4	481.7	69915
1461823	occ			204048	Macerodus dianae	genus	33970	species not entered	Macerodus	genus	33970	Stairsian		483.4	481.7	69915
1461824	occ			204049	Variabiloconus transiapeticus	species	393897		Variabiloconus transiapeticus	species	393897	Tremadoc		486.4	477.1	69915
1461825	occ			204049	Rossodus manitouensis	species	393641		Rossodus manitouensis	species	393641	Tremadoc		486.4	477.1	69915
1461826	occ			204049	"Acanthodus" lineatus	genus	33832	species not entered	Acanthodus	genus	33832	Tremadoc		486.4	477.1	69915
1461827	occ			204049	Chosonodina herfurthi	genus	33877	species not entered	Chosonodina	genus	33877	Tremadoc		486.4	477.1	69915
1462761	occ			75589	Drepanoistodus sp.	genus	33905		Drepanoistodus	genus	33905	Cassinian		483.4	471.3	69943
1462762	occ			75589	Eucharodus parallelus	species	394092		Eucharodus parallelus	species	394091	Cassinian		483.4	471.3	69943
1462763	occ			75589	Jumudontus gananda	species	420100		Jumudontus gananda	species	420100	Cassinian		483.4	471.3	69943
1462764	occ			75589	Oistodus aff. lanceolatus	species	346732		Oistodus lanceolatus	species	346732	Cassinian		483.4	471.3	69943
1462765	occ			75589	Parapanderodus cornuformis	genus	393636	species not entered	Parapanderodus	genus	393636	Cassinian		483.4	471.3	69943
1462766	occ			75589	Parapanderodus striatus	genus	393636	species not entered	Parapanderodus	genus	393636	Cassinian		483.4	471.3	69943
1462767	occ			75589	Periodon flabellum	genus	34020	species not entered	Periodon	genus	34020	Cassinian		483.4	471.3	69943
1462768	occ			75589	Protopanderodus gradatus	genus	34041	species not entered	Protopanderodus	genus	34041	Cassinian		483.4	471.3	69943
1462769	occ			75589	Scandodus brevibasis	genus	330394	species not entered	Scandodus	genus	330394	Cassinian		483.4	471.3	69943
1462793	occ			204141	Striatodontus prolificus	species	394127		Striatodontus prolificus	species	394127	Stairsian		483.4	481.7	69944
1462794	occ			204142	Colaptoconus quadraplicatus	species	380657		Colaptoconus quadraplicatus	species	380655	Stairsian		483.4	481.7	69944
1462795	occ			204142	Eucharodus parallelus	species	394092		Eucharodus parallelus	species	394091	Stairsian		483.4	481.7	69944
1462796	occ			204142	Striatodontus prolificus	species	394127		Striatodontus prolificus	species	394127	Stairsian		483.4	481.7	69944
1462797	occ			204143	"Drepanodus" gracilis	species	394133		Drepanodus gracilis	species	394133	Tulean		481.7	475.3	69944
1463441	occ			204252	Furnishina furnishi	species	394250		Furnishina furnishi	species	394250	Tremadoc		486.4	477.1	69998
1463442	occ			204252	Phakelodus elongatus	genus	393393	species not entered	Phakelodus	genus	393393	Tremadoc		486.4	477.1	69998
1463443	occ			204252	Phakelodus tenuis	species	393396		Phakelodus tenuis	species	393395	Tremadoc		486.4	477.1	69998
1463444	occ			204252	Cordylodus angulatus	species	342756		Cordylodus angulatus	species	342756	Tremadoc		486.4	477.1	69998
1463445	occ			204252	Cordylodus caseyi	species	393644		Cordylodus intermedius	species	393643	Tremadoc		486.4	477.1	69998
1463446	occ			204252	Cordylodus hastatus	species	394251		Cordylodus hastatus	species	394251	Tremadoc		486.4	477.1	69998
1463447	occ			204252	Cordylodus lindstromi	species	394252		Cordylodus lindstromi	species	394252	Tremadoc		486.4	477.1	69998
1463448	occ			204252	Kallidontus gondwanicus	species	394255		Kallidontus gondwanicus	species	394255	Tremadoc		486.4	477.1	69998
1463449	occ			204252	Proconodontus muelleri	species	393492		Proconodontus muelleri	species	393491	Tremadoc		486.4	477.1	69998
1463450	occ			204252	Semiacontiodus sp.	genus	34071		Semiacontiodus	genus	34071	Tremadoc		486.4	477.1	69998
1463451	occ			204252	Teridontus nakamurai	species	393741		Teridontus nakamurai	species	393740	Tremadoc		486.4	477.1	69998
1463452	occ			204253	Semiacontiodus sp.	genus	34071		Semiacontiodus	genus	34071	Tremadoc		486.4	477.1	69998
1463453	occ			204253	Teridontus nakamurai	species	393741		Teridontus nakamurai	species	393740	Tremadoc		486.4	477.1	69998
1464756	occ			204468	Cordylodus proavus	species	393496		Cordylodus proavus	species	393496	Pakerort		486.85	483.8	70106
1464757	occ			204468	Eoconodontus notchpeakensis	species	393443		Eoconodontus notchpeakensis	species	393442	Pakerort		486.85	483.8	70106
1464758	occ			204469	Cordylodus proavus	species	393496		Cordylodus proavus	species	393496	Pakerort		486.85	483.8	70106
1464759	occ			204469	Eoconodontus notchpeakensis	species	393443		Eoconodontus notchpeakensis	species	393442	Pakerort		486.85	483.8	70106
1464760	occ			204470	Cordylodus proavus	species	393496		Cordylodus proavus	species	393496	Pakerort		486.85	483.8	70106
1464761	occ			204470	Eoconodontus notchpeakensis	species	393443		Eoconodontus notchpeakensis	species	393442	Pakerort		486.85	483.8	70106
1464762	occ			204470	Westergaardodina sp.	genus	33828		Westergaardodina	genus	33828	Pakerort		486.85	483.8	70106
1464763	occ			204470	Proconodontus sp.	genus	34039		Proconodontus	genus	34039	Pakerort		486.85	483.8	70106
1464764	occ			204471	Cordylodus proavus	species	393496		Cordylodus proavus	species	393496	Pakerort		486.85	483.8	70106
1464765	occ			204471	Eoconodontus notchpeakensis	species	393443		Eoconodontus notchpeakensis	species	393442	Pakerort		486.85	483.8	70106
1464766	occ			204471	Westergaardodina sp.	genus	33828		Westergaardodina	genus	33828	Pakerort		486.85	483.8	70106
1464767	occ			204472	Cordylodus proavus	species	393496		Cordylodus proavus	species	393496	Pakerort		486.85	483.8	70106
1464768	occ			204472	Cordylodus lindstromi	species	394252		Cordylodus lindstromi	species	394252	Pakerort		486.85	483.8	70106
1464769	occ			204472	Eoconodontus notchpeakensis	species	393443		Eoconodontus notchpeakensis	species	393442	Pakerort		486.85	483.8	70106
1464770	occ			204472	Proconodontus sp.	genus	34039		Proconodontus	genus	34039	Pakerort		486.85	483.8	70106
1464771	occ			204473	Cordylodus proavus	species	393496		Cordylodus proavus	species	393496	Pakerort		486.85	483.8	70106
1464772	occ			204473	Cordylodus lindstromi	species	394252		Cordylodus lindstromi	species	394252	Pakerort		486.85	483.8	70106
1464773	occ			204473	Eoconodontus notchpeakensis	species	393443		Eoconodontus notchpeakensis	species	393442	Pakerort		486.85	483.8	70106
1464774	occ			204473	Proconodontus sp.	genus	34039		Proconodontus	genus	34039	Pakerort		486.85	483.8	70106
1464775	occ			204474	Cordylodus lindstromi	species	394252		Cordylodus lindstromi	species	394252	Pakerort		486.85	483.8	70106
1464776	occ			204475	Cordylodus proavus	species	393496		Cordylodus proavus	species	393496	Pakerort		486.85	483.8	70106
1464777	occ			204475	Cordylodus lindstromi	species	394252		Cordylodus lindstromi	species	394252	Pakerort		486.85	483.8	70106
1464778	occ			204475	Cordylodus <sp. B Nicoll>	genus	33884		Cordylodus	genus	33884	Pakerort		486.85	483.8	70106
1464779	occ			204475	Eoconodontus altus	genus	33911	species not entered	Eoconodontus	genus	33911	Pakerort		486.85	483.8	70106
1464782	occ			204475	Iapetognathus aengensis	species	394983		Iapetognathus aengensis	species	394981	Pakerort		486.85	483.8	70106
1464784	occ			204476	Cordylodus lindstromi	species	394252		Cordylodus lindstromi	species	394252	Pakerort		486.85	483.8	70106
1464785	occ			204476	Cordylodus <sp. B Nicoll>	genus	33884		Cordylodus	genus	33884	Pakerort		486.85	483.8	70106
1464786	occ			204476	Iapetognathus aengensis	species	394983		Iapetognathus aengensis	species	394981	Pakerort		486.85	483.8	70106
1464789	occ			204477	Cordylodus lindstromi	species	394252		Cordylodus lindstromi	species	394252	Pakerort		486.85	483.8	70106
1464790	occ			204477	Iapetognathus aengensis	species	394983		Iapetognathus aengensis	species	394981	Pakerort		486.85	483.8	70106
1464791	occ			204477	Eoconodontus altus	genus	33911	species not entered	Eoconodontus	genus	33911	Pakerort		486.85	483.8	70106
1464794	occ			204478	Iapetognathus aengensis	species	394983		Iapetognathus aengensis	species	394981	Pakerort		486.85	483.8	70106
1464795	occ			204478	Cordylodus angulatus	species	342756		Cordylodus angulatus	species	342756	Pakerort		486.85	483.8	70106
1464796	occ			204479	Cordylodus angulatus	species	342756		Cordylodus angulatus	species	342756	Pakerort		486.85	483.8	70106
1464797	occ			204479	Iapetognathus aengensis	species	394983		Iapetognathus aengensis	species	394981	Pakerort		486.85	483.8	70106
1464798	occ			204479	Eoconodontus altus	genus	33911	species not entered	Eoconodontus	genus	33911	Pakerort		486.85	483.8	70106
1471898	occ			205623	Prooneotodus sp.	genus	33825		Prooneotodus	genus	33825	Tremadocian		486.85	477.1	70468
1471899	occ			205623	Hirsutodontus cf. triangularis	genus	33939	species not entered	Hirsutodontus	genus	33939	Tremadocian		486.85	477.1	70468
1471900	occ			205623	Eoconodontus notchpeakensis	species	393443		Eoconodontus notchpeakensis	species	393442	Tremadocian		486.85	477.1	70468
1471910	occ			205623	Cordylodus lindstromi	species	394252		Cordylodus lindstromi	species	394252	Tremadocian		486.85	477.1	70468
1471912	occ			205623	Iapetognathus sp.	genus	33943		Iapetognathus	genus	33943	Tremadocian		486.85	477.1	70468
1471913	occ			205623	Cordylodus angulatus	species	342756		Cordylodus angulatus	species	342756	Tremadocian		486.85	477.1	70468
1471914	occ			205623	Cordylodus proavus	species	393496		Cordylodus proavus	species	393496	Tremadocian		486.85	477.1	70468
1471915	occ			205623	Cordylodus caseyi	species	393644		Cordylodus intermedius	species	393643	Tremadocian		486.85	477.1	70468
1471916	occ			205623	Semiacontiodus sp.	genus	34071		Semiacontiodus	genus	34071	Tremadocian		486.85	477.1	70468
1471942	occ			205624	Phakelodus tenuis	species	393396		Phakelodus tenuis	species	393395	Batyrbaian	Tremadocian	491.5	477.1	70468
1471943	occ			205624	Prooneotodus rotundatus	genus	33825	species not entered	Prooneotodus	genus	33825	Batyrbaian	Tremadocian	491.5	477.1	70468
1471944	occ			205624	Hispidodontus cf. kulumbense	genus	393739	species not entered	Hispidodontus	genus	393739	Batyrbaian	Tremadocian	491.5	477.1	70468
1471953	occ			205624	Cordylodus caseyi	species	393644		Cordylodus intermedius	species	393643	Batyrbaian	Tremadocian	491.5	477.1	70468
1471954	occ			205624	Cordylodus proavus	species	393496		Cordylodus proavus	species	393496	Batyrbaian	Tremadocian	491.5	477.1	70468
1471955	occ			205624	Eoconodontus notchpeakensis	species	393443		Eoconodontus notchpeakensis	species	393442	Batyrbaian	Tremadocian	491.5	477.1	70468
1471956	occ			205624	Semiacontiodus sp.	genus	34071		Semiacontiodus	genus	34071	Batyrbaian	Tremadocian	491.5	477.1	70468
1472447	occ			205632	Paracordylodus gracilis	species	394202		Paracordylodus gracilis	species	394202	Tremadocian		486.85	477.1	70468
1472448	occ			205632	Oistodus gracilis	genus	33998	species not entered	Oistodus	genus	33998	Tremadocian		486.85	477.1	70468
1472449	occ			205632	Oistodus sp.	genus	33998		Oistodus	genus	33998	Tremadocian		486.85	477.1	70468
1472450	occ			205632	Paroistodus cf. proteus	species	340391		Paroistodus proteus	species	340390	Tremadocian		486.85	477.1	70468
1472451	occ			205632	Cornuodus longibasis	species	340384		Cornuodus longibasis	species	340383	Tremadocian		486.85	477.1	70468
1472452	occ			205632	Acontiodus reclinatus	species	420054	recombined as	Drepanodus reclinatus	species	420054	Tremadocian		486.85	477.1	70468
1472453	occ			205632	Acontiodus sp.	genus	330390	species not entered	Acodus	genus	85559	Tremadocian		486.85	477.1	70468
1472454	occ			205632	Oneotodus sp.	genus	34000		Oneotodus	genus	34000	Tremadocian		486.85	477.1	70468
1506959	occ			210343	Drepanodus arcuatus	species	342739		Acodus similaris	species	346750	Tremadoc		486.4	477.1	69993
1506960	occ			210343	Drepanoistodus cf. nowlani	genus	33905	species not entered	Drepanoistodus	genus	33905	Tremadoc		486.4	477.1	69993
1506961	occ			210343	Paltodus deltifer	species	393679		Paltodus deltifer	species	393678	Tremadoc		486.4	477.1	69993
1506967	occ			210345	Acodus cf. triangularis	genus	85559	species not entered	Acodus	genus	85559	Tremadoc		486.4	477.1	69993
1506968	occ			210345	Drepanodus arcuatus	species	342739		Acodus similaris	species	346750	Tremadoc		486.4	477.1	69993
1506969	occ			210345	Kallidontus sp.	genus	340374		Kallidontus	genus	340374	Tremadoc		486.4	477.1	69993
1506972	occ			116232	Drepanodus arcuatus	species	342739		Acodus similaris	species	346750	Tremadoc		486.4	477.1	69993
1506973	occ			116232	Drepanoistodus cf. nowlani	genus	33905	species not entered	Drepanoistodus	genus	33905	Tremadoc		486.4	477.1	69993
1506974	occ			116232	Paroistodus numarcuatus	genus	34014	species not entered	Paroistodus	genus	34014	Tremadoc		486.4	477.1	69993
1506975	occ			116232	Paroistodus proteus	species	340391		Paroistodus proteus	species	340390	Tremadoc		486.4	477.1	69993
1509872	occ			210703	Paltodus pristinus	subspecies	394366	recombined as	Paltodus deltifer pristinus	subspecies	312992	Tremadoc		486.4	477.1	72735
1509873	occ			210703	Drepanoistodus chuealeznensis	genus	33905	species not entered	Drepanoistodus	genus	33905	Tremadoc		486.4	477.1	72735
1509874	occ		F	210703	Utahconus humahuacensis	genus	34097	species not entered	Utahconus	genus	34097	Tremadoc		486.4	477.1	72735
1509875	occ			210703	Drepanodus arcuatus	species	342739		Acodus similaris	species	346750	Tremadoc		486.4	477.1	72735
1509876	occ			210703	Teridontus nakamurai	species	393741		Teridontus nakamurai	species	393740	Tremadoc		486.4	477.1	72735
1509877	occ			210704	Drepanodus arcuatus	species	342739		Acodus similaris	species	346750	Tremadoc		486.4	477.1	72735
1509878	occ			210704	Rossodus tenuis	species	421509		Rossodus tenuis	species	421508	Tremadoc		486.4	477.1	72735
1509961	occ			210719	Drepanodus subarcuatus	genus	33904	species not entered	Drepanodus	genus	33904	Gasconadian		486.85	477.1	16151
1556467	occ			219672	Cordylodus proavus	species	393496		Cordylodus proavus	species	393496	Skullrockian		488.9	483.4	76464
1556468	occ			219672	Cordylodus drucei	genus	33884	species not entered	Cordylodus	genus	33884	Skullrockian		488.9	483.4	76464
1556469	occ			219672	Cordylodus lindstromi	species	394252		Cordylodus lindstromi	species	394252	Skullrockian		488.9	483.4	76464
1556470	occ			219672	Iapetognathus <n. sp. 1>	genus	33943		Iapetognathus	genus	33943	Skullrockian		488.9	483.4	76464
1556471	occ			219672	Teridontus nakamurai	species	393741		Teridontus nakamurai	species	393740	Skullrockian		488.9	483.4	76464
1606385	occ			80585	Triangulodus dumugolensis	genus	393176	species not entered	Triangulodus	genus	393176	Tremadoc		486.4	477.1	82582
1606386	occ			80585	Paracordylodus gracilis	species	394202		Paracordylodus gracilis	species	394202	Tremadoc		486.4	477.1	82582
1606387	occ			80585	Glyptoconus quadraplicatus	species	380656	recombined as	Colaptoconus quadraplicatus	species	380655	Tremadoc		486.4	477.1	82582
1606388	occ			80585	Rossodus manitouensis	species	393641		Rossodus manitouensis	species	393641	Tremadoc		486.4	477.1	82582
1606389	occ			80585	Chosonodina herfurthi	genus	33877	species not entered	Chosonodina	genus	33877	Tremadoc		486.4	477.1	82582
1649288	occ			234138	Decoriconus peselephantis	genus	33895	species not entered	Decoriconus	genus	33895	Tremadocian		486.85	477.1	87936
1649289	occ			234138	Drepanoistodus cf. forceps	species	421498		Drepanoistodus forceps	species	421497	Tremadocian		486.85	477.1	87936
1649290	occ			234138	Drepanoistodus arcuatus	genus	33905	species not entered	Drepanoistodus	genus	33905	Tremadocian		486.85	477.1	87936
1649291	occ			234138	Drepanoistodus concavus	genus	33905	species not entered	Drepanoistodus	genus	33905	Tremadocian		486.85	477.1	87936
1649292	occ			234138	Macerodus sp.	genus	33970		Macerodus	genus	33970	Tremadocian		486.85	477.1	87936
1649293	occ			234138	Macerodus dianae	genus	33970	species not entered	Macerodus	genus	33970	Tremadocian		486.85	477.1	87936
1649294	occ			234138	Paltodus sp.	genus	34005		Paltodus	genus	34005	Tremadocian		486.85	477.1	87936
1649295	occ			234138	Paltodus numarcuatus	genus	34005	species not entered	Paltodus	genus	34005	Tremadocian		486.85	477.1	87936
1649296	occ			234138	Scolopodus filosus	genus	34069	species not entered	Scolopodus	genus	34069	Tremadocian		486.85	477.1	87936
1649298	occ			234138	Striatodontus sp.	genus	393537		Striatodontus	genus	393537	Tremadocian		486.85	477.1	87936
1649299	occ			234138	Striatodontus prolificus	species	394127		Striatodontus prolificus	species	394127	Tremadocian		486.85	477.1	87936
1649300	occ			234138	Variabiliconus variabilis	species	393896		Variabiliconus variabilis	species	393895	Tremadocian		486.85	477.1	87936
1649301	occ			234138	Conodonta indet.	class	33816		Conodonta	class	33816	Tremadocian		486.85	477.1	87936
1649331	occ			234141	Decoriconus peselephantis	genus	33895	species not entered	Decoriconus	genus	33895	Tremadocian		486.85	477.1	87936
1649332	occ			234141	Drepanodus arcuatus	species	342739		Acodus similaris	species	346750	Tremadocian		486.85	477.1	87936
1649333	occ			234141	Glyptoconus floweri	genus	33928	species not entered	Colaptoconus	genus	380654	Tremadocian		486.85	477.1	87936
1649334	occ			234141	Paraoistodus numarcuatus	genus	497127	misspelling of, species not entered	Paroistodus	genus	34014	Tremadocian		486.85	477.1	87936
1649336	occ			234141	Scolopodus filosus	genus	34069	species not entered	Scolopodus	genus	34069	Tremadocian		486.85	477.1	87936
1649337	occ			234141	Striatodontus sp.	genus	393537		Striatodontus	genus	393537	Tremadocian		486.85	477.1	87936
1649338	occ			234141	Striatodontus prolificus	species	394127		Striatodontus prolificus	species	394127	Tremadocian		486.85	477.1	87936
1649339	occ			234141	Variabiliconus bassleri	species	393677	recombined as	Variabiloconus bassleri	species	346733	Tremadocian		486.85	477.1	87936
1649340	occ			234141	Variabiliconus variabilis	species	393896		Variabiliconus variabilis	species	393895	Tremadocian		486.85	477.1	87936
1649363	occ			234142	Acodus deltatus	species	341741		Acodus deltatus	species	341741	Tremadocian		486.85	477.1	87936
1649364	occ			234142	Cornuodus longibasis	species	340384		Cornuodus longibasis	species	340383	Tremadocian		486.85	477.1	87936
1649365	occ			234142	Decoriconus peselephantis	genus	33895	species not entered	Decoriconus	genus	33895	Tremadocian		486.85	477.1	87936
1649366	occ			234142	Drepanodus arcuatus	species	342739		Acodus similaris	species	346750	Tremadocian		486.85	477.1	87936
1649367	occ			234142	Drepanoistodus aff. forceps	species	421498		Drepanoistodus forceps	species	421497	Tremadocian		486.85	477.1	87936
1649368	occ			234142	Paltodus deltifer	species	393679		Paltodus deltifer	species	393678	Tremadocian		486.85	477.1	87936
1649369	occ			234142	Paraoistodus proteus	genus	497127	misspelling of, species not entered	Paroistodus	genus	34014	Tremadocian		486.85	477.1	87936
1649370	occ			234142	Paltodus numarcuatus	genus	34005	species not entered	Paltodus	genus	34005	Tremadocian		486.85	477.1	87936
1649371	occ			234142	Scandodus sp.	genus	330394		Scandodus	genus	330394	Tremadocian		486.85	477.1	87936
1649372	occ			234142	Conodonta indet.	class	33816		Conodonta	class	33816	Tremadocian		486.85	477.1	87936
1649377	occ			234143	Acodus deltatus	species	341741		Acodus deltatus	species	341741	Tremadocian		486.85	477.1	87936
1649378	occ			234143	Tripodus sp.	genus	34093		Tripodus	genus	34093	Tremadocian		486.85	477.1	87936
1661521	occ			235854	Paltodus deltifer	species	393679		Paltodus deltifer	species	393678	Varangu		483.8	482.9	88528
1661522	occ			235854	Drepanoistodus deltifer	species	312991		Drepanoistodus deltifer	species	312991	Varangu		483.8	482.9	88528
1661523	occ			235854	Paroistodus amoenus	genus	34014	species not entered	Paroistodus	genus	34014	Varangu		483.8	482.9	88528
1661757	occ			235882	Drepanodus arcuatus	species	342739		Acodus similaris	species	346750	Hunneberg		482.9	475.6	88528
1661758	occ			235882	Scandodus furnishi	genus	330394	species not entered	Scandodus	genus	330394	Hunneberg		482.9	475.6	88528
1661759	occ			235882	Paroistodus proteus	species	340391		Paroistodus proteus	species	340390	Hunneberg		482.9	475.6	88528
1661760	occ			235882	Paroistodus numarcuatus	genus	34014	species not entered	Paroistodus	genus	34014	Hunneberg		482.9	475.6	88528
1661761	occ			235882	Paltodus deltifer	species	393679		Paltodus deltifer	species	393678	Hunneberg		482.9	475.6	88528
1661791	occ			235886	Cordylodus proavus	species	393496		Cordylodus proavus	species	393496	Pakerort		486.85	483.8	88528
1661792	occ			235886	Cordylodus oklahomensis	genus	33884	species not entered	Cordylodus	genus	33884	Pakerort		486.85	483.8	88528
1661793	occ			235886	Cordylodus lindstroemi	genus	33884	species not entered	Cordylodus	genus	33884	Pakerort		486.85	483.8	88528
1661794	occ		F	235886	Cordylodus rotundatus	species	342757		Cordylodus rotundatus	species	342757	Pakerort		486.85	483.8	88528
1661795	occ			235886	Cordylodus intermedius	species	393643		Cordylodus intermedius	species	393643	Pakerort		486.85	483.8	88528
1661807	occ			235889	Cordylodus lindstromi	species	394252		Cordylodus lindstromi	species	394252	Pakerort	Varangu	486.85	482.9	88528
1661808	occ			235889	Cordylodus intermedius	species	393643		Cordylodus intermedius	species	393643	Pakerort	Varangu	486.85	482.9	88528
1661809	occ			235889	Cordylodus proavus	species	393496		Cordylodus proavus	species	393496	Pakerort	Varangu	486.85	482.9	88528
1661810	occ			235889	Variabiloconus variabilis	genus	34098	species not entered	Variabiloconus	genus	34098	Pakerort	Varangu	486.85	482.9	88528
1670732	occ			236936	? Scolopodus sp.	genus	34069		Scolopodus	genus	34069	Tremadocian		486.85	477.1	89734
1670733	occ			236936	? Drepanodus sp.	genus	33904		Drepanodus	genus	33904	Tremadocian		486.85	477.1	89734
1670734	occ			236936	? Acodus sp.	genus	85559		Acodus	genus	85559	Tremadocian		486.85	477.1	89734
1692885	occ			240079	Drepanodus arcuatus	species	342739		Acodus similaris	species	346750	Tremadocian		486.85	477.1	91786
1692891	occ			240079	Acodus sp.	genus	85559		Acodus	genus	85559	Tremadocian		486.85	477.1	91786

## Sheet: Conodonta_gen_Ord-Flo
Data Provider	The Paleobiology Database
Data Source	The Paleobiology Database
Data License	Creative Commons CC0
License URL	https://creativecommons.org/publicdomain/zero/1.0/
Documentation URL	http://paleobiodb.org/data1.2/occs/list_doc.html
Data URL	http://paleobiodb.org/data1.2/occs/list.csv?datainfo&rowcount&base_name=Conodonta&max_ma=477.1&min_ma=471.3
Access Time	Tue 2025-09-30 08:49:06 GMT
Title	PBDB Data Service
Parameters:
	base_name	Conodonta
	min_ma	471.3
	max_ma	477.1
	timerule	major
	taxon_status	all
Elapsed Time	0.621
Records Found	756
Records Returned	756
Records:
occurrence_no	record_type	reid_no	flags	collection_no	identified_name	identified_rank	identified_no	difference	accepted_name	accepted_rank	accepted_no	early_interval	late_interval	max_ma	min_ma	reference_no
2564	occ			286	Distomodus sp.	genus	33901		Distomodus	genus	33901	Arenig		477.1	468	60989
2565	occ			286	Drepanodus sp.	genus	33904		Drepanodus	genus	33904	Arenig		477.1	468	60989
2566	occ			286	Scolopodus sp.	genus	34069		Scolopodus	genus	34069	Arenig		477.1	468	60989
9021	occ			413	Drepanodus sp.	genus	33904		Drepanodus	genus	33904	Arenig		477.1	468	60989
105722	occ			4709	Acodus sp.	genus	85559		Acodus	genus	85559	Arenig		477.1	468	287
105723	occ			4709	Baltoniodus sp.	genus	33859		Baltoniodus	genus	33859	Arenig		477.1	468	287
105726	occ			4709	Cornuodus sp.	genus	33885		Cornuodus	genus	33885	Arenig		477.1	468	287
105728	occ			4709	Drepanodus sp.	genus	33904		Drepanodus	genus	33904	Arenig		477.1	468	287
105746	occ			4709	Protopanderodus sp.	genus	34041		Protopanderodus	genus	34041	Arenig		477.1	468	287
105749	occ			4709	Scolopodus sp.	genus	34069		Scolopodus	genus	34069	Arenig		477.1	468	287
105755	occ			4709	Westergaardodina sp.	genus	33828		Westergaardodina	genus	33828	Arenig		477.1	468	287
105893	occ			4714	Amorphognathus sp.	genus	33837		Amorphognathus	genus	33837	Arenig		477.1	468	287
105894	occ			4714	Baltoniodus sp.	genus	33859		Baltoniodus	genus	33859	Arenig		477.1	468	287
105899	occ			4714	Drepanodus sp.	genus	33904		Drepanodus	genus	33904	Arenig		477.1	468	287
105900	occ			4714	Drepanoistodus sp.	genus	33905		Drepanoistodus	genus	33905	Arenig		477.1	468	287
105908	occ			4714	Microzarkodina sp.	genus	33976		Microzarkodina	genus	33976	Arenig		477.1	468	287
105910	occ			4714	Nasusgnathus sp.	genus	393282		Nasusgnathus	genus	393282	Arenig		477.1	468	287
105917	occ			4714	Oulodus sp.	genus	34001		Oulodus	genus	34001	Arenig		477.1	468	287
105921	occ			4714	Protopanderodus sp.	genus	34041		Protopanderodus	genus	34041	Arenig		477.1	468	287
105925	occ			4714	Scolopodus sp.	genus	34069		Scolopodus	genus	34069	Arenig		477.1	468	287
105931	occ			4715	Amorphognathus sp.	genus	33837		Amorphognathus	genus	33837	Arenig		477.1	468	287
105934	occ			4715	Baltoniodus sp.	genus	33859		Baltoniodus	genus	33859	Arenig		477.1	468	287
105937	occ			4715	Cornuodus sp.	genus	33885		Cornuodus	genus	33885	Arenig		477.1	468	287
105940	occ			4715	Drepanodus sp.	genus	33904		Drepanodus	genus	33904	Arenig		477.1	468	287
105941	occ			4715	Drepanoistodus sp.	genus	33905		Drepanoistodus	genus	33905	Arenig		477.1	468	287
105955	occ			4715	Nasusgnathus sp.	genus	393282		Nasusgnathus	genus	393282	Arenig		477.1	468	287
105959	occ			4715	Oistodus sp.	genus	33998		Oistodus	genus	33998	Arenig		477.1	468	287
105960	occ			4715	Paroistodus sp.	genus	34014		Paroistodus	genus	34014	Arenig		477.1	468	287
105964	occ			4715	Protopanderodus sp.	genus	34041		Protopanderodus	genus	34041	Arenig		477.1	468	287
105968	occ			4715	Scolopodus sp.	genus	34069		Scolopodus	genus	34069	Arenig		477.1	468	287
105975	occ			4716	Acodus sp.	genus	85559		Acodus	genus	85559	Arenig		477.1	468	287
105976	occ			4716	Baltoniodus sp.	genus	33859		Baltoniodus	genus	33859	Arenig		477.1	468	287
105980	occ			4716	Drepanodus sp.	genus	33904		Drepanodus	genus	33904	Arenig		477.1	468	287
105981	occ			4716	Drepanoistodus sp.	genus	33905		Drepanoistodus	genus	33905	Arenig		477.1	468	287
105983	occ			4716	Nasusgnathus sp.	genus	393282		Nasusgnathus	genus	393282	Arenig		477.1	468	287
105985	occ			4716	Oistodus sp.	genus	33998		Oistodus	genus	33998	Arenig		477.1	468	287
105986	occ			4716	Paroistodus sp.	genus	34014		Paroistodus	genus	34014	Arenig		477.1	468	287
105988	occ			4716	Protopanderodus sp.	genus	34041		Protopanderodus	genus	34041	Arenig		477.1	468	287
105990	occ			4716	Scolopodus sp.	genus	34069		Scolopodus	genus	34069	Arenig		477.1	468	287
105993	occ			4717	Acodus sp.	genus	85559		Acodus	genus	85559	Arenig		477.1	468	287
105994	occ			4717	Baltoniodus sp.	genus	33859		Baltoniodus	genus	33859	Arenig		477.1	468	287
105997	occ			4717	Cornuodus sp.	genus	33885		Cornuodus	genus	33885	Arenig		477.1	468	287
105999	occ			4717	Drepanodus sp.	genus	33904		Drepanodus	genus	33904	Arenig		477.1	468	287
106000	occ			4717	Drepanoistodus sp.	genus	33905		Drepanoistodus	genus	33905	Arenig		477.1	468	287
106001	occ			4717	Microzarkodina sp.	genus	33976		Microzarkodina	genus	33976	Arenig		477.1	468	287
106002	occ			4717	Nasusgnathus sp.	genus	393282		Nasusgnathus	genus	393282	Arenig		477.1	468	287
106003	occ			4717	Oistodus sp.	genus	33998		Oistodus	genus	33998	Arenig		477.1	468	287
106004	occ			4717	Paroistodus sp.	genus	34014		Paroistodus	genus	34014	Arenig		477.1	468	287
106005	occ			4717	Periodon sp.	genus	34020		Periodon	genus	34020	Arenig		477.1	468	287
106007	occ			4717	Protopanderodus sp.	genus	34041		Protopanderodus	genus	34041	Arenig		477.1	468	287
106010	occ			4717	Scalpellodus sp.	genus	34065		Scalpellodus	genus	34065	Arenig		477.1	468	287
106011	occ			4717	Scolopodus sp.	genus	34069		Scolopodus	genus	34069	Arenig		477.1	468	287
106014	occ			4718	Baltoniodus sp.	genus	33859		Baltoniodus	genus	33859	Arenig		477.1	468	287
106016	occ			4718	Drepanoistodus sp.	genus	33905		Drepanoistodus	genus	33905	Arenig		477.1	468	287
106021	occ			4718	Oistodus sp.	genus	33998		Oistodus	genus	33998	Arenig		477.1	468	287
106022	occ			4718	Paroistodus sp.	genus	34014		Paroistodus	genus	34014	Arenig		477.1	468	287
106023	occ			4718	Periodon sp.	genus	34020		Periodon	genus	34020	Arenig		477.1	468	287
106025	occ			4718	Protopanderodus sp.	genus	34041		Protopanderodus	genus	34041	Arenig		477.1	468	287
106026	occ			4718	Scolopodus sp.	genus	34069		Scolopodus	genus	34069	Arenig		477.1	468	287
106029	occ			4719	Acodus sp.	genus	85559		Acodus	genus	85559	Arenig		477.1	468	287
106032	occ			4719	Baltoniodus sp.	genus	33859		Baltoniodus	genus	33859	Arenig		477.1	468	287
106033	occ			4719	Cornuodus sp.	genus	33885		Cornuodus	genus	33885	Arenig		477.1	468	287
106036	occ			4719	Drepanoistodus sp.	genus	33905		Drepanoistodus	genus	33905	Arenig		477.1	468	287
106040	occ			4719	Nasusgnathus sp.	genus	393282		Nasusgnathus	genus	393282	Arenig		477.1	468	287
106043	occ			4719	Oistodus sp.	genus	33998		Oistodus	genus	33998	Arenig		477.1	468	287
106044	occ			4719	Paroistodus sp.	genus	34014		Paroistodus	genus	34014	Arenig		477.1	468	287
106045	occ			4719	Periodon sp.	genus	34020		Periodon	genus	34020	Arenig		477.1	468	287
106047	occ			4719	Protopanderodus sp.	genus	34041		Protopanderodus	genus	34041	Arenig		477.1	468	287
106049	occ			4719	Scolopodus sp.	genus	34069		Scolopodus	genus	34069	Arenig		477.1	468	287
106053	occ			4720	Baltoniodus sp.	genus	33859		Baltoniodus	genus	33859	Arenig		477.1	468	287
106054	occ			4720	Cornuodus sp.	genus	33885		Cornuodus	genus	33885	Arenig		477.1	468	287
106058	occ			4720	Drepanoistodus sp.	genus	33905		Drepanoistodus	genus	33905	Arenig		477.1	468	287
106064	occ			4720	Nasusgnathus sp.	genus	393282		Nasusgnathus	genus	393282	Arenig		477.1	468	287
106066	occ			4720	Oistodus sp.	genus	33998		Oistodus	genus	33998	Arenig		477.1	468	287
106067	occ			4720	Protopanderodus sp.	genus	34041		Protopanderodus	genus	34041	Arenig		477.1	468	287
106070	occ			4720	Scolopodus sp.	genus	34069		Scolopodus	genus	34069	Arenig		477.1	468	287
106073	occ			4720	Westergaardodina sp.	genus	33828		Westergaardodina	genus	33828	Arenig		477.1	468	287
106076	occ			4721	Acodus sp.	genus	85559		Acodus	genus	85559	Arenig		477.1	468	287
106078	occ			4721	Baltoniodus sp.	genus	33859		Baltoniodus	genus	33859	Arenig		477.1	468	287
106079	occ			4721	Bergstroemognathus sp.	genus	33862		Bergstroemognathus	genus	33862	Arenig		477.1	468	287
106080	occ			4721	Clavohamulus sp.	genus	33878		Clavohamulus	genus	33878	Arenig		477.1	468	287
106082	occ			4721	Coleodus sp.	genus	33882		Coleodus	genus	33882	Arenig		477.1	468	287
106083	occ			4721	Cornuodus sp.	genus	33885		Cornuodus	genus	33885	Arenig		477.1	468	287
106088	occ			4721	Drepanodus sp.	genus	33904		Drepanodus	genus	33904	Arenig		477.1	468	287
106089	occ			4721	Drepanodus sp.	genus	33904		Drepanodus	genus	33904	Arenig		477.1	468	287
106090	occ			4721	Drepanoistodus sp.	genus	33905		Drepanoistodus	genus	33905	Arenig		477.1	468	287
106095	occ			4721	Juanognathus sp.	genus	33954		Juanognathus	genus	33954	Arenig		477.1	468	287
106099	occ			4721	Nasusgnathus sp.	genus	393282		Nasusgnathus	genus	393282	Arenig		477.1	468	287
106101	occ			4721	Oistodus sp.	genus	33998		Oistodus	genus	33998	Arenig		477.1	468	287
106102	occ			4721	Paroistodus sp.	genus	34014		Paroistodus	genus	34014	Arenig		477.1	468	287
106103	occ			4721	Periodon sp.	genus	34020		Periodon	genus	34020	Arenig		477.1	468	287
106106	occ			4721	Protopanderodus sp.	genus	34041		Protopanderodus	genus	34041	Arenig		477.1	468	287
106110	occ			4721	Reutterodus sp.	genus	34053		Reutterodus	genus	34053	Arenig		477.1	468	287
106111	occ			4721	Scolopodus sp.	genus	34069		Scolopodus	genus	34069	Arenig		477.1	468	287
106113	occ			4721	Stolodus sp.	genus	34080		Stolodus	genus	34080	Arenig		477.1	468	287
106115	occ			4721	Triangulodus sp.	genus	393176		Triangulodus	genus	393176	Arenig		477.1	468	287
106117	occ			4721	Tropodus sp.	genus	34094		Tropodus	genus	34094	Arenig		477.1	468	287
106118	occ			4721	Westergaardodina sp.	genus	33828		Westergaardodina	genus	33828	Arenig		477.1	468	287
106121	occ			4722	Acodus sp.	genus	85559		Acodus	genus	85559	Arenig		477.1	468	287
106122	occ			4722	Baltoniodus sp.	genus	33859		Baltoniodus	genus	33859	Arenig		477.1	468	287
106123	occ			4722	Bergstroemognathus sp.	genus	33862		Bergstroemognathus	genus	33862	Arenig		477.1	468	287
106124	occ			4722	Clavohamulus sp.	genus	33878		Clavohamulus	genus	33878	Arenig		477.1	468	287
106125	occ			4722	Drepanodus sp.	genus	33904		Drepanodus	genus	33904	Arenig		477.1	468	287
106126	occ			4722	Drepanoistodus sp.	genus	33905		Drepanoistodus	genus	33905	Arenig		477.1	468	287
106128	occ			4722	Juanognathus sp.	genus	33954		Juanognathus	genus	33954	Arenig		477.1	468	287
106132	occ			4722	Oepikodus sp.	genus	33996		Oepikodus	genus	33996	Arenig		477.1	468	287
106133	occ			4722	Protopanderodus sp.	genus	34041		Protopanderodus	genus	34041	Arenig		477.1	468	287
106135	occ			4722	Reutterodus sp.	genus	34053		Reutterodus	genus	34053	Arenig		477.1	468	287
106136	occ			4722	Scolopodus sp.	genus	34069		Scolopodus	genus	34069	Arenig		477.1	468	287
106137	occ			4722	Triangulodus sp.	genus	393176		Triangulodus	genus	393176	Arenig		477.1	468	287
106138	occ			4723	Acodus sp.	genus	85559		Acodus	genus	85559	Arenig		477.1	468	287
106139	occ			4723	Baltoniodus sp.	genus	33859		Baltoniodus	genus	33859	Arenig		477.1	468	287
106140	occ			4723	Bergstroemognathus sp.	genus	33862		Bergstroemognathus	genus	33862	Arenig		477.1	468	287
106141	occ			4723	Cornuodus sp.	genus	33885		Cornuodus	genus	33885	Arenig		477.1	468	287
106142	occ			4723	Drepanodus sp.	genus	33904		Drepanodus	genus	33904	Arenig		477.1	468	287
106143	occ			4723	Drepanoistodus sp.	genus	33905		Drepanoistodus	genus	33905	Arenig		477.1	468	287
106145	occ			4723	Juanognathus sp.	genus	33954		Juanognathus	genus	33954	Arenig		477.1	468	287
106148	occ			4723	Nasusgnathus sp.	genus	393282		Nasusgnathus	genus	393282	Arenig		477.1	468	287
106150	occ			4723	Oepikodus sp.	genus	33996		Oepikodus	genus	33996	Arenig		477.1	468	287
106151	occ			4723	Oepikodus sp.	genus	33996		Oepikodus	genus	33996	Arenig		477.1	468	287
106152	occ			4723	Oistodus sp.	genus	33998		Oistodus	genus	33998	Arenig		477.1	468	287
106153	occ			4723	Oneotodus sp.	genus	34000		Oneotodus	genus	34000	Arenig		477.1	468	287
106154	occ			4723	Paltodus sp.	genus	34005		Paltodus	genus	34005	Arenig		477.1	468	287
106156	occ			4723	Reutterodus sp.	genus	34053		Reutterodus	genus	34053	Arenig		477.1	468	287
106157	occ			4723	Scandodus sp.	genus	330394		Scandodus	genus	330394	Arenig		477.1	468	287
106158	occ			4723	Scolopodus sp.	genus	34069		Scolopodus	genus	34069	Arenig		477.1	468	287
106160	occ			4723	Triangulodus sp.	genus	393176		Triangulodus	genus	393176	Arenig		477.1	468	287
106167	occ			4724	Baltoniodus sp.	genus	33859		Baltoniodus	genus	33859	Arenig		477.1	468	287
106169	occ			4724	Bergstroemognathus sp.	genus	33862		Bergstroemognathus	genus	33862	Arenig		477.1	468	287
106173	occ			4724	Cornuodus sp.	genus	33885		Cornuodus	genus	33885	Arenig		477.1	468	287
106174	occ			4724	Drepanodus sp.	genus	33904		Drepanodus	genus	33904	Arenig		477.1	468	287
106176	occ			4724	Juanognathus sp.	genus	33954		Juanognathus	genus	33954	Arenig		477.1	468	287
106179	occ			4724	Oistodus sp.	genus	33998		Oistodus	genus	33998	Arenig		477.1	468	287
106180	occ			4724	Paltodus sp.	genus	34005		Paltodus	genus	34005	Arenig		477.1	468	287
106182	occ			4724	Paroistodus sp.	genus	34014		Paroistodus	genus	34014	Arenig		477.1	468	287
106183	occ			4724	Protopanderodus sp.	genus	34041		Protopanderodus	genus	34041	Arenig		477.1	468	287
106184	occ			4724	Protoprioniodus sp.	genus	34042		Protoprioniodus	genus	34042	Arenig		477.1	468	287
106188	occ			4724	Reutterodus sp.	genus	34053		Reutterodus	genus	34053	Arenig		477.1	468	287
106189	occ			4724	Scalpellodus sp.	genus	34065		Scalpellodus	genus	34065	Arenig		477.1	468	287
106191	occ			4724	Serratognathus sp.	genus	34072		Serratognathus	genus	34072	Arenig		477.1	468	287
106193	occ			4724	Triangulodus sp.	genus	393176		Triangulodus	genus	393176	Arenig		477.1	468	287
106195	occ			4724	Tropodus sp.	genus	34094		Tropodus	genus	34094	Arenig		477.1	468	287
106196	occ			4726	Acodus sp.	genus	85559		Acodus	genus	85559	Arenig		477.1	468	287
106198	occ			4726	Bergstroemognathus sp.	genus	33862		Bergstroemognathus	genus	33862	Arenig		477.1	468	287
106204	occ			4726	Cornuodus sp.	genus	33885		Cornuodus	genus	33885	Arenig		477.1	468	287
106207	occ			4726	Drepanodus sp.	genus	33904		Drepanodus	genus	33904	Arenig		477.1	468	287
106216	occ			4726	Oistodus sp.	genus	33998		Oistodus	genus	33998	Arenig		477.1	468	287
106217	occ			4726	Paltodus sp.	genus	34005		Paltodus	genus	34005	Arenig		477.1	468	287
106220	occ			4726	Paroistodus sp.	genus	34014		Paroistodus	genus	34014	Arenig		477.1	468	287
106221	occ			4726	Protopanderodus sp.	genus	34041		Protopanderodus	genus	34041	Arenig		477.1	468	287
106226	occ			4726	Scalpellodus sp.	genus	34065		Scalpellodus	genus	34065	Arenig		477.1	468	287
106227	occ			4726	Serratognathus sp.	genus	34072		Serratognathus	genus	34072	Arenig		477.1	468	287
106229	occ			4726	Triangulodus sp.	genus	393176		Triangulodus	genus	393176	Arenig		477.1	468	287
106231	occ			4726	Tropodus sp.	genus	34094		Tropodus	genus	34094	Arenig		477.1	468	287
109062	occ			7924	Drepanodus sp.	genus	33904		Drepanodus	genus	33904	Arenig		477.1	468	482
109063	occ			7924	Drepanoistodus sp.	genus	33905		Drepanoistodus	genus	33905	Arenig		477.1	468	482
109066	occ			7924	Scolopodus sp.	genus	34069		Scolopodus	genus	34069	Arenig		477.1	468	482
109067	occ			7924	Serratognathus sp.	genus	34072		Serratognathus	genus	34072	Arenig		477.1	468	482
109069	occ			7924	Walliserodus sp.	genus	34100		Walliserodus	genus	34100	Arenig		477.1	468	482
109070	occ			7925	Acodus sp.	genus	85559		Acodus	genus	85559	Arenig		477.1	468	482
109071	occ			7925	Acontiodus sp.	genus	330390	species not entered	Acodus	genus	85559	Arenig		477.1	468	482
109073	occ			7925	Drepanodus sp.	genus	33904		Drepanodus	genus	33904	Arenig		477.1	468	482
109076	occ			7925	Oistodus sp.	genus	33998		Oistodus	genus	33998	Arenig		477.1	468	482
109077	occ			7925	Paltodus sp.	genus	34005		Paltodus	genus	34005	Arenig		477.1	468	482
109081	occ			7925	Scandodus sp.	genus	330394		Scandodus	genus	330394	Arenig		477.1	468	482
109082	occ			7925	Scolopodus sp.	genus	34069		Scolopodus	genus	34069	Arenig		477.1	468	482
109083	occ			7925	Serratognathus sp.	genus	34072		Serratognathus	genus	34072	Arenig		477.1	468	482
109084	occ			7925	Teridontus sp.	genus	34091		Teridontus	genus	34091	Arenig		477.1	468	482
109086	occ			7925	Ulrichodina sp.	genus	34096		Ulrichodina	genus	34096	Arenig		477.1	468	482
117710	occ			8719	Cordylodus sp.	genus	33884		Cordylodus	genus	33884	Arenig		477.1	468	671
117721	occ			8719	Oistodus sp.	genus	33998		Oistodus	genus	33998	Arenig		477.1	468	671
117724	occ			8719	Periodon sp.	genus	34020		Periodon	genus	34020	Arenig		477.1	468	671
117725	occ			8719	Plectodina sp.	genus	34025		Plectodina	genus	34025	Arenig		477.1	468	671
117729	occ			8719	Ptiloconus sp.	genus	392015	species not entered	Erismodus	genus	33917	Arenig		477.1	468	671
117731	occ			8719	Scandodus sp.	genus	330394		Scandodus	genus	330394	Arenig		477.1	468	671
117829	occ			8744	Acodus sp.	genus	85559		Acodus	genus	85559	Arenig		477.1	468	652
117830	occ			8744	Ansella sp.	genus	33846		Ansella	genus	33846	Arenig		477.1	468	652
117834	occ			8744	Bergstroemognathus sp.	genus	33862		Bergstroemognathus	genus	33862	Arenig		477.1	468	652
117835	occ			8744	Clavohamulus sp.	genus	33878		Clavohamulus	genus	33878	Arenig		477.1	468	652
117836	occ			8744	Cornuodus sp.	genus	33885		Cornuodus	genus	33885	Arenig		477.1	468	652
117838	occ			8744	Drepanodus sp.	genus	33904		Drepanodus	genus	33904	Arenig		477.1	468	652
117839	occ			8744	Drepanoistodus sp.	genus	33905		Drepanoistodus	genus	33905	Arenig		477.1	468	652
117840	occ			8744	Fahraeosodus sp.	genus	394209		Fahraeosodus	genus	394209	Arenig		477.1	468	652
117856	occ			8744	Juanognathus sp.	genus	33954		Juanognathus	genus	33954	Arenig		477.1	468	652
117857	occ			8744	Jumudontus sp.	genus	33955		Jumudontus	genus	33955	Arenig		477.1	468	652
117863	occ			8744	Oelandodus sp.	genus	33995		Oelandodus	genus	33995	Arenig		477.1	468	652
117865	occ			8744	Oepikodus sp.	genus	33996		Oepikodus	genus	33996	Arenig		477.1	468	652
117874	occ			8744	Paracordylodus sp.	genus	34010		Paracordylodus	genus	34010	Arenig		477.1	468	652
117875	occ			8744	Paroistodus sp.	genus	34014		Paroistodus	genus	34014	Arenig		477.1	468	652
117882	occ			8744	Polonodus sp.	genus	34027		Polonodus	genus	34027	Arenig		477.1	468	652
117883	occ			8744	Prioniodus sp.	genus	34037		Prioniodus	genus	34037	Arenig		477.1	468	652
117886	occ			8744	Protopanderodus sp.	genus	34041		Protopanderodus	genus	34041	Arenig		477.1	468	652
117893	occ			8744	Reutterodus sp.	genus	34053		Reutterodus	genus	34053	Arenig		477.1	468	652
117894	occ			8744	Scolopodus sp.	genus	34069		Scolopodus	genus	34069	Arenig		477.1	468	652
117895	occ			8744	Stolodus sp.	genus	34080		Stolodus	genus	34080	Arenig		477.1	468	652
117904	occ			8744	Tropodus sp.	genus	34094		Tropodus	genus	34094	Arenig		477.1	468	652
117905	occ			8744	Ulrichodina sp.	genus	34096		Ulrichodina	genus	34096	Arenig		477.1	468	652
117913	occ			8745	Oepikodus sp.	genus	33996		Oepikodus	genus	33996	Arenig		477.1	468	618
117919	occ			8746	Ansella sp.	genus	33846		Ansella	genus	33846	Arenig		477.1	468	618
117920	occ			8746	Erraticodon sp.	genus	33918		Erraticodon	genus	33918	Arenig		477.1	468	618
117921	occ			8746	Juanognathus sp.	genus	33954		Juanognathus	genus	33954	Arenig		477.1	468	618
117927	occ			8746	Parapanderodus sp.	genus	393636		Parapanderodus	genus	393636	Arenig		477.1	468	618
117928	occ			8746	? Semiacontiodus sp.	genus	34071		Semiacontiodus	genus	34071	Arenig		477.1	468	618
117929	occ			8746	Strachanognathus sp.	genus	34081		Strachanognathus	genus	34081	Arenig		477.1	468	618
118117	occ			8751	Acontiodus sp.	genus	330390	species not entered	Acodus	genus	85559	Arenig		477.1	468	654
118118	occ			8751	Ansella sp.	genus	33846		Ansella	genus	33846	Arenig		477.1	468	654
118119	occ			8751	Bergstroemognathus sp.	genus	33862		Bergstroemognathus	genus	33862	Arenig		477.1	468	654
118120	occ			8751	Cordylodus sp.	genus	33884		Cordylodus	genus	33884	Arenig		477.1	468	654
118121	occ			8751	Cornuodus sp.	genus	33885		Cornuodus	genus	33885	Arenig		477.1	468	654
118122	occ			8751	Drepanodus sp.	genus	33904		Drepanodus	genus	33904	Arenig		477.1	468	654
118123	occ			8751	Drepanoistodus sp.	genus	33905		Drepanoistodus	genus	33905	Arenig		477.1	468	654
118124	occ			8751	Juanognathus sp.	genus	33954		Juanognathus	genus	33954	Arenig		477.1	468	654
118125	occ			8751	Jumudontus sp.	genus	33955		Jumudontus	genus	33955	Arenig		477.1	468	654
118126	occ			8751	Leptochirognathus sp.	genus	33964		Leptochirognathus	genus	33964	Arenig		477.1	468	654
118127	occ			8751	Oepikodus sp.	genus	33996		Oepikodus	genus	33996	Arenig		477.1	468	654
118128	occ			8751	Oistodus sp.	genus	33998		Oistodus	genus	33998	Arenig		477.1	468	654
118130	occ			8751	Paroistodus sp.	genus	34014		Paroistodus	genus	34014	Arenig		477.1	468	654
118131	occ			8751	Periodon sp.	genus	34020		Periodon	genus	34020	Arenig		477.1	468	654
118132	occ			8751	Polonodus sp.	genus	34027		Polonodus	genus	34027	Arenig		477.1	468	654
118133	occ			8751	Protopanderodus sp.	genus	34041		Protopanderodus	genus	34041	Arenig		477.1	468	654
118134	occ			8751	Protoprioniodus sp.	genus	34042		Protoprioniodus	genus	34042	Arenig		477.1	468	654
118135	occ			8751	Reutterodus sp.	genus	34053		Reutterodus	genus	34053	Arenig		477.1	468	654
118136	occ			8751	Scandodus sp.	genus	330394		Scandodus	genus	330394	Arenig		477.1	468	654
118137	occ			8751	Stolodus sp.	genus	34080		Stolodus	genus	34080	Arenig		477.1	468	654
118139	occ			8751	Tropodus sp.	genus	34094		Tropodus	genus	34094	Arenig		477.1	468	654
118657	occ			8875	Erraticodon sp.	genus	33918		Erraticodon	genus	33918	Arenig		477.1	468	672
118669	occ			8875	Protopanderodus sp.	genus	34041		Protopanderodus	genus	34041	Arenig		477.1	468	672
118671	occ			8875	Semiacontiodus sp.	genus	34071		Semiacontiodus	genus	34071	Arenig		477.1	468	672
118675	occ			8875	Tropodus sp.	genus	34094		Tropodus	genus	34094	Arenig		477.1	468	672
118966	occ			9034	Oepikodus evae	genus	33996	species not entered	Oepikodus	genus	33996	Floian		477.1	471.3	623
239979	occ			7956	Acodus sp.	genus	85559		Acodus	genus	85559	Arenig		477.1	468	521
239980	occ			7956	Acontiodus sp.	genus	330390	species not entered	Acodus	genus	85559	Arenig		477.1	468	521
239983	occ			7956	Belodina sp.	genus	33861		Belodina	genus	33861	Arenig		477.1	468	521
239984	occ			7956	Chirognathus sp.	genus	33876		Chirognathus	genus	33876	Arenig		477.1	468	521
239986	occ			7956	Cordylodus sp.	genus	33884		Cordylodus	genus	33884	Arenig		477.1	468	521
239987	occ			7956	Cyrtoniodus sp.	genus	505468	species not entered	Phragmodus	genus	34021	Arenig		477.1	468	521
239988	occ			7956	Distacodus sp.	genus	246106		Distacodus	genus	246106	Arenig		477.1	468	521
239990	occ			7956	Drepanodus sp.	genus	33904		Drepanodus	genus	33904	Arenig		477.1	468	521
240001	occ			7956	Ligonodina sp.	genus	33966	species not entered	Oulodus	genus	34001	Arenig		477.1	468	521
240004	occ			7956	Loxodus sp.	genus	33969		Loxodus	genus	33969	Arenig		477.1	468	521
240007	occ			7956	Multioistodus sp.	genus	33982		Multioistodus	genus	33982	Arenig		477.1	468	521
240008	occ			7956	Oistodus sp.	genus	33998		Oistodus	genus	33998	Arenig		477.1	468	521
240011	occ			7956	Ozarkodina sp.	genus	34002		Ozarkodina	genus	34002	Arenig		477.1	468	521
240012	occ			7956	Paltodus sp.	genus	34005		Paltodus	genus	34005	Arenig		477.1	468	521
240013	occ			7956	Panderodus sp.	genus	34006		Panderodus	genus	34006	Arenig		477.1	468	521
240019	occ			7956	Scandodus sp.	genus	330394		Scandodus	genus	330394	Arenig		477.1	468	521
240020	occ			7956	Scolopodus sp.	genus	34069		Scolopodus	genus	34069	Arenig		477.1	468	521
240021	occ			7956	Stereoconus sp.	genus	34079		Stereoconus	genus	34079	Arenig		477.1	468	521
240022	occ			7956	Tangshanodus sp.	genus	34087		Tangshanodus	genus	34087	Arenig		477.1	468	521
240023	occ			7956	Tetraprioniodus sp.	genus	434585		Tetraprioniodus	genus	434585	Arenig		477.1	468	521
240026	occ			7957	Acodus sp.	genus	85559		Acodus	genus	85559	Arenig		477.1	468	521
240027	occ			7957	Acontiodus sp.	genus	330390	species not entered	Acodus	genus	85559	Arenig		477.1	468	521
240032	occ			7957	Coleodus sp.	genus	33882		Coleodus	genus	33882	Arenig		477.1	468	521
240033	occ			7957	Cordylodus sp.	genus	33884		Cordylodus	genus	33884	Arenig		477.1	468	521
240037	occ			7957	Drepanodus sp.	genus	33904		Drepanodus	genus	33904	Arenig		477.1	468	521
240046	occ			7957	Oistodus sp.	genus	33998		Oistodus	genus	33998	Arenig		477.1	468	521
240047	occ			7957	Oneotodus sp.	genus	34000		Oneotodus	genus	34000	Arenig		477.1	468	521
240050	occ			7957	Paltodus sp.	genus	34005		Paltodus	genus	34005	Arenig		477.1	468	521
240053	occ			7957	Scandodus sp.	genus	330394		Scandodus	genus	330394	Arenig		477.1	468	521
240054	occ			7957	Scolopodus sp.	genus	34069		Scolopodus	genus	34069	Arenig		477.1	468	521
240112	occ			7960	Loxodus sp.	genus	33969		Loxodus	genus	33969	Arenig		477.1	468	520
240114	occ			7960	Multioistodus sp.	genus	33982		Multioistodus	genus	33982	Arenig		477.1	468	520
240115	occ			7960	Scolopodus sp.	genus	34069		Scolopodus	genus	34069	Arenig		477.1	468	520
240116	occ			7960	Tangshanodus sp.	genus	34087		Tangshanodus	genus	34087	Arenig		477.1	468	520
240118	occ			7961	Histiodella sp.	genus	33940		Histiodella	genus	33940	Arenig		477.1	468	520
240122	occ			7961	Scolopodus sp.	genus	34069		Scolopodus	genus	34069	Arenig		477.1	468	520
240123	occ			7961	Tangshanodus sp.	genus	34087		Tangshanodus	genus	34087	Arenig		477.1	468	520
240125	occ			7962	Acontiodus sp.	genus	330390	species not entered	Acodus	genus	85559	Arenig		477.1	468	520
240129	occ			7962	Gothodus sp.	genus	355559		Gothodus	genus	355559	Arenig		477.1	468	520
240133	occ			7962	Loxodus sp.	genus	33969		Loxodus	genus	33969	Arenig		477.1	468	520
240135	occ			7962	Oistodus sp.	genus	33998		Oistodus	genus	33998	Arenig		477.1	468	520
240138	occ			7962	Paracordylodus sp.	genus	34010		Paracordylodus	genus	34010	Arenig		477.1	468	520
240140	occ			7962	Scandodus sp.	genus	330394		Scandodus	genus	330394	Arenig		477.1	468	520
240141	occ			7962	Scolopodus sp.	genus	34069		Scolopodus	genus	34069	Arenig		477.1	468	520
240144	occ			7963	Bergstroemognathus sp.	genus	33862		Bergstroemognathus	genus	33862	Arenig		477.1	468	520
240147	occ			7963	Cornuodus sp.	genus	33885		Cornuodus	genus	33885	Arenig		477.1	468	520
240149	occ			7963	Drepanodus sp.	genus	33904		Drepanodus	genus	33904	Arenig		477.1	468	520
240155	occ			7963	Oistodus sp.	genus	33998		Oistodus	genus	33998	Arenig		477.1	468	520
240159	occ			7963	Scandodus sp.	genus	330394		Scandodus	genus	330394	Arenig		477.1	468	520
240160	occ			7963	Scolopodus sp.	genus	34069		Scolopodus	genus	34069	Arenig		477.1	468	520
240161	occ			7963	Serratognathus sp.	genus	34072		Serratognathus	genus	34072	Arenig		477.1	468	520
240162	occ			7963	Walliserodus sp.	genus	34100		Walliserodus	genus	34100	Arenig		477.1	468	520
240208	occ			7968	Tangshanodus sp.	genus	34087		Tangshanodus	genus	34087	Arenig		477.1	468	520
240255	occ			7974	Acontiodus sp.	genus	330390	species not entered	Acodus	genus	85559	Arenig		477.1	468	521
240257	occ			7974	Cordylodus sp.	genus	33884		Cordylodus	genus	33884	Arenig		477.1	468	521
240259	occ			7974	Gothodus sp.	genus	355559		Gothodus	genus	355559	Arenig		477.1	468	521
240260	occ			7974	Oistodus sp.	genus	33998		Oistodus	genus	33998	Arenig		477.1	468	521
240261	occ			7974	Plectodina sp.	genus	34025		Plectodina	genus	34025	Arenig		477.1	468	521
240263	occ			7974	Ptiloconus sp.	genus	392015	species not entered	Erismodus	genus	33917	Arenig		477.1	468	521
240264	occ			7974	Sagittodontus sp.	genus	393437		Sagittodontus	genus	393437	Arenig		477.1	468	521
240265	occ			7974	Scolopodus sp.	genus	34069		Scolopodus	genus	34069	Arenig		477.1	468	521
240267	occ			7975	Acodus sp.	genus	85559		Acodus	genus	85559	Arenig		477.1	468	521
240268	occ			7975	Acontiodus sp.	genus	330390	species not entered	Acodus	genus	85559	Arenig		477.1	468	521
240272	occ			7975	Drepanodus sp.	genus	33904		Drepanodus	genus	33904	Arenig		477.1	468	521
240278	occ			7975	Oistodus sp.	genus	33998		Oistodus	genus	33998	Arenig		477.1	468	521
240279	occ			7975	Paltodus sp.	genus	34005		Paltodus	genus	34005	Arenig		477.1	468	521
240282	occ			7975	Sagittodontus sp.	genus	393437		Sagittodontus	genus	393437	Arenig		477.1	468	521
240283	occ			7975	Scolopodus sp.	genus	34069		Scolopodus	genus	34069	Arenig		477.1	468	521
240284	occ			7975	Trapezognathus sp.	genus	393174		Trapezognathus	genus	393174	Arenig		477.1	468	521
241237	occ			9225	Scolopodus sp.	genus	34069		Scolopodus	genus	34069	Arenig		477.1	468	676
241238	occ			9226	Acodus sp.	genus	85559		Acodus	genus	85559	Arenig		477.1	468	676
241240	occ			9226	Drepanodus sp.	genus	33904		Drepanodus	genus	33904	Arenig		477.1	468	676
241241	occ			9226	Drepanoistodus sp.	genus	33905		Drepanoistodus	genus	33905	Arenig		477.1	468	676
241242	occ			9226	Glyptoconus sp.	genus	33928	species not entered	Colaptoconus	genus	380654	Arenig		477.1	468	676
241243	occ			9226	Hirsutodontus sp.	genus	33939		Hirsutodontus	genus	33939	Arenig		477.1	468	676
241244	occ			9226	Histiodella sp.	genus	33940		Histiodella	genus	33940	Arenig		477.1	468	676
241344	occ			9272	Drepanodus sp.	genus	33904		Drepanodus	genus	33904	Arenig		477.1	468	676
241348	occ			9272	? Oneotodus sp.	genus	34000		Oneotodus	genus	34000	Arenig		477.1	468	676
241350	occ			9272	Paltodus sp.	genus	34005		Paltodus	genus	34005	Arenig		477.1	468	676
241352	occ			9272	Scandodus sp.	genus	330394		Scandodus	genus	330394	Arenig		477.1	468	676
241353	occ			9272	Scolopodus sp.	genus	34069		Scolopodus	genus	34069	Arenig		477.1	468	676
241354	occ			9272	Teridontus sp.	genus	34091		Teridontus	genus	34091	Arenig		477.1	468	676
241432	occ			9279	Drepanodus sp.	genus	33904		Drepanodus	genus	33904	Arenig		477.1	468	676
241434	occ			9279	Paltodus sp.	genus	34005		Paltodus	genus	34005	Arenig		477.1	468	676
241435	occ			9279	Teridontus sp.	genus	34091		Teridontus	genus	34091	Arenig		477.1	468	676
241497	occ			9286	Drepanodus sp.	genus	33904		Drepanodus	genus	33904	Arenig		477.1	468	676
241500	occ			9286	Oistodus sp.	genus	33998		Oistodus	genus	33998	Arenig		477.1	468	676
241501	occ			9286	Oneotodus sp.	genus	34000		Oneotodus	genus	34000	Arenig		477.1	468	676
241502	occ			9286	Paltodus sp.	genus	34005		Paltodus	genus	34005	Arenig		477.1	468	676
241507	occ			9286	Scandodus sp.	genus	330394		Scandodus	genus	330394	Arenig		477.1	468	676
241508	occ			9286	Scolopodus sp.	genus	34069		Scolopodus	genus	34069	Arenig		477.1	468	676
241510	occ			9286	Teridontus sp.	genus	34091		Teridontus	genus	34091	Arenig		477.1	468	676
241534	occ			9292	Drepanodus sp.	genus	33904		Drepanodus	genus	33904	Floian		477.1	471.3	678
241535	occ			9292	Drepanoistodus sp.	genus	33905		Drepanoistodus	genus	33905	Floian		477.1	471.3	678
241537	occ			9292	Loxodus sp.	genus	33969		Loxodus	genus	33969	Floian		477.1	471.3	678
241540	occ			9292	Scolopodus sp.	genus	34069		Scolopodus	genus	34069	Floian		477.1	471.3	678
242139	occ			20769	Teridontus sp.	genus	34091		Teridontus	genus	34091	Arenig		477.1	468	3861
242140	occ			20769	Scolopodus sp.	genus	34069		Scolopodus	genus	34069	Arenig		477.1	468	3861
242141	occ			20769	Oistodus sp.	genus	33998		Oistodus	genus	33998	Arenig		477.1	468	3861
242142	occ			20769	Paraserratognathus sp.	genus	34013		Paraserratognathus	genus	34013	Arenig		477.1	468	3861
242143	occ			20770	Tangshanodus sp.	genus	34087		Tangshanodus	genus	34087	Arenig		477.1	468	3861
242144	occ			20770	Scolopodus sp.	genus	34069		Scolopodus	genus	34069	Arenig		477.1	468	3861
586083	occ			61782	Drepanoistodus forceps	species	421498		Drepanoistodus forceps	species	421497	Floian		477.1	471.3	17811
586084	occ			61782	Drepanoistodus cf. basiovalis	species	420820		Drepanoistodus basiovalis	species	420819	Floian		477.1	471.3	17811
586085	occ			61782	Scolopodus rex	species	393321		Scolopodus striatus	species	393320	Floian		477.1	471.3	17811
586086	occ			61782	Oistodus lanceolatus	species	346732		Oistodus lanceolatus	species	346732	Floian		477.1	471.3	17811
586087	occ			61782	Cornuodus longibasis	species	340384		Cornuodus longibasis	species	340383	Floian		477.1	471.3	17811
586088	occ			61782	Protopanderodus rectus	species	420822		Protopanderodus rectus	species	330392	Floian		477.1	471.3	17811
586089	occ			61782	Periodon flabellum	genus	34020	species not entered	Periodon	genus	34020	Floian		477.1	471.3	17811
586090	occ			61782	Baltoniodus triangularis	genus	33859	species not entered	Baltoniodus	genus	33859	Floian		477.1	471.3	17811
586091	occ			61782	Trapezognathus quadrangulum	species	393175		Trapezognathus quadrangulum	species	393175	Floian		477.1	471.3	17811
586098	occ			61783	Drepanoistodus forceps	species	421498		Drepanoistodus forceps	species	421497	Floian		477.1	471.3	17811
586099	occ			61783	Drepanoistodus cf. basiovalis	species	420820		Drepanoistodus basiovalis	species	420819	Floian		477.1	471.3	17811
586100	occ			61783	Oistodus lanceolatus	species	346732		Oistodus lanceolatus	species	346732	Floian		477.1	471.3	17811
586101	occ			61783	Cornuodus longibasis	species	340384		Cornuodus longibasis	species	340383	Floian		477.1	471.3	17811
586102	occ			61783	Protopanderodus rectus	species	420822		Protopanderodus rectus	species	330392	Floian		477.1	471.3	17811
586103	occ			61783	Periodon flabellum	genus	34020	species not entered	Periodon	genus	34020	Floian		477.1	471.3	17811
586104	occ			61783	Baltoniodus triangularis	genus	33859	species not entered	Baltoniodus	genus	33859	Floian		477.1	471.3	17811
586111	occ			61784	Drepanoistodus forceps	species	421498		Drepanoistodus forceps	species	421497	Floian		477.1	471.3	17811
586112	occ			61784	Drepanoistodus cf. basiovalis	species	420820		Drepanoistodus basiovalis	species	420819	Floian		477.1	471.3	17811
586113	occ			61784	Oistodus lanceolatus	species	346732		Oistodus lanceolatus	species	346732	Floian		477.1	471.3	17811
586114	occ			61784	Protopanderodus rectus	species	420822		Protopanderodus rectus	species	330392	Floian		477.1	471.3	17811
586115	occ			61784	Periodon flabellum	genus	34020	species not entered	Periodon	genus	34020	Floian		477.1	471.3	17811
586116	occ			61784	Baltoniodus triangularis	genus	33859	species not entered	Baltoniodus	genus	33859	Floian		477.1	471.3	17811
586117	occ			61785	Drepanoistodus forceps	species	421498		Drepanoistodus forceps	species	421497	Floian		477.1	471.3	17811
586118	occ			61785	Drepanoistodus cf. basiovalis	species	420820		Drepanoistodus basiovalis	species	420819	Floian		477.1	471.3	17811
586119	occ			61785	Cornuodus longibasis	species	340384		Cornuodus longibasis	species	340383	Floian		477.1	471.3	17811
586120	occ			61785	Protopanderodus rectus	species	420822		Protopanderodus rectus	species	330392	Floian		477.1	471.3	17811
586121	occ			61785	Decoriconus peselephantis	genus	33895	species not entered	Decoriconus	genus	33895	Floian		477.1	471.3	17811
586122	occ			61785	Periodon flabellum	genus	34020	species not entered	Periodon	genus	34020	Floian		477.1	471.3	17811
586123	occ			61785	Baltoniodus triangularis	genus	33859	species not entered	Baltoniodus	genus	33859	Floian		477.1	471.3	17811
586124	occ			61785	Trapezognathus quadrangulum	species	393175		Trapezognathus quadrangulum	species	393175	Floian		477.1	471.3	17811
586133	occ			61786	Drepanoistodus forceps	species	421498		Drepanoistodus forceps	species	421497	Floian		477.1	471.3	17811
586134	occ			61786	Protopanderodus rectus	species	420822		Protopanderodus rectus	species	330392	Floian		477.1	471.3	17811
586135	occ			61786	Periodon flabellum	genus	34020	species not entered	Periodon	genus	34020	Floian		477.1	471.3	17811
586136	occ			61786	Baltoniodus triangularis	genus	33859	species not entered	Baltoniodus	genus	33859	Floian		477.1	471.3	17811
586144	occ			61787	Drepanoistodus forceps	species	421498		Drepanoistodus forceps	species	421497	Floian		477.1	471.3	17811
586145	occ			61787	Oistodus lanceolatus	species	346732		Oistodus lanceolatus	species	346732	Floian		477.1	471.3	17811
586146	occ			61787	Cornuodus longibasis	species	340384		Cornuodus longibasis	species	340383	Floian		477.1	471.3	17811
586147	occ			61787	Protopanderodus rectus	species	420822		Protopanderodus rectus	species	330392	Floian		477.1	471.3	17811
586148	occ			61787	Decoriconus peselephantis	genus	33895	species not entered	Decoriconus	genus	33895	Floian		477.1	471.3	17811
586149	occ			61787	Periodon flabellum	genus	34020	species not entered	Periodon	genus	34020	Floian		477.1	471.3	17811
586150	occ			61787	Baltoniodus triangularis	genus	33859	species not entered	Baltoniodus	genus	33859	Floian		477.1	471.3	17811
586151	occ			61788	Drepanoistodus forceps	species	421498		Drepanoistodus forceps	species	421497	Floian		477.1	471.3	17811
586152	occ			61788	Drepanoistodus cf. basiovalis	species	420820		Drepanoistodus basiovalis	species	420819	Floian		477.1	471.3	17811
586153	occ			61788	Scolopodus rex	species	393321		Scolopodus striatus	species	393320	Floian		477.1	471.3	17811
586154	occ			61788	Cornuodus longibasis	species	340384		Cornuodus longibasis	species	340383	Floian		477.1	471.3	17811
586155	occ			61788	Protopanderodus rectus	species	420822		Protopanderodus rectus	species	330392	Floian		477.1	471.3	17811
586156	occ			61788	Decoriconus peselephantis	genus	33895	species not entered	Decoriconus	genus	33895	Floian		477.1	471.3	17811
586157	occ			61788	Periodon flabellum	genus	34020	species not entered	Periodon	genus	34020	Floian		477.1	471.3	17811
586158	occ			61788	Baltoniodus triangularis	genus	33859	species not entered	Baltoniodus	genus	33859	Floian		477.1	471.3	17811
586164	occ			61789	Drepanoistodus forceps	species	421498		Drepanoistodus forceps	species	421497	Floian		477.1	471.3	17811
586165	occ			61789	Drepanoistodus cf. basiovalis	species	420820		Drepanoistodus basiovalis	species	420819	Floian		477.1	471.3	17811
586166	occ			61789	Cornuodus longibasis	species	340384		Cornuodus longibasis	species	340383	Floian		477.1	471.3	17811
586167	occ			61789	Protopanderodus rectus	species	420822		Protopanderodus rectus	species	330392	Floian		477.1	471.3	17811
586168	occ			61789	Decoriconus peselephantis	genus	33895	species not entered	Decoriconus	genus	33895	Floian		477.1	471.3	17811
586169	occ			61789	Periodon flabellum	genus	34020	species not entered	Periodon	genus	34020	Floian		477.1	471.3	17811
586170	occ			61789	Trapezognathus quadrangulum	species	393175		Trapezognathus quadrangulum	species	393175	Floian		477.1	471.3	17811
586176	occ			61790	Drepanoistodus forceps	species	421498		Drepanoistodus forceps	species	421497	Floian		477.1	471.3	17811
586177	occ			61790	Cornuodus longibasis	species	340384		Cornuodus longibasis	species	340383	Floian		477.1	471.3	17811
586178	occ			61790	Protopanderodus rectus	species	420822		Protopanderodus rectus	species	330392	Floian		477.1	471.3	17811
586179	occ			61790	Periodon flabellum	genus	34020	species not entered	Periodon	genus	34020	Floian		477.1	471.3	17811
586180	occ			61790	Baltoniodus triangularis	genus	33859	species not entered	Baltoniodus	genus	33859	Floian		477.1	471.3	17811
586181	occ			61790	Trapezognathus quadrangulum	species	393175		Trapezognathus quadrangulum	species	393175	Floian		477.1	471.3	17811
586189	occ			61791	Drepanoistodus forceps	species	421498		Drepanoistodus forceps	species	421497	Floian		477.1	471.3	17811
586190	occ			61791	Drepanoistodus cf. basiovalis	species	420820		Drepanoistodus basiovalis	species	420819	Floian		477.1	471.3	17811
586191	occ			61791	Oistodus lanceolatus	species	346732		Oistodus lanceolatus	species	346732	Floian		477.1	471.3	17811
586192	occ			61791	Protopanderodus rectus	species	420822		Protopanderodus rectus	species	330392	Floian		477.1	471.3	17811
586193	occ			61791	Periodon flabellum	genus	34020	species not entered	Periodon	genus	34020	Floian		477.1	471.3	17811
586194	occ			61791	Baltoniodus triangularis	genus	33859	species not entered	Baltoniodus	genus	33859	Floian		477.1	471.3	17811
586202	occ			61792	Drepanoistodus forceps	species	421498		Drepanoistodus forceps	species	421497	Floian		477.1	471.3	17811
586203	occ			61792	Drepanoistodus cf. basiovalis	species	420820		Drepanoistodus basiovalis	species	420819	Floian		477.1	471.3	17811
586204	occ			61792	Scolopodus rex	species	393321		Scolopodus striatus	species	393320	Floian		477.1	471.3	17811
586205	occ			61792	Protopanderodus rectus	species	420822		Protopanderodus rectus	species	330392	Floian		477.1	471.3	17811
586206	occ			61792	Baltoniodus triangularis	genus	33859	species not entered	Baltoniodus	genus	33859	Floian		477.1	471.3	17811
586207	occ			61792	Trapezognathus quadrangulum	species	393175		Trapezognathus quadrangulum	species	393175	Floian		477.1	471.3	17811
748078	occ			80082	Conodonta indet.	class	33816		Conodonta	class	33816	Arenig		477.1	468	26920
748820	occ			80094	Conodonta indet.	class	33816		Conodonta	class	33816	Arenig		477.1	468	26920
748835	occ			80097	Conodonta indet.	class	33816		Conodonta	class	33816	Arenig		477.1	468	26920
748855	occ			80099	Conodonta indet.	class	33816		Conodonta	class	33816	Arenig		477.1	468	26920
923910	occ			69261	Acontiodus coniformis	genus	330390	species not entered	Acodus	genus	85559	Blackhillsian		475.3	471.3	19961
923912	occ			69261	Acontiodus sp.	genus	330390	species not entered	Acodus	genus	85559	Blackhillsian		475.3	471.3	19961
923913	occ			69261	aff. Distacodus stola	species	340388	recombined as	Stolodus stola	species	340388	Blackhillsian		475.3	471.3	19961
923914	occ			69261	Drepanodus arcuatus	species	342739		Acodus similaris	species	346750	Blackhillsian		475.3	471.3	19961
923915	occ			69261	Drepanodus homocurvatus	genus	33904	species not entered	Drepanodus	genus	33904	Blackhillsian		475.3	471.3	19961
923916	occ			69261	Drepanodus sp.	genus	33904		Drepanodus	genus	33904	Blackhillsian		475.3	471.3	19961
923917	occ			69261	? Drepanodus sp.	genus	33904		Drepanodus	genus	33904	Blackhillsian		475.3	471.3	19961
923918	occ			69261	Gothodus communis	genus	355559	species not entered	Gothodus	genus	355559	Blackhillsian		475.3	471.3	19961
923919	occ			69261	Oepikodus quadratus	genus	33996	species not entered	Oepikodus	genus	33996	Blackhillsian		475.3	471.3	19961
923920	occ			69261	Oistodus lanceolatus	species	346732		Oistodus lanceolatus	species	346732	Blackhillsian		475.3	471.3	19961
923921	occ			69261	Oistodus linguatus	genus	33998	species not entered	Oistodus	genus	33998	Blackhillsian		475.3	471.3	19961
923922	occ			69261	Oistodus longiramis	genus	33998	species not entered	Oistodus	genus	33998	Blackhillsian		475.3	471.3	19961
923923	occ			69261	Oistodus parallelus	genus	33998	species not entered	Oistodus	genus	33998	Blackhillsian		475.3	471.3	19961
923924	occ			69261	Oistodus sp.	genus	33998		Oistodus	genus	33998	Blackhillsian		475.3	471.3	19961
923925	occ			69261	Oistodus aff. multicorrugatus	genus	33998	species not entered	Oistodus	genus	33998	Blackhillsian		475.3	471.3	19961
923926	occ			69261	Paltodus jeffersonensis	genus	34005	species not entered	Paltodus	genus	34005	Blackhillsian		475.3	471.3	19961
923927	occ			69261	Scandodus furnishi	genus	330394	species not entered	Scandodus	genus	330394	Blackhillsian		475.3	471.3	19961
923928	occ			69261	Scandodus sp.	genus	330394		Scandodus	genus	330394	Blackhillsian		475.3	471.3	19961
923929	occ			69261	Scolopodus gracilis	species	420105	recombined as	Parapanderodus gracilis	species	420105	Blackhillsian		475.3	471.3	19961
923930	occ			69261	Scolopodus pseudoquadratus	species	346735		Scolopodus pseudoquadratus	species	346735	Blackhillsian		475.3	471.3	19961
923931	occ			69261	Scolopodus quadraplicatus	species	380655	recombined as	Colaptoconus quadraplicatus	species	380655	Blackhillsian		475.3	471.3	19961
923932	occ			69261	? Scolopodus rex	species	393321		Scolopodus striatus	species	393320	Blackhillsian		475.3	471.3	19961
923933	occ			69261	? Ulrichodina spp.	genus	34096		Ulrichodina	genus	34096	Blackhillsian		475.3	471.3	19961
976498	occ			116504	Trapezognathus diprion	species	419443		Trapezognathus diprion	species	419442	Floian		477.1	471.3	37529
976499	occ			116504	Gothodus costatus	species	419441	misspelling of	Gothodus costulatus	species	419440	Floian		477.1	471.3	37529
1117970	occ			141550	Scolopodus sp.	genus	34069		Scolopodus	genus	34069	Arenig		477.1	468	46085
1117971	occ			141550	Drepanodus sp.	genus	33904		Drepanodus	genus	33904	Arenig		477.1	468	46085
1117972	occ			141549	Walliserodus sp.	genus	34100		Walliserodus	genus	34100	Arenig		477.1	468	46085
1117973	occ			141549	Bergstroemognathus sp.	genus	33862		Bergstroemognathus	genus	33862	Arenig		477.1	468	46085
1117986	occ			141548	Prioniodus (Oepikodus) intermedius	genus	34037	species not entered	Prioniodus	genus	34037	Floian		477.1	471.3	46085
1117987	occ			141547	Prioniodus (Oepikodus) evae	genus	34037	species not entered	Prioniodus	genus	34037	Arenig		477.1	468	46085
1117988	occ			141547	Prioniodus (Oepikodus) intermedius	genus	34037	species not entered	Prioniodus	genus	34037	Arenig		477.1	468	46085
1117989	occ			141915	Prioniodus (Oepikodus) intermedius	genus	34037	species not entered	Prioniodus	genus	34037	Arenig		477.1	468	46085
1117990	occ			141915	Periodon sp.	genus	34020		Periodon	genus	34020	Arenig		477.1	468	46085
1117994	occ			141917	Prioniodus (Oepikodus) sp.	genus	34037	species not entered	Prioniodus	genus	34037	Arenig		477.1	468	46085
1117995	occ			141917	Periodon sp.	genus	34020		Periodon	genus	34020	Arenig		477.1	468	46085
1196785	occ			154775	Serratognathus diversus	genus	34072	species not entered	Serratognathus	genus	34072	Arenig		477.1	468	50356
1197071	occ			154829	Serratognathoides chuxianensis	species	373568		Serratognathoides chuxianensis	species	373568	Floian		477.1	471.3	50397
1197072	occ			154829	Scolopodus euspinus	species	421760		Panderodus nogami	species	420311	Floian		477.1	471.3	50397
1197073	occ			154829	Tangshanodus sp.	genus	34087		Tangshanodus	genus	34087	Floian		477.1	471.3	50397
1198540	occ			154964	Oepikodus communis	genus	33996	species not entered	Oepikodus	genus	33996	Floian		477.1	471.3	50521
1198541	occ			154964	Tropodus comptus	genus	34094	species not entered	Tropodus	genus	34094	Floian		477.1	471.3	50521
1198542	occ			154964	Oneotodus costatus	genus	34000	species not entered	Oneotodus	genus	34000	Floian		477.1	471.3	50521
1198543	occ			154964	Scolopodus emarginatus	genus	34069	species not entered	Scolopodus	genus	34069	Floian		477.1	471.3	50521
1198544	occ			154964	Eucharodus toomeyi	genus	394090	species not entered	Eucharodus	genus	394090	Floian		477.1	471.3	50521
1198545	occ			154964	Cristodus loxoides	genus	33887	species not entered	Cristodus	genus	33887	Floian		477.1	471.3	50521
1210129	occ			157069	Drepanoistodus sp.	genus	33905		Drepanoistodus	genus	33905	Arenig		477.1	468	51493
1301750	occ			173871	Acontiodus staufferi	species	330393	recombined as	Scolopodus staufferi	species	330393	Arenig		477.1	468	56691
1301751	occ			173871	Drepanodus homocurvatus	genus	33904	species not entered	Drepanodus	genus	33904	Arenig		477.1	468	56691
1301752	occ			173871	Drepanodus simplex	species	420922		Drepanodus simplex	species	420922	Arenig		477.1	468	56691
1301753	occ			173871	Oneotodus variabilis	species	393895	recombined as	Variabiliconus variabilis	species	393895	Arenig		477.1	468	56691
1301754	occ			173871	Scolopodus quadriplicatus	genus	34069	species not entered	Scolopodus	genus	34069	Arenig		477.1	468	56691
1301755	occ			173871	Strachanognathus parva	genus	34081	species not entered	Strachanognathus	genus	34081	Arenig		477.1	468	56691
1301756	occ			173871	Ulrichodina prima	genus	34096	species not entered	Ulrichodina	genus	34096	Arenig		477.1	468	56691
1321634	occ			177738	Tropodus sweeti	species	394135		Tropodus sweeti	species	394134	Blackhillsian		475.3	471.3	16269
1321636	occ			177738	Protopanderodus leonardi	genus	34041	species not entered	Protopanderodus	genus	34041	Blackhillsian		475.3	471.3	16269
1321637	occ			177739	Protopanderodus leonardi	genus	34041	species not entered	Protopanderodus	genus	34041	Blackhillsian		475.3	471.3	16269
1321638	occ			177738	Bergstroemognathus extensus	genus	33862	species not entered	Bergstroemognathus	genus	33862	Blackhillsian		475.3	471.3	16269
1321639	occ			177738	Fahraeusodus marathonensis	species	420133		Fahraeusodus marathonensis	species	394205	Blackhillsian		475.3	471.3	16269
1321640	occ			177740	Fahraeusodus marathonensis	species	420133		Fahraeusodus marathonensis	species	394205	Blackhillsian		475.3	471.3	16269
1321641	occ			177739	Juanognathus variabilis	genus	33954	species not entered	Juanognathus	genus	33954	Blackhillsian		475.3	471.3	16269
1321642	occ			177738	Parapanderodus striatus	genus	393636	species not entered	Parapanderodus	genus	393636	Blackhillsian		475.3	471.3	16269
1321643	occ			177739	Paroistodus parallelus	genus	34014	species not entered	Paroistodus	genus	34014	Blackhillsian		475.3	471.3	16269
1321644	occ			177738	Scolopodus krummi	species	394204		Scolopodus krummi	species	394203	Blackhillsian		475.3	471.3	16269
1321645	occ			177739	Scolopodus krummi	species	394204		Scolopodus krummi	species	394203	Blackhillsian		475.3	471.3	16269
1367974	occ			186491	Bergstroemognathus sp.	genus	33862		Bergstroemognathus	genus	33862	Floian		477.1	471.3	62512
1367975	occ			186491	Protopanderodus nogamii	species	420312	recombined as	Panderodus nogami	species	420311	Floian		477.1	471.3	62512
1367976	occ			186491	Jumudontus gananda	species	420100		Jumudontus gananda	species	420100	Floian		477.1	471.3	62512
1367984	occ			186493	Protopanderodus nogamii	species	420312	recombined as	Panderodus nogami	species	420311	Floian		477.1	471.3	62512
1390753	occ			191298	Paroistodus proteus	species	340391		Paroistodus proteus	species	340390	Billingen		475.6	471.3	64513
1390754	occ			191298	Oelandodus elongatus	genus	33995	species not entered	Oelandodus	genus	33995	Billingen		475.6	471.3	64513
1390755	occ			191298	Paroistodus parallelus	genus	34014	species not entered	Paroistodus	genus	34014	Billingen		475.6	471.3	64513
1390756	occ			191298	Prioniodus elegans	genus	34037	species not entered	Prioniodus	genus	34037	Billingen		475.6	471.3	64513
1390757	occ			191299	Paroistodus proteus	species	340391		Paroistodus proteus	species	340390	Billingen		475.6	471.3	64513
1390758	occ			191299	Paroistodus parallelus	genus	34014	species not entered	Paroistodus	genus	34014	Billingen		475.6	471.3	64513
1390759	occ			191299	Oelandodus elongatus	genus	33995	species not entered	Oelandodus	genus	33995	Billingen		475.6	471.3	64513
1390760	occ			191299	Prioniodus elegans	genus	34037	species not entered	Prioniodus	genus	34037	Billingen		475.6	471.3	64513
1390880	occ			191319	Paroistodus proteus	species	340391		Paroistodus proteus	species	340390	Billingen		475.6	471.3	64513
1390881	occ			191319	Oelandodus elongatus	genus	33995	species not entered	Oelandodus	genus	33995	Billingen		475.6	471.3	64513
1390882	occ			191319	Paroistodus parallelus	genus	34014	species not entered	Paroistodus	genus	34014	Billingen		475.6	471.3	64513
1390883	occ			191319	Prioniodus elegans	genus	34037	species not entered	Prioniodus	genus	34037	Billingen		475.6	471.3	64513
1393782	occ			191959	Oepikodus evae	genus	33996	species not entered	Oepikodus	genus	33996	Billingen		475.6	471.3	62446
1393783	occ			191959	Oistodus lanceolatus	species	346732		Oistodus lanceolatus	species	346732	Billingen		475.6	471.3	62446
1393788	occ			191961	Stolodus stola	species	340389		Stolodus stola	species	340388	Billingen		475.6	471.3	62446
1458986	occ			203640	Drepanodus arcuatus	species	342739		Acodus similaris	species	346750	Billingen		475.6	471.3	69784
1458987	occ			203640	Drepanoistodus forceps	species	421498		Drepanoistodus forceps	species	421497	Billingen		475.6	471.3	69784
1458988	occ			203640	Scolopodus rex	species	393321		Scolopodus striatus	species	393320	Billingen		475.6	471.3	69784
1458989	occ			203640	Oistodus lanceolatus	species	346732		Oistodus lanceolatus	species	346732	Billingen		475.6	471.3	69784
1458990	occ			203640	Cornuodus longibasis	species	340384		Cornuodus longibasis	species	340383	Billingen		475.6	471.3	69784
1458991	occ			203640	Paroistodus originalis	species	420026		Paroistodus originalis	species	420024	Billingen		475.6	471.3	69784
1458992	occ			203640	Decoriconus peselephantis	genus	33895	species not entered	Decoriconus	genus	33895	Billingen		475.6	471.3	69784
1458993	occ			203640	Protopanderodus cf. gradatus	genus	34041	species not entered	Protopanderodus	genus	34041	Billingen		475.6	471.3	69784
1458994	occ			203640	Periodon flabellum	genus	34020	species not entered	Periodon	genus	34020	Billingen		475.6	471.3	69784
1458995	occ			203641	Drepanodus arcuatus	species	342739		Acodus similaris	species	346750	Billingen		475.6	471.3	69784
1458996	occ			203641	Drepanoistodus forceps	species	421498		Drepanoistodus forceps	species	421497	Billingen		475.6	471.3	69784
1458997	occ			203641	Scolopodus rex	species	393321		Scolopodus striatus	species	393320	Billingen		475.6	471.3	69784
1458998	occ			203641	Decoriconus peselephantis	genus	33895	species not entered	Decoriconus	genus	33895	Billingen		475.6	471.3	69784
1458999	occ			203641	Oistodus lanceolatus	species	346732		Oistodus lanceolatus	species	346732	Billingen		475.6	471.3	69784
1459000	occ			203641	Protopanderodus cf. gradatus	genus	34041	species not entered	Protopanderodus	genus	34041	Billingen		475.6	471.3	69784
1459001	occ			203641	Stolodus stoia	genus	34080	species not entered	Stolodus	genus	34080	Billingen		475.6	471.3	69784
1459002	occ			203641	Periodon flabellum	genus	34020	species not entered	Periodon	genus	34020	Billingen		475.6	471.3	69784
1459003	occ			203641	Cornuodus longibasis	species	340384		Cornuodus longibasis	species	340383	Billingen		475.6	471.3	69784
1459004	occ			203641	Tripodus cf. laevis	species	420102		Tripodus laevis	species	420102	Billingen		475.6	471.3	69784
1459005	occ			203641	Paroistodus originalis	species	420026		Paroistodus originalis	species	420024	Billingen		475.6	471.3	69784
1459006	occ			203642	Drepanodus arcuatus	species	342739		Acodus similaris	species	346750	Billingen		475.6	471.3	69784
1459007	occ			203642	Prioniodus elegans	genus	34037	species not entered	Prioniodus	genus	34037	Billingen		475.6	471.3	69784
1459008	occ			203642	Drepanoistodus forceps	species	421498		Drepanoistodus forceps	species	421497	Billingen		475.6	471.3	69784
1459009	occ			203642	Scolopodus rex	species	393321		Scolopodus striatus	species	393320	Billingen		475.6	471.3	69784
1459010	occ			203642	Decoriconus peselephantis	genus	33895	species not entered	Decoriconus	genus	33895	Billingen		475.6	471.3	69784
1459011	occ			203642	Oistodus lanceolatus	species	346732		Oistodus lanceolatus	species	346732	Billingen		475.6	471.3	69784
1459012	occ			203642	Protopanderodus cf. gradatus	genus	34041	species not entered	Protopanderodus	genus	34041	Billingen		475.6	471.3	69784
1459013	occ			203642	Periodon flabellum	genus	34020	species not entered	Periodon	genus	34020	Billingen		475.6	471.3	69784
1459014	occ			203642	Cornuodus longibasis	species	340384		Cornuodus longibasis	species	340383	Billingen		475.6	471.3	69784
1459015	occ			203642	Tripodus cf. laevis	species	420102		Tripodus laevis	species	420102	Billingen		475.6	471.3	69784
1459016	occ			203644	Drepanodus arcuatus	species	342739		Acodus similaris	species	346750	Billingen		475.6	471.3	69784
1459017	occ			203644	Tripodus <sp. A>	genus	34093		Tripodus	genus	34093	Billingen		475.6	471.3	69784
1459018	occ			203644	Oelandodus elongatus	genus	33995	species not entered	Oelandodus	genus	33995	Billingen		475.6	471.3	69784
1459019	occ			203644	Drepanoistodus forceps	species	421498		Drepanoistodus forceps	species	421497	Billingen		475.6	471.3	69784
1459020	occ			203644	Scolopodus rex	species	393321		Scolopodus striatus	species	393320	Billingen		475.6	471.3	69784
1459021	occ			203644	Semiacontiodus spp.	genus	34071		Semiacontiodus	genus	34071	Billingen		475.6	471.3	69784
1459022	occ			203644	Oistodus lanceolatus	species	346732		Oistodus lanceolatus	species	346732	Billingen		475.6	471.3	69784
1459023	occ			203644	Protopanderodus cf. gradatus	genus	34041	species not entered	Protopanderodus	genus	34041	Billingen		475.6	471.3	69784
1459024	occ			203644	Oepikodus evae	genus	33996	species not entered	Oepikodus	genus	33996	Billingen		475.6	471.3	69784
1459025	occ			203644	Periodon flabellum	genus	34020	species not entered	Periodon	genus	34020	Billingen		475.6	471.3	69784
1459026	occ			203644	? Prioniodus crassulus	genus	34037	species not entered	Prioniodus	genus	34037	Billingen		475.6	471.3	69784
1459027	occ			203645	Drepanodus arcuatus	species	342739		Acodus similaris	species	346750	Billingen		475.6	471.3	69784
1459028	occ			203645	Tripodus <sp. A>	genus	34093		Tripodus	genus	34093	Billingen		475.6	471.3	69784
1459029	occ			203645	Oelandodus elongatus	genus	33995	species not entered	Oelandodus	genus	33995	Billingen		475.6	471.3	69784
1459030	occ			203645	Drepanoistodus forceps	species	421498		Drepanoistodus forceps	species	421497	Billingen		475.6	471.3	69784
1459031	occ			203645	Scolopodus rex	species	393321		Scolopodus striatus	species	393320	Billingen		475.6	471.3	69784
1459032	occ			203645	Semiacontiodus spp.	genus	34071		Semiacontiodus	genus	34071	Billingen		475.6	471.3	69784
1459033	occ			203645	Oistodus lanceolatus	species	346732		Oistodus lanceolatus	species	346732	Billingen		475.6	471.3	69784
1459034	occ			203645	Protopanderodus cf. gradatus	genus	34041	species not entered	Protopanderodus	genus	34041	Billingen		475.6	471.3	69784
1459035	occ			203645	Oepikodus evae	genus	33996	species not entered	Oepikodus	genus	33996	Billingen		475.6	471.3	69784
1459036	occ			203645	Periodon flabellum	genus	34020	species not entered	Periodon	genus	34020	Billingen		475.6	471.3	69784
1459037	occ			203645	Stolodus stoia	genus	34080	species not entered	Stolodus	genus	34080	Billingen		475.6	471.3	69784
1459038	occ			203645	Paroistodus proteus	species	340391		Paroistodus proteus	species	340390	Billingen		475.6	471.3	69784
1459039	occ			203646	Drepanoistodus cf. nowlani	genus	33905	species not entered	Drepanoistodus	genus	33905	Billingen		475.6	471.3	69784
1459040	occ			203646	Drepanodus arcuatus	species	342739		Acodus similaris	species	346750	Billingen		475.6	471.3	69784
1459041	occ			203646	Paltodus deltiter	genus	34005	species not entered	Paltodus	genus	34005	Billingen		475.6	471.3	69784
1459042	occ			203646	Paroistodus proteus	species	340391		Paroistodus proteus	species	340390	Billingen		475.6	471.3	69784
1459043	occ			203646	Cordylodus spp.	genus	33884		Cordylodus	genus	33884	Billingen		475.6	471.3	69784
1459044	occ			203646	? Scandodus subarcuatus	genus	330394	species not entered	Scandodus	genus	330394	Billingen		475.6	471.3	69784
1459045	occ		F	203646	Paltodus subaequalis	species	342748		Paltodus subaequalis	species	342748	Billingen		475.6	471.3	69784
1459046	occ			203646	Prioniodus elegans	genus	34037	species not entered	Prioniodus	genus	34037	Billingen		475.6	471.3	69784
1459047	occ			203646	Drepanoistodus forceps	species	421498		Drepanoistodus forceps	species	421497	Billingen		475.6	471.3	69784
1459048	occ			203646	Scolopodus rex	species	393321		Scolopodus striatus	species	393320	Billingen		475.6	471.3	69784
1459049	occ			203646	Decoriconus peselephantis	genus	33895	species not entered	Decoriconus	genus	33895	Billingen		475.6	471.3	69784
1459050	occ			203646	Semiacontiodus spp.	genus	34071		Semiacontiodus	genus	34071	Billingen		475.6	471.3	69784
1459051	occ			203646	Oistodus lanceolatus	species	346732		Oistodus lanceolatus	species	346732	Billingen		475.6	471.3	69784
1459052	occ			203646	Protopanderodus cf. gradatus	genus	34041	species not entered	Protopanderodus	genus	34041	Billingen		475.6	471.3	69784
1459295	occ			203682	Oistodus lanceolatus	species	346732		Oistodus lanceolatus	species	346732	Floian		477.1	471.3	69795
1459296	occ			203682	Drepanoistodus forceps	species	421498		Drepanoistodus forceps	species	421497	Floian		477.1	471.3	69795
1459297	occ			203682	Drepanodus arcuatus	species	342739		Acodus similaris	species	346750	Floian		477.1	471.3	69795
1459298	occ			203682	Protopanderodus gradatus	genus	34041	species not entered	Protopanderodus	genus	34041	Floian		477.1	471.3	69795
1459299	occ			203682	Periodon flabellum	genus	34020	species not entered	Periodon	genus	34020	Floian		477.1	471.3	69795
1459300	occ			203682	Drepanodus perlongus	genus	33904	species not entered	Drepanodus	genus	33904	Floian		477.1	471.3	69795
1459301	occ			203682	Cornuodus longibasis	species	340384		Cornuodus longibasis	species	340383	Floian		477.1	471.3	69795
1459302	occ			203682	Costiconus ethingtoni	species	393171		Costiconus ethingtoni	species	393169	Floian		477.1	471.3	69795
1459303	occ			203682	Paroistodus originalis	species	420026		Paroistodus originalis	species	420024	Floian		477.1	471.3	69795
1459304	occ			203682	Protoprioniodus simplicissimus	genus	34042	species not entered	Protoprioniodus	genus	34042	Floian		477.1	471.3	69795
1459305	occ			203683	Nasusgnathus dolonus	species	393288		Nasusgnathus dolonus	species	393284	Floian		477.1	471.3	69795
1459306	occ			203683	Drepanodus arcuatus	species	342739		Acodus similaris	species	346750	Floian		477.1	471.3	69795
1459307	occ			203683	Protopanderodus gradatus	genus	34041	species not entered	Protopanderodus	genus	34041	Floian		477.1	471.3	69795
1459308	occ			203683	Drepanoistodus cf. basiovalis	species	420820		Drepanoistodus basiovalis	species	420819	Floian		477.1	471.3	69795
1459309	occ			203683	Periodon flabellum	genus	34020	species not entered	Periodon	genus	34020	Floian		477.1	471.3	69795
1459310	occ			203683	Paroistodus originalis	species	420026		Paroistodus originalis	species	420024	Floian		477.1	471.3	69795
1459311	occ			203684	Drepanoistodus forceps	species	421498		Drepanoistodus forceps	species	421497	Floian		477.1	471.3	69795
1459312	occ			203684	Protopanderodus gradatus	genus	34041	species not entered	Protopanderodus	genus	34041	Floian		477.1	471.3	69795
1459313	occ			203684	Periodon flabellum	genus	34020	species not entered	Periodon	genus	34020	Floian		477.1	471.3	69795
1459314	occ			203684	Cornuodus longibasis	species	340384		Cornuodus longibasis	species	340383	Floian		477.1	471.3	69795
1459315	occ			203684	Costiconus ethingtoni	species	393171		Costiconus ethingtoni	species	393169	Floian		477.1	471.3	69795
1459316	occ			203684	Paroistodus originalis	species	420026		Paroistodus originalis	species	420024	Floian		477.1	471.3	69795
1459317	occ			203685	? Drepanodus antilectus	genus	33904	species not entered	Drepanodus	genus	33904	Floian		477.1	471.3	69795
1459318	occ			203685	Drepanoistodus forceps	species	421498		Drepanoistodus forceps	species	421497	Floian		477.1	471.3	69795
1459319	occ			203685	Protopanderodus gradatus	genus	34041	species not entered	Protopanderodus	genus	34041	Floian		477.1	471.3	69795
1459320	occ			203685	Drepanoistodus cf. basiovalis	species	420820		Drepanoistodus basiovalis	species	420819	Floian		477.1	471.3	69795
1459321	occ			203685	Periodon flabellum	genus	34020	species not entered	Periodon	genus	34020	Floian		477.1	471.3	69795
1459322	occ			203685	Paroistodus originalis	species	420026		Paroistodus originalis	species	420024	Floian		477.1	471.3	69795
1459323	occ			203685	Protoprioniodus simplicissimus	genus	34042	species not entered	Protoprioniodus	genus	34042	Floian		477.1	471.3	69795
1459324	occ			203686	Protopanderodus gradatus	genus	34041	species not entered	Protopanderodus	genus	34041	Floian		477.1	471.3	69795
1459325	occ			203686	Drepanoistodus cf. basiovalis	species	420820		Drepanoistodus basiovalis	species	420819	Floian		477.1	471.3	69795
1459326	occ			203686	Periodon flabellum	genus	34020	species not entered	Periodon	genus	34020	Floian		477.1	471.3	69795
1459327	occ			203686	Drepanodus perlongus	genus	33904	species not entered	Drepanodus	genus	33904	Floian		477.1	471.3	69795
1459328	occ			203686	Cornuodus longibasis	species	340384		Cornuodus longibasis	species	340383	Floian		477.1	471.3	69795
1459329	occ			203686	Paroistodus originalis	species	420026		Paroistodus originalis	species	420024	Floian		477.1	471.3	69795
1459330	occ			203686	Baltoniodus aff. triangularis	genus	33859	species not entered	Baltoniodus	genus	33859	Floian		477.1	471.3	69795
1459331	occ			203686	Protoprioniodus simplicissimus	genus	34042	species not entered	Protoprioniodus	genus	34042	Floian		477.1	471.3	69795
1459333	occ			203687	Paroistodus parallelus	genus	34014	species not entered	Paroistodus	genus	34014	Floian		477.1	471.3	69795
1459334	occ			203687	Protopanderodus gradatus	genus	34041	species not entered	Protopanderodus	genus	34041	Floian		477.1	471.3	69795
1459335	occ			203687	Periodon flabellum	genus	34020	species not entered	Periodon	genus	34020	Floian		477.1	471.3	69795
1459336	occ			203688	Protopanderodus gradatus	genus	34041	species not entered	Protopanderodus	genus	34041	Floian		477.1	471.3	69795
1459337	occ			203688	Periodon flabellum	genus	34020	species not entered	Periodon	genus	34020	Floian		477.1	471.3	69795
1459338	occ			203689	Paltodus sp.	genus	34005		Paltodus	genus	34005	Floian		477.1	471.3	69795
1459339	occ			203689	Nasusgnathus dolonus	species	393288		Nasusgnathus dolonus	species	393284	Floian		477.1	471.3	69795
1459340	occ			203689	Drepanodus arcuatus	species	342739		Acodus similaris	species	346750	Floian		477.1	471.3	69795
1459341	occ			203689	Protopanderodus gradatus	genus	34041	species not entered	Protopanderodus	genus	34041	Floian		477.1	471.3	69795
1459342	occ			203689	Drepanodus perlongus	genus	33904	species not entered	Drepanodus	genus	33904	Floian		477.1	471.3	69795
1459343	occ			203690	Juanognathus variabilis	genus	33954	species not entered	Juanognathus	genus	33954	Floian		477.1	471.3	69795
1459344	occ			203690	Oepikodus evae	genus	33996	species not entered	Oepikodus	genus	33996	Floian		477.1	471.3	69795
1459345	occ			203690	Tripodus laevis	species	420102		Tripodus laevis	species	420102	Floian		477.1	471.3	69795
1459346	occ			203690	Reutterodus andinus	genus	34053	species not entered	Reutterodus	genus	34053	Floian		477.1	471.3	69795
1459347	occ			203690	Paltodus sp.	genus	34005		Paltodus	genus	34005	Floian		477.1	471.3	69795
1459348	occ			203690	Paroistodus parallelus	genus	34014	species not entered	Paroistodus	genus	34014	Floian		477.1	471.3	69795
1459349	occ			203690	Oistodus lanceolatus	species	346732		Oistodus lanceolatus	species	346732	Floian		477.1	471.3	69795
1459350	occ			203690	? Drepanodus antilectus	genus	33904	species not entered	Drepanodus	genus	33904	Floian		477.1	471.3	69795
1459351	occ			203690	Drepanoistodus forceps	species	421498		Drepanoistodus forceps	species	421497	Floian		477.1	471.3	69795
1459352	occ			203690	Nasusgnathus dolonus	species	393288		Nasusgnathus dolonus	species	393284	Floian		477.1	471.3	69795
1459353	occ			203690	Drepanodus arcuatus	species	342739		Acodus similaris	species	346750	Floian		477.1	471.3	69795
1459354	occ			203690	Protopanderodus gradatus	genus	34041	species not entered	Protopanderodus	genus	34041	Floian		477.1	471.3	69795
1459355	occ			203690	Drepanoistodus cf. basiovalis	species	420820		Drepanoistodus basiovalis	species	420819	Floian		477.1	471.3	69795
1459356	occ			203690	Periodon flabellum	genus	34020	species not entered	Periodon	genus	34020	Floian		477.1	471.3	69795
1459357	occ			203690	Drepanodus perlongus	genus	33904	species not entered	Drepanodus	genus	33904	Floian		477.1	471.3	69795
1459358	occ			203690	Cornuodus longibasis	species	340384		Cornuodus longibasis	species	340383	Floian		477.1	471.3	69795
1459359	occ			203690	Lundodus gladiatus	species	393319		Lundodus gladiatus	species	393318	Floian		477.1	471.3	69795
1459360	occ			203690	Costiconus ethingtoni	species	393171		Costiconus ethingtoni	species	393169	Floian		477.1	471.3	69795
1459361	occ			203691	Juanognathus variabilis	genus	33954	species not entered	Juanognathus	genus	33954	Floian		477.1	471.3	69795
1459362	occ			203691	Oepikodus evae	genus	33996	species not entered	Oepikodus	genus	33996	Floian		477.1	471.3	69795
1459363	occ			203691	Oistodus lanceolatus	species	346732		Oistodus lanceolatus	species	346732	Floian		477.1	471.3	69795
1459364	occ			203691	Protopanderodus gradatus	genus	34041	species not entered	Protopanderodus	genus	34041	Floian		477.1	471.3	69795
1459365	occ			203691	Periodon flabellum	genus	34020	species not entered	Periodon	genus	34020	Floian		477.1	471.3	69795
1459366	occ			203691	Drepanodus perlongus	genus	33904	species not entered	Drepanodus	genus	33904	Floian		477.1	471.3	69795
1459367	occ			203691	Lundodus gladiatus	species	393319		Lundodus gladiatus	species	393318	Floian		477.1	471.3	69795
1459368	occ			203692	Bergstroemognathus extensus	genus	33862	species not entered	Bergstroemognathus	genus	33862	Floian		477.1	471.3	69795
1459369	occ			203692	Juanognathus variabilis	genus	33954	species not entered	Juanognathus	genus	33954	Floian		477.1	471.3	69795
1459370	occ			203692	Oepikodus evae	genus	33996	species not entered	Oepikodus	genus	33996	Floian		477.1	471.3	69795
1459371	occ			203692	Tripodus laevis	species	420102		Tripodus laevis	species	420102	Floian		477.1	471.3	69795
1459372	occ			203692	Reutterodus andinus	genus	34053	species not entered	Reutterodus	genus	34053	Floian		477.1	471.3	69795
1459373	occ			203692	Paltodus sp.	genus	34005		Paltodus	genus	34005	Floian		477.1	471.3	69795
1459374	occ			203692	Oistodus lanceolatus	species	346732		Oistodus lanceolatus	species	346732	Floian		477.1	471.3	69795
1459375	occ			203692	? Drepanodus antilectus	genus	33904	species not entered	Drepanodus	genus	33904	Floian		477.1	471.3	69795
1459376	occ			203692	Drepanoistodus forceps	species	421498		Drepanoistodus forceps	species	421497	Floian		477.1	471.3	69795
1459377	occ			203692	Nasusgnathus dolonus	species	393288		Nasusgnathus dolonus	species	393284	Floian		477.1	471.3	69795
1459378	occ			203692	Drepanodus arcuatus	species	342739		Acodus similaris	species	346750	Floian		477.1	471.3	69795
1459379	occ			203692	Protopanderodus gradatus	genus	34041	species not entered	Protopanderodus	genus	34041	Floian		477.1	471.3	69795
1459380	occ			203692	Periodon flabellum	genus	34020	species not entered	Periodon	genus	34020	Floian		477.1	471.3	69795
1459381	occ			203692	Scolopodus rex	species	393321		Scolopodus striatus	species	393320	Floian		477.1	471.3	69795
1459382	occ			203692	Drepanodus perlongus	genus	33904	species not entered	Drepanodus	genus	33904	Floian		477.1	471.3	69795
1459383	occ			203692	Cornuodus longibasis	species	340384		Cornuodus longibasis	species	340383	Floian		477.1	471.3	69795
1459384	occ			203693	Bergstroemognathus extensus	genus	33862	species not entered	Bergstroemognathus	genus	33862	Floian		477.1	471.3	69795
1459385	occ			203693	Juanognathus variabilis	genus	33954	species not entered	Juanognathus	genus	33954	Floian		477.1	471.3	69795
1459386	occ			203693	Oepikodus evae	genus	33996	species not entered	Oepikodus	genus	33996	Floian		477.1	471.3	69795
1459387	occ			203693	Tripodus laevis	species	420102		Tripodus laevis	species	420102	Floian		477.1	471.3	69795
1459388	occ			203693	Reutterodus andinus	genus	34053	species not entered	Reutterodus	genus	34053	Floian		477.1	471.3	69795
1459389	occ			203693	Paltodus sp.	genus	34005		Paltodus	genus	34005	Floian		477.1	471.3	69795
1459390	occ			203693	Paroistodus parallelus	genus	34014	species not entered	Paroistodus	genus	34014	Floian		477.1	471.3	69795
1459391	occ			203693	Oistodus lanceolatus	species	346732		Oistodus lanceolatus	species	346732	Floian		477.1	471.3	69795
1459392	occ			203693	? Drepanodus antilectus	genus	33904	species not entered	Drepanodus	genus	33904	Floian		477.1	471.3	69795
1459393	occ			203693	Drepanoistodus forceps	species	421498		Drepanoistodus forceps	species	421497	Floian		477.1	471.3	69795
1459394	occ			203693	Nasusgnathus dolonus	species	393288		Nasusgnathus dolonus	species	393284	Floian		477.1	471.3	69795
1459395	occ			203693	Drepanodus arcuatus	species	342739		Acodus similaris	species	346750	Floian		477.1	471.3	69795
1459396	occ			203693	Protopanderodus gradatus	genus	34041	species not entered	Protopanderodus	genus	34041	Floian		477.1	471.3	69795
1459397	occ			203693	Drepanoistodus cf. basiovalis	species	420820		Drepanoistodus basiovalis	species	420819	Floian		477.1	471.3	69795
1459398	occ			203693	Periodon flabellum	genus	34020	species not entered	Periodon	genus	34020	Floian		477.1	471.3	69795
1459399	occ			203694	Drepanoistodus forceps	species	421498		Drepanoistodus forceps	species	421497	Floian		477.1	471.3	69803
1459400	occ			203694	Scolopodus princeps	genus	34069	species not entered	Scolopodus	genus	34069	Floian		477.1	471.3	69803
1459401	occ			203694	Baltoniodus triangularis	genus	33859	species not entered	Baltoniodus	genus	33859	Floian		477.1	471.3	69803
1459402	occ			203694	Periodon <sp.A>	genus	34020		Periodon	genus	34020	Floian		477.1	471.3	69803
1459403	occ			203694	Microzarkodina flabellum	genus	33976	species not entered	Microzarkodina	genus	33976	Floian		477.1	471.3	69803
1459404	occ			203694	Paroistodus cf. proteus	species	340391		Paroistodus proteus	species	340390	Floian		477.1	471.3	69803
1459413	occ			203695	Baltoniodus triangularis	genus	33859	species not entered	Baltoniodus	genus	33859	Floian		477.1	471.3	69803
1459414	occ			203695	Microzarkodina flabellum	genus	33976	species not entered	Microzarkodina	genus	33976	Floian		477.1	471.3	69803
1459415	occ			203695	Periodon <sp. A>	genus	34020		Periodon	genus	34020	Floian		477.1	471.3	69803
1459416	occ			203695	Protopanderodus flouridus	genus	34041	species not entered	Protopanderodus	genus	34041	Floian		477.1	471.3	69803
1459417	occ			203695	Drepanoistodus forceps	species	421498		Drepanoistodus forceps	species	421497	Floian		477.1	471.3	69803
1459418	occ			203695	Scolopodus princeps	genus	34069	species not entered	Scolopodus	genus	34069	Floian		477.1	471.3	69803
1459419	occ			203695	Oistodus lanceolatus	species	346732		Oistodus lanceolatus	species	346732	Floian		477.1	471.3	69803
1459420	occ			203695	Gothodus cf. costulatus	species	419440		Gothodus costulatus	species	419440	Floian		477.1	471.3	69803
1459440	occ			203696	Baltoniodus triangularis	genus	33859	species not entered	Baltoniodus	genus	33859	Floian		477.1	471.3	69803
1459441	occ			203696	Microzarkodina flabellum	genus	33976	species not entered	Microzarkodina	genus	33976	Floian		477.1	471.3	69803
1459442	occ			203696	Periodon <sp. A>	genus	34020		Periodon	genus	34020	Floian		477.1	471.3	69803
1459443	occ			203696	Drepanoistodus forceps	species	421498		Drepanoistodus forceps	species	421497	Floian		477.1	471.3	69803
1459444	occ			203696	Scolopodus princeps	genus	34069	species not entered	Scolopodus	genus	34069	Floian		477.1	471.3	69803
1459445	occ			203696	Paroistodus cf. proteus	species	340391		Paroistodus proteus	species	340390	Floian		477.1	471.3	69803
1459446	occ			203696	Oistodus lanceolatus	species	346732		Oistodus lanceolatus	species	346732	Floian		477.1	471.3	69803
1459447	occ			203696	Protopanderodus flouridus	genus	34041	species not entered	Protopanderodus	genus	34041	Floian		477.1	471.3	69803
1459448	occ			203696	Gothodus cf. costulatus	species	419440		Gothodus costulatus	species	419440	Floian		477.1	471.3	69803
1461843	occ			204052	Bergstroemognathus extensus	genus	33862	species not entered	Bergstroemognathus	genus	33862	Floian		477.1	471.3	69923
1461844	occ			204052	Erraticodon sp.	genus	33918		Erraticodon	genus	33918	Floian		477.1	471.3	69923
1461845	occ			204052	Conodonta <Gen. et sp. indet. A>	class	33816		Conodonta	class	33816	Floian		477.1	471.3	69923
1461846	occ			204052	Conodonta <Gen. et sp. indet. B>	class	33816		Conodonta	class	33816	Floian		477.1	471.3	69923
1461847	occ			204052	Juanognathus variabilis	genus	33954	species not entered	Juanognathus	genus	33954	Floian		477.1	471.3	69923
1461848	occ			204052	Prioniodus sp.	genus	34037		Prioniodus	genus	34037	Floian		477.1	471.3	69923
1461849	occ			204052	Scolopodus ? subrex	genus	34069	species not entered	Scolopodus	genus	34069	Floian		477.1	471.3	69923
1461854	occ			204055	Drepanodus sp.	genus	33904		Drepanodus	genus	33904	Floian		477.1	471.3	69923
1462798	occ			204144	Bergstroemognathus extensus	genus	33862	species not entered	Bergstroemognathus	genus	33862	Tulean	Blackhillsian	481.7	471.3	69944
1462799	occ			204144	Juanognathus jaanussoni	genus	33954	species not entered	Juanognathus	genus	33954	Tulean	Blackhillsian	481.7	471.3	69944
1462800	occ			204144	Scolopodus cf. rex	species	393321		Scolopodus striatus	species	393320	Tulean	Blackhillsian	481.7	471.3	69944
1462801	occ			204144	Tropodus sweeti	species	394135		Tropodus sweeti	species	394134	Tulean	Blackhillsian	481.7	471.3	69944
1462802	occ			204144	Scolopodus krummi	species	394204		Scolopodus krummi	species	394203	Tulean	Blackhillsian	481.7	471.3	69944
1462803	occ			204144	Oepikodus communis	genus	33996	species not entered	Oepikodus	genus	33996	Tulean	Blackhillsian	481.7	471.3	69944
1462804	occ			204144	Drepanodus arcuatus	species	342739		Acodus similaris	species	346750	Tulean	Blackhillsian	481.7	471.3	69944
1463170	occ			204197	Paracordylodus gracilis	species	394202		Paracordylodus gracilis	species	394202	Blackhillsian		475.3	471.3	69944
1463171	occ			204197	Scolopodus cf. rex	species	393321		Scolopodus striatus	species	393320	Blackhillsian		475.3	471.3	69944
1463172	occ			204197	? Scolopodus krummi	species	394204		Scolopodus krummi	species	394203	Blackhillsian		475.3	471.3	69944
1463174	occ			204198	Periodon flabellum	genus	34020	species not entered	Periodon	genus	34020	Blackhillsian		475.3	471.3	69944
1463175	occ			204198	Oepikodus evae	genus	33996	species not entered	Oepikodus	genus	33996	Blackhillsian		475.3	471.3	69944
1463176	occ			204198	Bergstroemognathus extensus	genus	33862	species not entered	Bergstroemognathus	genus	33862	Blackhillsian		475.3	471.3	69944
1463177	occ			204198	Fahraeosodus marathonensis	species	394210	recombined as	Fahraeusodus marathonensis	species	394205	Blackhillsian		475.3	471.3	69944
1463178	occ			204198	? Scolopodus krummi	species	394204		Scolopodus krummi	species	394203	Blackhillsian		475.3	471.3	69944
1472455	occ			205659	Juanognathus sp.	genus	33954		Juanognathus	genus	33954	Floian		477.1	471.3	70468
1472456	occ			205659	Paroistodus cf. paralellus	genus	34014	species not entered	Paroistodus	genus	34014	Floian		477.1	471.3	70468
1472457	occ			205659	Paroistodus sp.	genus	34014		Paroistodus	genus	34014	Floian		477.1	471.3	70468
1472458	occ			205659	Drepanoistodus sp.	genus	33905		Drepanoistodus	genus	33905	Floian		477.1	471.3	70468
1506054	occ			210131	Erraticodon patu	species	421499		Erraticodon patu	species	421499	Floian	Dapingian	477.1	469.4	69785
1506055	occ			210131	Baltoniodus triangularis	genus	33859	species not entered	Baltoniodus	genus	33859	Floian	Dapingian	477.1	469.4	69785
1506056	occ			210131	Baltoniodus cf. triangularis	genus	33859	species not entered	Baltoniodus	genus	33859	Floian	Dapingian	477.1	469.4	69785
1506057	occ			210131	Trapezognathus diprion	species	419443		Trapezognathus diprion	species	419442	Floian	Dapingian	477.1	469.4	69785
1506058	occ			210131	Trapezognathus quadrangulum	species	393175		Trapezognathus quadrangulum	species	393175	Floian	Dapingian	477.1	469.4	69785
1506059	occ			210131	Drepanodus sp.	genus	33904		Drepanodus	genus	33904	Floian	Dapingian	477.1	469.4	69785
1506060	occ			210131	Drepanoistodus basiovalis	species	420820		Drepanoistodus basiovalis	species	420819	Floian	Dapingian	477.1	469.4	69785
1506061	occ			210131	Oistodus sp.	genus	33998		Oistodus	genus	33998	Floian	Dapingian	477.1	469.4	69785
1506062	occ			210131	? Triangulodus sp.	genus	393176		Triangulodus	genus	393176	Floian	Dapingian	477.1	469.4	69785
1506063	occ			210131	Drepanoistodus <sp. B>	genus	33905		Drepanoistodus	genus	33905	Floian	Dapingian	477.1	469.4	69785
1506289	occ			157159	Periodon adentata	genus	34020	species not entered	Periodon	genus	34020	Bendigonian		474.9	473.1	51519
1506290	occ			157159	Bergstroemognathus extensus	genus	33862	species not entered	Bergstroemognathus	genus	33862	Bendigonian		474.9	473.1	51519
1506291	occ			157159	Paroistodus parallelus	genus	34014	species not entered	Paroistodus	genus	34014	Bendigonian		474.9	473.1	51519
1506292	occ			157159	Acodus transitans	genus	85559	species not entered	Acodus	genus	85559	Bendigonian		474.9	473.1	51519
1506293	occ			157159	Jumudontus brevis	genus	33955	species not entered	Jumudontus	genus	33955	Bendigonian		474.9	473.1	51519
1506341	occ			157186	Bergstroemognathus extensus	genus	33862	species not entered	Bergstroemognathus	genus	33862	Bendigonian		474.9	473.1	51519
1506342	occ			157186	Paracordylodus gracilis	species	394202		Paracordylodus gracilis	species	394202	Bendigonian		474.9	473.1	51519
1506343	occ			157186	Serratognathus bilobatus	genus	34072	species not entered	Serratognathus	genus	34072	Bendigonian		474.9	473.1	51519
1506344	occ			157178	Bergstroemognathus extensus	genus	33862	species not entered	Bergstroemognathus	genus	33862	Bendigonian		474.9	473.1	72496
1506345	occ			157178	Jumudontus brevis	genus	33955	species not entered	Jumudontus	genus	33955	Bendigonian		474.9	473.1	72496
1506346	occ			157178	Paracordylodus gracilis	species	394202		Paracordylodus gracilis	species	394202	Bendigonian		474.9	473.1	72496
1506347	occ			157178	Baltoniodus minutus	genus	33859	species not entered	Baltoniodus	genus	33859	Bendigonian		474.9	473.1	72496
1509568	occ			210687	Ansella cf. jemtlandica	species	420307		Ansella jemtlandica	species	420306	Floian		477.1	471.3	72733
1509569	occ			210687	Drepanodus arcuatus	species	342739		Acodus similaris	species	346750	Floian		477.1	471.3	72733
1509570	occ			210687	Drepanoistodus basiovalis	species	420820		Drepanoistodus basiovalis	species	420819	Floian		477.1	471.3	72733
1509571	occ			210687	Drepanoistodus forceps	species	421498		Drepanoistodus forceps	species	421497	Floian		477.1	471.3	72733
1509572	occ			210687	Erraticodon patu	species	421499		Erraticodon patu	species	421499	Floian		477.1	471.3	72733
1509573	occ			210687	Gothodus costulatus	species	419440		Gothodus costulatus	species	419440	Floian		477.1	471.3	72733
1509574	occ			210687	Protopanderodus rectus	species	420822		Protopanderodus rectus	species	330392	Floian		477.1	471.3	72733
1509575	occ			210687	Trapezognathus diprion	species	419443		Trapezognathus diprion	species	419442	Floian		477.1	471.3	72733
1602817	occ			226639	Prioniodus honghuayuanensis	genus	34037	species not entered	Prioniodus	genus	34037	Floian		477.1	471.3	82226
1602818	occ			226639	Serratognathus diversus	genus	34072	species not entered	Serratognathus	genus	34072	Floian		477.1	471.3	82226
1602819	occ			226639	Paracordylodus gracilis	species	394202		Paracordylodus gracilis	species	394202	Floian		477.1	471.3	82226
1602820	occ			226639	Acodus triangularis	genus	85559	species not entered	Acodus	genus	85559	Floian		477.1	471.3	82226
1602821	occ			226639	Bergstroemognathus extensus	genus	33862	species not entered	Bergstroemognathus	genus	33862	Floian		477.1	471.3	82226
1602822	occ			226639	Rhipidognathus yichangensis	genus	34055	species not entered	Rhipidognathus	genus	34055	Floian		477.1	471.3	82226
1614728	occ			228436	Serratognathus bilobatus	genus	34072	species not entered	Serratognathus	genus	34072	Floian		477.1	471.3	83292
1614729	occ			228436	Scolopodus krummi	species	394204		Scolopodus krummi	species	394203	Floian		477.1	471.3	83292
1614730	occ			228436	Tropodus sweeti	species	394135		Tropodus sweeti	species	394134	Floian		477.1	471.3	83292
1614731	occ			228436	Scolopodus cf. rex	species	393321		Scolopodus striatus	species	393320	Floian		477.1	471.3	83292
1614732	occ			228436	Drepanoistodus sp.	genus	33905		Drepanoistodus	genus	33905	Floian		477.1	471.3	83292
1642544	occ			232903	Conodonta indet.	class	33816		Conodonta	class	33816	Floian		477.1	471.3	87095

## Sheet: Conodonta_gen_Ord-Dap
Data Provider	The Paleobiology Database
Data Source	The Paleobiology Database
Data License	Creative Commons CC0
License URL	https://creativecommons.org/publicdomain/zero/1.0/
Documentation URL	http://paleobiodb.org/data1.2/occs/list_doc.html
Data URL	http://paleobiodb.org/data1.2/occs/list.csv?datainfo&rowcount&base_name=Conodonta&max_ma=471.3&min_ma=469.4
Access Time	Tue 2025-09-30 08:50:03 GMT
Title	PBDB Data Service
Parameters:
	base_name	Conodonta
	min_ma	469.4
	max_ma	471.3
	timerule	major
	taxon_status	all
Elapsed Time	0.517
Records Found	556
Records Returned	556
Records:
occurrence_no	record_type	reid_no	flags	collection_no	identified_name	identified_rank	identified_no	difference	accepted_name	accepted_rank	accepted_no	early_interval	late_interval	max_ma	min_ma	reference_no
2766	occ			297	Oistodus sp.	genus	33998		Oistodus	genus	33998	Rangerian		471.3	470.3	25411
2767	occ			297	Periodon sp.	genus	34020		Periodon	genus	34020	Rangerian		471.3	470.3	25411
2768	occ			297	Drepanodus sp.	genus	33904		Drepanodus	genus	33904	Rangerian		471.3	470.3	25411
2770	occ			297	Scolopodus sp.	genus	34069		Scolopodus	genus	34069	Rangerian		471.3	470.3	25411
2772	occ			297	Acontiodus sp.	genus	330390	species not entered	Acodus	genus	85559	Rangerian		471.3	470.3	25411
2773	occ			297	Multioistodus sp.	genus	33982		Multioistodus	genus	33982	Rangerian		471.3	470.3	25411
241541	occ			9293	Acodus sp.	genus	85559		Acodus	genus	85559	Dapingian		471.3	469.4	678
241543	occ			9293	Drepanodistacodus sp.	genus	504972	species not entered	Acanthodistacodus	genus	504970	Dapingian		471.3	469.4	678
241544	occ			9293	Drepanodus sp.	genus	33904		Drepanodus	genus	33904	Dapingian		471.3	469.4	678
241545	occ			9293	Drepanoistodus sp.	genus	33905		Drepanoistodus	genus	33905	Dapingian		471.3	469.4	678
241547	occ			9293	Histiodella sp.	genus	33940		Histiodella	genus	33940	Dapingian		471.3	469.4	678
241549	occ			9293	Leptochirognathus sp.	genus	33964		Leptochirognathus	genus	33964	Dapingian		471.3	469.4	678
241550	occ			9293	Loxodus sp.	genus	33969		Loxodus	genus	33969	Dapingian		471.3	469.4	678
241551	occ			9293	Microzarkodina sp.	genus	33976		Microzarkodina	genus	33976	Dapingian		471.3	469.4	678
241553	occ			9293	Oistodus sp.	genus	33998		Oistodus	genus	33998	Dapingian		471.3	469.4	678
241556	occ			9293	Scolopodus sp.	genus	34069		Scolopodus	genus	34069	Dapingian		471.3	469.4	678
241558	occ			9293	Ulrichodina sp.	genus	34096		Ulrichodina	genus	34096	Dapingian		471.3	469.4	678
586063	occ			61779	Drepanoistodus forceps	species	421498		Drepanoistodus forceps	species	421497	Volkhov		471.3	469.1	17811
586064	occ			61779	Drepanoistodus cf. basiovalis	species	420820		Drepanoistodus basiovalis	species	420819	Volkhov		471.3	469.1	17811
586065	occ			61779	Scolopodus rex	species	393321		Scolopodus striatus	species	393320	Volkhov		471.3	469.1	17811
586066	occ			61779	Oistodus lanceolatus	species	346732		Oistodus lanceolatus	species	346732	Volkhov		471.3	469.1	17811
586067	occ			61779	Cornuodus longibasis	species	340384		Cornuodus longibasis	species	340383	Volkhov		471.3	469.1	17811
586068	occ			61779	Protopanderodus rectus	species	420822		Protopanderodus rectus	species	330392	Volkhov		471.3	469.1	17811
586069	occ			61779	Baltoniodus triangularis	genus	33859	species not entered	Baltoniodus	genus	33859	Volkhov		471.3	469.1	17811
586070	occ			61779	Periodon flabellum	genus	34020	species not entered	Periodon	genus	34020	Volkhov		471.3	469.1	17811
586075	occ			61780	Drepanoistodus forceps	species	421498		Drepanoistodus forceps	species	421497	Volkhov		471.3	469.1	17811
586076	occ			61780	Scolopodus rex	species	393321		Scolopodus striatus	species	393320	Volkhov		471.3	469.1	17811
586077	occ			61780	Cornuodus longibasis	species	340384		Cornuodus longibasis	species	340383	Volkhov		471.3	469.1	17811
586078	occ			61780	Protopanderodus rectus	species	420822		Protopanderodus rectus	species	330392	Volkhov		471.3	469.1	17811
586079	occ			61780	Periodon flabellum	genus	34020	species not entered	Periodon	genus	34020	Volkhov		471.3	469.1	17811
586080	occ			61781	Drepanoistodus forceps	species	421498		Drepanoistodus forceps	species	421497	Volkhov		471.3	469.1	17811
586081	occ			61781	Protopanderodus rectus	species	420822		Protopanderodus rectus	species	330392	Volkhov		471.3	469.1	17811
586082	occ			61781	Periodon flabellum	genus	34020	species not entered	Periodon	genus	34020	Volkhov		471.3	469.1	17811
586260	occ			61796	Drepanoistodus forceps	species	421498		Drepanoistodus forceps	species	421497	Volkhov		471.3	469.1	17811
586261	occ			61796	Scolopodus rex	species	393321		Scolopodus striatus	species	393320	Volkhov		471.3	469.1	17811
586262	occ			61796	Protopanderodus rectus	species	420822		Protopanderodus rectus	species	330392	Volkhov		471.3	469.1	17811
586263	occ			61796	Decoriconus peselephantis	genus	33895	species not entered	Decoriconus	genus	33895	Volkhov		471.3	469.1	17811
586264	occ			61796	Baltoniodus navis	genus	33859	species not entered	Baltoniodus	genus	33859	Volkhov		471.3	469.1	17811
586265	occ			61796	Drepanoistodus basiovalis	species	420820		Drepanoistodus basiovalis	species	420819	Volkhov		471.3	469.1	17811
586266	occ			61796	Microzarkodina flabellum	genus	33976	species not entered	Microzarkodina	genus	33976	Volkhov		471.3	469.1	17811
586271	occ			61797	Drepanoistodus forceps	species	421498		Drepanoistodus forceps	species	421497	Volkhov		471.3	469.1	17811
586272	occ			61797	Scolopodus rex	species	393321		Scolopodus striatus	species	393320	Volkhov		471.3	469.1	17811
586273	occ			61797	Cornuodus longibasis	species	340384		Cornuodus longibasis	species	340383	Volkhov		471.3	469.1	17811
586274	occ			61797	Protopanderodus rectus	species	420822		Protopanderodus rectus	species	330392	Volkhov		471.3	469.1	17811
586275	occ			61797	Baltoniodus navis	genus	33859	species not entered	Baltoniodus	genus	33859	Volkhov		471.3	469.1	17811
586276	occ			61797	Trapezognathus quadrangulum	species	393175		Trapezognathus quadrangulum	species	393175	Volkhov		471.3	469.1	17811
586277	occ			61797	Drepanoistodus basiovalis	species	420820		Drepanoistodus basiovalis	species	420819	Volkhov		471.3	469.1	17811
586278	occ			61797	Microzarkodina flabellum	genus	33976	species not entered	Microzarkodina	genus	33976	Volkhov		471.3	469.1	17811
586279	occ			61797	Paroistodus originalis	species	420026		Paroistodus originalis	species	420024	Volkhov		471.3	469.1	17811
586280	occ			61797	Triangulodus brevibasis	genus	393176	species not entered	Triangulodus	genus	393176	Volkhov		471.3	469.1	17811
586281	occ			61797	Scalpellodus latus	genus	34065	species not entered	Scalpellodus	genus	34065	Volkhov		471.3	469.1	17811
586285	occ			61798	Drepanoistodus forceps	species	421498		Drepanoistodus forceps	species	421497	Volkhov		471.3	469.1	17811
586286	occ			61798	Cornuodus longibasis	species	340384		Cornuodus longibasis	species	340383	Volkhov		471.3	469.1	17811
586287	occ			61798	Protopanderodus rectus	species	420822		Protopanderodus rectus	species	330392	Volkhov		471.3	469.1	17811
586288	occ			61798	Baltoniodus navis	genus	33859	species not entered	Baltoniodus	genus	33859	Volkhov		471.3	469.1	17811
586289	occ			61798	Trapezognathus quadrangulum	species	393175		Trapezognathus quadrangulum	species	393175	Volkhov		471.3	469.1	17811
586290	occ			61798	Semiacontiodus sp.	genus	34071		Semiacontiodus	genus	34071	Volkhov		471.3	469.1	17811
586291	occ			61798	Drepanoistodus basiovalis	species	420820		Drepanoistodus basiovalis	species	420819	Volkhov		471.3	469.1	17811
586292	occ			61798	Microzarkodina parva	genus	33976	species not entered	Microzarkodina	genus	33976	Volkhov		471.3	469.1	17811
586293	occ			61798	Paroistodus originalis	species	420026		Paroistodus originalis	species	420024	Volkhov		471.3	469.1	17811
586294	occ			61798	Triangulodus brevibasis	genus	393176	species not entered	Triangulodus	genus	393176	Volkhov		471.3	469.1	17811
586303	occ			61799	Drepanoistodus forceps	species	421498		Drepanoistodus forceps	species	421497	Volkhov		471.3	469.1	17811
586304	occ			61799	Protopanderodus rectus	species	420822		Protopanderodus rectus	species	330392	Volkhov		471.3	469.1	17811
586305	occ			61799	Decoriconus peselephantis	genus	33895	species not entered	Decoriconus	genus	33895	Volkhov		471.3	469.1	17811
586306	occ			61799	Periodon flabellum	genus	34020	species not entered	Periodon	genus	34020	Volkhov		471.3	469.1	17811
586307	occ			61799	Baltoniodus navis	genus	33859	species not entered	Baltoniodus	genus	33859	Volkhov		471.3	469.1	17811
586308	occ			61799	Trapezognathus quadrangulum	species	393175		Trapezognathus quadrangulum	species	393175	Volkhov		471.3	469.1	17811
586309	occ			61799	Drepanoistodus basiovalis	species	420820		Drepanoistodus basiovalis	species	420819	Volkhov		471.3	469.1	17811
586310	occ			61799	Microzarkodina flabellum	genus	33976	species not entered	Microzarkodina	genus	33976	Volkhov		471.3	469.1	17811
586311	occ			61799	Triangulodus brevibasis	genus	393176	species not entered	Triangulodus	genus	393176	Volkhov		471.3	469.1	17811
586318	occ			61800	Drepanoistodus forceps	species	421498		Drepanoistodus forceps	species	421497	Volkhov		471.3	469.1	17811
586319	occ			61800	Protopanderodus rectus	species	420822		Protopanderodus rectus	species	330392	Volkhov		471.3	469.1	17811
586320	occ			61800	Baltoniodus navis	genus	33859	species not entered	Baltoniodus	genus	33859	Volkhov		471.3	469.1	17811
586321	occ			61800	Semiacontiodus sp.	genus	34071		Semiacontiodus	genus	34071	Volkhov		471.3	469.1	17811
586322	occ			61800	Drepanoistodus basiovalis	species	420820		Drepanoistodus basiovalis	species	420819	Volkhov		471.3	469.1	17811
586323	occ			61800	Microzarkodina flabellum	genus	33976	species not entered	Microzarkodina	genus	33976	Volkhov		471.3	469.1	17811
586324	occ			61800	Paroistodus originalis	species	420026		Paroistodus originalis	species	420024	Volkhov		471.3	469.1	17811
586329	occ			61801	Drepanoistodus forceps	species	421498		Drepanoistodus forceps	species	421497	Volkhov		471.3	469.1	17811
586330	occ			61801	Protopanderodus rectus	species	420822		Protopanderodus rectus	species	330392	Volkhov		471.3	469.1	17811
586331	occ			61801	Baltoniodus navis	genus	33859	species not entered	Baltoniodus	genus	33859	Volkhov		471.3	469.1	17811
586332	occ			61801	Drepanoistodus basiovalis	species	420820		Drepanoistodus basiovalis	species	420819	Volkhov		471.3	469.1	17811
586333	occ			61801	Microzarkodina flabellum	genus	33976	species not entered	Microzarkodina	genus	33976	Volkhov		471.3	469.1	17811
586334	occ			61801	Paroistodus originalis	species	420026		Paroistodus originalis	species	420024	Volkhov		471.3	469.1	17811
586335	occ			61801	Triangulodus brevibasis	genus	393176	species not entered	Triangulodus	genus	393176	Volkhov		471.3	469.1	17811
586343	occ			61802	Drepanoistodus forceps	species	421498		Drepanoistodus forceps	species	421497	Volkhov		471.3	469.1	17811
586344	occ			61802	Decoriconus peselephantis	genus	33895	species not entered	Decoriconus	genus	33895	Volkhov		471.3	469.1	17811
586345	occ			61802	Periodon flabellum	genus	34020	species not entered	Periodon	genus	34020	Volkhov		471.3	469.1	17811
586346	occ			61802	Baltoniodus navis	genus	33859	species not entered	Baltoniodus	genus	33859	Volkhov		471.3	469.1	17811
586347	occ			61802	Drepanoistodus basiovalis	species	420820		Drepanoistodus basiovalis	species	420819	Volkhov		471.3	469.1	17811
586348	occ			61802	Microzarkodina flabellum	genus	33976	species not entered	Microzarkodina	genus	33976	Volkhov		471.3	469.1	17811
586349	occ			61802	Paroistodus originalis	species	420026		Paroistodus originalis	species	420024	Volkhov		471.3	469.1	17811
586350	occ			61802	Triangulodus brevibasis	genus	393176	species not entered	Triangulodus	genus	393176	Volkhov		471.3	469.1	17811
586355	occ			61803	Drepanoistodus forceps	species	421498		Drepanoistodus forceps	species	421497	Volkhov		471.3	469.1	17811
586356	occ			61803	Protopanderodus rectus	species	420822		Protopanderodus rectus	species	330392	Volkhov		471.3	469.1	17811
586357	occ			61803	Baltoniodus navis	genus	33859	species not entered	Baltoniodus	genus	33859	Volkhov		471.3	469.1	17811
586358	occ			61803	Drepanoistodus basiovalis	species	420820		Drepanoistodus basiovalis	species	420819	Volkhov		471.3	469.1	17811
586359	occ			61803	Microzarkodina flabellum	genus	33976	species not entered	Microzarkodina	genus	33976	Volkhov		471.3	469.1	17811
586360	occ			61803	Paroistodus originalis	species	420026		Paroistodus originalis	species	420024	Volkhov		471.3	469.1	17811
586361	occ			61803	Triangulodus brevibasis	genus	393176	species not entered	Triangulodus	genus	393176	Volkhov		471.3	469.1	17811
586362	occ			61803	Scalpellodus latus	genus	34065	species not entered	Scalpellodus	genus	34065	Volkhov		471.3	469.1	17811
748004	occ			80068	Conodonta indet.	class	33816		Conodonta	class	33816	Rangerian		471.3	470.3	25409
896460	occ			99481	Microzarkodina parva	genus	33976	species not entered	Microzarkodina	genus	33976	Volkhov		471.3	469.1	34211
896461	occ			99481	Prionodus (Baltoniodus) prevariabilis	genus	33859	species not entered	Baltoniodus	genus	33859	Volkhov		471.3	469.1	34211
896462	occ			99481	Paroistodus originalis	species	420026		Paroistodus originalis	species	420024	Volkhov		471.3	469.1	34211
896463	occ			99481	Drepanoistodus cf. venustus	species	421140		Drepanoistodus venustus	species	421139	Volkhov		471.3	469.1	34211
896464	occ			99481	Drepanoistodus basiovalis	species	420820		Drepanoistodus basiovalis	species	420819	Volkhov		471.3	469.1	34211
896465	occ			99481	Protopanderodus cf. rectus	species	420822		Protopanderodus rectus	species	330392	Volkhov		471.3	469.1	34211
896466	occ			99481	Semiacontiodus corniformis	genus	34071	species not entered	Semiacontiodus	genus	34071	Volkhov		471.3	469.1	34211
896467	occ			99481	Drepanodus arcuatus	species	342739		Acodus similaris	species	346750	Volkhov		471.3	469.1	34211
896468	occ			99481	Scalpellodus latus	genus	34065	species not entered	Scalpellodus	genus	34065	Volkhov		471.3	469.1	34211
896469	occ			99481	Cornuodus longibasis	species	340384		Cornuodus longibasis	species	340383	Volkhov		471.3	469.1	34211
976505	occ			116505	Trapezognathus sp.	genus	393174		Trapezognathus	genus	393174	Dapingian		471.3	469.4	37529
976506	occ			116505	Gothodus costatus	species	419441	misspelling of	Gothodus costulatus	species	419440	Dapingian		471.3	469.4	37529
976507	occ			116505	Baltoniodus navis	genus	33859	species not entered	Baltoniodus	genus	33859	Dapingian		471.3	469.4	37529
976512	occ			116506	Oistodus lanceolatus	species	346732		Oistodus lanceolatus	species	346732	Dapingian		471.3	469.4	37529
976513	occ			116506	Bergstroemognathus extensus	genus	33862	species not entered	Bergstroemognathus	genus	33862	Dapingian		471.3	469.4	37529
976516	occ			116507	Bergstroemognathus sp.	genus	33862		Bergstroemognathus	genus	33862	Dapingian		471.3	469.4	37529
976517	occ			116507	Periodon flabellum	genus	34020	species not entered	Periodon	genus	34020	Dapingian		471.3	469.4	37529
976518	occ			116507	Trapezognathus quadrangulum	species	393175		Trapezognathus quadrangulum	species	393175	Dapingian		471.3	469.4	37529
1210190	occ			157090	Triangulodus brevibasis	genus	393176	species not entered	Triangulodus	genus	393176	Volkhov		471.3	469.1	67696
1210191	occ			157090	Paroistodus originalis	species	420026		Paroistodus originalis	species	420024	Volkhov		471.3	469.1	67696
1210192	occ			157090	Microzarkodina flabellum	genus	33976	species not entered	Microzarkodina	genus	33976	Volkhov		471.3	469.1	67696
1458674	occ			203618	Drepanoistodus basiovalis	species	420820		Drepanoistodus basiovalis	species	420819	Volkhov		471.3	469.1	69784
1458675	occ			203618	Drepanodus arcuatus	species	342739		Acodus similaris	species	346750	Volkhov		471.3	469.1	69784
1458676	occ			203618	Cornuodus longibasis	species	340384		Cornuodus longibasis	species	340383	Volkhov		471.3	469.1	69784
1458677	occ			203618	Paroistodus originalis	species	420026		Paroistodus originalis	species	420024	Volkhov		471.3	469.1	69784
1458678	occ			203618	Baltoniodus navis	genus	33859	species not entered	Baltoniodus	genus	33859	Volkhov		471.3	469.1	69784
1458679	occ			203618	Trapezognathus quadrangulum	species	393175		Trapezognathus quadrangulum	species	393175	Volkhov		471.3	469.1	69784
1458680	occ			203618	Protopanderodus rectus	species	420822		Protopanderodus rectus	species	330392	Volkhov		471.3	469.1	69784
1458681	occ			203618	Decoriconus mercurius	genus	33895	species not entered	Decoriconus	genus	33895	Volkhov		471.3	469.1	69784
1458682	occ			203618	Scalpellodus latus	genus	34065	species not entered	Scalpellodus	genus	34065	Volkhov		471.3	469.1	69784
1458683	occ			203618	Triangulodus brevibasis	genus	393176	species not entered	Triangulodus	genus	393176	Volkhov		471.3	469.1	69784
1458684	occ			203618	Microzarkodina parva	genus	33976	species not entered	Microzarkodina	genus	33976	Volkhov		471.3	469.1	69784
1458685	occ			203618	Drepanoistodus aff. basiovalis	species	420820		Drepanoistodus basiovalis	species	420819	Volkhov		471.3	469.1	69784
1458686	occ			203618	Semiacontiodus cornuformis	species	420813		Semiacontiodus cornuformis	species	420812	Volkhov		471.3	469.1	69784
1458687	occ			203618	Baltoniodus norrlandicus	genus	33859	species not entered	Baltoniodus	genus	33859	Volkhov		471.3	469.1	69784
1458688	occ			203619	Drepanoistodus basiovalis	species	420820		Drepanoistodus basiovalis	species	420819	Volkhov		471.3	469.1	69784
1458689	occ			203619	Drepanodus arcuatus	species	342739		Acodus similaris	species	346750	Volkhov		471.3	469.1	69784
1458690	occ			203619	Baltoniodus naviss	genus	33859	species not entered	Baltoniodus	genus	33859	Volkhov		471.3	469.1	69784
1458691	occ			203619	Trapezognathus quadrangulum	species	393175		Trapezognathus quadrangulum	species	393175	Volkhov		471.3	469.1	69784
1458692	occ			203619	Protopanderodus rectus	species	420822		Protopanderodus rectus	species	330392	Volkhov		471.3	469.1	69784
1458693	occ			203619	Decoriconus mercurius	genus	33895	species not entered	Decoriconus	genus	33895	Volkhov		471.3	469.1	69784
1458694	occ			203619	Scalpellodus latus	genus	34065	species not entered	Scalpellodus	genus	34065	Volkhov		471.3	469.1	69784
1458695	occ			203619	Triangulodus brevibasis	genus	393176	species not entered	Triangulodus	genus	393176	Volkhov		471.3	469.1	69784
1458696	occ			203619	Microzarkodina parva	genus	33976	species not entered	Microzarkodina	genus	33976	Volkhov		471.3	469.1	69784
1458697	occ			203619	Drepanoistodus aff. basiovalis	species	420820		Drepanoistodus basiovalis	species	420819	Volkhov		471.3	469.1	69784
1458698	occ			203619	Semiacontiodus cornuformis	species	420813		Semiacontiodus cornuformis	species	420812	Volkhov		471.3	469.1	69784
1458699	occ			203619	Protopanderodus calceatus	species	420815		Protopanderodus calceatus	species	420815	Volkhov		471.3	469.1	69784
1458700	occ			203619	Baltoniodus norrlandicus	genus	33859	species not entered	Baltoniodus	genus	33859	Volkhov		471.3	469.1	69784
1458701	occ			203620	Drepanoistodus basiovalis	species	420820		Drepanoistodus basiovalis	species	420819	Volkhov		471.3	469.1	69784
1458702	occ			203620	Drepanodus arcuatus	species	342739		Acodus similaris	species	346750	Volkhov		471.3	469.1	69784
1458703	occ			203620	Scolopodus rex	species	393321		Scolopodus striatus	species	393320	Volkhov		471.3	469.1	69784
1458704	occ			203620	Paroistodus originalis	species	420026		Paroistodus originalis	species	420024	Volkhov		471.3	469.1	69784
1458705	occ			203620	Baltoniodus navis	genus	33859	species not entered	Baltoniodus	genus	33859	Volkhov		471.3	469.1	69784
1458706	occ			203620	Trapezognathus quadrangulum	species	393175		Trapezognathus quadrangulum	species	393175	Volkhov		471.3	469.1	69784
1458707	occ			203620	Protopanderodus rectus	species	420822		Protopanderodus rectus	species	330392	Volkhov		471.3	469.1	69784
1458708	occ			203620	Decoriconus mercurius	genus	33895	species not entered	Decoriconus	genus	33895	Volkhov		471.3	469.1	69784
1458709	occ			203620	Scalpellodus latus	genus	34065	species not entered	Scalpellodus	genus	34065	Volkhov		471.3	469.1	69784
1458710	occ			203620	Triangulodus brevibasis	genus	393176	species not entered	Triangulodus	genus	393176	Volkhov		471.3	469.1	69784
1458711	occ			203620	Microzarkodina parva	genus	33976	species not entered	Microzarkodina	genus	33976	Volkhov		471.3	469.1	69784
1458712	occ			203620	Drepanoistodus aff. basiovalis	species	420820		Drepanoistodus basiovalis	species	420819	Volkhov		471.3	469.1	69784
1458713	occ			203620	Semiacontiodus cornuformis	species	420813		Semiacontiodus cornuformis	species	420812	Volkhov		471.3	469.1	69784
1458714	occ			203620	Protopanderodus calceatus	species	420815		Protopanderodus calceatus	species	420815	Volkhov		471.3	469.1	69784
1458715	occ			203621	Semiacontiodus cornuformis	species	420813		Semiacontiodus cornuformis	species	420812	Volkhov		471.3	469.1	69784
1458716	occ			203621	Protopanderodus rectus	species	420822		Protopanderodus rectus	species	330392	Volkhov		471.3	469.1	69784
1458717	occ			203621	Paroistodus originalis	species	420026		Paroistodus originalis	species	420024	Volkhov		471.3	469.1	69784
1458718	occ			203621	Microzarkodina parva	genus	33976	species not entered	Microzarkodina	genus	33976	Volkhov		471.3	469.1	69784
1458719	occ			203621	Baltoniodus navis	genus	33859	species not entered	Baltoniodus	genus	33859	Volkhov		471.3	469.1	69784
1458720	occ			203621	Trapezognathus quadrangulum	species	393175		Trapezognathus quadrangulum	species	393175	Volkhov		471.3	469.1	69784
1458721	occ			203621	Decoriconus mercurius	genus	33895	species not entered	Decoriconus	genus	33895	Volkhov		471.3	469.1	69784
1458722	occ			203621	Scolopodus rex	species	393321		Scolopodus striatus	species	393320	Volkhov		471.3	469.1	69784
1458723	occ			203621	Scalpellodus latus	genus	34065	species not entered	Scalpellodus	genus	34065	Volkhov		471.3	469.1	69784
1458724	occ			203621	Drepanodus arcuatus	species	342739		Acodus similaris	species	346750	Volkhov		471.3	469.1	69784
1458725	occ			203621	Drepanoistodus basiovalis	species	420820		Drepanoistodus basiovalis	species	420819	Volkhov		471.3	469.1	69784
1458726	occ			203621	Drepanoistodus aff. basiovalis	species	420820		Drepanoistodus basiovalis	species	420819	Volkhov		471.3	469.1	69784
1458727	occ			203621	Triangulodus brevibasis	genus	393176	species not entered	Triangulodus	genus	393176	Volkhov		471.3	469.1	69784
1458728	occ			203621	Cornuodus longibasis	species	340384		Cornuodus longibasis	species	340383	Volkhov		471.3	469.1	69784
1458729	occ			203622	Paroistodus originalis	species	420026		Paroistodus originalis	species	420024	Volkhov		471.3	469.1	69784
1458730	occ			203622	Microzarkodina parva	genus	33976	species not entered	Microzarkodina	genus	33976	Volkhov		471.3	469.1	69784
1458731	occ			203622	Baltoniodus navis	genus	33859	species not entered	Baltoniodus	genus	33859	Volkhov		471.3	469.1	69784
1458732	occ			203622	Trapezognathus quadrangulum	species	393175		Trapezognathus quadrangulum	species	393175	Volkhov		471.3	469.1	69784
1458733	occ			203622	Scalpellodus latus	genus	34065	species not entered	Scalpellodus	genus	34065	Volkhov		471.3	469.1	69784
1458734	occ			203622	Drepanodus arcuatus	species	342739		Acodus similaris	species	346750	Volkhov		471.3	469.1	69784
1458735	occ			203622	Drepanoistodus basiovalis	species	420820		Drepanoistodus basiovalis	species	420819	Volkhov		471.3	469.1	69784
1458736	occ			203622	Drepanoistodus aff. basiovalis	species	420820		Drepanoistodus basiovalis	species	420819	Volkhov		471.3	469.1	69784
1458737	occ			203622	Triangulodus brevibasis	genus	393176	species not entered	Triangulodus	genus	393176	Volkhov		471.3	469.1	69784
1458910	occ			203634	Drepanodus arcuatus	species	342739		Acodus similaris	species	346750	Volkhov		471.3	469.1	69784
1458911	occ			203634	Scolopodus rex	species	393321		Scolopodus striatus	species	393320	Volkhov		471.3	469.1	69784
1458912	occ			203634	Cornuodus longibasis	species	340384		Cornuodus longibasis	species	340383	Volkhov		471.3	469.1	69784
1458913	occ			203634	Paroistodus originalis	species	420026		Paroistodus originalis	species	420024	Volkhov		471.3	469.1	69784
1458914	occ			203634	Baltoniodus navis	genus	33859	species not entered	Baltoniodus	genus	33859	Volkhov		471.3	469.1	69784
1458915	occ			203634	Trapezognathus quadrangulum	species	393175		Trapezognathus quadrangulum	species	393175	Volkhov		471.3	469.1	69784
1458916	occ			203634	Protopanderodus rectus	species	420822		Protopanderodus rectus	species	330392	Volkhov		471.3	469.1	69784
1458917	occ			203634	Decoriconus mercurius	genus	33895	species not entered	Decoriconus	genus	33895	Volkhov		471.3	469.1	69784
1458918	occ			203634	Scalpellodus latus	genus	34065	species not entered	Scalpellodus	genus	34065	Volkhov		471.3	469.1	69784
1458919	occ			203634	Triangulodus brevibasis	genus	393176	species not entered	Triangulodus	genus	393176	Volkhov		471.3	469.1	69784
1458920	occ			203634	Semiacontiodus <sp. A>	genus	34071		Semiacontiodus	genus	34071	Volkhov		471.3	469.1	69784
1458921	occ			203634	Drepanoistodus basiovalis	species	420820		Drepanoistodus basiovalis	species	420819	Volkhov		471.3	469.1	69784
1458922	occ			203634	Microzarkodina parva	genus	33976	species not entered	Microzarkodina	genus	33976	Volkhov		471.3	469.1	69784
1458923	occ			203635	Cornuodus longibasis	species	340384		Cornuodus longibasis	species	340383	Volkhov		471.3	469.1	69784
1458924	occ			203635	Paroistodus originalis	species	420026		Paroistodus originalis	species	420024	Volkhov		471.3	469.1	69784
1458925	occ			203635	Baltoniodus navis	genus	33859	species not entered	Baltoniodus	genus	33859	Volkhov		471.3	469.1	69784
1458926	occ			203635	Trapezognathus quadrangulum	species	393175		Trapezognathus quadrangulum	species	393175	Volkhov		471.3	469.1	69784
1458927	occ			203635	Protopanderodus rectus	species	420822		Protopanderodus rectus	species	330392	Volkhov		471.3	469.1	69784
1458928	occ			203635	Decoriconus mercurius	genus	33895	species not entered	Decoriconus	genus	33895	Volkhov		471.3	469.1	69784
1458929	occ			203635	Scalpellodus latus	genus	34065	species not entered	Scalpellodus	genus	34065	Volkhov		471.3	469.1	69784
1458930	occ			203635	Triangulodus brevibasis	genus	393176	species not entered	Triangulodus	genus	393176	Volkhov		471.3	469.1	69784
1458931	occ			203635	Semiacontiodus <sp. A>	genus	34071		Semiacontiodus	genus	34071	Volkhov		471.3	469.1	69784
1458932	occ			203635	Drepanoistodus basiovalis	species	420820		Drepanoistodus basiovalis	species	420819	Volkhov		471.3	469.1	69784
1458933	occ			203635	Microzarkodina parva	genus	33976	species not entered	Microzarkodina	genus	33976	Volkhov		471.3	469.1	69784
1458934	occ			203636	Drepanodus arcuatus	species	342739		Acodus similaris	species	346750	Volkhov		471.3	469.1	69784
1458935	occ			203636	Drepanoistodus forceps	species	421498		Drepanoistodus forceps	species	421497	Volkhov		471.3	469.1	69784
1458936	occ			203636	Scolopodus rex	species	393321		Scolopodus striatus	species	393320	Volkhov		471.3	469.1	69784
1458937	occ			203636	Semiacontiodus spp.	genus	34071		Semiacontiodus	genus	34071	Volkhov		471.3	469.1	69784
1458938	occ			203636	Periodon flabellum	genus	34020	species not entered	Periodon	genus	34020	Volkhov		471.3	469.1	69784
1458939	occ			203636	Cornuodus longibasis	species	340384		Cornuodus longibasis	species	340383	Volkhov		471.3	469.1	69784
1458940	occ			203636	Paroistodus originalis	species	420026		Paroistodus originalis	species	420024	Volkhov		471.3	469.1	69784
1458941	occ			203636	Baltoniodus navis	genus	33859	species not entered	Baltoniodus	genus	33859	Volkhov		471.3	469.1	69784
1458942	occ			203636	Microzarkodina flabellum	genus	33976	species not entered	Microzarkodina	genus	33976	Volkhov		471.3	469.1	69784
1458943	occ			203636	Trapezognathus quadrangulum	species	393175		Trapezognathus quadrangulum	species	393175	Volkhov		471.3	469.1	69784
1458944	occ			203636	Protopanderodus rectus	species	420822		Protopanderodus rectus	species	330392	Volkhov		471.3	469.1	69784
1458945	occ			203636	Decoriconus mercurius	genus	33895	species not entered	Decoriconus	genus	33895	Volkhov		471.3	469.1	69784
1458946	occ			203636	Scalpellodus latus	genus	34065	species not entered	Scalpellodus	genus	34065	Volkhov		471.3	469.1	69784
1458947	occ			203636	Triangulodus brevibasis	genus	393176	species not entered	Triangulodus	genus	393176	Volkhov		471.3	469.1	69784
1458948	occ			203636	Semiacontiodus <sp. A>	genus	34071		Semiacontiodus	genus	34071	Volkhov		471.3	469.1	69784
1458949	occ			203636	Drepanoistodus basiovalis	species	420820		Drepanoistodus basiovalis	species	420819	Volkhov		471.3	469.1	69784
1458950	occ			203637	Drepanoistodus forceps	species	421498		Drepanoistodus forceps	species	421497	Volkhov		471.3	469.1	69784
1458951	occ			203637	Scolopodus rex	species	393321		Scolopodus striatus	species	393320	Volkhov		471.3	469.1	69784
1458952	occ			203637	Cornuodus longibasis	species	340384		Cornuodus longibasis	species	340383	Volkhov		471.3	469.1	69784
1458953	occ			203637	Baltoniodus navis	genus	33859	species not entered	Baltoniodus	genus	33859	Volkhov		471.3	469.1	69784
1458954	occ			203637	Microzarkodina flabellum	genus	33976	species not entered	Microzarkodina	genus	33976	Volkhov		471.3	469.1	69784
1458955	occ			203637	Trapezognathus quadrangulum	species	393175		Trapezognathus quadrangulum	species	393175	Volkhov		471.3	469.1	69784
1458956	occ			203637	Protopanderodus rectus	species	420822		Protopanderodus rectus	species	330392	Volkhov		471.3	469.1	69784
1458957	occ			203637	Decoriconus mercurius	genus	33895	species not entered	Decoriconus	genus	33895	Volkhov		471.3	469.1	69784
1458958	occ			203637	Scalpellodus latus	genus	34065	species not entered	Scalpellodus	genus	34065	Volkhov		471.3	469.1	69784
1458959	occ			203637	Drepanoistodus cf. basiovalis	species	420820		Drepanoistodus basiovalis	species	420819	Volkhov		471.3	469.1	69784
1458960	occ			203637	Triangulodus brevibasis	genus	393176	species not entered	Triangulodus	genus	393176	Volkhov		471.3	469.1	69784
1458961	occ			203637	Semiacontiodus <sp. A>	genus	34071		Semiacontiodus	genus	34071	Volkhov		471.3	469.1	69784
1458962	occ			203638	Drepanoistodus forceps	species	421498		Drepanoistodus forceps	species	421497	Volkhov		471.3	469.1	69784
1458963	occ			203638	Scolopodus rex	species	393321		Scolopodus striatus	species	393320	Volkhov		471.3	469.1	69784
1458964	occ			203638	Cornuodus longibasis	species	340384		Cornuodus longibasis	species	340383	Volkhov		471.3	469.1	69784
1458965	occ			203638	Baltoniodus navis	genus	33859	species not entered	Baltoniodus	genus	33859	Volkhov		471.3	469.1	69784
1458966	occ			203638	Microzarkodina flabellum	genus	33976	species not entered	Microzarkodina	genus	33976	Volkhov		471.3	469.1	69784
1458967	occ			203638	Trapezognathus quadrangulum	species	393175		Trapezognathus quadrangulum	species	393175	Volkhov		471.3	469.1	69784
1458968	occ			203638	Protopanderodus rectus	species	420822		Protopanderodus rectus	species	330392	Volkhov		471.3	469.1	69784
1458969	occ			203638	Decoriconus mercurius	genus	33895	species not entered	Decoriconus	genus	33895	Volkhov		471.3	469.1	69784
1458970	occ			203638	Scalpellodus latus	genus	34065	species not entered	Scalpellodus	genus	34065	Volkhov		471.3	469.1	69784
1458971	occ			203638	Drepanoistodus cf. basiovalis	species	420820		Drepanoistodus basiovalis	species	420819	Volkhov		471.3	469.1	69784
1458972	occ			203638	Triangulodus brevibasis	genus	393176	species not entered	Triangulodus	genus	393176	Volkhov		471.3	469.1	69784
1458973	occ			203638	Semiacontiodus <sp. A>	genus	34071		Semiacontiodus	genus	34071	Volkhov		471.3	469.1	69784
1458974	occ			203639	Drepanodus arcuatus	species	342739		Acodus similaris	species	346750	Volkhov		471.3	469.1	69784
1458975	occ			203639	Drepanoistodus forceps	species	421498		Drepanoistodus forceps	species	421497	Volkhov		471.3	469.1	69784
1458976	occ			203639	Scolopodus rex	species	393321		Scolopodus striatus	species	393320	Volkhov		471.3	469.1	69784
1458977	occ			203639	Oistodus lanceolatus	species	346732		Oistodus lanceolatus	species	346732	Volkhov		471.3	469.1	69784
1458978	occ			203639	Cornuodus longibasis	species	340384		Cornuodus longibasis	species	340383	Volkhov		471.3	469.1	69784
1458979	occ			203639	Paroistodus originalis	species	420026		Paroistodus originalis	species	420024	Volkhov		471.3	469.1	69784
1458980	occ			203639	Baltoniodus navis	genus	33859	species not entered	Baltoniodus	genus	33859	Volkhov		471.3	469.1	69784
1458981	occ			203639	Microzarkodina flabellum	genus	33976	species not entered	Microzarkodina	genus	33976	Volkhov		471.3	469.1	69784
1458982	occ			203639	Trapezognathus quadrangulum	species	393175		Trapezognathus quadrangulum	species	393175	Volkhov		471.3	469.1	69784
1458983	occ			203639	Protopanderodus rectus	species	420822		Protopanderodus rectus	species	330392	Volkhov		471.3	469.1	69784
1458984	occ			203639	Decoriconus mercurius	genus	33895	species not entered	Decoriconus	genus	33895	Volkhov		471.3	469.1	69784
1458985	occ			203639	Scalpellodus latus	genus	34065	species not entered	Scalpellodus	genus	34065	Volkhov		471.3	469.1	69784
1459110	occ			203653	Drepanoistodus cf. basiovalis	species	420820		Drepanoistodus basiovalis	species	420819	Volkhov		471.3	469.1	69792
1459111	occ			203653	Paroistodus originalis	species	420026		Paroistodus originalis	species	420024	Volkhov		471.3	469.1	69792
1459112	occ			203653	Protopanderodus rectus	species	420822		Protopanderodus rectus	species	330392	Volkhov		471.3	469.1	69792
1459113	occ			203653	Drepanodus <sp. 1>	genus	33904		Drepanodus	genus	33904	Volkhov		471.3	469.1	69792
1459114	occ			203653	Scalpellodus latus	genus	34065	species not entered	Scalpellodus	genus	34065	Volkhov		471.3	469.1	69792
1459115	occ			203653	Baltoniodus norrlandicus	genus	33859	species not entered	Baltoniodus	genus	33859	Volkhov		471.3	469.1	69792
1459116	occ			203653	Protopanderodus longipulcher	genus	34041	species not entered	Protopanderodus	genus	34041	Volkhov		471.3	469.1	69792
1459117	occ			203653	? Baltoniodus bohemicus	genus	33859	species not entered	Baltoniodus	genus	33859	Volkhov		471.3	469.1	69792
1459118	occ			203653	Microzarkodina flabellum	genus	33976	species not entered	Microzarkodina	genus	33976	Volkhov		471.3	469.1	69792
1459119	occ			203653	Triangulodus spp.	genus	393176		Triangulodus	genus	393176	Volkhov		471.3	469.1	69792
1459120	occ			203653	Baltoniodus sp.	genus	33859		Baltoniodus	genus	33859	Volkhov		471.3	469.1	69792
1459121	occ			203653	Microzarkodina parva	genus	33976	species not entered	Microzarkodina	genus	33976	Volkhov		471.3	469.1	69792
1459122	occ			203653	Lenodus antivariabilis	genus	33963	species not entered	Lenodus	genus	33963	Volkhov		471.3	469.1	69792
1459123	occ			203653	Scalpellodus gracilis	species	420817		Scalpellodus gracilis	species	420816	Volkhov		471.3	469.1	69792
1459124	occ			203654	Protopanderodus rectus	species	420822		Protopanderodus rectus	species	330392	Volkhov		471.3	469.1	69792
1459125	occ			203654	Drepanodus <sp. 1>	genus	33904		Drepanodus	genus	33904	Volkhov		471.3	469.1	69792
1459126	occ			203654	Baltoniodus norrlandicus	genus	33859	species not entered	Baltoniodus	genus	33859	Volkhov		471.3	469.1	69792
1459127	occ			203654	Microzarkodina flabellum	genus	33976	species not entered	Microzarkodina	genus	33976	Volkhov		471.3	469.1	69792
1459128	occ			203654	Triangulodus spp.	genus	393176		Triangulodus	genus	393176	Volkhov		471.3	469.1	69792
1459129	occ			203654	Baltoniodus sp.	genus	33859		Baltoniodus	genus	33859	Volkhov		471.3	469.1	69792
1459130	occ			203654	Microzarkodina parva	genus	33976	species not entered	Microzarkodina	genus	33976	Volkhov		471.3	469.1	69792
1459131	occ			203654	Lenodus antivariabilis	genus	33963	species not entered	Lenodus	genus	33963	Volkhov		471.3	469.1	69792
1459132	occ			203654	Scalpellodus gracilis	species	420817		Scalpellodus gracilis	species	420816	Volkhov		471.3	469.1	69792
1459133	occ			203654	Microzarkodina aff. flabellum	genus	33976	species not entered	Microzarkodina	genus	33976	Volkhov		471.3	469.1	69792
1459134	occ			203654	Drepanoistodus basiovalis	species	420820		Drepanoistodus basiovalis	species	420819	Volkhov		471.3	469.1	69792
1459135	occ			203654	Periodon spp.	genus	34020		Periodon	genus	34020	Volkhov		471.3	469.1	69792
1459248	occ			203673	Protopanderodus gradatus	genus	34041	species not entered	Protopanderodus	genus	34041	Dapingian		471.3	469.4	69795
1459249	occ			203673	Periodon flabellum	genus	34020	species not entered	Periodon	genus	34020	Dapingian		471.3	469.4	69795
1459250	occ			203673	Cornuodus longibasis	species	340384		Cornuodus longibasis	species	340383	Dapingian		471.3	469.4	69795
1459251	occ			203673	Protopanderodus aff. cooperi	genus	34041	species not entered	Protopanderodus	genus	34041	Dapingian		471.3	469.4	69795
1459252	occ			203673	Baltoniodus navis	genus	33859	species not entered	Baltoniodus	genus	33859	Dapingian		471.3	469.4	69795
1459253	occ			203673	Baltoniodus norrlandicus	genus	33859	species not entered	Baltoniodus	genus	33859	Dapingian		471.3	469.4	69795
1459254	occ			203674	Protopanderodus gradatus	genus	34041	species not entered	Protopanderodus	genus	34041	Dapingian		471.3	469.4	69795
1459255	occ			203674	Drepanoistodus cf. basiovalis	species	420820		Drepanoistodus basiovalis	species	420819	Dapingian		471.3	469.4	69795
1459256	occ			203674	Periodon flabellum	genus	34020	species not entered	Periodon	genus	34020	Dapingian		471.3	469.4	69795
1459257	occ			203674	Costiconus ethingtoni	species	393171		Costiconus ethingtoni	species	393169	Dapingian		471.3	469.4	69795
1459258	occ			203674	Protopanderodus aff. cooperi	genus	34041	species not entered	Protopanderodus	genus	34041	Dapingian		471.3	469.4	69795
1459259	occ			203674	Baltoniodus navis	genus	33859	species not entered	Baltoniodus	genus	33859	Dapingian		471.3	469.4	69795
1459260	occ			203674	Spinodus aff. spinatus	genus	34075	species not entered	Spinodus	genus	34075	Dapingian		471.3	469.4	69795
1459261	occ			203674	Baltoniodus norrlandicus	genus	33859	species not entered	Baltoniodus	genus	33859	Dapingian		471.3	469.4	69795
1459262	occ			203675	Drepanodus perlongus	genus	33904	species not entered	Drepanodus	genus	33904	Dapingian		471.3	469.4	69795
1459263	occ			203675	Costiconus ethingtoni	species	393171		Costiconus ethingtoni	species	393169	Dapingian		471.3	469.4	69795
1459264	occ			203675	Protopanderodus aff. cooperi	genus	34041	species not entered	Protopanderodus	genus	34041	Dapingian		471.3	469.4	69795
1459265	occ			203675	Baltoniodus navis	genus	33859	species not entered	Baltoniodus	genus	33859	Dapingian		471.3	469.4	69795
1459266	occ			203676	Periodon flabellum	genus	34020	species not entered	Periodon	genus	34020	Dapingian		471.3	469.4	69795
1459267	occ			203676	Cornuodus longibasis	species	340384		Cornuodus longibasis	species	340383	Dapingian		471.3	469.4	69795
1459268	occ			203677	Drepanoistodus cf. basiovalis	species	420820		Drepanoistodus basiovalis	species	420819	Dapingian		471.3	469.4	69795
1459269	occ			203677	Protopanderodus aff. cooperi	genus	34041	species not entered	Protopanderodus	genus	34041	Dapingian		471.3	469.4	69795
1459270	occ			203677	Paroistodus originalis	species	420026		Paroistodus originalis	species	420024	Dapingian		471.3	469.4	69795
1459271	occ			203678	Drepanoistodus cf. basiovalis	species	420820		Drepanoistodus basiovalis	species	420819	Dapingian		471.3	469.4	69795
1459272	occ			203678	Scolopodus rex	species	393321		Scolopodus striatus	species	393320	Dapingian		471.3	469.4	69795
1459273	occ			203678	Paroistodus originalis	species	420026		Paroistodus originalis	species	420024	Dapingian		471.3	469.4	69795
1459274	occ			203678	Baltoniodus navis	genus	33859	species not entered	Baltoniodus	genus	33859	Dapingian		471.3	469.4	69795
1459275	occ			203679	Protopanderodus gradatus	genus	34041	species not entered	Protopanderodus	genus	34041	Dapingian		471.3	469.4	69795
1459276	occ			203679	Protopanderodus aff. cooperi	genus	34041	species not entered	Protopanderodus	genus	34041	Dapingian		471.3	469.4	69795
1459277	occ			203679	Paroistodus originalis	species	420026		Paroistodus originalis	species	420024	Dapingian		471.3	469.4	69795
1459278	occ			203680	Drepanodus arcuatus	species	342739		Acodus similaris	species	346750	Dapingian		471.3	469.4	69795
1459279	occ			203680	Protopanderodus gradatus	genus	34041	species not entered	Protopanderodus	genus	34041	Dapingian		471.3	469.4	69795
1459280	occ			203680	Drepanoistodus cf. basiovalis	species	420820		Drepanoistodus basiovalis	species	420819	Dapingian		471.3	469.4	69795
1459281	occ			203680	Costiconus ethingtoni	species	393171		Costiconus ethingtoni	species	393169	Dapingian		471.3	469.4	69795
1459282	occ			203680	Paroistodus originalis	species	420026		Paroistodus originalis	species	420024	Dapingian		471.3	469.4	69795
1459283	occ			203680	Baltoniodus navis	genus	33859	species not entered	Baltoniodus	genus	33859	Dapingian		471.3	469.4	69795
1459284	occ			203680	Spinodus aff. spinatus	genus	34075	species not entered	Spinodus	genus	34075	Dapingian		471.3	469.4	69795
1459285	occ			203681	? Drepanodus antilectus	genus	33904	species not entered	Drepanodus	genus	33904	Dapingian		471.3	469.4	69795
1459286	occ			203681	Drepanoistodus foreeps	genus	33905	species not entered	Drepanoistodus	genus	33905	Dapingian		471.3	469.4	69795
1459287	occ			203681	Nasusgnathus dolonus	species	393288		Nasusgnathus dolonus	species	393284	Dapingian		471.3	469.4	69795
1459288	occ			203681	Protopanderodus gradatus	genus	34041	species not entered	Protopanderodus	genus	34041	Dapingian		471.3	469.4	69795
1459289	occ			203681	Drepanoistodus cf. basiovalis	species	420820		Drepanoistodus basiovalis	species	420819	Dapingian		471.3	469.4	69795
1459290	occ			203681	Periodon flabellum	genus	34020	species not entered	Periodon	genus	34020	Dapingian		471.3	469.4	69795
1459291	occ			203681	Drepanodus perlongus	genus	33904	species not entered	Drepanodus	genus	33904	Dapingian		471.3	469.4	69795
1459292	occ			203681	Costiconus ethingtoni	species	393171		Costiconus ethingtoni	species	393169	Dapingian		471.3	469.4	69795
1459293	occ			203681	Paroistodus originalis	species	420026		Paroistodus originalis	species	420024	Dapingian		471.3	469.4	69795
1459294	occ			203681	Baltoniodus navis	genus	33859	species not entered	Baltoniodus	genus	33859	Dapingian		471.3	469.4	69795
1459459	occ			203697	Scolopodus princeps	genus	34069	species not entered	Scolopodus	genus	34069	Dapingian		471.3	469.4	69803
1459460	occ			203697	Drepanoistodus forceps	species	421498		Drepanoistodus forceps	species	421497	Dapingian		471.3	469.4	69803
1459461	occ			203697	Gothodus cf. costulatus	species	419440		Gothodus costulatus	species	419440	Dapingian		471.3	469.4	69803
1459462	occ			203697	? Baltoniodus <n. sp. B>	genus	33859		Baltoniodus	genus	33859	Dapingian		471.3	469.4	69803
1459463	occ			203697	Periodon <sp. A>	genus	34020		Periodon	genus	34020	Dapingian		471.3	469.4	69803
1459464	occ			203697	Microzarkodina flabellum	genus	33976	species not entered	Microzarkodina	genus	33976	Dapingian		471.3	469.4	69803
1459465	occ			203697	Paroistodus originalis	species	420026		Paroistodus originalis	species	420024	Dapingian		471.3	469.4	69803
1459466	occ			203697	Baltoniodus navis	genus	33859	species not entered	Baltoniodus	genus	33859	Dapingian		471.3	469.4	69803
1459471	occ			203698	Scolopodus princeps	genus	34069	species not entered	Scolopodus	genus	34069	Dapingian		471.3	469.4	69803
1459472	occ			203698	Gothodus cf. costulatus	species	419440		Gothodus costulatus	species	419440	Dapingian		471.3	469.4	69803
1459473	occ			203698	Periodon <sp. A>	genus	34020		Periodon	genus	34020	Dapingian		471.3	469.4	69803
1459474	occ			203698	Paroistodus originalis	species	420026		Paroistodus originalis	species	420024	Dapingian		471.3	469.4	69803
1459475	occ			203698	Baltoniodus navis	genus	33859	species not entered	Baltoniodus	genus	33859	Dapingian		471.3	469.4	69803
1459478	occ			203697	Protopanderodus flouridus	genus	34041	species not entered	Protopanderodus	genus	34041	Dapingian		471.3	469.4	69803
1459482	occ			203700	Drepanoistodus forceps	species	421498		Drepanoistodus forceps	species	421497	Dapingian		471.3	469.4	69803
1459483	occ			203700	Gothodus cf. costulatus	species	419440		Gothodus costulatus	species	419440	Dapingian		471.3	469.4	69803
1459484	occ			203700	Periodon <sp. A>	genus	34020		Periodon	genus	34020	Dapingian		471.3	469.4	69803
1459485	occ			203700	Microzarkodina flabellum	genus	33976	species not entered	Microzarkodina	genus	33976	Dapingian		471.3	469.4	69803
1459486	occ			203700	Paroistodus originalis	species	420026		Paroistodus originalis	species	420024	Dapingian		471.3	469.4	69803
1459496	occ			203701	Gothodus cf. costulatus	species	419440		Gothodus costulatus	species	419440	Dapingian		471.3	469.4	69803
1463179	occ			204199	Periodon flabellum	genus	34020	species not entered	Periodon	genus	34020	Dapingian		471.3	469.4	69944
1463180	occ			204199	Protopanderodus gradatus	genus	34041	species not entered	Protopanderodus	genus	34041	Dapingian		471.3	469.4	69944
1463182	occ			204200	? Erraticodon balticus	species	421500		Erraticodon balticus	species	421500	Dapingian		471.3	469.4	69944
1463183	occ			204200	Drepanoistodus forceps	species	421498		Drepanoistodus forceps	species	421497	Dapingian		471.3	469.4	69944
1463184	occ			204200	Oistodus aff. lanceolatus	species	346732		Oistodus lanceolatus	species	346732	Dapingian		471.3	469.4	69944
1463185	occ			204200	Pteracontiodus cryptodens	genus	34048	species not entered	Pteracontiodus	genus	34048	Dapingian		471.3	469.4	69944
1463187	occ			204201	? Erraticodon balticus	species	421500		Erraticodon balticus	species	421500	Dapingian		471.3	469.4	69944
1463188	occ			204201	Drepanoistodus forceps	species	421498		Drepanoistodus forceps	species	421497	Dapingian		471.3	469.4	69944
1463189	occ			204201	Oepikodus aff. lanceolatus	genus	33996	species not entered	Oepikodus	genus	33996	Dapingian		471.3	469.4	69944
1463190	occ			204201	Pteracontiodus cryptodens	genus	34048	species not entered	Pteracontiodus	genus	34048	Dapingian		471.3	469.4	69944
1463191	occ			204201	? Oistodus tablepointensis	species	394211		Oistodus tablepointensis	species	394211	Dapingian		471.3	469.4	69944
1463192	occ			204201	Drepanoistodus basiovalis	species	420820		Drepanoistodus basiovalis	species	420819	Dapingian		471.3	469.4	69944
1507537	occ			210461	Cornuodus longibasis	species	340384		Cornuodus longibasis	species	340383	Dapingian		471.3	469.4	72582
1507538	occ			210461	Costiconus costatus	species	393173		Costiconus costatus	species	393172	Dapingian		471.3	469.4	72582
1507539	occ			210461	Diaphorodus sp.	genus	420078		Diaphorodus	genus	420078	Dapingian		471.3	469.4	72582
1507540	occ			210461	Drepanodus cf. robustus	species	420045	recombined as	Protopanderodus robustus	species	420045	Dapingian		471.3	469.4	72582
1507541	occ			210461	Drepanoistodus spp.	genus	33905		Drepanoistodus	genus	33905	Dapingian		471.3	469.4	72582
1507542	occ			210461	Parapanderodus gracilis	species	420106		Parapanderodus gracilis	species	420105	Dapingian		471.3	469.4	72582
1507543	occ			210461	Paroistodus originalis	species	420026		Paroistodus originalis	species	420024	Dapingian		471.3	469.4	72582
1507544	occ			210461	Periodon aff. flabellum	genus	34020	species not entered	Periodon	genus	34020	Dapingian		471.3	469.4	72582
1507545	occ			210461	Parapanderodus gradatus	genus	393636	species not entered	Parapanderodus	genus	393636	Dapingian		471.3	469.4	72582
1507546	occ			210461	Protoprioniodus aranda	genus	34042	species not entered	Protoprioniodus	genus	34042	Dapingian		471.3	469.4	72582
1507547	occ			210461	Strachanognathus parvus	genus	34081	species not entered	Strachanognathus	genus	34081	Dapingian		471.3	469.4	72582
1507548	occ			210462	Cornuodus longibasis	species	340384		Cornuodus longibasis	species	340383	Dapingian		471.3	469.4	72582
1507549	occ			210462	Drepanodus cf. robustus	species	420045	recombined as	Protopanderodus robustus	species	420045	Dapingian		471.3	469.4	72582
1507550	occ			210462	Oistodus multicorrugatus	genus	33998	species not entered	Oistodus	genus	33998	Dapingian		471.3	469.4	72582
1507551	occ			210462	Paroistodus originalis	species	420026		Paroistodus originalis	species	420024	Dapingian		471.3	469.4	72582
1507552	occ			210462	Periodon aff. flabellum	genus	34020	species not entered	Periodon	genus	34020	Dapingian		471.3	469.4	72582
1507553	occ			210462	Parapanderodus gradatus	genus	393636	species not entered	Parapanderodus	genus	393636	Dapingian		471.3	469.4	72582
1507554	occ			210462	Protoprioniodus aranda	genus	34042	species not entered	Protoprioniodus	genus	34042	Dapingian		471.3	469.4	72582
1507555	occ			210462	Tripodus laevis	species	420102		Tripodus laevis	species	420102	Dapingian		471.3	469.4	72582
1507556	occ			210463	Drepanodus cf. robustus	species	420045	recombined as	Protopanderodus robustus	species	420045	Dapingian		471.3	469.4	72582
1507557	occ			210463	Eucharodus sp.	genus	394090		Eucharodus	genus	394090	Dapingian		471.3	469.4	72582
1507558	occ			210463	Oistodus multicorrugatus	genus	33998	species not entered	Oistodus	genus	33998	Dapingian		471.3	469.4	72582
1507559	occ			210463	Parapanderodus gracilis	species	420106		Parapanderodus gracilis	species	420105	Dapingian		471.3	469.4	72582
1507560	occ			210463	Paroistodus originalis	species	420026		Paroistodus originalis	species	420024	Dapingian		471.3	469.4	72582
1507561	occ			210463	Periodon aff. flabellum	genus	34020	species not entered	Periodon	genus	34020	Dapingian		471.3	469.4	72582
1507562	occ			210463	Parapanderodus gradatus	genus	393636	species not entered	Parapanderodus	genus	393636	Dapingian		471.3	469.4	72582
1507563	occ			210463	Protoprioniodus aranda	genus	34042	species not entered	Protoprioniodus	genus	34042	Dapingian		471.3	469.4	72582
1507564	occ			210464	Costiconus costatus	species	393173		Costiconus costatus	species	393172	Dapingian		471.3	469.4	72582
1507565	occ			210464	Diaphorodus sp.	genus	420078		Diaphorodus	genus	420078	Dapingian		471.3	469.4	72582
1507566	occ			210464	Drepanodus cf. robustus	species	420045	recombined as	Protopanderodus robustus	species	420045	Dapingian		471.3	469.4	72582
1507567	occ			210464	Drepanoistodus spp.	genus	33905		Drepanoistodus	genus	33905	Dapingian		471.3	469.4	72582
1507568	occ			210464	Eucharodus sp.	genus	394090		Eucharodus	genus	394090	Dapingian		471.3	469.4	72582
1507569	occ			210464	Gothodus sp.	genus	355559		Gothodus	genus	355559	Dapingian		471.3	469.4	72582
1507570	occ			210464	Jumodontus gananda	species	420101	misspelling of	Jumudontus gananda	species	420100	Dapingian		471.3	469.4	72582
1507571	occ			210464	Oistodus multicorrugatus	genus	33998	species not entered	Oistodus	genus	33998	Dapingian		471.3	469.4	72582
1507572	occ			210464	Parapanderodus gracilis	species	420106		Parapanderodus gracilis	species	420105	Dapingian		471.3	469.4	72582
1507573	occ			210464	Paroistodus originalis	species	420026		Paroistodus originalis	species	420024	Dapingian		471.3	469.4	72582
1507574	occ			210464	Periodon aff. flabellum	genus	34020	species not entered	Periodon	genus	34020	Dapingian		471.3	469.4	72582
1507575	occ			210464	Protopanderodus calceatus	species	420815		Protopanderodus calceatus	species	420815	Dapingian		471.3	469.4	72582
1507576	occ			210464	Parapanderodus gradatus	genus	393636	species not entered	Parapanderodus	genus	393636	Dapingian		471.3	469.4	72582
1507577	occ			210464	Protoprioniodus aranda	genus	34042	species not entered	Protoprioniodus	genus	34042	Dapingian		471.3	469.4	72582
1507578	occ			210464	Pteracontiodus cryptodens	genus	34048	species not entered	Pteracontiodus	genus	34048	Dapingian		471.3	469.4	72582
1507579	occ			210464	Tripodus laevis	species	420102		Tripodus laevis	species	420102	Dapingian		471.3	469.4	72582
1507585	occ			210465	Costiconus costatus	species	393173		Costiconus costatus	species	393172	Dapingian		471.3	469.4	72582
1507586	occ			210465	Drepanodus cf. giganteus	genus	33904	species not entered	Drepanodus	genus	33904	Dapingian		471.3	469.4	72582
1507587	occ			210465	Drepanodus cf. robustus	species	420045	recombined as	Protopanderodus robustus	species	420045	Dapingian		471.3	469.4	72582
1507588	occ			210465	Drepanoistodus spp.	genus	33905		Drepanoistodus	genus	33905	Dapingian		471.3	469.4	72582
1507589	occ			210465	Eucharodus sp.	genus	394090		Eucharodus	genus	394090	Dapingian		471.3	469.4	72582
1507590	occ			210465	Jumodontus gananda	species	420101	misspelling of	Jumudontus gananda	species	420100	Dapingian		471.3	469.4	72582
1507591	occ			210465	Oistodus multicorrugatus	genus	33998	species not entered	Oistodus	genus	33998	Dapingian		471.3	469.4	72582
1507592	occ			210465	Parapanderodus gracilis	species	420106		Parapanderodus gracilis	species	420105	Dapingian		471.3	469.4	72582
1507593	occ			210465	Paroistodus originalis	species	420026		Paroistodus originalis	species	420024	Dapingian		471.3	469.4	72582
1507594	occ			210465	Periodon aff. flabellum	genus	34020	species not entered	Periodon	genus	34020	Dapingian		471.3	469.4	72582
1507595	occ			210465	Protoprioniodus aranda	genus	34042	species not entered	Protoprioniodus	genus	34042	Dapingian		471.3	469.4	72582
1507596	occ			210465	Pteracontiodus cryptodens	genus	34048	species not entered	Pteracontiodus	genus	34048	Dapingian		471.3	469.4	72582
1507597	occ			210465	Tripodus laevis	species	420102		Tripodus laevis	species	420102	Dapingian		471.3	469.4	72582
1507600	occ			210467	Diaphorodus sp.	genus	420078		Diaphorodus	genus	420078	Dapingian		471.3	469.4	72582
1507601	occ			210467	Drepanodus cf. robustus	species	420045	recombined as	Protopanderodus robustus	species	420045	Dapingian		471.3	469.4	72582
1507602	occ			210467	Oistodus multicorrugatus	genus	33998	species not entered	Oistodus	genus	33998	Dapingian		471.3	469.4	72582
1507603	occ			210467	Parapanderodus gracilis	species	420106		Parapanderodus gracilis	species	420105	Dapingian		471.3	469.4	72582
1507604	occ			210467	Paroistodus originalis	species	420026		Paroistodus originalis	species	420024	Dapingian		471.3	469.4	72582
1507605	occ			210467	Periodon aff. flabellum	genus	34020	species not entered	Periodon	genus	34020	Dapingian		471.3	469.4	72582
1507606	occ			210467	Protoprioniodus aranda	genus	34042	species not entered	Protoprioniodus	genus	34042	Dapingian		471.3	469.4	72582
1507607	occ			210467	Pteracontiodus cryptodens	genus	34048	species not entered	Pteracontiodus	genus	34048	Dapingian		471.3	469.4	72582
1507608	occ			210468	Costiconus costatus	species	393173		Costiconus costatus	species	393172	Dapingian		471.3	469.4	72582
1507609	occ			210468	Drepanodus cf. giganteus	genus	33904	species not entered	Drepanodus	genus	33904	Dapingian		471.3	469.4	72582
1507610	occ			210468	Drepanodus cf. robustus	species	420045	recombined as	Protopanderodus robustus	species	420045	Dapingian		471.3	469.4	72582
1507611	occ			210468	Oistodus multicorrugatus	genus	33998	species not entered	Oistodus	genus	33998	Dapingian		471.3	469.4	72582
1507612	occ			210468	Parapanderodus gracilis	species	420106		Parapanderodus gracilis	species	420105	Dapingian		471.3	469.4	72582
1507613	occ			210468	Paroistodus originalis	species	420026		Paroistodus originalis	species	420024	Dapingian		471.3	469.4	72582
1507614	occ			210468	Periodon aff. flabellum	genus	34020	species not entered	Periodon	genus	34020	Dapingian		471.3	469.4	72582
1507615	occ			210468	Protopanderodus calceatus	species	420815		Protopanderodus calceatus	species	420815	Dapingian		471.3	469.4	72582
1507616	occ			210468	Pteracontiodus cryptodens	genus	34048	species not entered	Pteracontiodus	genus	34048	Dapingian		471.3	469.4	72582
1507617	occ			210468	Tripodus laevis	species	420102		Tripodus laevis	species	420102	Dapingian		471.3	469.4	72582
1507618	occ			210469	Paroistodus originalis	species	420026		Paroistodus originalis	species	420024	Dapingian		471.3	469.4	72582
1507619	occ			210469	Periodon aff. flabellum	genus	34020	species not entered	Periodon	genus	34020	Dapingian		471.3	469.4	72582
1507620	occ			210469	Protopanderodus calceatus	species	420815		Protopanderodus calceatus	species	420815	Dapingian		471.3	469.4	72582
1507621	occ			210469	Protoprioniodus aranda	genus	34042	species not entered	Protoprioniodus	genus	34042	Dapingian		471.3	469.4	72582
1507622	occ			210469	Pteracontiodus cryptodens	genus	34048	species not entered	Pteracontiodus	genus	34048	Dapingian		471.3	469.4	72582
1507623	occ			210470	Drepanodus cf. giganteus	genus	33904	species not entered	Drepanodus	genus	33904	Dapingian		471.3	469.4	72582
1507624	occ			210470	Drepanodus cf. robustus	species	420045	recombined as	Protopanderodus robustus	species	420045	Dapingian		471.3	469.4	72582
1507625	occ			210470	Drepanoistodus spp.	genus	33905		Drepanoistodus	genus	33905	Dapingian		471.3	469.4	72582
1507626	occ			210470	Jumodontus gananda	species	420101	misspelling of	Jumudontus gananda	species	420100	Dapingian		471.3	469.4	72582
1507627	occ			210470	Oistodus multicorrugatus	genus	33998	species not entered	Oistodus	genus	33998	Dapingian		471.3	469.4	72582
1507628	occ			210470	Parapanderodus gracilis	species	420106		Parapanderodus gracilis	species	420105	Dapingian		471.3	469.4	72582
1507629	occ			210470	Paroistodus originalis	species	420026		Paroistodus originalis	species	420024	Dapingian		471.3	469.4	72582
1507630	occ			210470	Periodon aff. flabellum	genus	34020	species not entered	Periodon	genus	34020	Dapingian		471.3	469.4	72582
1507631	occ			210470	Protopanderodus calceatus	species	420815		Protopanderodus calceatus	species	420815	Dapingian		471.3	469.4	72582
1507632	occ			210470	Protoprioniodus aranda	genus	34042	species not entered	Protoprioniodus	genus	34042	Dapingian		471.3	469.4	72582
1507633	occ			210470	Protoprioniodus yapu	genus	34042	species not entered	Protoprioniodus	genus	34042	Dapingian		471.3	469.4	72582
1507634	occ			210470	Pteracontiodus cryptodens	genus	34048	species not entered	Pteracontiodus	genus	34048	Dapingian		471.3	469.4	72582
1507636	occ			210472	Diaphorodus delicatus	genus	420078	species not entered	Diaphorodus	genus	420078	Dapingian		471.3	469.4	72582
1507637	occ			210472	Eucharodus sp.	genus	394090		Eucharodus	genus	394090	Dapingian		471.3	469.4	72582
1507638	occ			210472	Paroistodus originalis	species	420026		Paroistodus originalis	species	420024	Dapingian		471.3	469.4	72582
1507639	occ			210472	Periodon aff. flabellum	genus	34020	species not entered	Periodon	genus	34020	Dapingian		471.3	469.4	72582
1507640	occ			210472	Plectodina sp.	genus	34025		Plectodina	genus	34025	Dapingian		471.3	469.4	72582
1507641	occ			210472	Protoprioniodus aranda	genus	34042	species not entered	Protoprioniodus	genus	34042	Dapingian		471.3	469.4	72582
1507642	occ			210474	Diaphorodus delicatus	genus	420078	species not entered	Diaphorodus	genus	420078	Dapingian		471.3	469.4	72582
1507643	occ			210474	Drepanodus cf. giganteus	genus	33904	species not entered	Drepanodus	genus	33904	Dapingian		471.3	469.4	72582
1507644	occ			210474	Drepanodus cf. robustus	species	420045	recombined as	Protopanderodus robustus	species	420045	Dapingian		471.3	469.4	72582
1507645	occ			210474	Drepanoistodus spp.	genus	33905		Drepanoistodus	genus	33905	Dapingian		471.3	469.4	72582
1507646	occ			210474	Eucharodus sp.	genus	394090		Eucharodus	genus	394090	Dapingian		471.3	469.4	72582
1507647	occ			210474	Paroistodus originalis	species	420026		Paroistodus originalis	species	420024	Dapingian		471.3	469.4	72582
1507648	occ			210474	Periodon aff. flabellum	genus	34020	species not entered	Periodon	genus	34020	Dapingian		471.3	469.4	72582
1507649	occ			210474	Protoprioniodus aranda	genus	34042	species not entered	Protoprioniodus	genus	34042	Dapingian		471.3	469.4	72582
1507914	occ			210494	Costiconus costatus	species	393173		Costiconus costatus	species	393172	Dapingian		471.3	469.4	72582
1507915	occ			210494	Diaphorodus delicatus	genus	420078	species not entered	Diaphorodus	genus	420078	Dapingian		471.3	469.4	72582
1507916	occ			210494	Drepanodus cf. giganteus	genus	33904	species not entered	Drepanodus	genus	33904	Dapingian		471.3	469.4	72582
1507917	occ			210494	Drepanodus cf. robustus	species	420045	recombined as	Protopanderodus robustus	species	420045	Dapingian		471.3	469.4	72582
1507918	occ			210494	Drepanoistodus spp.	genus	33905		Drepanoistodus	genus	33905	Dapingian		471.3	469.4	72582
1507919	occ			210494	Eucharodus sp.	genus	394090		Eucharodus	genus	394090	Dapingian		471.3	469.4	72582
1507920	occ			210494	Gothodus sp.	genus	355559		Gothodus	genus	355559	Dapingian		471.3	469.4	72582
1507921	occ			210494	Oistodus multicorrugatus	genus	33998	species not entered	Oistodus	genus	33998	Dapingian		471.3	469.4	72582
1507922	occ			210494	Parapanderodus striatus	genus	393636	species not entered	Parapanderodus	genus	393636	Dapingian		471.3	469.4	72582
1507923	occ			210494	Paroistodus originalis	species	420026		Paroistodus originalis	species	420024	Dapingian		471.3	469.4	72582
1507924	occ			210494	Periodon hankensis	species	420107		Periodon hankensis	species	420107	Dapingian		471.3	469.4	72582
1507925	occ			210494	Protopanderodus strigatus	genus	34041	species not entered	Protopanderodus	genus	34041	Dapingian		471.3	469.4	72582
1507926	occ			210494	Protoprioniodus aranda	genus	34042	species not entered	Protoprioniodus	genus	34042	Dapingian		471.3	469.4	72582
1507927	occ			210494	Spinodus wardi	genus	34075	species not entered	Spinodus	genus	34075	Dapingian		471.3	469.4	72582
1507939	occ			210496	Costiconus costatus	species	393173		Costiconus costatus	species	393172	Dapingian		471.3	469.4	72582
1507940	occ			210496	Diaphorodus delicatus	genus	420078	species not entered	Diaphorodus	genus	420078	Dapingian		471.3	469.4	72582
1507941	occ			210496	Drepanodus cf. giganteus	genus	33904	species not entered	Drepanodus	genus	33904	Dapingian		471.3	469.4	72582
1507942	occ			210496	Drepanodus cf. robustus	species	420045	recombined as	Protopanderodus robustus	species	420045	Dapingian		471.3	469.4	72582
1507943	occ			210496	Drepanoistodus spp.	genus	33905		Drepanoistodus	genus	33905	Dapingian		471.3	469.4	72582
1507944	occ			210496	Eucharodus sp.	genus	394090		Eucharodus	genus	394090	Dapingian		471.3	469.4	72582
1507945	occ			210496	Gothodus sp.	genus	355559		Gothodus	genus	355559	Dapingian		471.3	469.4	72582
1507946	occ			210496	Oistodus multicorrugatus	genus	33998	species not entered	Oistodus	genus	33998	Dapingian		471.3	469.4	72582
1507947	occ			210496	Parapanderodus striatus	genus	393636	species not entered	Parapanderodus	genus	393636	Dapingian		471.3	469.4	72582
1507948	occ			210496	Paroistodus originalis	species	420026		Paroistodus originalis	species	420024	Dapingian		471.3	469.4	72582
1507949	occ			210496	Periodon hankensis	species	420107		Periodon hankensis	species	420107	Dapingian		471.3	469.4	72582
1507950	occ			210496	Protopanderodus strigatus	genus	34041	species not entered	Protopanderodus	genus	34041	Dapingian		471.3	469.4	72582
1507951	occ			210496	Protoprioniodus aranda	genus	34042	species not entered	Protoprioniodus	genus	34042	Dapingian		471.3	469.4	72582
1507952	occ			210496	Spinodus wardi	genus	34075	species not entered	Spinodus	genus	34075	Dapingian		471.3	469.4	72582
1507953	occ			210497	Costiconus costatus	species	393173		Costiconus costatus	species	393172	Dapingian		471.3	469.4	72582
1507954	occ			210497	Diaphorodus delicatus	genus	420078	species not entered	Diaphorodus	genus	420078	Dapingian		471.3	469.4	72582
1507955	occ			210497	Drepanodus cf. giganteus	genus	33904	species not entered	Drepanodus	genus	33904	Dapingian		471.3	469.4	72582
1507956	occ			210497	Drepanodus cf. robustus	species	420045	recombined as	Protopanderodus robustus	species	420045	Dapingian		471.3	469.4	72582
1507957	occ			210497	Drepanoistodus spp.	genus	33905		Drepanoistodus	genus	33905	Dapingian		471.3	469.4	72582
1507958	occ			210497	Eucharodus sp.	genus	394090		Eucharodus	genus	394090	Dapingian		471.3	469.4	72582
1507959	occ			210497	Gothodus sp.	genus	355559		Gothodus	genus	355559	Dapingian		471.3	469.4	72582
1507960	occ			210497	Parapanderodus striatus	genus	393636	species not entered	Parapanderodus	genus	393636	Dapingian		471.3	469.4	72582
1507961	occ			210497	Paroistodus originalis	species	420026		Paroistodus originalis	species	420024	Dapingian		471.3	469.4	72582
1507962	occ			210497	Periodon hankensis	species	420107		Periodon hankensis	species	420107	Dapingian		471.3	469.4	72582
1507963	occ			210497	Protopanderodus strigatus	genus	34041	species not entered	Protopanderodus	genus	34041	Dapingian		471.3	469.4	72582
1507964	occ			210497	Protoprioniodus aranda	genus	34042	species not entered	Protoprioniodus	genus	34042	Dapingian		471.3	469.4	72582
1507965	occ			210497	Spinodus wardi	genus	34075	species not entered	Spinodus	genus	34075	Dapingian		471.3	469.4	72582
1507966	occ			210498	Apteracontiodus sp.	genus	420115		Apteracontiodus	genus	420115	Dapingian		471.3	469.4	72582
1507967	occ			210498	Ansella longicuspica	species	340382		Ansella longicuspica	species	340382	Dapingian		471.3	469.4	72582
1507968	occ			210498	Diaphorodus sp.	genus	420078		Diaphorodus	genus	420078	Dapingian		471.3	469.4	72582
1507969	occ			210498	Drepanodus cf. giganteus	genus	33904	species not entered	Drepanodus	genus	33904	Dapingian		471.3	469.4	72582
1507970	occ			210498	Drepanodus cf. robustus	species	420045	recombined as	Protopanderodus robustus	species	420045	Dapingian		471.3	469.4	72582
1507971	occ			210498	Drepanoistodus spp.	genus	33905		Drepanoistodus	genus	33905	Dapingian		471.3	469.4	72582
1507972	occ			210498	Gothodus sp.	genus	355559		Gothodus	genus	355559	Dapingian		471.3	469.4	72582
1507973	occ			210498	Oistodus cf. lanceolatus	species	346732		Oistodus lanceolatus	species	346732	Dapingian		471.3	469.4	72582
1507974	occ			210498	Oistodus multicorrugatus	genus	33998	species not entered	Oistodus	genus	33998	Dapingian		471.3	469.4	72582
1507975	occ			210498	Parapanderodus quetus	genus	393636	species not entered	Parapanderodus	genus	393636	Dapingian		471.3	469.4	72582
1507976	occ			210498	Parapanderodus striatus	genus	393636	species not entered	Parapanderodus	genus	393636	Dapingian		471.3	469.4	72582
1507977	occ			210498	Paroistodus originalis	species	420026		Paroistodus originalis	species	420024	Dapingian		471.3	469.4	72582
1507978	occ			210498	Periodon macrodentatus	species	420043		Periodon macrodentatus	species	420041	Dapingian		471.3	469.4	72582
1507979	occ			210498	Protopanderodus calceatus	species	420815		Protopanderodus calceatus	species	420815	Dapingian		471.3	469.4	72582
1507980	occ			210498	Protopanderodus strigatus	genus	34041	species not entered	Protopanderodus	genus	34041	Dapingian		471.3	469.4	72582
1507981	occ			210498	Protopanderodus cf. varicostatus	genus	34041	species not entered	Protopanderodus	genus	34041	Dapingian		471.3	469.4	72582
1507982	occ			210498	Spinodus wardi	genus	34075	species not entered	Spinodus	genus	34075	Dapingian		471.3	469.4	72582
1507985	occ			210500	Apteracontiodus sp.	genus	420115		Apteracontiodus	genus	420115	Dapingian		471.3	469.4	72582
1507986	occ			210500	Costiconus flexuodus	genus	393168	species not entered	Costiconus	genus	393168	Dapingian		471.3	469.4	72582
1507987	occ			210500	Diaphorodus sp.	genus	420078		Diaphorodus	genus	420078	Dapingian		471.3	469.4	72582
1507988	occ			210500	Drepanodus cf. giganteus	genus	33904	species not entered	Drepanodus	genus	33904	Dapingian		471.3	469.4	72582
1507989	occ			210500	Drepanodus cf. robustus	species	420045	recombined as	Protopanderodus robustus	species	420045	Dapingian		471.3	469.4	72582
1507990	occ			210500	Fahraeusodus marathonensis	species	420133		Fahraeusodus marathonensis	species	394205	Dapingian		471.3	469.4	72582
1507991	occ			210500	Oistodus multicorrugatus	genus	33998	species not entered	Oistodus	genus	33998	Dapingian		471.3	469.4	72582
1507992	occ			210500	Parapanderodus striatus	genus	393636	species not entered	Parapanderodus	genus	393636	Dapingian		471.3	469.4	72582
1507993	occ			210500	Paroistodus originalis	species	420026		Paroistodus originalis	species	420024	Dapingian		471.3	469.4	72582
1507994	occ			210500	Periodon macrodentatus	species	420043		Periodon macrodentatus	species	420041	Dapingian		471.3	469.4	72582
1507995	occ			210500	Protopanderodus cf. cooperi	genus	34041	species not entered	Protopanderodus	genus	34041	Dapingian		471.3	469.4	72582
1507996	occ			210500	Protopanderodus cf. varicostatus	genus	34041	species not entered	Protopanderodus	genus	34041	Dapingian		471.3	469.4	72582
1507997	occ			210500	Scolopodus oldstockensis	genus	34069	species not entered	Scolopodus	genus	34069	Dapingian		471.3	469.4	72582
1507998	occ			210500	Spinodus wardi	genus	34075	species not entered	Spinodus	genus	34075	Dapingian		471.3	469.4	72582
1507999	occ			210501	Drepanodus cf. robustus	species	420045	recombined as	Protopanderodus robustus	species	420045	Dapingian		471.3	469.4	72582
1508000	occ			210501	Drepanoistodus spp.	genus	33905		Drepanoistodus	genus	33905	Dapingian		471.3	469.4	72582
1508001	occ			210501	Gothodus sp.	genus	355559		Gothodus	genus	355559	Dapingian		471.3	469.4	72582
1508002	occ			210501	Oistodus multicorrugatus	genus	33998	species not entered	Oistodus	genus	33998	Dapingian		471.3	469.4	72582
1508003	occ			210501	Paroistodus originalis	species	420026		Paroistodus originalis	species	420024	Dapingian		471.3	469.4	72582
1508004	occ			210501	Periodon macrodentatus	species	420043		Periodon macrodentatus	species	420041	Dapingian		471.3	469.4	72582
1508005	occ			210501	Protopanderodus strigatus	genus	34041	species not entered	Protopanderodus	genus	34041	Dapingian		471.3	469.4	72582
1508006	occ			210501	Protopanderodus cf. cooperi	genus	34041	species not entered	Protopanderodus	genus	34041	Dapingian		471.3	469.4	72582
1508007	occ			210501	Scolopodus oldstockensis	genus	34069	species not entered	Scolopodus	genus	34069	Dapingian		471.3	469.4	72582
1508008	occ			210501	Spinodus wardi	genus	34075	species not entered	Spinodus	genus	34075	Dapingian		471.3	469.4	72582
1509524	occ			157090	Baltoniodus navis	genus	33859	species not entered	Baltoniodus	genus	33859	Volkhov		471.3	469.1	67696
1509525	occ			157090	Venoistodus balticus	species	330036		Venoistodus balticus	species	330036	Volkhov		471.3	469.1	67696

## Sheet: Conodonta_gen_Ord-Dar
Data Provider	The Paleobiology Database
Data Source	The Paleobiology Database
Data License	Creative Commons CC0
License URL	https://creativecommons.org/publicdomain/zero/1.0/
Documentation URL	http://paleobiodb.org/data1.2/occs/list_doc.html
Data URL	http://paleobiodb.org/data1.2/occs/list.csv?datainfo&rowcount&base_name=Conodonta&max_ma=469.4&min_ma=458.2
Access Time	Tue 2025-09-30 08:50:56 GMT
Title	PBDB Data Service
Parameters:
	base_name	Conodonta
	min_ma	458.2
	max_ma	469.4
	timerule	major
	taxon_status	all
Elapsed Time	0.498
Records Found	1911
Records Returned	1911
Records:
occurrence_no	record_type	reid_no	flags	collection_no	identified_name	identified_rank	identified_no	difference	accepted_name	accepted_rank	accepted_no	early_interval	late_interval	max_ma	min_ma	reference_no
2939	occ			308	Pygodus sp.	genus	34051		Pygodus	genus	34051	Chazyan		471.3	457.3	44678
2940	occ			308	Protopanderodus sp.	genus	34041		Protopanderodus	genus	34041	Chazyan		471.3	457.3	44678
2941	occ			308	Polyplacognathus sp.	genus	34032		Polyplacognathus	genus	34032	Chazyan		471.3	457.3	44678
2942	occ			308	Belodella sp.	genus	33860		Belodella	genus	33860	Chazyan		471.3	457.3	44678
2943	occ			308	Acodus sp.	genus	85559		Acodus	genus	85559	Chazyan		471.3	457.3	44678
2944	occ			308	Belodina sp.	genus	33861		Belodina	genus	33861	Chazyan		471.3	457.3	44678
3558	occ			333	Belodina sp.	genus	33861		Belodina	genus	33861	Middle Ordovician		471.3	458.2	61112
3559	occ			333	Drepanoistodus sp.	genus	33905		Drepanoistodus	genus	33905	Middle Ordovician		471.3	458.2	61112
3560	occ			333	Oistodus sp.	genus	33998		Oistodus	genus	33998	Middle Ordovician		471.3	458.2	61112
3561	occ			333	Panderodus sp.	genus	34006		Panderodus	genus	34006	Middle Ordovician		471.3	458.2	61112
3562	occ			333	Phragmodus sp.	genus	34021		Phragmodus	genus	34021	Middle Ordovician		471.3	458.2	61112
3563	occ			333	Plectodina sp.	genus	34025		Plectodina	genus	34025	Middle Ordovician		471.3	458.2	61112
3564	occ			333	Polyplacognathus sp.	genus	34032		Polyplacognathus	genus	34032	Middle Ordovician		471.3	458.2	61112
3617	occ			334	Acodus sp.	genus	85559		Acodus	genus	85559	Middle Ordovician		471.3	458.2	61112
3618	occ			334	Belodina sp.	genus	33861		Belodina	genus	33861	Middle Ordovician		471.3	458.2	61112
3619	occ			334	Drepanoistodus sp.	genus	33905		Drepanoistodus	genus	33905	Middle Ordovician		471.3	458.2	61112
3620	occ			334	? Ozarkodina sp.	genus	34002		Ozarkodina	genus	34002	Middle Ordovician		471.3	458.2	61112
3621	occ			334	Panderodus sp.	genus	34006		Panderodus	genus	34006	Middle Ordovician		471.3	458.2	61112
3622	occ			334	Phragmodus sp.	genus	34021		Phragmodus	genus	34021	Middle Ordovician		471.3	458.2	61112
3623	occ			334	Polyplacognathus sp.	genus	34032		Polyplacognathus	genus	34032	Middle Ordovician		471.3	458.2	61112
3671	occ			335	Acodus sp.	genus	85559		Acodus	genus	85559	Middle Ordovician		471.3	458.2	61112
3672	occ			335	Amorphognathus sp.	genus	33837		Amorphognathus	genus	33837	Middle Ordovician		471.3	458.2	61112
3673	occ			335	Drepanoistodus sp.	genus	33905		Drepanoistodus	genus	33905	Middle Ordovician		471.3	458.2	61112
3674	occ			335	Panderodus sp.	genus	34006		Panderodus	genus	34006	Middle Ordovician		471.3	458.2	61112
3675	occ			335	Periodon sp.	genus	34020		Periodon	genus	34020	Middle Ordovician		471.3	458.2	61112
3676	occ			335	Phragmodus sp.	genus	34021		Phragmodus	genus	34021	Middle Ordovician		471.3	458.2	61112
3677	occ			335	Polyplacognathus sp.	genus	34032		Polyplacognathus	genus	34032	Middle Ordovician		471.3	458.2	61112
3678	occ			335	Rhodesognathus sp.	genus	34057		Rhodesognathus	genus	34057	Middle Ordovician		471.3	458.2	61112
9229	occ			430	Conodonta indet.	class	33816		Conodonta	class	33816	Middle Ordovician		471.3	458.2	61112
105760	occ			4710	Baltoniodus sp.	genus	33859		Baltoniodus	genus	33859	Middle Llandeilo	Late Llandeilo	461.1	458.2	287
105764	occ			4710	Dapsilodus sp.	genus	33893		Dapsilodus	genus	33893	Middle Llandeilo	Late Llandeilo	461.1	458.2	287
105770	occ			4710	Panderodus sp.	genus	34006		Panderodus	genus	34006	Middle Llandeilo	Late Llandeilo	461.1	458.2	287
105771	occ			4710	Polyplacognathus sp.	genus	34032		Polyplacognathus	genus	34032	Middle Llandeilo	Late Llandeilo	461.1	458.2	287
105772	occ			4710	Pygodus sp.	genus	34051		Pygodus	genus	34051	Middle Llandeilo	Late Llandeilo	461.1	458.2	287
105774	occ			4710	Scabbardella sp.	genus	34063		Scabbardella	genus	34063	Middle Llandeilo	Late Llandeilo	461.1	458.2	287
105783	occ			4711	Baltoniodus sp.	genus	33859		Baltoniodus	genus	33859	Early Llandeilo		461.1	458.2	287
105784	occ			4711	Belodella sp.	genus	33860		Belodella	genus	33860	Early Llandeilo		461.1	458.2	287
105790	occ			4711	Dapsilodus sp.	genus	33893		Dapsilodus	genus	33893	Early Llandeilo		461.1	458.2	287
105798	occ			4711	Drepanodus sp.	genus	33904		Drepanodus	genus	33904	Early Llandeilo		461.1	458.2	287
105799	occ			4711	Drepanoistodus sp.	genus	33905		Drepanoistodus	genus	33905	Early Llandeilo		461.1	458.2	287
105819	occ			4711	Panderodus sp.	genus	34006		Panderodus	genus	34006	Early Llandeilo		461.1	458.2	287
105820	occ			4711	Periodon sp.	genus	34020		Periodon	genus	34020	Early Llandeilo		461.1	458.2	287
105821	occ			4711	Polyplacognathus sp.	genus	34032		Polyplacognathus	genus	34032	Early Llandeilo		461.1	458.2	287
105822	occ			4711	Protopanderodus sp.	genus	34041		Protopanderodus	genus	34041	Early Llandeilo		461.1	458.2	287
105825	occ			4711	Pygodus sp.	genus	34051		Pygodus	genus	34051	Early Llandeilo		461.1	458.2	287
105828	occ			4711	Scabbardella sp.	genus	34063		Scabbardella	genus	34063	Early Llandeilo		461.1	458.2	287
105837	occ			4712	Amorphognathus sp.	genus	33837		Amorphognathus	genus	33837	Late Llanvirn		461.1	458.2	287
105839	occ			4712	Baltoniodus sp.	genus	33859		Baltoniodus	genus	33859	Late Llanvirn		461.1	458.2	287
105840	occ			4712	Belodella sp.	genus	33860		Belodella	genus	33860	Late Llanvirn		461.1	458.2	287
105842	occ			4712	Dapsilodus sp.	genus	33893		Dapsilodus	genus	33893	Late Llanvirn		461.1	458.2	287
105844	occ			4712	Drepanodus sp.	genus	33904		Drepanodus	genus	33904	Late Llanvirn		461.1	458.2	287
105845	occ			4712	Drepanoistodus sp.	genus	33905		Drepanoistodus	genus	33905	Late Llanvirn		461.1	458.2	287
105846	occ			4712	Eoplacognathus sp.	genus	33913		Eoplacognathus	genus	33913	Late Llanvirn		461.1	458.2	287
105852	occ			4712	Panderodus sp.	genus	34006		Panderodus	genus	34006	Late Llanvirn		461.1	458.2	287
105853	occ			4712	Periodon sp.	genus	34020		Periodon	genus	34020	Late Llanvirn		461.1	458.2	287
105854	occ			4712	Protopanderodus sp.	genus	34041		Protopanderodus	genus	34041	Late Llanvirn		461.1	458.2	287
105856	occ			4712	Scalpellodus sp.	genus	34065		Scalpellodus	genus	34065	Late Llanvirn		461.1	458.2	287
105860	occ			4713	Amorphognathus sp.	genus	33837		Amorphognathus	genus	33837	Early Llanvirn		468	461.1	287
105862	occ			4713	Baltoniodus sp.	genus	33859		Baltoniodus	genus	33859	Early Llanvirn		468	461.1	287
105863	occ			4713	Belodella sp.	genus	33860		Belodella	genus	33860	Early Llanvirn		468	461.1	287
105865	occ			4713	Cordylodus sp.	genus	33884		Cordylodus	genus	33884	Early Llanvirn		468	461.1	287
105866	occ			4713	Cornuodus sp.	genus	33885		Cornuodus	genus	33885	Early Llanvirn		468	461.1	287
105868	occ			4713	Drepanodus sp.	genus	33904		Drepanodus	genus	33904	Early Llanvirn		468	461.1	287
105869	occ			4713	Drepanoistodus sp.	genus	33905		Drepanoistodus	genus	33905	Early Llanvirn		468	461.1	287
105871	occ			4713	Erraticodon sp.	genus	33918		Erraticodon	genus	33918	Early Llanvirn		468	461.1	287
105875	occ			4713	Microzarkodina sp.	genus	33976		Microzarkodina	genus	33976	Early Llanvirn		468	461.1	287
105877	occ			4713	Paltodus sp.	genus	34005		Paltodus	genus	34005	Early Llanvirn		468	461.1	287
105879	occ			4713	Paroistodus sp.	genus	34014		Paroistodus	genus	34014	Early Llanvirn		468	461.1	287
105880	occ			4713	Periodon sp.	genus	34020		Periodon	genus	34020	Early Llanvirn		468	461.1	287
105883	occ			4713	Proconodontus sp.	genus	34039		Proconodontus	genus	34039	Early Llanvirn		468	461.1	287
105884	occ			4713	Protopanderodus sp.	genus	34041		Protopanderodus	genus	34041	Early Llanvirn		468	461.1	287
105887	occ			4713	Scalpellodus sp.	genus	34065		Scalpellodus	genus	34065	Early Llanvirn		468	461.1	287
105889	occ			4713	Tropodus sp.	genus	34094		Tropodus	genus	34094	Early Llanvirn		468	461.1	287
105891	occ			4713	Westergaardodina sp.	genus	33828		Westergaardodina	genus	33828	Early Llanvirn		468	461.1	287
109143	occ			7932	Acodus sp.	genus	85559		Acodus	genus	85559	Llanvirn		468	458.2	482
109144	occ			7932	Amorphognathus sp.	genus	33837		Amorphognathus	genus	33837	Llanvirn		468	458.2	482
109148	occ			7932	Drepanodus sp.	genus	33904		Drepanodus	genus	33904	Llanvirn		468	458.2	482
109149	occ			7932	Eoplacognathus sp.	genus	33913		Eoplacognathus	genus	33913	Llanvirn		468	458.2	482
109152	occ			7932	Oepikodus sp.	genus	33996		Oepikodus	genus	33996	Llanvirn		468	458.2	482
109153	occ			7932	Oistodus sp.	genus	33998		Oistodus	genus	33998	Llanvirn		468	458.2	482
109154	occ			7932	Paltodus sp.	genus	34005		Paltodus	genus	34005	Llanvirn		468	458.2	482
109155	occ			7932	Prioniodus sp.	genus	34037		Prioniodus	genus	34037	Llanvirn		468	458.2	482
109156	occ			7932	Scolopodus sp.	genus	34069		Scolopodus	genus	34069	Llanvirn		468	458.2	482
109157	occ			7932	Tetraprioniodus sp.	genus	434585		Tetraprioniodus	genus	434585	Llanvirn		468	458.2	482
109205	occ			7939	Periodon sp.	genus	34020		Periodon	genus	34020	Early Llanvirn		468	461.1	482
109206	occ			7939	Protopanderodus sp.	genus	34041		Protopanderodus	genus	34041	Early Llanvirn		468	461.1	482
109207	occ			7939	Scolopodus sp.	genus	34069		Scolopodus	genus	34069	Early Llanvirn		468	461.1	482
109208	occ			7939	Tetraprioniodus sp.	genus	434585		Tetraprioniodus	genus	434585	Early Llanvirn		468	461.1	482
117690	occ			8706	Ansella sp.	genus	33846		Ansella	genus	33846	Llanvirn		468	458.2	654
117691	occ			8706	Drepanoistodus sp.	genus	33905		Drepanoistodus	genus	33905	Llanvirn		468	458.2	654
117693	occ			8706	Lenodus sp.	genus	33963		Lenodus	genus	33963	Llanvirn		468	458.2	654
117694	occ			8706	Parapanderodus sp.	genus	393636		Parapanderodus	genus	393636	Llanvirn		468	458.2	654
117695	occ			8706	Paroistodus sp.	genus	34014		Paroistodus	genus	34014	Llanvirn		468	458.2	654
117696	occ			8706	Scalpellodus sp.	genus	34065		Scalpellodus	genus	34065	Llanvirn		468	458.2	654
117942	occ			8747	Eoplacognathus sp.	genus	33913		Eoplacognathus	genus	33913	Early Llanvirn		468	461.1	646
117968	occ			8747	Polonodus sp.	genus	34027		Polonodus	genus	34027	Early Llanvirn		468	461.1	646
118593	occ			8868	Drepanoistodus sp.	genus	33905		Drepanoistodus	genus	33905	Early Llandeilo		461.1	458.2	606
118594	occ			8868	Eoplacognathus sp.	genus	33913		Eoplacognathus	genus	33913	Early Llandeilo		461.1	458.2	606
118595	occ			8868	Erismodus sp.	genus	33917		Erismodus	genus	33917	Early Llandeilo		461.1	458.2	606
118596	occ			8868	Panderodus sp.	genus	34006		Panderodus	genus	34006	Early Llandeilo		461.1	458.2	606
118597	occ			8868	Phragmodus sp.	genus	34021		Phragmodus	genus	34021	Early Llandeilo		461.1	458.2	606
118598	occ			8868	Rhodesognathus sp.	genus	34057		Rhodesognathus	genus	34057	Early Llandeilo		461.1	458.2	606
118612	occ			8870	Amorphognathus sp.	genus	33837		Amorphognathus	genus	33837	Early Llanvirn		468	461.1	664
118615	occ			8870	Eoplacognathus sp.	genus	33913		Eoplacognathus	genus	33913	Early Llanvirn		468	461.1	664
118639	occ			8873	Cordylodus sp.	genus	33884		Cordylodus	genus	33884	Llanvirn		468	458.2	669
118640	occ			8873	Eoplacognathus suecicus	species	421271		Eoplacognathus suecicus	species	421271	Llanvirn		468	458.2	669
118642	occ			8873	Periodon sp.	genus	34020		Periodon	genus	34020	Llanvirn		468	458.2	669
118799	occ			8893	Cordylodus sp.	genus	33884		Cordylodus	genus	33884	Llanvirn		468	458.2	667
118804	occ			8893	Oistodus sp.	genus	33998		Oistodus	genus	33998	Llanvirn		468	458.2	667
118805	occ			8893	Panderodus sp.	genus	34006		Panderodus	genus	34006	Llanvirn		468	458.2	667
118808	occ			8893	Ptiloconus sp.	genus	392015	species not entered	Erismodus	genus	33917	Llanvirn		468	458.2	667
118810	occ			8893	Sagittodontus sp.	genus	393437		Sagittodontus	genus	393437	Llanvirn		468	458.2	667
118927	occ			9026	Eoplacognathus suecicus	species	421271		Eoplacognathus suecicus	species	421271	Early Llanvirn		468	461.1	630
239951	occ			7955	Acodus sp.	genus	85559		Acodus	genus	85559	Darriwilian		469.4	458.2	521
239952	occ			7955	Acontiodus sp.	genus	330390	species not entered	Acodus	genus	85559	Darriwilian		469.4	458.2	521
239954	occ			7955	Cordylodus sp.	genus	33884		Cordylodus	genus	33884	Darriwilian		469.4	458.2	521
239959	occ			7955	Drepanodus sp.	genus	33904		Drepanodus	genus	33904	Darriwilian		469.4	458.2	521
239961	occ			7955	Eoplacognathus sp.	genus	33913		Eoplacognathus	genus	33913	Darriwilian		469.4	458.2	521
239964	occ			7955	Leptochirognathus sp.	genus	33964		Leptochirognathus	genus	33964	Darriwilian		469.4	458.2	521
239968	occ			7955	Oistodus sp.	genus	33998		Oistodus	genus	33998	Darriwilian		469.4	458.2	521
239970	occ			7955	Ozarkodina sp.	genus	34002		Ozarkodina	genus	34002	Darriwilian		469.4	458.2	521
239971	occ			7955	Panderodus sp.	genus	34006		Panderodus	genus	34006	Darriwilian		469.4	458.2	521
239974	occ			7955	Polyplacognathus sp.	genus	34032		Polyplacognathus	genus	34032	Darriwilian		469.4	458.2	521
239976	occ			7955	Scandodus sp.	genus	330394		Scandodus	genus	330394	Darriwilian		469.4	458.2	521
240091	occ			7959	Amorphognathus sp.	genus	33837		Amorphognathus	genus	33837	Llanvirn		468	458.2	520
240093	occ			7959	Belodella sp.	genus	33860		Belodella	genus	33860	Llanvirn		468	458.2	520
240094	occ			7959	Belodina sp.	genus	33861		Belodina	genus	33861	Llanvirn		468	458.2	520
240095	occ			7959	Cordylodus sp.	genus	33884		Cordylodus	genus	33884	Llanvirn		468	458.2	520
240096	occ			7959	Cyrtoniodus sp.	genus	505468	species not entered	Phragmodus	genus	34021	Llanvirn		468	458.2	520
240097	occ			7959	Gothodus sp.	genus	355559		Gothodus	genus	355559	Llanvirn		468	458.2	520
240102	occ			7959	Oepikodus sp.	genus	33996		Oepikodus	genus	33996	Llanvirn		468	458.2	520
240104	occ			7959	Panderodus sp.	genus	34006		Panderodus	genus	34006	Llanvirn		468	458.2	520
240105	occ			7959	Scandodus sp.	genus	330394		Scandodus	genus	330394	Llanvirn		468	458.2	520
240106	occ			7959	Scolopodus sp.	genus	34069		Scolopodus	genus	34069	Llanvirn		468	458.2	520
240107	occ			7959	Scolopodus sp.	genus	34069		Scolopodus	genus	34069	Llanvirn		468	458.2	520
240109	occ			7959	Tetraprioniodus sp.	genus	434585		Tetraprioniodus	genus	434585	Llanvirn		468	458.2	520
240215	occ			7970	Oistodus sp.	genus	33998		Oistodus	genus	33998	Llandeilo		461.1	458.2	521
240216	occ			7970	Panderodus sp.	genus	34006		Panderodus	genus	34006	Llandeilo		461.1	458.2	521
240217	occ			7971	Acontiodus sp.	genus	330390	species not entered	Acodus	genus	85559	Llanvirn		468	458.2	521
240219	occ			7971	Cordylodus sp.	genus	33884		Cordylodus	genus	33884	Llanvirn		468	458.2	521
240220	occ			7971	Cyrtoniodus sp.	genus	505468	species not entered	Phragmodus	genus	34021	Llanvirn		468	458.2	521
240222	occ			7971	Gothodus sp.	genus	355559		Gothodus	genus	355559	Llanvirn		468	458.2	521
240226	occ			7971	Oistodus sp.	genus	33998		Oistodus	genus	33998	Llanvirn		468	458.2	521
240227	occ			7971	Plectodina sp.	genus	34025		Plectodina	genus	34025	Llanvirn		468	458.2	521
240230	occ			7971	Ptiloconus sp.	genus	392015	species not entered	Erismodus	genus	33917	Llanvirn		468	458.2	521
240231	occ			7971	Sagittodontus sp.	genus	393437		Sagittodontus	genus	393437	Llanvirn		468	458.2	521
240232	occ			7971	Scolopodus sp.	genus	34069		Scolopodus	genus	34069	Llanvirn		468	458.2	521
240251	occ			7973	Oistodus sp.	genus	33998		Oistodus	genus	33998	Llanvirn		468	458.2	521
240253	occ			7973	Panderodus sp.	genus	34006		Panderodus	genus	34006	Llanvirn		468	458.2	521
240417	occ			7987	Acontiodus sp.	genus	330390	species not entered	Acodus	genus	85559	Llandeilo		461.1	458.2	521
240418	occ			7987	Bryantodina sp.	genus	33866		Bryantodina	genus	33866	Llandeilo		461.1	458.2	521
240419	occ			7987	Cordylodus sp.	genus	33884		Cordylodus	genus	33884	Llandeilo		461.1	458.2	521
240420	occ			7987	Drepanodus sp.	genus	33904		Drepanodus	genus	33904	Llandeilo		461.1	458.2	521
240421	occ			7987	Microcoelodus sp.	genus	392023	species not entered	Erismodus	genus	33917	Llandeilo		461.1	458.2	521
240422	occ			7987	Panderodus sp.	genus	34006		Panderodus	genus	34006	Llandeilo		461.1	458.2	521
240424	occ			7987	Stereoconus sp.	genus	34079		Stereoconus	genus	34079	Llandeilo		461.1	458.2	521
240597	occ			8531	Acodus sp.	genus	85559		Acodus	genus	85559	Llandeilo		461.1	458.2	522
240598	occ			8531	Acontiodus sp.	genus	330390	species not entered	Acodus	genus	85559	Llandeilo		461.1	458.2	522
240599	occ			8531	Drepanodus sp.	genus	33904		Drepanodus	genus	33904	Llandeilo		461.1	458.2	522
240600	occ			8531	Panderodus sp.	genus	34006		Panderodus	genus	34006	Llandeilo		461.1	458.2	522
240601	occ			8531	Scandodus sp.	genus	330394		Scandodus	genus	330394	Llandeilo		461.1	458.2	522
240602	occ			8531	Zygognathus sp.	genus	348599		Zygognathus	genus	348599	Llandeilo		461.1	458.2	522
240603	occ			8532	Acontiodus sp.	genus	330390	species not entered	Acodus	genus	85559	Llanvirn		468	458.2	522
240606	occ			8532	Belodina sp.	genus	33861		Belodina	genus	33861	Llanvirn		468	458.2	522
240607	occ			8532	Cordylodus sp.	genus	33884		Cordylodus	genus	33884	Llanvirn		468	458.2	522
240608	occ			8532	Drepanodus sp.	genus	33904		Drepanodus	genus	33904	Llanvirn		468	458.2	522
240609	occ			8532	Gothodus sp.	genus	355559		Gothodus	genus	355559	Llanvirn		468	458.2	522
240610	occ			8532	Oistodus sp.	genus	33998		Oistodus	genus	33998	Llanvirn		468	458.2	522
240612	occ			8532	Ozarkodina sp.	genus	34002		Ozarkodina	genus	34002	Llanvirn		468	458.2	522
240613	occ			8532	Panderodus sp.	genus	34006		Panderodus	genus	34006	Llanvirn		468	458.2	522
240614	occ			8532	Scandodus sp.	genus	330394		Scandodus	genus	330394	Llanvirn		468	458.2	522
241164	occ			9221	Microcoelodus sp.	genus	392023	species not entered	Erismodus	genus	33917	Late Llanvirn		461.1	458.2	676
241165	occ			9221	Oulodus sp.	genus	34001		Oulodus	genus	34001	Late Llanvirn		461.1	458.2	676
241167	occ			9221	Ptiloconus sp.	genus	392015	species not entered	Erismodus	genus	33917	Late Llanvirn		461.1	458.2	676
241169	occ			9221	Stereoconus sp.	genus	34079		Stereoconus	genus	34079	Late Llanvirn		461.1	458.2	676
241176	occ			9222	Coleodus mirabilis	genus	33882	species not entered	Coleodus	genus	33882	Darriwilian		469.4	458.2	676
241177	occ			9222	Drepanoistodus suberectus	species	348611		Drepanoistodus suberectus	species	346755	Darriwilian		469.4	458.2	676
241180	occ			9222	Erraticodon cf. patu	species	421499		Erraticodon patu	species	421499	Darriwilian		469.4	458.2	676
241193	occ			9222	Phragmodus flexuosus	species	421141		Phragmodus flexuosus	species	421141	Darriwilian		469.4	458.2	676
241196	occ			9222	Ptiloconus costutatus	genus	392015	species not entered	Erismodus	genus	33917	Darriwilian		469.4	458.2	676
241204	occ			9223	Bryantodina sp.	genus	33866		Bryantodina	genus	33866	Late Llanvirn		461.1	458.2	676
241208	occ			9223	Microcoelodus sp.	genus	392023	species not entered	Erismodus	genus	33917	Late Llanvirn		461.1	458.2	676
241209	occ			9223	Oulodus sp.	genus	34001		Oulodus	genus	34001	Late Llanvirn		461.1	458.2	676
241210	occ			9223	Phragmodus sp.	genus	34021		Phragmodus	genus	34021	Late Llanvirn		461.1	458.2	676
241212	occ			9223	Ptiloconus sp.	genus	392015	species not entered	Erismodus	genus	33917	Late Llanvirn		461.1	458.2	676
241215	occ			9223	Stereoconus sp.	genus	34079		Stereoconus	genus	34079	Late Llanvirn		461.1	458.2	676
241218	occ			9224	Cahabagnathus sp.	genus	33869		Cahabagnathus	genus	33869	Late Llanvirn		461.1	458.2	676
241219	occ			9224	Drepanodistacodus sp.	genus	504972	species not entered	Acanthodistacodus	genus	504970	Late Llanvirn		461.1	458.2	676
241220	occ			9224	Erraticodon sp.	genus	33918		Erraticodon	genus	33918	Late Llanvirn		461.1	458.2	676
241227	occ			9224	Oistodus sp.	genus	33998		Oistodus	genus	33998	Late Llanvirn		461.1	458.2	676
241228	occ			9224	Panderodus sp.	genus	34006		Panderodus	genus	34006	Late Llanvirn		461.1	458.2	676
241229	occ			9224	Phragmodus sp.	genus	34021		Phragmodus	genus	34021	Late Llanvirn		461.1	458.2	676
241230	occ			9224	Pseudooneotodus sp.	genus	34045		Pseudooneotodus	genus	34045	Late Llanvirn		461.1	458.2	676
241231	occ			9224	Ptiloconus sp.	genus	392015	species not entered	Erismodus	genus	33917	Late Llanvirn		461.1	458.2	676
241248	occ			9227	Coleodus sp.	genus	33882		Coleodus	genus	33882	Late Llanvirn		461.1	458.2	676
241249	occ			9227	Curtognathus sp.	genus	33891		Curtognathus	genus	33891	Late Llanvirn		461.1	458.2	676
241250	occ			9227	Neocoleodus sp.	genus	33984		Neocoleodus	genus	33984	Late Llanvirn		461.1	458.2	676
241252	occ			9227	Polyplacognathus sp.	genus	34032		Polyplacognathus	genus	34032	Late Llanvirn		461.1	458.2	676
241253	occ			9227	Ptiloconus sp.	genus	392015	species not entered	Erismodus	genus	33917	Late Llanvirn		461.1	458.2	676
241257	occ			9228	? Complexodus sp.	genus	33883		Complexodus	genus	33883	Darriwilian		469.4	458.2	676
241258	occ			9228	Curtognathus sp.	genus	33891		Curtognathus	genus	33891	Darriwilian		469.4	458.2	676
241259	occ			9228	Drepanodistacodus sp.	genus	504972	species not entered	Acanthodistacodus	genus	504970	Darriwilian		469.4	458.2	676
241260	occ			9228	Drepanodus sp.	genus	33904		Drepanodus	genus	33904	Darriwilian		469.4	458.2	676
241261	occ			9228	Drepanoistodus sp.	genus	33905		Drepanoistodus	genus	33905	Darriwilian		469.4	458.2	676
241263	occ			9228	Eoplacognathus sp.	genus	33913		Eoplacognathus	genus	33913	Darriwilian		469.4	458.2	676
241264	occ			9228	Erraticodon cf. patu	species	421499		Erraticodon patu	species	421499	Darriwilian		469.4	458.2	676
241268	occ			9228	Microcoelodus sp.	genus	392023	species not entered	Erismodus	genus	33917	Darriwilian		469.4	458.2	676
241271	occ			9228	Oulodus sp.	genus	34001		Oulodus	genus	34001	Darriwilian		469.4	458.2	676
241272	occ			9228	Panderodus sp.	genus	34006		Panderodus	genus	34006	Darriwilian		469.4	458.2	676
241274	occ			9228	Phragmodus flexuosus	species	421141		Phragmodus flexuosus	species	421141	Darriwilian		469.4	458.2	676
241276	occ			9228	Ptiloconus sp.	genus	392015	species not entered	Erismodus	genus	33917	Darriwilian		469.4	458.2	676
241283	occ			9228	Stereoconus nodosicostatus	genus	34079	species not entered	Stereoconus	genus	34079	Darriwilian		469.4	458.2	676
241285	occ			9229	? Amorphognathus sp.	genus	33837		Amorphognathus	genus	33837	Late Llanvirn		461.1	458.2	676
241286	occ			9229	Bryantodina lenaica	genus	33866	species not entered	Bryantodina	genus	33866	Late Llanvirn		461.1	458.2	676
241287	occ			9229	Drepanodus sp.	genus	33904		Drepanodus	genus	33904	Late Llanvirn		461.1	458.2	676
241289	occ			9229	Erismodus sp.	genus	33917		Erismodus	genus	33917	Late Llanvirn		461.1	458.2	676
241294	occ			9229	Microcoelodus tunguskaensis	genus	392023	species not entered	Erismodus	genus	33917	Late Llanvirn		461.1	458.2	676
241296	occ			9229	Oulodus restrictus	genus	34001	species not entered	Oulodus	genus	34001	Late Llanvirn		461.1	458.2	676
241297	occ			9229	Phragmodus flexuosus	species	421141		Phragmodus flexuosus	species	421141	Late Llanvirn		461.1	458.2	676
241303	occ			9229	? Stereoconus sp.	genus	34079		Stereoconus	genus	34079	Late Llanvirn		461.1	458.2	676
241305	occ			9230	? Amorphognathus sp.	genus	33837		Amorphognathus	genus	33837	Late Llanvirn		461.1	458.2	676
241306	occ			9230	Erismodus sp.	genus	33917		Erismodus	genus	33917	Late Llanvirn		461.1	458.2	676
241309	occ			9230	Polyplacognathus sp.	genus	34032		Polyplacognathus	genus	34032	Late Llanvirn		461.1	458.2	676
241311	occ			9230	Stereoconus sp.	genus	34079		Stereoconus	genus	34079	Late Llanvirn		461.1	458.2	676
241562	occ			9294	Coleodus sp.	genus	33882		Coleodus	genus	33882	Early Llanvirn		468	461.1	678
241563	occ			9294	Erismodus sp.	genus	33917		Erismodus	genus	33917	Early Llanvirn		468	461.1	678
241564	occ			9294	Gothodus sp.	genus	355559		Gothodus	genus	355559	Early Llanvirn		468	461.1	678
241567	occ			9294	Neocoleodus sp.	genus	33984		Neocoleodus	genus	33984	Early Llanvirn		468	461.1	678
241568	occ			9294	? Ptiloconus sp.	genus	392015	species not entered	Erismodus	genus	33917	Early Llanvirn		468	461.1	678
241573	occ			9295	? Belodella sp.	genus	33860		Belodella	genus	33860	Early Llandeilo		461.1	458.2	678
241579	occ			9295	Cyrtoniodus sp.	genus	505468	species not entered	Phragmodus	genus	34021	Early Llandeilo		461.1	458.2	678
241582	occ			9295	Drepanoistodus suberectus	species	348611		Drepanoistodus suberectus	species	346755	Early Llandeilo		461.1	458.2	678
241588	occ			9295	? Histiodella sp.	genus	33940		Histiodella	genus	33940	Early Llandeilo		461.1	458.2	678
241594	occ			9295	Microcoelodus sp.	genus	392023	species not entered	Erismodus	genus	33917	Early Llandeilo		461.1	458.2	678
241597	occ			9295	Periodon sp.	genus	34020		Periodon	genus	34020	Early Llandeilo		461.1	458.2	678
241598	occ			9295	Phragmodus flexuosus	species	421141		Phragmodus flexuosus	species	421141	Early Llandeilo		461.1	458.2	678
241603	occ			9295	Ptiloconus sp.	genus	392015	species not entered	Erismodus	genus	33917	Early Llandeilo		461.1	458.2	678
241611	occ			9295	Trichonodella prominens	species	434793		Erismodus quadridactylus	species	434794	Early Llandeilo		461.1	458.2	678
241615	occ			9296	Bryantodina sp.	genus	33866		Bryantodina	genus	33866	Early Llandeilo		461.1	458.2	678
241616	occ			9296	Cyrtoniodus sp.	genus	505468	species not entered	Phragmodus	genus	34021	Early Llandeilo		461.1	458.2	678
241617	occ			9296	Drepanodistacodus sp.	genus	504972	species not entered	Acanthodistacodus	genus	504970	Early Llandeilo		461.1	458.2	678
241618	occ			9296	Drepanoistodus sp.	genus	33905		Drepanoistodus	genus	33905	Early Llandeilo		461.1	458.2	678
241622	occ			9296	Microcoelodus sp.	genus	392023	species not entered	Erismodus	genus	33917	Early Llandeilo		461.1	458.2	678
241623	occ			9296	Oulodus sp.	genus	34001		Oulodus	genus	34001	Early Llandeilo		461.1	458.2	678
241624	occ			9296	Phragmodus sp.	genus	34021		Phragmodus	genus	34021	Early Llandeilo		461.1	458.2	678
241627	occ			9296	Ptiloconus sp.	genus	392015	species not entered	Erismodus	genus	33917	Early Llandeilo		461.1	458.2	678
241631	occ			9296	Stereoconus sp.	genus	34079		Stereoconus	genus	34079	Early Llandeilo		461.1	458.2	678
241634	occ			9296	Trichonodella sp.	genus	315400		Trichonodella	genus	315400	Early Llandeilo		461.1	458.2	678
241637	occ			9297	Chirognathus sp.	genus	33876		Chirognathus	genus	33876	Late Llandeilo		461.1	458.2	678
241639	occ			9297	Cyrtoniodus sp.	genus	505468	species not entered	Phragmodus	genus	34021	Late Llandeilo		461.1	458.2	678
241640	occ			9297	Drepanodistacodus sp.	genus	504972	species not entered	Acanthodistacodus	genus	504970	Late Llandeilo		461.1	458.2	678
241642	occ			9297	Microcoelodus sp.	genus	392023	species not entered	Erismodus	genus	33917	Late Llandeilo		461.1	458.2	678
241645	occ			9297	Oistodus sp.	genus	33998		Oistodus	genus	33998	Late Llandeilo		461.1	458.2	678
241646	occ			9297	Panderodus sp.	genus	34006		Panderodus	genus	34006	Late Llandeilo		461.1	458.2	678
241647	occ			9297	Periodon sp.	genus	34020		Periodon	genus	34020	Late Llandeilo		461.1	458.2	678
241648	occ			9297	Phragmodus sp.	genus	34021		Phragmodus	genus	34021	Late Llandeilo		461.1	458.2	678
241649	occ			9297	Polyplacognathus sp.	genus	34032		Polyplacognathus	genus	34032	Late Llandeilo		461.1	458.2	678
241651	occ			9297	Ptiloconus sp.	genus	392015	species not entered	Erismodus	genus	33917	Late Llandeilo		461.1	458.2	678
241653	occ			9297	Stereoconus sp.	genus	34079		Stereoconus	genus	34079	Late Llandeilo		461.1	458.2	678
241656	occ			9297	Trichonodella sp.	genus	315400		Trichonodella	genus	315400	Late Llandeilo		461.1	458.2	678
241706	occ			9299	Phragmodus flexuosus	species	421141		Phragmodus flexuosus	species	421141	Early Llandeilo		461.1	458.2	678
241708	occ			9299	Ptiloconus anomalis	genus	392015	species not entered	Erismodus	genus	33917	Early Llandeilo		461.1	458.2	678
241711	occ			9299	? Trichonodella prominens	species	434793		Erismodus quadridactylus	species	434794	Early Llandeilo		461.1	458.2	678
241712	occ			9300	Amorphognathus sp.	genus	33837		Amorphognathus	genus	33837	Early Llandeilo		461.1	458.2	678
241714	occ			9300	Cyrtoniodus sp.	genus	505468	species not entered	Phragmodus	genus	34021	Early Llandeilo		461.1	458.2	678
241715	occ			9300	Drepanodistacodus sp.	genus	504972	species not entered	Acanthodistacodus	genus	504970	Early Llandeilo		461.1	458.2	678
241721	occ			9300	Microcoelodus sp.	genus	392023	species not entered	Erismodus	genus	33917	Early Llandeilo		461.1	458.2	678
241722	occ			9300	Oulodus sp.	genus	34001		Oulodus	genus	34001	Early Llandeilo		461.1	458.2	678
241723	occ			9300	Phragmodus sp.	genus	34021		Phragmodus	genus	34021	Early Llandeilo		461.1	458.2	678
241726	occ			9300	Ptiloconus sp.	genus	392015	species not entered	Erismodus	genus	33917	Early Llandeilo		461.1	458.2	678
241729	occ			9300	Scandodus sp.	genus	330394		Scandodus	genus	330394	Early Llandeilo		461.1	458.2	678
241731	occ			9300	Stereoconus sp.	genus	34079		Stereoconus	genus	34079	Early Llandeilo		461.1	458.2	678
241734	occ			9300	Trichonodella sp.	genus	315400		Trichonodella	genus	315400	Early Llandeilo		461.1	458.2	678
241735	occ			9301	Amorphognathus sp.	genus	33837		Amorphognathus	genus	33837	Early Llandeilo		461.1	458.2	678
241738	occ			9301	? Chirognathus sp.	genus	33876		Chirognathus	genus	33876	Early Llandeilo		461.1	458.2	678
241740	occ			9301	Cyrtoniodus sp.	genus	505468	species not entered	Phragmodus	genus	34021	Early Llandeilo		461.1	458.2	678
241743	occ			9301	Microcoelodus sp.	genus	392023	species not entered	Erismodus	genus	33917	Early Llandeilo		461.1	458.2	678
241745	occ			9301	Oulodus sp.	genus	34001		Oulodus	genus	34001	Early Llandeilo		461.1	458.2	678
241746	occ			9301	Panderodus sp.	genus	34006		Panderodus	genus	34006	Early Llandeilo		461.1	458.2	678
241747	occ			9301	Periodon sp.	genus	34020		Periodon	genus	34020	Early Llandeilo		461.1	458.2	678
241748	occ			9301	Phragmodus sp.	genus	34021		Phragmodus	genus	34021	Early Llandeilo		461.1	458.2	678
241749	occ			9301	Polyplacognathus sp.	genus	34032		Polyplacognathus	genus	34032	Early Llandeilo		461.1	458.2	678
241751	occ			9301	Ptiloconus sp.	genus	392015	species not entered	Erismodus	genus	33917	Early Llandeilo		461.1	458.2	678
241754	occ			9301	Stereoconus sp.	genus	34079		Stereoconus	genus	34079	Early Llandeilo		461.1	458.2	678
241755	occ			9301	Trichonodella sp.	genus	315400		Trichonodella	genus	315400	Early Llandeilo		461.1	458.2	678
241780	occ			9303	Amorphognathus sp.	genus	33837		Amorphognathus	genus	33837	Early Llandeilo		461.1	458.2	679
241781	occ			9303	Bryantodina sp.	genus	33866		Bryantodina	genus	33866	Early Llandeilo		461.1	458.2	679
241782	occ			9303	Chirognathus sp.	genus	33876		Chirognathus	genus	33876	Early Llandeilo		461.1	458.2	679
241786	occ			9303	Microcoelodus sp.	genus	392023	species not entered	Erismodus	genus	33917	Early Llandeilo		461.1	458.2	679
241787	occ			9303	Plectodina sp.	genus	34025		Plectodina	genus	34025	Early Llandeilo		461.1	458.2	679
241789	occ			9303	Ptiloconus sp.	genus	392015	species not entered	Erismodus	genus	33917	Early Llandeilo		461.1	458.2	679
241794	occ			9303	? Trichonodella sp.	genus	315400		Trichonodella	genus	315400	Early Llandeilo		461.1	458.2	679
241800	occ			9304	Cyrtoniodus sp.	genus	505468	species not entered	Phragmodus	genus	34021	Late Llandeilo		461.1	458.2	679
241801	occ			9304	Drepanodistacodus sp.	genus	504972	species not entered	Acanthodistacodus	genus	504970	Late Llandeilo		461.1	458.2	679
241808	occ			9304	Oistodus sp.	genus	33998		Oistodus	genus	33998	Late Llandeilo		461.1	458.2	679
241810	occ			9304	Panderodus sp.	genus	34006		Panderodus	genus	34006	Late Llandeilo		461.1	458.2	679
241812	occ			9304	Periodon sp.	genus	34020		Periodon	genus	34020	Late Llandeilo		461.1	458.2	679
241814	occ			9304	Polyplacognathus sp.	genus	34032		Polyplacognathus	genus	34032	Late Llandeilo		461.1	458.2	679
241816	occ			9304	Scandodus sp.	genus	330394		Scandodus	genus	330394	Late Llandeilo		461.1	458.2	679
241817	occ			9304	Stereoconus sp.	genus	34079		Stereoconus	genus	34079	Late Llandeilo		461.1	458.2	679
241838	occ			9306	Bryantodina sp.	genus	33866		Bryantodina	genus	33866	Early Llandeilo		461.1	458.2	679
241842	occ			9306	Microcoelodus sp.	genus	392023	species not entered	Erismodus	genus	33917	Early Llandeilo		461.1	458.2	679
241844	occ			9306	Phragmodus sp.	genus	34021		Phragmodus	genus	34021	Early Llandeilo		461.1	458.2	679
241845	occ			9306	Plectodina sp.	genus	34025		Plectodina	genus	34025	Early Llandeilo		461.1	458.2	679
241847	occ			9306	Ptiloconus sp.	genus	392015	species not entered	Erismodus	genus	33917	Early Llandeilo		461.1	458.2	679
241850	occ			9306	Trichonodella sp.	genus	315400		Trichonodella	genus	315400	Early Llandeilo		461.1	458.2	679
241873	occ			9308	Chirognathus sp.	genus	33876		Chirognathus	genus	33876	Late Llandeilo		461.1	458.2	679
241874	occ			9308	Cyrtoniodus sp.	genus	505468	species not entered	Phragmodus	genus	34021	Late Llandeilo		461.1	458.2	679
241875	occ			9308	Drepanodistacodus sp.	genus	504972	species not entered	Acanthodistacodus	genus	504970	Late Llandeilo		461.1	458.2	679
241878	occ			9308	Panderodus sp.	genus	34006		Panderodus	genus	34006	Late Llandeilo		461.1	458.2	679
241879	occ			9308	Periodon sp.	genus	34020		Periodon	genus	34020	Late Llandeilo		461.1	458.2	679
241880	occ			9308	Phragmodus sp.	genus	34021		Phragmodus	genus	34021	Late Llandeilo		461.1	458.2	679
241881	occ			9308	Polyplacognathus sp.	genus	34032		Polyplacognathus	genus	34032	Late Llandeilo		461.1	458.2	679
241883	occ			9308	Scandodus sp.	genus	330394		Scandodus	genus	330394	Late Llandeilo		461.1	458.2	679
241884	occ			9308	Stereoconus sp.	genus	34079		Stereoconus	genus	34079	Late Llandeilo		461.1	458.2	679
242146	occ			20771	Panderodus sp.	genus	34006		Panderodus	genus	34006	Llanvirn		468	458.2	3861
242147	occ			20771	Belodella sp.	genus	33860		Belodella	genus	33860	Llanvirn		468	458.2	3861
242149	occ			20771	Scolopodus sp.	genus	34069		Scolopodus	genus	34069	Llanvirn		468	458.2	3861
242150	occ			20771	Aurilobodus sp.	genus	380650	species not entered	Juanognathus	genus	33954	Llanvirn		468	458.2	3861
242151	occ			20771	Scandodus sp.	genus	330394		Scandodus	genus	330394	Llanvirn		468	458.2	3861
242152	occ			20771	Acontiodus sp.	genus	330390	species not entered	Acodus	genus	85559	Llanvirn		468	458.2	3861
242153	occ			20771	Plectodina sp.	genus	34025		Plectodina	genus	34025	Llanvirn		468	458.2	3861
242159	occ			20771	Erraticodon sp.	genus	33918		Erraticodon	genus	33918	Llanvirn		468	458.2	3861
242160	occ			20771	Triangulodus sp.	genus	393176		Triangulodus	genus	393176	Llanvirn		468	458.2	3861
242162	occ			20771	Drepanodus sp.	genus	33904		Drepanodus	genus	33904	Llanvirn		468	458.2	3861
265834	occ			21085	Trichonodella sp.	genus	315400		Trichonodella	genus	315400	Llanvirn		468	458.2	6389
265852	occ			21089	Icriodella sp.	genus	33944		Icriodella	genus	33944	Berounian	Vinice	459.7	457.3	6393
285186	occ			27078	Drepanoistodus basiovalis	species	420820		Drepanoistodus basiovalis	species	420819	Whiterockian		471.3	457.3	7505
285187	occ			27078	Phragmodus flexuosus	species	421141		Phragmodus flexuosus	species	421141	Whiterockian		471.3	457.3	7505
285188	occ			27079	Drepanodus parallelus	species	394091	recombined as	Eucharodus parallelus	species	394091	Whiterockian		471.3	457.3	7505
285189	occ			27079	Drepanoistodus basiovalis	species	420820		Drepanoistodus basiovalis	species	420819	Whiterockian		471.3	457.3	7505
285190	occ			27079	Eoneoprioniodus bialatus	genus	394128	species not entered	Eoneoprioniodus	genus	394128	Whiterockian		471.3	457.3	7505
285191	occ			27079	Eoneoprioniodus bilongatus	species	394130		Eoneoprioniodus bilongatus	species	394129	Whiterockian		471.3	457.3	7505
285192	occ			27079	Oistodus multicorrugatus	genus	33998	species not entered	Oistodus	genus	33998	Whiterockian		471.3	457.3	7505
285193	occ			27079	Oistodus scalenocarinatus	genus	33998	species not entered	Oistodus	genus	33998	Whiterockian		471.3	457.3	7505
285194	occ			27079	Scolopodus gracilis	species	420105	recombined as	Parapanderodus gracilis	species	420105	Whiterockian		471.3	457.3	7505
285195	occ			27079	Ulrichodina prima	genus	34096	species not entered	Ulrichodina	genus	34096	Whiterockian		471.3	457.3	7505
285196	occ			27079	Ulrichodina sp. n. sp.	genus	34096		Ulrichodina	genus	34096	Whiterockian		471.3	457.3	7505
285197	occ			27080	Belodella sp. n. sp.	genus	33860		Belodella	genus	33860	Whiterockian		471.3	457.3	7505
285198	occ			27080	Drepanodus parallelus	species	394091	recombined as	Eucharodus parallelus	species	394091	Whiterockian		471.3	457.3	7505
285199	occ			27080	Phragmodus flexuosus	species	421141		Phragmodus flexuosus	species	421141	Whiterockian		471.3	457.3	7505
285200	occ			27081	Belodella erecta	genus	33860	species not entered	Belodella	genus	33860	Whiterockian		471.3	457.3	7505
285201	occ			27081	Belodella sp. n. sp.	genus	33860		Belodella	genus	33860	Whiterockian		471.3	457.3	7505
285202	occ			27081	aff. Drepanodus parallelus	species	394091	recombined as	Eucharodus parallelus	species	394091	Whiterockian		471.3	457.3	7505
285203	occ			27081	Drepanoistodus basiovalis	species	420820		Drepanoistodus basiovalis	species	420819	Whiterockian		471.3	457.3	7505
285204	occ			27081	Phragmodus flexuosus	species	421141		Phragmodus flexuosus	species	421141	Whiterockian		471.3	457.3	7505
285205	occ			27082	Scolopodus gracilis	species	420105	recombined as	Parapanderodus gracilis	species	420105	Whiterockian		471.3	457.3	7505
285206	occ			27083	Drepanoistodus basiovalis	species	420820		Drepanoistodus basiovalis	species	420819	Whiterockian		471.3	457.3	7505
285207	occ			27083	"Eoneoprioniodus" sp.	genus	394128		Eoneoprioniodus	genus	394128	Whiterockian		471.3	457.3	7505
285208	occ			27083	Erismodus horridus	genus	33917	species not entered	Erismodus	genus	33917	Whiterockian		471.3	457.3	7505
285209	occ			27084	Belodella sp. n. sp.	genus	33860		Belodella	genus	33860	Whiterockian		471.3	457.3	7505
285210	occ			27084	"Eoneoprioniodus" sp.	genus	394128		Eoneoprioniodus	genus	394128	Whiterockian		471.3	457.3	7505
539608	occ			56200	Oistodus forceps	species	421497	recombined as	Drepanoistodus forceps	species	421497	Aseri		464.3	461.4	15158
539609	occ			56200	Panderodus sp.	genus	34006		Panderodus	genus	34006	Aseri		464.3	461.4	15158
539610	occ			56200	Paracordylodus <sp. 1 Lindstr√∂m>	genus	34010		Paracordylodus	genus	34010	Aseri		464.3	461.4	15158
539611	occ			56200	Prioniodus <sp. 1 Lindstr√∂m>	genus	34037		Prioniodus	genus	34037	Aseri		464.3	461.4	15158
539612	occ			56200	Scandodus <sp. 1 Lindstr√∂m>	genus	330394		Scandodus	genus	330394	Aseri		464.3	461.4	15158
539613	occ			56200	Scolopodus cornuformis	species	420812	recombined as	Semiacontiodus cornuformis	species	420812	Aseri		464.3	461.4	15158
539678	occ			56202	Oistodus forceps	species	421497	recombined as	Drepanoistodus forceps	species	421497	Kunda		469.1	464.3	15158
539679	occ			56202	Paracordylodus <sp. 1 Lindstr√∂m>	genus	34010		Paracordylodus	genus	34010	Kunda		469.1	464.3	15158
539680	occ			56202	Prioniodus <sp. 1 Lindstr√∂m>	genus	34037		Prioniodus	genus	34037	Kunda		469.1	464.3	15158
539681	occ			56202	Scandodus <sp. 1 Lindstr√∂m>	genus	330394		Scandodus	genus	330394	Kunda		469.1	464.3	15158
539682	occ			56202	Scolopodus cornuformis	species	420812	recombined as	Semiacontiodus cornuformis	species	420812	Kunda		469.1	464.3	15158
539704	occ			56203	Oistodus forceps	species	421497	recombined as	Drepanoistodus forceps	species	421497	Lasnamagi		461.4	459.7	15158
539705	occ			56203	Panderodus sp.	genus	34006		Panderodus	genus	34006	Lasnamagi		461.4	459.7	15158
539706	occ			56203	Scandodus <sp. 1 Lindstr√∂m>	genus	330394		Scandodus	genus	330394	Lasnamagi		461.4	459.7	15158
539707	occ			56203	Scolopodus cornuformis	species	420812	recombined as	Semiacontiodus cornuformis	species	420812	Lasnamagi		461.4	459.7	15158
621050	occ			66874	? Amorphognathus sp.	genus	33837		Amorphognathus	genus	33837	Darriwilian		469.4	458.2	19028
621051	occ			66874	Erraticodon cf. balticus	species	421500		Erraticodon balticus	species	421500	Darriwilian		469.4	458.2	19028
621052	occ			66874	Drepanoistodus sp.	genus	33905		Drepanoistodus	genus	33905	Darriwilian		469.4	458.2	19028
621053	occ			66874	Prioniodus sp.	genus	34037		Prioniodus	genus	34037	Darriwilian		469.4	458.2	19028
747860	occ			80054	"Drepanodus" sp.	genus	33904		Drepanodus	genus	33904	Whiterockian		471.3	457.3	25409
747861	occ			80054	Periodon ? aculeatus	species	351275		Periodon aculeatus	species	351275	Whiterockian		471.3	457.3	25409
747862	occ			80054	? Tetraprioniodus sp.	genus	434585		Tetraprioniodus	genus	434585	Whiterockian		471.3	457.3	25409
747863	occ			80054	Oistodus sp.	genus	33998		Oistodus	genus	33998	Whiterockian		471.3	457.3	25409
747864	occ			80054	Scandodus sp.	genus	330394		Scandodus	genus	330394	Whiterockian		471.3	457.3	25409
747865	occ			80054	Scandodus unicostatus	genus	330394	species not entered	Scandodus	genus	330394	Whiterockian		471.3	457.3	25409
747866	occ			80054	Scolopodus varicostatus	species	346749		Protopanderodus insculptus	species	346745	Whiterockian		471.3	457.3	25409
747921	occ			14232	Conodonta indet.	class	33816		Conodonta	class	33816	Whiterockian		471.3	457.3	25409
747940	occ			80061	Conodonta indet.	class	33816		Conodonta	class	33816	Whiterockian		471.3	457.3	25409
747986	occ			80065	Conodonta indet.	class	33816		Conodonta	class	33816	Whiterockian		471.3	457.3	25409
748008	occ			80069	Conodonta indet.	class	33816		Conodonta	class	33816	Whiterockian		471.3	457.3	25409
748012	occ			80070	Conodonta indet.	class	33816		Conodonta	class	33816	Whiterockian		471.3	457.3	25409
748017	occ			80071	Conodonta indet.	class	33816		Conodonta	class	33816	Whiterockian		471.3	457.3	25409
748040	occ			80073	Conodonta indet.	class	33816		Conodonta	class	33816	Whiterockian		471.3	457.3	25409
748058	occ			80078	Conodonta indet.	class	33816		Conodonta	class	33816	Whiterockian		471.3	457.3	25409
748069	occ			80081	Conodonta indet.	class	33816		Conodonta	class	33816	Whiterockian		471.3	457.3	25409
912933	occ			25753	Acontiodus cooperi	species	346748		Protopanderodus insculptus	species	346745	Llanvirn		468	458.2	34883
912935	occ			25753	? Diplododella cf. roundya	subgenus	33898	rank change, species not entered	Hibbardella (Diplododella)	subgenus	33898	Llanvirn		468	458.2	34883
912936	occ			25753	Drepanodus homocurvatus	genus	33904	species not entered	Drepanodus	genus	33904	Llanvirn		468	458.2	34883
912937	occ			25753	Eoplacognathus cf. suecicus	species	421271		Eoplacognathus suecicus	species	421271	Llanvirn		468	458.2	34883
912938	occ			25753	Amorphognathus sp.	genus	33837		Amorphognathus	genus	33837	Llanvirn		468	458.2	34883
912939	occ			25753	Scandodus unistriatus	genus	330394	species not entered	Scandodus	genus	330394	Llanvirn		468	458.2	34883
912941	occ			25753	Oistodus venustus	species	421139	recombined as	Drepanoistodus venustus	species	421139	Llanvirn		468	458.2	34883
912942	occ			25753	Periodon aculeatus	species	351275		Periodon aculeatus	species	351275	Llanvirn		468	458.2	34883
912943	occ			25753	Prioniodina macrodentata	species	420042	recombined as	Periodon macrodentatus	species	420041	Llanvirn		468	458.2	34883
912944	occ			25753	Prioniodus cf. navis	genus	34037	species not entered	Prioniodus	genus	34037	Llanvirn		468	458.2	34883
912945	occ			25753	Scolopodus cf. gracilis	species	420105	recombined as	Parapanderodus gracilis	species	420105	Llanvirn		468	458.2	34883
912946	occ			25753	Scolopodus varicostatus	species	346749		Protopanderodus insculptus	species	346745	Llanvirn		468	458.2	34883
912947	occ			25753	Tetraprioniodus cf. asymmetricus	genus	434585	species not entered	Tetraprioniodus	genus	434585	Llanvirn		468	458.2	34883
912948	occ			25753	Tetraprioniodus cf. quadrangulum	genus	434585	species not entered	Tetraprioniodus	genus	434585	Llanvirn		468	458.2	34883
912949	occ			25753	Histiodella cf. sinuosa	species	420040		Histiodella sinuosa	species	420039	Llanvirn		468	458.2	34883
912950	occ			25753	Oistodus cf. venustus	species	421139	recombined as	Drepanoistodus venustus	species	421139	Llanvirn		468	458.2	34883
912955	occ			103361	Acodus sp.	genus	85559		Acodus	genus	85559	Llanvirn		468	458.2	34883
912956	occ			103361	Drepanodus cf. arcuatus	species	342739		Acodus similaris	species	346750	Llanvirn		468	458.2	34883
912957	occ			103361	Drepanodus suberectus	species	346756	recombined as	Drepanoistodus suberectus	species	346755	Llanvirn		468	458.2	34883
912958	occ			103361	? Histiodella sp.	genus	33940		Histiodella	genus	33940	Llanvirn		468	458.2	34883
912959	occ			103361	? Oistodus extensus	genus	33998	species not entered	Oistodus	genus	33998	Llanvirn		468	458.2	34883
912960	occ			103361	Oistodus forceps	species	421497	recombined as	Drepanoistodus forceps	species	421497	Llanvirn		468	458.2	34883
912961	occ			103361	Prioniodus evae	genus	34037	species not entered	Prioniodus	genus	34037	Llanvirn		468	458.2	34883
912962	occ			103361	Oepikodus smithensis	genus	33996	species not entered	Oepikodus	genus	33996	Llanvirn		468	458.2	34883
912963	occ			103361	Oistodus longiramis	genus	33998	species not entered	Oistodus	genus	33998	Llanvirn		468	458.2	34883
912964	occ			103361	? Pygodus sp.	genus	34051		Pygodus	genus	34051	Llanvirn		468	458.2	34883
912965	occ			103361	Scandodus pipa	genus	330394	species not entered	Scandodus	genus	330394	Llanvirn		468	458.2	34883
912966	occ			103361	Scolopodus cf. rex	species	393321		Scolopodus striatus	species	393320	Llanvirn		468	458.2	34883
912967	occ			103361	Tetraprioniodus sp.	genus	434585		Tetraprioniodus	genus	434585	Llanvirn		468	458.2	34883
917973	occ			104330	Belodina cf. disponsa	genus	33861	species not entered	Belodina	genus	33861	Whiterockian		471.3	457.3	25410
917974	occ			104330	Ozarkodina sp.	genus	34002		Ozarkodina	genus	34002	Whiterockian		471.3	457.3	25410
917975	occ			104330	Phragmodus undatus	species	509527		Phragmodus undatus	species	509527	Whiterockian		471.3	457.3	25410
922283	occ			105565	Acodus sp.	genus	85559		Acodus	genus	85559	Whiterockian		471.3	457.3	34728
922284	occ			105565	Acontiodus sp.	genus	330390	species not entered	Acodus	genus	85559	Whiterockian		471.3	457.3	34728
922285	occ			105565	Drepanodus suberectus	species	346756	recombined as	Drepanoistodus suberectus	species	346755	Whiterockian		471.3	457.3	34728
922286	occ			105565	Paltodus sp.	genus	34005		Paltodus	genus	34005	Whiterockian		471.3	457.3	34728
922287	occ			105565	Oistodus contractus	genus	33998	species not entered	Oistodus	genus	33998	Whiterockian		471.3	457.3	34728
922288	occ			105565	Scolopodus sp.	genus	34069		Scolopodus	genus	34069	Whiterockian		471.3	457.3	34728
922295	occ			105567	Acodus cf. auritus	genus	85559	species not entered	Acodus	genus	85559	Whiterockian		471.3	457.3	34728
922296	occ			105567	Acodus sp.	genus	85559		Acodus	genus	85559	Whiterockian		471.3	457.3	34728
922297	occ			105567	Drepanodus suberectus	species	346756	recombined as	Drepanoistodus suberectus	species	346755	Whiterockian		471.3	457.3	34728
922298	occ			105567	Drepanodus subarcuatus	genus	33904	species not entered	Drepanodus	genus	33904	Whiterockian		471.3	457.3	34728
922299	occ			105567	Oistodus cf. lanceolatus	species	346732		Oistodus lanceolatus	species	346732	Whiterockian		471.3	457.3	34728
922300	occ			105567	Oulodus sp.	genus	34001		Oulodus	genus	34001	Whiterockian		471.3	457.3	34728
922301	occ			105567	Scandodus sp.	genus	330394		Scandodus	genus	330394	Whiterockian		471.3	457.3	34728
922302	occ			105567	Scolopodus sp.	genus	34069		Scolopodus	genus	34069	Whiterockian		471.3	457.3	34728
922306	occ			105568	Eofalodus brevis	genus	514223	species not entered	Eofalodus	genus	514223	Whiterockian		471.3	457.3	34728
922308	occ			105568	Distacodus symmetricus	genus	246106	species not entered	Distacodus	genus	246106	Whiterockian		471.3	457.3	34728
922309	occ			105568	Drepanodus subarcuatus	genus	33904	species not entered	Drepanodus	genus	33904	Whiterockian		471.3	457.3	34728
922310	occ			105568	Drepanodus suberectus	species	346756	recombined as	Drepanoistodus suberectus	species	346755	Whiterockian		471.3	457.3	34728
922311	occ			105568	Oulodus sp.	genus	34001		Oulodus	genus	34001	Whiterockian		471.3	457.3	34728
922312	occ			105568	"Tetraprioniodus" costatus	genus	434585	species not entered	Tetraprioniodus	genus	434585	Whiterockian		471.3	457.3	34728
922313	occ			105568	? Synprioniodina sp.	genus	245452		Synprioniodina	genus	245452	Whiterockian		471.3	457.3	34728
922314	occ			105568	Trichonodella sp.	genus	315400		Trichonodella	genus	315400	Whiterockian		471.3	457.3	34728
969220	occ			114858	? Chirognathus sp.	genus	33876		Chirognathus	genus	33876	Arenigian	Llanvirn	477.1	458.2	37212
969221	occ			114858	? Cordylodus sp.	genus	33884		Cordylodus	genus	33884	Arenigian	Llanvirn	477.1	458.2	37212
969222	occ			114858	Drepanodus sp.	genus	33904		Drepanodus	genus	33904	Arenigian	Llanvirn	477.1	458.2	37212
969224	occ			114858	Ligonodina sp.	genus	33966	species not entered	Oulodus	genus	34001	Arenigian	Llanvirn	477.1	458.2	37212
969225	occ			114858	Oistodus parallelus	genus	33998	species not entered	Oistodus	genus	33998	Arenigian	Llanvirn	477.1	458.2	37212
969226	occ			114858	Oistodus cf. venustus	species	421139	recombined as	Drepanoistodus venustus	species	421139	Arenigian	Llanvirn	477.1	458.2	37212
969228	occ			114858	Prioniodina flabellum	genus	34036	species not entered	Prioniodina	genus	34036	Arenigian	Llanvirn	477.1	458.2	37212
969229	occ			114858	? Tetraprioniodus sp.	genus	434585		Tetraprioniodus	genus	434585	Arenigian	Llanvirn	477.1	458.2	37212
976523	occ			116508	Conodonta indet.	class	33816		Conodonta	class	33816	Darriwilian		469.4	458.2	37529
976574	occ			116518	Lenodus pseudoplanus	genus	33963	species not entered	Lenodus	genus	33963	Darriwilian		469.4	458.2	37529
1117996	occ			106480	Periodon sp.	genus	34020		Periodon	genus	34020	Whiterockian		471.3	457.3	46085
1117997	occ			106478	Periodon sp.	genus	34020		Periodon	genus	34020	Whiterockian		471.3	457.3	46085
1117998	occ			106478	? Belodella sp.	genus	33860		Belodella	genus	33860	Whiterockian		471.3	457.3	46085
1123954	occ			142389	Pygodus anserinus	genus	34051	species not entered	Pygodus	genus	34051	Darriwilian		469.4	458.2	46229
1123955	occ			142389	Panderodus gracilis	species	344859		Panderodus gracilis	species	344858	Darriwilian		469.4	458.2	46229
1252470	occ			165487	Oistodus parallelus	genus	33998	species not entered	Oistodus	genus	33998	Abereiddian		468	461.1	53549
1252471	occ			165487	Gothodus sp.	genus	355559		Gothodus	genus	355559	Abereiddian		468	461.1	53549
1252472	occ			165487	Polyplacognathus sp.	genus	34032		Polyplacognathus	genus	34032	Abereiddian		468	461.1	53549
1252473	occ			165487	"Cordylodus" cf. horridus	species	393382	recombined as	Paroistodus horridus	species	393382	Abereiddian		468	461.1	53549
1252474	occ			165487	Acodus cf. firmus	subspecies	312990		Paltodus deltifer pristinus	subspecies	312992	Abereiddian		468	461.1	53549
1252475	occ			165486	Gothodus sp.	genus	355559		Gothodus	genus	355559	Abereiddian		468	461.1	53549
1252476	occ			165486	Polyplacognathus sp.	genus	34032		Polyplacognathus	genus	34032	Abereiddian		468	461.1	53549
1252477	occ			165486	"Cordylodus" cf. horridus	species	393382	recombined as	Paroistodus horridus	species	393382	Abereiddian		468	461.1	53549
1252478	occ			165486	Oistodus parallelus	genus	33998	species not entered	Oistodus	genus	33998	Abereiddian		468	461.1	53549
1299508	occ			154840	Prioniodus elegans	genus	34037	species not entered	Prioniodus	genus	34037	Kunda		469.1	464.3	56518
1321665	occ			177746	Neomultioistodus compressus	genus	33987	species not entered	Neomultioistodus	genus	33987	Middle Ordovician		471.3	458.2	16269
1321666	occ			177745	Oistodus multicorrugatus	genus	33998	species not entered	Oistodus	genus	33998	Middle Ordovician		471.3	458.2	16269
1321667	occ			177744	Parapanderodus striatus	genus	393636	species not entered	Parapanderodus	genus	393636	Middle Ordovician		471.3	458.2	16269
1321668	occ			177744	Paroistodus parallelus	genus	34014	species not entered	Paroistodus	genus	34014	Middle Ordovician		471.3	458.2	16269
1321669	occ			177745	Paroistodus parallelus	genus	34014	species not entered	Paroistodus	genus	34014	Middle Ordovician		471.3	458.2	16269
1321670	occ			177747	Erraticodon balticus	species	421500		Erraticodon balticus	species	421500	Middle Ordovician		471.3	458.2	16269
1321671	occ			177747	Paraprioniodus costatus	genus	434597	species not entered	Paraprioniodus	genus	434597	Middle Ordovician		471.3	458.2	16269
1321927	occ			177774	Drepanoistodus basiovalis	species	420820		Drepanoistodus basiovalis	species	420819	Whiterockian		471.3	457.3	16269
1321933	occ			177774	Neomultioistodus compressus	genus	33987	species not entered	Neomultioistodus	genus	33987	Whiterockian		471.3	457.3	16269
1321936	occ			177774	Walliserodus costatus	species	393172	recombined as	Costiconus costatus	species	393172	Whiterockian		471.3	457.3	16269
1321937	occ			177774	Erraticodon balticus	species	421500		Erraticodon balticus	species	421500	Whiterockian		471.3	457.3	16269
1321938	occ			177774	Parapanderodus striatus	genus	393636	species not entered	Parapanderodus	genus	393636	Whiterockian		471.3	457.3	16269
1321951	occ			177779	Cahabagnathus sp.	genus	33869		Cahabagnathus	genus	33869	Middle Ordovician		471.3	458.2	16269
1321952	occ			177778	Curtognathus spp.	genus	33891		Curtognathus	genus	33891	Middle Ordovician		471.3	458.2	16269
1321953	occ			177778	Phragmodus spicatus	genus	34021	species not entered	Phragmodus	genus	34021	Middle Ordovician		471.3	458.2	16269
1321966	occ			177787	Ansella jemtlandica	species	420307		Ansella jemtlandica	species	420306	Middle Ordovician		471.3	458.2	16269
1321984	occ			177787	Dapsilodus obliquicostatus	species	344768		Dapsilodus obliquicostatus	species	344767	Middle Ordovician		471.3	458.2	16269
1321987	occ			177787	Panderodus sulcatus	species	344725		Panderodus sulcatus	species	344725	Middle Ordovician		471.3	458.2	16269
1321992	occ			177787	Pygodus anserinus	genus	34051	species not entered	Pygodus	genus	34051	Middle Ordovician		471.3	458.2	16269
1322277	occ			177925	Paraprioniodus costatus	genus	434597	species not entered	Paraprioniodus	genus	434597	Whiterockian		471.3	457.3	16269
1322278	occ			177926	Paraprioniodus costatus	genus	434597	species not entered	Paraprioniodus	genus	434597	Whiterockian		471.3	457.3	16269
1322279	occ			177927	Paraprioniodus costatus	genus	434597	species not entered	Paraprioniodus	genus	434597	Whiterockian		471.3	457.3	16269
1322280	occ			177925	Leptochirognathus quadratus	genus	33964	species not entered	Leptochirognathus	genus	33964	Whiterockian		471.3	457.3	16269
1322281	occ			177926	Erraticodon balticus	species	421500		Erraticodon balticus	species	421500	Whiterockian		471.3	457.3	16269
1322282	occ			177927	Phragmodus flexuosus	species	421141		Phragmodus flexuosus	species	421141	Whiterockian		471.3	457.3	16269
1322283	occ			177928	Phragmodus inflexus	genus	34021	species not entered	Phragmodus	genus	34021	Whiterockian		471.3	457.3	16269
1322284	occ			177928	Curtognathus spp.	genus	33891		Curtognathus	genus	33891	Whiterockian		471.3	457.3	16269
1322286	occ			177928	Erismodus radicans	genus	33917	species not entered	Erismodus	genus	33917	Whiterockian		471.3	457.3	16269
1322288	occ			177928	Panderodus gracilis	species	344859		Panderodus gracilis	species	344858	Whiterockian		471.3	457.3	16269
1322390	occ			177959	Ansella longicuspica	species	340382		Ansella longicuspica	species	340382	Darriwilian		469.4	458.2	16269
1322393	occ			177959	Eoplacognathus suecicus	species	421271		Eoplacognathus suecicus	species	421271	Darriwilian		469.4	458.2	16269
1322397	occ			177959	Periodon aculeatus	species	351275		Periodon aculeatus	species	351275	Darriwilian		469.4	458.2	16269
1322399	occ			177959	Protopanderodus calceatus	species	420815		Protopanderodus calceatus	species	420815	Darriwilian		469.4	458.2	16269
1322405	occ			177959	Walliserodus ethingtoni	species	393170	recombined as	Costiconus ethingtoni	species	393169	Darriwilian		469.4	458.2	16269
1322406	occ			177960	Ansella longicuspica	species	340382		Ansella longicuspica	species	340382	Darriwilian		469.4	458.2	16269
1322407	occ			177960	Cornuodus longibasis	species	340384		Cornuodus longibasis	species	340383	Darriwilian		469.4	458.2	16269
1322408	occ			177960	Drepanoistodus basiovalis	species	420820		Drepanoistodus basiovalis	species	420819	Darriwilian		469.4	458.2	16269
1322409	occ			177963	Drepanoistodus basiovalis	species	420820		Drepanoistodus basiovalis	species	420819	Darriwilian		469.4	458.2	16269
1322410	occ			177964	Drepanoistodus basiovalis	species	420820		Drepanoistodus basiovalis	species	420819	Darriwilian		469.4	458.2	16269
1322411	occ			177965	Drepanoistodus basiovalis	species	420820		Drepanoistodus basiovalis	species	420819	Darriwilian		469.4	458.2	16269
1322412	occ			177963	Oistodus multicorrugatus	genus	33998	species not entered	Oistodus	genus	33998	Darriwilian		469.4	458.2	16269
1322413	occ			177960	Parapanderodus striatus	genus	393636	species not entered	Parapanderodus	genus	393636	Darriwilian		469.4	458.2	16269
1322414	occ			177963	Parapanderodus striatus	genus	393636	species not entered	Parapanderodus	genus	393636	Darriwilian		469.4	458.2	16269
1322415	occ			177960	Paroistodus originalis	species	420026		Paroistodus originalis	species	420024	Darriwilian		469.4	458.2	16269
1322416	occ			177963	Paroistodus originalis	species	420026		Paroistodus originalis	species	420024	Darriwilian		469.4	458.2	16269
1322417	occ			177960	Periodon aculeatus	species	351275		Periodon aculeatus	species	351275	Darriwilian		469.4	458.2	16269
1322418	occ			177962	Periodon aculeatus	species	351275		Periodon aculeatus	species	351275	Darriwilian		469.4	458.2	16269
1322419	occ			177963	Periodon aculeatus	species	351275		Periodon aculeatus	species	351275	Darriwilian		469.4	458.2	16269
1322420	occ			177964	Periodon aculeatus	species	351275		Periodon aculeatus	species	351275	Darriwilian		469.4	458.2	16269
1322421	occ			177966	Periodon aculeatus	species	351275		Periodon aculeatus	species	351275	Darriwilian		469.4	458.2	16269
1322422	occ			177960	? Prioniodus sp.	genus	34037		Prioniodus	genus	34037	Darriwilian		469.4	458.2	16269
1322423	occ			177961	? Prioniodus sp.	genus	34037		Prioniodus	genus	34037	Darriwilian		469.4	458.2	16269
1322424	occ			177960	Protopanderodus calceatus	species	420815		Protopanderodus calceatus	species	420815	Darriwilian		469.4	458.2	16269
1322425	occ			177962	Protopanderodus calceatus	species	420815		Protopanderodus calceatus	species	420815	Darriwilian		469.4	458.2	16269
1322426	occ			177963	Protopanderodus calceatus	species	420815		Protopanderodus calceatus	species	420815	Darriwilian		469.4	458.2	16269
1322427	occ			177964	Protopanderodus calceatus	species	420815		Protopanderodus calceatus	species	420815	Darriwilian		469.4	458.2	16269
1322428	occ			177960	Protopanderodus robustus	species	420046		Protopanderodus robustus	species	420045	Darriwilian		469.4	458.2	16269
1322429	occ			177962	Protopanderodus robustus	species	420046		Protopanderodus robustus	species	420045	Darriwilian		469.4	458.2	16269
1322430	occ			177963	Protopanderodus robustus	species	420046		Protopanderodus robustus	species	420045	Darriwilian		469.4	458.2	16269
1322431	occ			177964	Protopanderodus robustus	species	420046		Protopanderodus robustus	species	420045	Darriwilian		469.4	458.2	16269
1322432	occ			177966	Ansella jemtlandica	species	420307		Ansella jemtlandica	species	420306	Darriwilian		469.4	458.2	16269
1322433	occ			177960	Protoprioniodus aranda	genus	34042	species not entered	Protoprioniodus	genus	34042	Darriwilian		469.4	458.2	16269
1322434	occ			177960	Spinodus spinatus	genus	34075	species not entered	Spinodus	genus	34075	Darriwilian		469.4	458.2	16269
1322435	occ			177966	Triangulodus sp.	genus	393176		Triangulodus	genus	393176	Darriwilian		469.4	458.2	16269
1322436	occ			177960	Walliserodus ethingtoni	species	393170	recombined as	Costiconus ethingtoni	species	393169	Darriwilian		469.4	458.2	16269
1322437	occ			177964	Walliserodus ethingtoni	species	393170	recombined as	Costiconus ethingtoni	species	393169	Darriwilian		469.4	458.2	16269
1342897	occ			181679	Acontiodus <sp. B>	genus	330390	species not entered	Acodus	genus	85559	Llandeilian		461.1	458.2	59358
1342898	occ			181679	Drepanodus <sp. B>	genus	33904		Drepanodus	genus	33904	Llandeilian		461.1	458.2	59358
1342899	occ			181679	Neoprioniodus sp.	genus	82368	species not entered	Idioprioniodus	genus	33949	Llandeilian		461.1	458.2	59358
1342900	occ			181679	Oistodus lanceolatus	species	346732		Oistodus lanceolatus	species	346732	Llandeilian		461.1	458.2	59358
1342901	occ			181679	Scolopodus cf. bassleri	species	346734	recombined as	Variabiloconus bassleri	species	346733	Llandeilian		461.1	458.2	59358
1342902	occ			181679	Scolopodus pseudoquadratus	species	346735		Scolopodus pseudoquadratus	species	346735	Llandeilian		461.1	458.2	59358
1342903	occ			181679	Scolopodus staufferi	species	346736		Scolopodus staufferi	species	330393	Llandeilian		461.1	458.2	59358
1342904	occ			181679	Ulrichodina wisconsinensis	species	346731		Ulrichodina wisconsinensis	species	346731	Llandeilian		461.1	458.2	59358
1342905	occ			181679	Scandodus sp.	genus	330394		Scandodus	genus	330394	Llandeilian		461.1	458.2	59358
1342907	occ			181680	Acodus oneotensis	species	346742	recombined as	Polycostatus oneotensis	species	346742	Llandeilian		461.1	458.2	59358
1342908	occ			181680	Acodus sp.	genus	85559		Acodus	genus	85559	Llandeilian		461.1	458.2	59358
1342909	occ			181680	Acontiodus malayensis	species	346743		Acontiodus malayensis	species	346743	Llandeilian		461.1	458.2	59358
1342910	occ			181680	Acontiodus <sp. A>	genus	330390	species not entered	Acodus	genus	85559	Llandeilian		461.1	458.2	59358
1342911	occ			181680	Drepanodus <sp. A>	genus	33904		Drepanodus	genus	33904	Llandeilian		461.1	458.2	59358
1342913	occ			181680	Oistodus orientalis	species	346738		Oistodus orientalis	species	346738	Llandeilian		461.1	458.2	59358
1342914	occ			181680	Scolopodus cf. bassleri	species	346734	recombined as	Variabiloconus bassleri	species	346733	Llandeilian		461.1	458.2	59358
1342915	occ			181680	Scolopodus giganteus	species	346739		Scolopodus giganteus	species	346739	Llandeilian		461.1	458.2	59358
1342916	occ			181680	Scolopodus vulgaris	species	346741		Scolopodus vulgaris	species	346740	Llandeilian		461.1	458.2	59358
1342917	occ			181680	Scolopodus sp.	genus	34069		Scolopodus	genus	34069	Llandeilian		461.1	458.2	59358
1342918	occ			181681	Acodus <sp. A>	genus	85559		Acodus	genus	85559	Llandeilian		461.1	458.2	59358
1342919	occ			181681	Cordylodus <sp. A>	genus	33884		Cordylodus	genus	33884	Llandeilian		461.1	458.2	59358
1342920	occ			181681	Scolopodus giganteus	species	346739		Scolopodus giganteus	species	346739	Llandeilian		461.1	458.2	59358
1342921	occ			181681	Scolopodus vulgaris	species	346741		Scolopodus vulgaris	species	346740	Llandeilian		461.1	458.2	59358
1342922	occ			181682	Acodus similaris	species	346750		Acodus similaris	species	346750	Llandeilian		461.1	458.2	59358
1342923	occ			181682	Scolopodus insculptus	species	346746	recombined as	Protopanderodus insculptus	species	346745	Llandeilian		461.1	458.2	59358
1342924	occ			181682	Drepanodus altipes	species	346744	recombined as	Scabbardella altipes	species	346744	Llandeilian		461.1	458.2	59358
1342925	occ			181683	Acodus mutatus	species	330171	recombined as	Dapsilodus mutatus	species	330170	Llandeilian		461.1	458.2	59358
1342926	occ			181683	Acodus <sp. C>	genus	85559		Acodus	genus	85559	Llandeilian		461.1	458.2	59358
1342927	occ			181683	Acontiodus hamari	species	344798	recombined as	Dapsilodus hamari	species	344798	Llandeilian		461.1	458.2	59358
1342928	occ			181683	Trichonodella cf. inconstans	species	345235		Trichonodella inconstans	species	345235	Llandeilian		461.1	458.2	59358
1365559	occ			185953	Drepanoistodus sp.	genus	33905		Drepanoistodus	genus	33905	Fennian		470.7	468	62373
1365560	occ			185953	Microzarkodina flabellum	genus	33976	species not entered	Microzarkodina	genus	33976	Fennian		470.7	468	62373
1365561	occ			185953	Oistodus sp.	genus	33998		Oistodus	genus	33998	Fennian		470.7	468	62373
1365562	occ			185953	Protopanderodus ? rectos	genus	34041	species not entered	Protopanderodus	genus	34041	Fennian		470.7	468	62373
1365563	occ			185953	? Walliserodus sp.	genus	34100		Walliserodus	genus	34100	Fennian		470.7	468	62373
1366354	occ			116508	Baltoniodus medius	species	420810		Baltoniodus medius	species	420809	Darriwilian		469.4	458.2	62438
1366355	occ			116508	Drepanoistodus cf. contractus	genus	33905	species not entered	Drepanoistodus	genus	33905	Darriwilian		469.4	458.2	62438
1366356	occ			116508	Gothodus cf. costulatus	species	419440		Gothodus costulatus	species	419440	Darriwilian		469.4	458.2	62438
1366357	occ			116508	Lenodus variabilis	species	420029		Lenodus variabilis	species	420028	Darriwilian		469.4	458.2	62438
1366358	occ			116508	Microzarkodina bella	genus	33976	species not entered	Microzarkodina	genus	33976	Darriwilian		469.4	458.2	62438
1366359	occ			116508	Protopanderodus calceatus	species	420815		Protopanderodus calceatus	species	420815	Darriwilian		469.4	458.2	62438
1366371	occ			186016	Conodonta indet.	class	33816		Conodonta	class	33816	Middle Ordovician		471.3	458.2	61903
1366372	occ			186016	Triangulodus <ap. B>	genus	393176		Triangulodus	genus	393176	Middle Ordovician		471.3	458.2	61903
1366373	occ			186016	Triangulodus <sp. A>	genus	393176		Triangulodus	genus	393176	Middle Ordovician		471.3	458.2	61903
1366374	occ			186016	Triangulodus larapintinensis	species	422111		Triangulodus larapintinensis	species	422110	Middle Ordovician		471.3	458.2	61903
1366375	occ			186016	Scolopodus cf. multicostatus	genus	34069	species not entered	Scolopodus	genus	34069	Middle Ordovician		471.3	458.2	61903
1366782	occ			186190	Panderodus nogamii	species	421759	recombined as	Panderodus nogami	species	420311	Middle Ordovician		471.3	458.2	61903
1366783	occ			186191	Panderodus nogamii	species	421759	recombined as	Panderodus nogami	species	420311	Middle Ordovician		471.3	458.2	61903
1366784	occ			186191	Conodonta indet.	class	33816		Conodonta	class	33816	Middle Ordovician		471.3	458.2	61903
1366785	occ			186192	Conodonta indet.	class	33816		Conodonta	class	33816	Middle Ordovician		471.3	458.2	61903
1366786	occ			186192	Triangulodus <ap. B>	genus	393176		Triangulodus	genus	393176	Middle Ordovician		471.3	458.2	61903
1366787	occ			186192	Triangulodus larapintinensis	species	422111		Triangulodus larapintinensis	species	422110	Middle Ordovician		471.3	458.2	61903
1366788	occ			186192	Scolopodus striatus	species	393320		Scolopodus striatus	species	393320	Middle Ordovician		471.3	458.2	61903
1366789	occ			186192	Panderodus nogamii	species	421759	recombined as	Panderodus nogami	species	420311	Middle Ordovician		471.3	458.2	61903
1366790	occ			186192	Drepanoistodus costatus	species	420065		Drepanoistodus costatus	species	420064	Middle Ordovician		471.3	458.2	61903
1366791	occ			186193	Drepanoistodus costatus	species	420065		Drepanoistodus costatus	species	420064	Middle Ordovician		471.3	458.2	61903
1366792	occ			186194	Ansella jemtlandica	species	420307		Ansella jemtlandica	species	420306	Middle Ordovician		471.3	458.2	61903
1366793	occ			186194	Panderodus nogamii	species	421759	recombined as	Panderodus nogami	species	420311	Middle Ordovician		471.3	458.2	61903
1366794	occ			186194	Scolopodus striatus	species	393320		Scolopodus striatus	species	393320	Middle Ordovician		471.3	458.2	61903
1366795	occ			186195	Drepanoistodus costatus	species	420065		Drepanoistodus costatus	species	420064	Middle Ordovician		471.3	458.2	61903
1366796	occ			186195	Panderodus nogamii	species	421759	recombined as	Panderodus nogami	species	420311	Middle Ordovician		471.3	458.2	61903
1366797	occ			186196	Panderodus nogamii	species	421759	recombined as	Panderodus nogami	species	420311	Middle Ordovician		471.3	458.2	61903
1366798	occ			186197	Conodonta indet.	class	33816		Conodonta	class	33816	Middle Ordovician		471.3	458.2	61903
1366799	occ			186198	Panderodus nogamii	species	421759	recombined as	Panderodus nogami	species	420311	Middle Ordovician		471.3	458.2	61903
1366800	occ			186199	Drepanoistodus costatus	species	420065		Drepanoistodus costatus	species	420064	Middle Ordovician		471.3	458.2	61903
1366801	occ			186200	Conodonta indet.	class	33816		Conodonta	class	33816	Middle Ordovician		471.3	458.2	61903
1366802	occ			186201	Periodon <sp. A>	genus	34020		Periodon	genus	34020	Middle Ordovician		471.3	458.2	61903
1366803	occ			186202	Bergstroemognathus <sp. A>	genus	33862		Bergstroemognathus	genus	33862	Middle Ordovician		471.3	458.2	61903
1366804	occ			186202	Panderodus nogamii	species	421759	recombined as	Panderodus nogami	species	420311	Middle Ordovician		471.3	458.2	61903
1366805	occ			186202	Periodon <sp. A>	genus	34020		Periodon	genus	34020	Middle Ordovician		471.3	458.2	61903
1366806	occ			186203	Aurilobodus leptosomatus	genus	380650	species not entered	Juanognathus	genus	33954	Middle Ordovician		471.3	458.2	61903
1366807	occ			186203	Panderodus nogamii	species	421759	recombined as	Panderodus nogami	species	420311	Middle Ordovician		471.3	458.2	61903
1366808	occ			186203	Periodon <sp. A>	genus	34020		Periodon	genus	34020	Middle Ordovician		471.3	458.2	61903
1366809	occ			186203	Triangulodus <sp. B>	genus	393176		Triangulodus	genus	393176	Middle Ordovician		471.3	458.2	61903
1367992	occ			186497	Juanognathus variabilis	genus	33954	species not entered	Juanognathus	genus	33954	Llanvirn		468	458.2	62512
1367993	occ			186497	Protopanderodus nogamii	species	420312	recombined as	Panderodus nogami	species	420311	Llanvirn		468	458.2	62512
1411184	occ			194972	Eoplacognathus pseudoplanus	species	420807		Eoplacognathus pseudoplanus	species	420805	Darriwilian		469.4	458.2	62413
1411185	occ			194972	Periodon aculeatus	species	351275		Periodon aculeatus	species	351275	Darriwilian		469.4	458.2	62413
1411186	occ			194972	Pseudobelodina sp.	genus	34043		Pseudobelodina	genus	34043	Darriwilian		469.4	458.2	62413
1411187	occ			194972	Paroistodus orignalis	genus	34014	species not entered	Paroistodus	genus	34014	Darriwilian		469.4	458.2	62413
1411188	occ			194972	Protopanderodus rectus	species	420822		Protopanderodus rectus	species	330392	Darriwilian		469.4	458.2	62413
1411189	occ			194972	Scolopodus giganteus	species	346739		Scolopodus giganteus	species	346739	Darriwilian		469.4	458.2	62413
1459136	occ			203655	Protopanderodus rectus	species	420822		Protopanderodus rectus	species	330392	Volkhov	Kunda	471.3	464.3	69792
1459137	occ			203655	Drepanodus <sp. 1>	genus	33904		Drepanodus	genus	33904	Volkhov	Kunda	471.3	464.3	69792
1459138	occ			203655	Baltoniodus norrlandicus	genus	33859	species not entered	Baltoniodus	genus	33859	Volkhov	Kunda	471.3	464.3	69792
1459139	occ			203655	Triangulodus spp.	genus	393176		Triangulodus	genus	393176	Volkhov	Kunda	471.3	464.3	69792
1459140	occ			203655	Lenodus antivariabilis	genus	33963	species not entered	Lenodus	genus	33963	Volkhov	Kunda	471.3	464.3	69792
1459141	occ			203655	Scalpellodus gracilis	species	420817		Scalpellodus gracilis	species	420816	Volkhov	Kunda	471.3	464.3	69792
1459142	occ			203655	Drepanoistodus basiovalis	species	420820		Drepanoistodus basiovalis	species	420819	Volkhov	Kunda	471.3	464.3	69792
1459143	occ			203655	Semiacontiodus davidi	genus	34071	species not entered	Semiacontiodus	genus	34071	Volkhov	Kunda	471.3	464.3	69792
1459144	occ			203656	Protopanderodus rectus	species	420822		Protopanderodus rectus	species	330392	Volkhov	Kunda	471.3	464.3	69792
1459145	occ			203656	Drepanodus <sp. 1>	genus	33904		Drepanodus	genus	33904	Volkhov	Kunda	471.3	464.3	69792
1459146	occ			203656	Baltoniodus norrlandicus	genus	33859	species not entered	Baltoniodus	genus	33859	Volkhov	Kunda	471.3	464.3	69792
1459147	occ			203656	Triangulodus spp.	genus	393176		Triangulodus	genus	393176	Volkhov	Kunda	471.3	464.3	69792
1459148	occ			203656	Baltoniodus sp.	genus	33859		Baltoniodus	genus	33859	Volkhov	Kunda	471.3	464.3	69792
1459149	occ			203656	Microzarkodina parva	genus	33976	species not entered	Microzarkodina	genus	33976	Volkhov	Kunda	471.3	464.3	69792
1459150	occ			203656	Lenodus antivariabilis	genus	33963	species not entered	Lenodus	genus	33963	Volkhov	Kunda	471.3	464.3	69792
1459151	occ			203656	Scalpellodus gracilis	species	420817		Scalpellodus gracilis	species	420816	Volkhov	Kunda	471.3	464.3	69792
1459152	occ			203656	Microzarkodina aff. flabellum	genus	33976	species not entered	Microzarkodina	genus	33976	Volkhov	Kunda	471.3	464.3	69792
1459153	occ			203656	Drepanoistodus basiovalis	species	420820		Drepanoistodus basiovalis	species	420819	Volkhov	Kunda	471.3	464.3	69792
1459154	occ			203656	Semiacontiodus davidi	genus	34071	species not entered	Semiacontiodus	genus	34071	Volkhov	Kunda	471.3	464.3	69792
1459155	occ			203657	Protopanderodus rectus	species	420822		Protopanderodus rectus	species	330392	Volkhov	Kunda	471.3	464.3	69792
1459156	occ			203657	Baltoniodus norrlandicus	genus	33859	species not entered	Baltoniodus	genus	33859	Volkhov	Kunda	471.3	464.3	69792
1459157	occ			203657	Triangulodus spp.	genus	393176		Triangulodus	genus	393176	Volkhov	Kunda	471.3	464.3	69792
1459158	occ			203657	Baltoniodus sp.	genus	33859		Baltoniodus	genus	33859	Volkhov	Kunda	471.3	464.3	69792
1459159	occ			203657	Microzarkodina parva	genus	33976	species not entered	Microzarkodina	genus	33976	Volkhov	Kunda	471.3	464.3	69792
1459160	occ			203657	Lenodus antivariabilis	genus	33963	species not entered	Lenodus	genus	33963	Volkhov	Kunda	471.3	464.3	69792
1459161	occ			203657	Scalpellodus gracilis	species	420817		Scalpellodus gracilis	species	420816	Volkhov	Kunda	471.3	464.3	69792
1459162	occ			203657	Microzarkodina aff. flabellum	genus	33976	species not entered	Microzarkodina	genus	33976	Volkhov	Kunda	471.3	464.3	69792
1459163	occ			203657	Drepanoistodus basiovalis	species	420820		Drepanoistodus basiovalis	species	420819	Volkhov	Kunda	471.3	464.3	69792
1459164	occ			203657	Semiacontiodus davidi	genus	34071	species not entered	Semiacontiodus	genus	34071	Volkhov	Kunda	471.3	464.3	69792
1459165	occ			203657	Costiconus costatus	species	393173		Costiconus costatus	species	393172	Volkhov	Kunda	471.3	464.3	69792
1459166	occ			203658	Protopanderodus rectus	species	420822		Protopanderodus rectus	species	330392	Volkhov	Kunda	471.3	464.3	69792
1459167	occ			203658	Drepanodus <sp. 1>	genus	33904		Drepanodus	genus	33904	Volkhov	Kunda	471.3	464.3	69792
1459168	occ			203658	Triangulodus spp.	genus	393176		Triangulodus	genus	393176	Volkhov	Kunda	471.3	464.3	69792
1459169	occ			203658	Baltoniodus sp.	genus	33859		Baltoniodus	genus	33859	Volkhov	Kunda	471.3	464.3	69792
1459170	occ			203658	Microzarkodina parva	genus	33976	species not entered	Microzarkodina	genus	33976	Volkhov	Kunda	471.3	464.3	69792
1459171	occ			203658	Lenodus antivariabilis	genus	33963	species not entered	Lenodus	genus	33963	Volkhov	Kunda	471.3	464.3	69792
1459172	occ			203658	Scalpellodus gracilis	species	420817		Scalpellodus gracilis	species	420816	Volkhov	Kunda	471.3	464.3	69792
1459173	occ			203658	Drepanoistodus stougei	genus	33905	species not entered	Drepanoistodus	genus	33905	Volkhov	Kunda	471.3	464.3	69792
[truncated: 1,259 more rows]

## Sheet: Conodonta_gen_Ord-San
Data Provider	The Paleobiology Database
[truncated: 819 more rows]

## Sheet: Conodonta_gen_Ord-Kat
Data Provider	The Paleobiology Database
[truncated: 2,612 more rows]

[truncated: 1 more sheets: Conodonta_gen_Ord-Hir]
