# Supplementary material for: Mass extinction triggered the early radiations of jawed vertebrates and their jawless relatives (gnathostomes)
Source: Sci Adv. 2026 Jan 9;12(2):eaeb2297. doi: 10.1126/sciadv.aeb2297 (PMC12787538; doi:10.1126/sciadv.aeb2297)
Supplement: Supplementary file 2 — Data S1 to S8 [file sciadv.aeb2297_data_s1_to_s8.zip › Supplementary Data Files/Data_S4_Sil.xlsx]

## Sheet: Gnathostome
Gnathostomes Occurrences
Genus	species	Division	Order	Family	System	Series	Stage	Regional Stage	Group	Formation	Member	Area (City, State, Country, etc)	Paleoenvironment/ BA Zone	Lower Age	Upper Age	Taxon Citation	Age Citation	Fauna	Order	Region	Stage
Loganellia	asiatica	Thelodonti	Loganelliiformes	Loganelliidae	Silurian	Llandovery	Rhuddanian	Moyerocanian	Lower	Melichan Formation		Niuya-Beresovo District, East Siberia, Russia	BA0–1	443	440	Vergoossen, 2002, Zigaite 2013	Zigaite 2013	Melichan Formation	1	Siberia	Rhuddanian
Loganellia	sibirica	Thelodonti	Loganelliiformes	Loganelliidae	Silurian	Llandovery	Rhuddanian	Moyerocanian		Melichan Formation		Niuya-Beresovo District, East Siberia, Russia	BA0–2	443	440	Vergoossen, 2002, Zigaite 2013	Zigaite 2013	Melichan Formation	1	Siberia	Rhuddanian
Tchunacanthus	obruchevi	Acanthodii	Indet	Indet	Silurian	Llandovery	Aeronian			Kyzyl-Charaa Formation		Elegest and Kadvoi rivers, Tuva, Russian Federation	BA1–3?	440	438	Karatajute-Talimaa and Smith 2003, Valiukevicius and Burrow 2005	Sennikov et al, 2015	Kyzyl-Tchiraa	2	Siberia	Rhuddanian-Aeronian
Loganellia	asiatica	Thelodonti	Loganelliiformes	Loganelliidae	Silurian	Llandovery	Aeronian	Angatchi	Upper	Kyzyl-Tchiraa Formation		Kyzyl-Tchiraa Locality, Central Tuva, Russia	BA1–3?	440	438	Vergoossen, 2002, Zigaite 2013	Zigaite 2013, Sennikov et al 2015	Kyzyl-Tchiraa	2	Siberia	Rhuddanian-Aeronian
Loganellia	asiatica	Thelodonti	Loganelliiformes	Loganelliidae	Silurian	Llandovery	Rhuddanian-Aeronian			Alash Formation	Elegest Formation (Karasug beds)	Elegest and Kadvoi rivers, Tuva, Russian Federation	BA1–3?	443	438	Sennikov et al, 2015	Sennikov et al, 2015	Kyzyl-Tchiraa	2	Siberia	Rhuddanian-Aeronian
Loganellia	sibirica	Thelodonti	Loganelliiformes	Loganelliidae	Silurian	Llandovery	Rhuddanian-Aeronian	Alash		Alash Formation		Kadvoi Outcrop, East Siberia, Russia	BA1–3?	443	438	Vergoossen, 2002, Zigaite 2013, Sennikov et al, 2015	Zigaite 2013, Zigaite and Blieck 2006, Sennikov et al, 2015	Kyzyl-Tchiraa	2	Siberia	Rhuddanian-Aeronian
Talimaalepis	kadvoiensis	Thelodonti	Loganelliiformes	Loganelliidae	Silurian	Llandovery	Aeronian	Kyzyl-Tchiraa		Kyzyl-Tchiraa Formation		Kyzyl-Tchiraa Locality, Central Tuva, Russia	BA1–3?	440	438	Vergoossen, 2002, Zigaite 2013	Zigaite 2013, Sennikov et al 2015	Kyzyl-Tchiraa	2	Siberia	Rhuddanian-Aeronian
Lenacanthus	priscus	Acanthodii	Indet	Indet	Silurian	Llandovery	Rhuddanian-Aeronia	Agidyan		Moyerochan Formation		River Moyero, Krasnoyarsk Territory, Russian Federation	BA1–3?	443	438	Sennikov et al 2015	Sennikov et al 2015	Moyerochan Formation	2	Siberia	Rhuddanian-Aeronian
Elegestolepis	conica	Chondrichthyes	Selachimorpha	Elegestolepid	Silurian	Llandovery	Rhuddanian-Aeronia	Agidyan		Moyerochan Formation		River Moyero, Krasnoyarsk Territory, Russian Federation	BA1–3?	443	438	Sennikov et al 2015	Sennikov et al 2015	Moyerochan Formation	2	Siberia	Rhuddanian-Aeronian
Tchunacanthus	obruchevi	Acanthodii	Indet	Indet	Silurian	Llandovery	Rhuddanian-Aeronia	Agidyan		Moyerochan Formation		River Moyero, Krasnoyarsk Territory, Russian Federation	BA1–3?	443	438	Sennikov et al 2015	Sennikov et al 2015	Moyerochan Formation	2	Siberia	Rhuddanian-Aeronian
Angaralepis	moskalenkoae	Thelodonti	Sandiviiformes	Angaralepididae	Silurian	Llandovery	Rhuddanian-Aeronia	Agidyan		Moyerochan Formation		River Moyero, Krasnoyarsk Territory, Russian Federation	BA1–3?	443	438	Sennikov et al 2015	Sennikov et al 2015	Moyerochan Formation	2	Siberia	Rhuddanian-Aeronian
Loganellia	asiatica	Thelodonti	Loganelliiformes	Loganelliidae	Silurian	Llandovery	Rhuddanian-Aeronia	Agidyan		Moyerochan Formation		River Moyero, Krasnoyarsk Territory, Russian Federation	BA1–3?	443	438	Sennikov et al 2015	Sennikov et al 2015	Moyerochan Formation	2	Siberia	Rhuddanian-Aeronian
Loganellia	sibirica	Thelodonti	Loganelliiformes	Loganelliidae	Silurian	Llandovery	Rhuddanian-Aeronia			Moyerochan Formation		River Moyero, Krasnoyarsk Territory, Russian Federation	BA1–3?	443	438	Sennikov et al 2015	Sennikov et al 2015	Moyerochan Formation	2	Siberia	Rhuddanian-Aeronian
Tesakoviaspis	concentrica	Unknown (Astraspida?)	Astraspidiformes	Tesakoviaspididae	Silurian	Llandovery	Rhuddanian-Aeronia	Agidyan		Moyerochan Formation		River Moyero, Krasnoyarsk Territory, Russian Federation	BA1–3?	443	438	Karatajute-talimaa and Smith 2004; Sennikov et al 2015	Sennikov et al 2015	Moyerochan Formation	2	Siberia	Rhuddanian-Aeronian
Valyalepis	crista	Thelodonti	Sandiviiformes	Stroinolepididae	Silurian	Llandovery	Rhuddanian-Aeronia Cheleurs Group			Clemville Formation		Petit Port Daniel River, Clemville, Quebec, Canada	BA1–	440	438	Turner and Nowlan 1995; Bolton 1981 for palaeoenvironment		Petit River Port Daniel	2	Laurasia	Rhuddanian-Aeronian
Valyalepis	crista	Thelodonti	Sandiviiformes	Stroinolepididae	Silurian	Llandovery	Aeronian		Burnt Bluff Group	Hendricks Formation		Door County, Wisconsin, USA	BA1	440	438	Turner and Nowlan 1995; Bolton 1981 for palaeoenvironment, Turner et al 1999	Turner et al 1999	Door Country	3	Laurasia	Aeronian
Zuegelepis	potanus	Thelodonti	Phlebolepidiformes	Katoporodidae	Silurian	Llandovery	Aeronian		Burnt Bluff Group	Hendricks Formation		Fayette State Park, Michigan	BA1	440	438	Turner et al 1999		Fayette State Park	3	Laurasia	Aeronian
Loganellia	cf. aldridgei	Thelodonti	Loganelliiformes	Loganelliidae	Silurian	Llandovery	Aeronian			Saelabonn Formation	Upper	Bjellum, Oslo Region, Norway	BA1–	440	438	Bremer et al, 2019	Bremer et al, 2019	Hadeland	3	Baltic	Aeronian
Kalanaspis	delectabilis	Osteostraci	Cephalaspidiformes	Kalanaspididae	Silurian	Llandovery	Aeronian	Raikkula		Jogeva Beds		Jogeva Beds, Kalana Quarry, Estonia	BA1?	440	438	Tinn & Marss, 2018, Van der Laan 2018	Tinn & Marss, 2018	Kalana Quarry	3	Baltic	Aeronian
Qianodus	duplicis	Chondrichthyes	Indet	Indet	Silurian	Llandovery	Aeronian			Rongxi Formation		Leijiatun village (Shiqian county), Guizhou province, China	BA1–2	440	438	Andreev et al 2022		Leijiatun Village	3	China	Aeronian
Fanjingshania	renovata	Chondrichthyes?	Indet	Indet	Silurian	Llandovery	Aeronian			Rongxi Formation		Shiqian–Tunping section at Leijiatun village (Shiqian county), Guizhou province, China	BA1–2	440	438	Andreev et al 2022		Leijiatun Village	3	China	Aeronian
Zuegelepis	potanus	Thelodonti	Phlebolepidiformes	Katoporodidae	Silurian	Llandovery	Aeronian		Burnt Bluff Group	Byron Formation		Schoolcraft County, Michigan	BA1	440	438	Turner et al 1999, PBDB		Schoolcraft Country	3	Laurasia	Aeronian
Loganellia	matura	Thelodonti	Loganelliiformes	Loganelliidae	Silurian	Llandovery	Aeronian			Golomyannyj Formation		Srednii Island, Sedova Archipelago, Russian Federation	BA1	440	438	Boucot and Janis 1983; Marss & Karatajute-Talimaa 2002	Marss & Karatajute-Talimaa 2002	Srednii Island	3	Siberia	Aeronian
Loganellia	aldridgei	Thelodonti	Loganelliiformes	Loganelliidae	Silurian	Llandovery	Aeronian			Golomyannyj Formation		Srednii Island, Sedova Archipelago, Russian Federation	BA1	440	438	Boucot and Janis 1983; Marss & Karatajute-Talimaa 2002		Srednii Island	3	Siberia	Aeronian
Loganellia	matura	Thelodonti	Loganelliiformes	Loganelliidae	Silurian	Llandovery	Aeronian			Golomyannyj Formation		Srednii Island, Sedova Archipelago, Russian Federation	BA1	440	438	Boucot and Janis 1983; Marss & Karatajute-Talimaa 2002	Marss & Karatajute-Talimaa 2002	Srednii Island	3	Siberia	Aeronian
Loganellia	sibirica	Thelodonti	Loganelliiformes	Loganelliidae	Silurian	Llandovery	Aeronian			Golomyannyj Formation		Srednii Island, Sedova Archipelago, Russian Federation	BA1	440	438	Boucot and Janis 1983; Marss & Karatajute-Talimaa 2002		Srednii Island	3	Siberia	Aeronian
Zuegelepis	potanus	Thelodonti	Phlebolepidiformes	Katoporodidae	Silurian	Llandovery	Aeronian		Burnt Bluff Group	Hendricks Formation		Sturgeon Bay, Wisconsin	BA1–	440	438	Turner et al 1999		Sturgeon Bay	3	Laurasia	Aeronian
Loganellia	aldridgei	Thelodonti	Loganelliiformes	Loganelliidae	Silurian	Llandovery	Telychian			Raasokha Formation?		Angara-Ilim region, Irkutsk Territory, Siberian platform, Russian Federation	?	438	432	Marss and Miller 2004; Sepkoski 1998; Boucot and Janis 1983; Plotnick 1999; Hurst 1975 for palaeoenvironment; Aldridge et al 1996;		Angara-Ilim Region	4	Siberia	Aeronian-Telychian
Loganellia	asiatica	Thelodonti	Loganelliiformes	Loganelliidae	Silurian	Llandovery	Telychian			Raasokha Formation?		Angara-Ilim region, Irkutsk Territory, Siberian platform, Russian Federation	?	438	432	Marss and Miller 2004; Sepkoski 1998; Boucot and Janis 1983; Plotnick 1999; Hurst 1975 for palaeoenvironment; Aldridge et al 1996;		Angara-Ilim Region	4	Siberia	Aeronian-Telychian
Loganellia	cf. scotica	Thelodonti	Loganelliiformes	Loganelliidae	Silurian	Llandovery	Telychian			Raasokha Formation?		Angara-Ilim region, Irkutsk Territory, Siberian platform, Russian Federation	?	438	432	Marss and Miller 2004; Sepkoski 1998; Boucot and Janis 1983; Plotnick 1999; Hurst 1975 for palaeoenvironment; Aldridge et al 1996;		Angara-Ilim Region	4	Siberia	Aeronian-Telychian
Loganellia	scotica	Thelodonti	Loganelliiformes	Loganelliidae	Silurian	Llandovery	Telychian			Raasokha Formation?		Angara-Ilim region, Irkutsk Territory, Siberian platform, Russian Federation	?	438	432	Marss and Miller 2004; Sepkoski 1998; Boucot and Janis 1983; Plotnick 1999; Hurst 1975 for palaeoenvironment; Aldridge et al 1996;		Angara-Ilim Region	4	Siberia	Aeronian-Telychian
Loganellia	sibirica	Thelodonti	Loganelliiformes	Loganelliidae	Silurian	Llandovery	Telychian			Raasokha Formation?		Angara-Ilim region, Irkutsk Territory, Siberian platform, Russian Federation	?	438	432	Marss and Miller 2004; Sepkoski 1998; Boucot and Janis 1983; Plotnick 1999; Hurst 1975 for palaeoenvironment; Aldridge et al 1996; Zigaite2013 for Taxa and Age		Angara-Ilim Region	4	Siberia	Aeronian-Telychian
Loganellia	aldridgei	Thelodonti	Loganelliiformes	Loganelliidae	Silurian	Llandovery	Aeronian			Raasokha Formation?		Angara-Ilim region, Irkutsk Territory, Siberian platform, Russian Federation	?	440	438	Boucot and Janis 1983; Marss & Karatajute-Talimaa 2002		Angara-Ilim Region	4	Siberia	Aeronian-Telychian
Loganellia	matura	Thelodonti	Loganelliiformes	Loganelliidae	Silurian	Llandovery	Aeronian			Raasokha Formation?		Angara-Ilim region, Irkutsk Territory, Siberian platform, Russian Federation	?	440	438	Boucot and Janis 1983; Marss & Karatajute-Talimaa 2002		Angara-Ilim Region	4	Siberia	Aeronian-Telychian
Loganellia	sibirica	Thelodonti	Loganelliiformes	Loganelliidae	Silurian	Llandovery	Aeronian			Raasokha Formation?		Angara-Ilim region, Irkutsk Territory, Siberian platform, Russian Federation	?	440	438	Boucot and Janis 1983; Marss & Karatajute-Talimaa 2002		Angara-Ilim Region	4	Siberia	Aeronian-Telychian
Angaralepis	moskalenkoae	Thelodonti	Sandiviiformes	Angaealepididae	Silurian	Llandovery	Telychian	Moyerocanian; Agidyan		Raasokha Formation		Ilim District, East Siberia, Russia	BA1–3	440	432	Vergoossen, 2002, Zigaite 2013	Zigaite 2013	Ilim District	4	Siberia	Aeronian-Telychian
Loganellia	asiatica	Thelodonti	Loganelliiformes	Loganelliidae	Silurian	Llandovery	Aeronian-Telychian	Middle -Upper		Raasokha Formation		Ilim district, Irkutsk subregion, East Siberia,	BA1–3	440	432	Zigaite 2013		Ilim District	4	Siberia	Aeronian-Telychian
Loganellia	sibirica	Thelodonti	Loganelliiformes	Loganelliidae	Silurian	Llandovery	Aeronian-Telychian	Moyerocanian; Khaastyrian; Agidyan		Raasokha Formation		Ilim District, East Siberia, Russia	BA1–3	440	432	Vergoossen, 2002, Zigaite 2013	Zigaite 2013	Ilim District	4	Siberia	Aeronian-Telychian
Talimaalepis	kadvoiensis	Thelodonti	Loganelliiformes	Loganelliidae	Silurian	Llandovery	Aeronian-Telychian	Khaastyrian		Talikit Formation		Ilim District, East Siberia, Russia	BA1–3	440	432	Vergoossen, 2002, Zigaite 2013	Zigaite 2013	Ilim District	4	Siberia	Aeronian-Telychian
Angaralepis	moskalenkoae	Thelodonti	Sandiviiformes	Angaralepididae	SIlurian	Llandovery	Aeronian	Khaastyr Stage		Kulinna Formation		Lower Tchunku River, Podkamennaya Tungusska Basin, Siberian Platform, Russian Federation	BA0–1	440	438	Talimaa 1990	Zigaite and Blieck 2006	Kochumdek District	4	Siberia	Aeronian-Telychian
Angaralepis	moskalenkoae	Thelodonti	Sandiviiformes	Angaealepididae	Silurian	Llandovery	Telychian	Agidyan		Razvilka Formation		Kochumdek District, Pretunguska, East Siberia, Russia	BA0–1	438	432	Vergoossen, 2002, Zigaite 2013	Zigaite 2013, Zigaite & Blieck, 2006	Kochumdek District	4	Siberia	Aeronian-Telychian
Loganellia	aldridgei	Thelodonti	Loganelliiformes	Loganelliidae	Silurian	Llandovery	Aeronian			Kulinna Formation		Lower Tchunku River, Kochumdek District, Russian Federation	BA0–1	440	438	Boucot and Janis 1983; Marss & Karatajute-Talimaa 2002		Kochumdek District	4	Siberia	Aeronian-Telychian
Loganellia	aldridgei	Thelodonti	Loganelliiformes	Loganelliidae	Silurian	Llandovery	Telychian			Razvilka Formation		Lower Tchunku River, Kochumdek District, Russian Federation	BA0–1	438	432	Marss and Miller 2004?; Sepkoski 1998; Boucot and Janis 1983; Plotnick 1999; Hurst 1975 for palaeoenvironment; Aldridge et al 1996;		Kochumdek District	4	Siberia	Aeronian-Telychian
Loganellia	asiatica	Thelodonti	Loganelliiformes	Loganelliidae	Silurian	Llandovery	Telychian			Razvilka Formation		Lower Tchunku River, Kochumdek District, Russian Federation	BA0–1	438	432	Marss and Miller 2004?; Sepkoski 1998; Boucot and Janis 1983; Plotnick 1999; Hurst 1975 for palaeoenvironment; Aldridge et al 1996;		Kochumdek District	4	Siberia	Aeronian-Telychian
Loganellia	cf. scotica	Thelodonti	Loganelliiformes	Loganelliidae	Silurian	Llandovery	Telychian			Razvilka Formation		Lower Tchunku River, Kochumdek District, Russian Federation	BA0–1	438	432	Marss and Miller 2004?; Sepkoski 1998; Boucot and Janis 1983; Plotnick 1999; Hurst 1975 for palaeoenvironment; Aldridge et al 1996;		Kochumdek District	4	Siberia	Aeronian-Telychian
Loganellia	matura	Thelodonti	Loganelliiformes	Loganelliidae	Silurian	Llandovery	Aeronian			Kulinna Formation		Lower Tchunku River, Kochumdek District, Russian Federation	BA0–1	440	438	Boucot and Janis 1983; Marss & Karatajute-Talimaa 2002		Kochumdek District	4	Siberia	Aeronian-Telychian
Loganellia	scotica	Thelodonti	Loganelliiformes	Loganelliidae	Silurian	Llandovery	Telychian			Razvilka Formation		Lower Tchunku River, Kochumdek District, Russian Federation	BA0–1	438	432	Marss and Miller 2004?; Sepkoski 1998; Boucot and Janis 1983; Plotnick 1999; Hurst 1975 for palaeoenvironment; Aldridge et al 1996;		Kochumdek District	4	Siberia	Aeronian-Telychian
Loganellia	sibirica	Thelodonti	Loganelliiformes	Loganelliidae	Silurian	Llandovery	Aeronian			Kulinna Formation		Lower Tchunku River, Kochumdek District, Russian Federation	BA0–1	440	438	Boucot and Janis 1983; Marss & Karatajute-Talimaa 2002		Kochumdek District	4	Siberia	Aeronian-Telychian
Loganellia	sibirica	Thelodonti	Loganelliiformes	Loganelliidae	Silurian	Llandovery	Aeronian	Khaastyrian		Kulinna Formation		Lower Tchunku River, Kochumdek District, East Siberia, Russia	BA0–1	440	438	Vergoossen, 2002, Zigaite 2013	Zigaite 2013, Zigaite & Blieck, 2006	Kochumdek District	4	Siberia	Aeronian-Telychian
Loganellia	sibirica	Thelodonti	Loganelliiformes	Loganelliidae	Silurian	Llandovery	Rhuddanian-Aeronian	Moyerocanian		Kochumdek Formation		Lower Tchunku River, Kochumdek District, East Siberia, Russia	BA0–1	443	438	Vergoossen, 2002, Zigaite 2013	Zigaite and Blieck 2006	Kochumdek District	4	Siberia	Aeronian-Telychian
Loganellia	sp. indet.	Thelodonti	Loganelliiformes	Loganelliidae	Silurian	Llandovery	Aeronian	Khaastyrian		Kulinna Formation		Kochumdek District, Pretunguska, East Siberia, Russia	BA0–1	440	438	Zigaite & Blieck, 2006	Zigaite and Blieck 2006	Kochumdek District	4	Siberia	Aeronian-Telychian
Loganellia	sp. indet.	Thelodonti	Loganelliiformes	Loganelliidae	Silurian	Llandovery	Telychian	Agidyan		Razvilka Formation		Kochumdek District, Pretunguska, East Siberia, Russia	BA0–1	438	432	Zigaite & Blieck, 2006	Zigaite & Blieck, 2006	Kochumdek District	4	Siberia	Aeronian-Telychian
Angaralepis	moskalenkoae	Thelodonti	Sandiviiformes	Angaealepididae	Silurian	Llandovery	Aeronian-Telychian	Khaastyrian; Agidyan		Utakan Formation		Niuya-Beresovo District, East Siberia, Russia	BA0–1	440	432	Vergoossen, 2002, Zigaite 2013	Zigaite 2013	Niuya-Beresovo District	4	Siberia	Aeronian-Telychian
Loganellia	aldridgei	Thelodonti	Loganelliiformes	Loganelliidae	Silurian	Llandovery	Aeronian			Utakan Formation		Niuya-Beresovo District, southern Yakutia, Russian Federation	BA0–1	440	438	Boucot and Janis 1983; Marss & Karatajute-Talimaa 2002		Niuya-Beresovo District	4	Siberia	Aeronian-Telychian
Loganellia	aldridgei	Thelodonti	Loganelliiformes	Loganelliidae	Silurian	Llandovery	Telychian			Utakan Formation		Niuya-Beresovo District, southern Yakutia, Russian Federation	BA0–1	438	432	Marss and Miller 2004; Sepkoski 1998; Boucot and Janis 1983; Plotnick 1999; Hurst 1975 for palaeoenvironment; Aldridge et al 1996;		Niuya-Beresovo District	4	Siberia	Aeronian-Telychian
Loganellia	cf. scotica	Thelodonti	Loganelliiformes	Loganelliidae	Silurian	Llandovery	Telychian			Utakan Formation		Niuya-Beresovo District, southern Yakutia, Russian Federation	BA0–1	438	432	Marss and Miller 2004; Sepkoski 1998; Boucot and Janis 1983; Plotnick 1999; Hurst 1975 for palaeoenvironment; Aldridge et al 1996;		Niuya-Beresovo District	4	Siberia	Aeronian-Telychian
Loganellia	matura	Thelodonti	Loganelliiformes	Loganelliidae	Silurian	Llandovery	Aeronian			Utakan Formation		Niuya-Beresovo District, southern Yakutia, Russian Federation	BA0–1	440	438	Boucot and Janis 1983; Marss & Karatajute-Talimaa 2002		Niuya-Beresovo District	4	Siberia	Aeronian-Telychian
Loganellia	scotica	Thelodonti	Loganelliiformes	Loganelliidae	Silurian	Llandovery	Telychian			Utakan Formation		Niuya-Beresovo District, southern Yakutia, Russian Federation	BA0–1	438	432	Marss and Miller 2004; Sepkoski 1998; Boucot and Janis 1983; Plotnick 1999; Hurst 1975 for palaeoenvironment; Aldridge et al 1996;		Niuya-Beresovo District	4	Siberia	Aeronian-Telychian
Loganellia	sibirica	Thelodonti	Loganelliiformes	Loganelliidae	Silurian	Llandovery	Aeronian			Utakan Formation		Niuya-Beresovo District, southern Yakutia, Russian Federation	BA0–1	440	438	Boucot and Janis 1983; Marss & Karatajute-Talimaa 2002		Niuya-Beresovo District	4	Siberia	Aeronian-Telychian
Loganellia	sibirica	Thelodonti	Loganelliiformes	Loganelliidae	Silurian	Llandovery	Aeronian-Telychian	Khaastyrian; Agidyan		Utakan Formation		Niuya-Beresovo District, East Siberia, Russia	BA0–1	440	432	Vergoossen, 2002, Zigaite 2013	Zigaite 2013	Niuya-Beresovo District	4	Siberia	Aeronian-Telychian
Paralogania	klubovi	Thelodonti	Shieliiformes	Shieliidae	Silurian	Llandovery	Aeronian-Telychian			Golomyannyj Formation		Pioneer Island, Severnaya Zemlya Archipelago, Russian Federation	BA1–2	440	432		Marss & Karatajute-Talimaa 2002	Pioneer Island	4	Siberia	Aeronian-Telychian
Loganellia	aldridgei	Thelodonti	Loganelliiformes	Loganelliidae	Silurian	Llandovery	Aeronian			Venusbank Formation		Shropshire, England; Strojnaya River, October Revolution Island, Russian Federation; Srednii Island, Sedova Archipelago, Russian Federation; Angara-Ilim region, Irkutsk Territory, Siberian platform, Russian Federation; Niuya-Beresovo District, southern Yakutia, Russian Federation; River Moyero, Krasnoyarsk Territory, Russian Federation; Lower Tchunku River, Kochumdek District, Russian Federation	BA3–	440	438	Boucot and Janis 1983; Marss & Karatajute-Talimaa 2002		Shropshire	4	Baltic	Aeronian-Telychian
Loganellia	aldridgei	Thelodonti	Loganelliiformes	Loganelliidae	Silurian	Llandovery	Aeronian			Venusbank Formation		Shropshire, England.	BA3–	440	438	Marss and Miller 2004; Sepkoski 1998; Boucot and Janis 1983; Plotnick 1999; Hurst 1975 for palaeoenvironment; Aldridge et al 1996;		Shropshire	4	Baltic	Aeronian-Telychian
Loganellia	aldridgei	Thelodonti	Loganelliiformes	Loganelliidae	Silurian	Llandovery	Telychian			Minsterley Formation		Shropshire, England.	BA3–	438	432	Marss and Miller 2004; Sepkoski 1998; Boucot and Janis 1983; Plotnick 1999; Hurst 1975 for palaeoenvironment; Aldridge et al 1996;		Shropshire	4	Baltic	Aeronian-Telychian
Loganellia	aldridgei	Thelodonti	Loganelliiformes	Loganelliidae	Silurian	Llandovery	Telychian			Purple Shales Formation		Shropshire, England.	BA3–	438	432	Turner 2000; Marss and Miller 2004; Sepkoski 1998; Boucot and Janis 1983; Plotnick 1999; Hurst 1975 for palaeoenvironment; Aldridge et al 1996		Shropshire	4	Baltic	Aeronian-Telychian
Loganellia	cf. scotica	Thelodonti	Loganelliiformes	Loganelliidae	Silurian	Llandovery	Telychian			Minsterley Formation		Shropshire, England	BA3–	438	432	Marss and Miller 2004; Sepkoski 1998; Boucot and Janis 1983; Plotnick 1999; Hurst 1975 for palaeoenvironment; Aldridge et al 1996;		Shropshire	4	Baltic	Aeronian-Telychian
Loganellia	scotica	Thelodonti	Loganelliiformes	Loganelliidae	Silurian	Llandovery	Telychian			Minsterley Formation		Shropshire, England	BA3–	438	432	Marss and Miller 2004; Sepkoski 1998; Boucot and Janis 1983; Plotnick 1999; Hurst 1975 for palaeoenvironment; Aldridge et al 1996;		Shropshire	4	Baltic	Aeronian-Telychian
Loganellia	scotica	Thelodonti	Loganelliiformes	Loganelliidae	Silurian	Llandovery	Telychian			Purple Shale Formation		Shropshire, England.	BA3–	438	432			Shropshire	4	Baltic	Aeronian-Telychian
Loganellia	sibirica	Thelodonti	Loganelliiformes	Loganelliidae	Silurian	Llandovery	Telychian			Minsterley Formation		Shropshire, England	BA3–	438	432	Marss and Miller 2004; Sepkoski 1998; Boucot and Janis 1983; Plotnick 1999; Hurst 1975 for palaeoenvironment; Aldridge et al 1996;		Shropshire	4	Baltic	Aeronian-Telychian
Loganellia	aldridgei	Thelodonti	Loganelliiformes	Loganelliidae	Silurian	Llandovery	Aeronian			Venusbank Formation		Shropshire, England	BA3–	440	438	Boucot and Janis 1983; Marss & Karatajute-Talimaa 2002		Shropshire	4	Baltic	Aeronian-Telychian
Loganellia	matura	Thelodonti	Loganelliiformes	Loganelliidae	Silurian	Llandovery	Aeronian			Venusbank Formation		Shropshire, England	BA3–	440	438	Boucot and Janis 1983; Marss & Karatajute-Talimaa 2002		Shropshire	4	Baltic	Aeronian-Telychian
Loganellia	sibirica	Thelodonti	Loganelliiformes	Loganelliidae	Silurian	Llandovery	Aeronian			Venusbank Formation		Shropshire, England	BA3–	440	438	Boucot and Janis 1983; Marss & Karatajute-Talimaa 2002		Shropshire	4	Baltic	Aeronian-Telychian
Loganellia	matura	Thelodonti	Loganelliiformes	Loganelliidae	Silurian	Llandovery	Aeronian-Telychian			Golomyannyj Formation		Strojnaya, October Revolution Island, Russina Federation	BA1–2	440	432	Marss & Karatajute-Talimaa 2002	Marss & Karatajute-Talimaa 2002	Strojnaya River2	4	Siberia	Aeronian-Telychian
Loganellia	aldridgei	Thelodonti	Loganelliiformes	Loganelliidae	Silurian	Llandovery	Aeronian-Telychian			Golomyannyj Formation		Strojnaya River, October Revolution Island, Russian Federation	BA1–2	440	432	Boucot and Janis 1983; Marss & Karatajute-Talimaa 2002	Marss & Karatajute-Talimaa 2002	Strojnaya River2	4	Siberia	Aeronian-Telychian
Loganellia	matura	Thelodonti	Loganelliiformes	Loganelliidae	Silurian	Llandovery	Aeronian-Telychian			Golomyannyj Formation		Strojnaya River, October Revolution Island, Russian Federation	BA1–2	440	432	Boucot and Janis 1983; Marss & Karatajute-Talimaa 2002	Marss & Karatajute-Talimaa 2002	Strojnaya River2	4	Siberia	Aeronian-Telychian
Loganellia	sibirica	Thelodonti	Loganelliiformes	Loganelliidae	Silurian	Llandovery	Aeronian-Telychian			Golomyannyj Formation		Strojnaya River, October Revolution Island, Russian Federation	BA1–2	440	432	Boucot and Janis 1983; Marss & Karatajute-Talimaa 2002	Marss & Karatajute-Talimaa 2002	Strojnaya River2	4	Siberia	Aeronian-Telychian
Eosinacanthus	shanmenensis	Chondrichthyes	Sinacanthida	Sinacanthidae	Silurian	Llandovery	Telychian			Qingshui Formation	Upper	Gumushan, Wuhan, Hubei Province, South China	BA1	438	432	Y.Liu et al 2023	Y.Liu et al 2023	Qingshui Formation	5	China	Telychian
Eosinacanthus	shanmenensis	Chondrichthyes	Sinacanthida	Sinacanthidae	Silurian	Llandovery	Telychian			Qingshui Formation	Upper	Gumushan, Wuhan, Hubei Province, South China	BA1	438	432	Y.Liu et al 2023	Y.Liu et al 2023	Qingshui Formation	5	China	Telychian
Neosinacanthus	planispinatus	Chondrichthyes	Sinacanthida	Sinacanthidae	Silurian	Llandovery	Telychian			Qingshui Formation	Upper	Gumushan, Wuhan, Hubei Province, South China	BA1	438	432	Y.Liu et al 2023	Y.Liu et al 2023	Qingshui Formation	5	China	Telychian
Neosinacanthus	planispinatus	Chondrichthyes	Sinacanthida	Sinacanthidae	Silurian	Llandovery	Telychian			Qingshui Formation	Upper	Gumushan, Wuhan, Hubei Province, South China	BA1	438	432	Y.Liu et al 2023	Y.Liu et al 2023	Qingshui Formation	5	China	Telychian
Sinacanthus	wuchangenis	Chondrichthyes	Sinacanthida	Sinacanthidae	Silurian	Llandovery	Telychian			Qingshui Formation	Upper	Gumushan, Wuhan, Hubei Province, South China	BA1	438	432	Y.Liu et al 2023	Y.Liu et al 2023	Qingshui Formation	5	China	Telychian
Sinacanthus	triangulates	Chondrichthyes	Sinacanthida	Sinacanthidae	Silurian	Llandovery	Telychian			Qingshui Formation	Upper	Gumushan, Wuhan, Hubei Province, South China	BA1	438	432	Y.Liu et al 2023	Y.Liu et al 2023	Qingshui Formation	5	China	Telychian
Sinacanthus	sp.	Chondrichthyes	Sinacanthida	Sinacanthidae	Silurian	Llandovery	Telychian			Qingshui Formation	Upper	Gumushan, Wuhan, Hubei Province, South China	BA1	438	432	Y.Liu et al 2023	Y.Liu et al 2023	Qingshui Formation	5	China	Telychian
Sinacanthus	wuchangenis	Chondrichthyes	Sinacanthida	Sinacanthidae	Silurian	Llandovery	Telychian			Qingshui Formation	Upper	Gumushan, Wuhan, Hubei Province, South China	BA1	438	432	Y.Liu et al 2023	Y.Liu et al 2023	Qingshui Formation	5	China	Telychian
Sinacanthus	triangulates	Chondrichthyes	Sinacanthida	Sinacanthidae	Silurian	Llandovery	Telychian			Qingshui Formation	Upper	Gumushan, Wuhan, Hubei Province, South China	BA1	438	432	Y.Liu et al 2023	Y.Liu et al 2023	Qingshui Formation	5	China	Telychian
Sinacanthus	sp.	Chondrichthyes	Sinacanthida	Sinacanthidae	Silurian	Llandovery	Telychian			Qingshui Formation	Upper	Gumushan, Wuhan, Hubei Province, South China	BA1	438	432	Y.Liu et al 2023	Y.Liu et al 2023	Qingshui Formation	5	China	Telychian
Tarimacanthus	bachuensis	Chondrichthyes	Sinacanthida	Sinacanthidae	Silurian	Llandovery	Telychian			Qingshui Formation	Upper	Gumushan, Wuhan, Hubei Province, South China	BA1	438	432	Y.Liu et al 2023	Y.Liu et al 2023	Qingshui Formation	5	China	Telychian
Tarimacanthus	bachuensis	Chondrichthyes	Sinacanthida	Sinacanthidae	Silurian	Llandovery	Telychian			Qingshui Formation	Upper	Gumushan, Wuhan, Hubei Province, South China	BA1	438	432	Y.Liu et al 2023	Y.Liu et al 2023	Qingshui Formation	5	China	Telychian
Jiangxialepis	retrospina	Galeaspida	Eugaleaspidiformes	Eugaleaspidae	Silurian	Llandovery-Wenlock	Telychian	Lower		Qingshui Formation		Lixi Town, Wuning County, Jiujiang City, Jiangxi Province, China	BA1	438	430	S.Xianren et al 2023	S.Xianren et al 2023	Qingshui Formation	5	China	Telychian
Jiangxialepis	retrospina	Galeaspida	Eugaleaspidiformes	Eugaleaspidae	Silurian	Llandovery-Wenlock	Telychian	Lower		Qingshui Formation		Lixi Town, Wuning County, Jiujiang City, Jiangxi Province, China	BA1	438	430	S.Xianren et al 2023	S.Xianren et al 2023	Qingshui Formation	5	China	Telychian
Thelodus	sp.	Thelodonti	Thelodontiformes	Coelolepididae	Silurian	Llandovery	Telychian			Vik Formation		Norway	BA2–	438	432	Bremer et al, 2019	Bremer et al, 2019	Asker	6	Baltic	Telychian
cf. Elegestolepis		Chondrichthyes	Indet	Indet	Silurian	Llandovery	Telychian			Yimugantawu Formation		Kalpin-Bachu area of Xinjiang, China	BA1	436	433	Wang J.Q. et al 1996 , Zhu 1998, Zhao and Zhu 2010	Andreev et al. 2020	Bachu-Kalpin	6	China	Telychian
cf. Mongolepis	rozmanae	Chondrichthyes	Indet	Indet	Silurian	Llandovery	Telychian			Yimugantawu Formation		Kalpin-Bachu area of Xinjiang, China	BA1	436	433	Wang J.Q. et al 1996 , Zhu 1998, Zhao and Zhu 2010	Andreev et al. 2020	Bachu-Kalpin	6	China	Telychian
Neosinacanthus	planispinatus	Chondrichthyes	Sinacanthida	Sinacanthidae	Silurian	Llandovery	Telychian			Tataaiertage (Tataertag) Formation		Xinjiang, China	BA1-2	438	436	Min 1998	Andreev et al. 2020, Zhao 2010	Bachu-Kalpin	6	China	Telychian
Neosinacanthus	sp.	Chondrichthyes	Sinacanthida	Sinacanthidae	Silurian	Llandovery	Telychian			Tataaiertage (Tataertag) Formation		Xinjiang, China	BA1-2	438	436	Min 1998	Andreev et al. 2020, Zhao 2010	Bachu-Kalpin	6	China	Telychian
Neosinacanthus	sp. 2	Chondrichthyes	Sinacanthida	Sinacanthidae	Silurian	Llandovery	Telychian			Tataaiertage (Tataertag) Formation		Kalpin, Xinjiang Autonomous Region	BA1-2	438	436	Zhu 1998	Zhao 2010, Andreev et al. 2020	Bachu-Kalpin	6	China	Telychian
Rongolepis	cosmetica	Chondrichthyes	Mongolepidida	Mongolepidae	Silurian	Llandovery	Telychian			Yimugantawu Formation	lower	Kalpin-Bachu, Xinjiang, China	BA1	436	433	Andreev et al. 2020, Andreev et al. 2016	Andreev et al. 2020	Bachu-Kalpin	6	China	Telychian
Sinacanthus	sp.	Chondrichthyes	Sinacanthida	Sinacanthidae	Silurian	Llandovery	Aeronian-Telychian			Tataaiertage (Tataertag) Formation		Xinjiang, China	BA1-2	438	436	Min 1998	Andreev et al. 2020, Zhao and Zhu 2009	Bachu-Kalpin	6	China	Telychian
Sinacanthus	wuchangenis	Chondrichthyes	Sinacanthida	Sinacanthidae	Silurian	Llandovery	Telychian			Tataaiertage (Tataertag) Formation		Xinjiang, China	BA1-2	438	436	Min 1998	Andreev et al. 2020, Zhao and Zhu 2009	Bachu-Kalpin	6	China	Telychian
Sinacanthus	wuchangenis	Chondrichthyes	Sinacanthida	Sinacanthidae	Silurian	Llandovery	Telychian			Yimugantawu Formation		Kalpin-Bachu area of Xinjiang, China	BA1	436	433	Wang J.Q. et al 1996 , Zhu 1998, Zhao and Zhu 2010	Andreev et al. 2020	Bachu-Kalpin	6	China	Telychian
Sinacanthus	triangulates	Chondrichthyes	Sinacanthida	Sinacanthidae	Silurian	Llandovery	Telychian			Yimugantawu Formation		Kalpin-Bachu area of Xinjiang, China	BA1	436	433	Wang J.Q. et al 1996 , Zhu 1998, Zhao and Zhu 2010	Andreev et al. 2020	Bachu-Kalpin	6	China	Telychian
Tarimacanthus	bachuensis	Chondrichthyes	Sinacanthida	Sinacanthidae	Silurian	Llandovery	Telychian			Yimugantawu Formation	lower	Kalpin-Bachu, Xinjiang	BA1	436	433	Zhu 1998	Andreev et al. (2020), Carroll et al.2001, Jiang et al. 2009, Min et al. 2009, Wang et al, 2002	Bachu-Kalpin	6	China	Telychian
Xinjiangichthys	tarimensis	Chondrichthyes	Mongolepidida	Mongolepidid	Silurian	Llandovery	Telychian			Yimugantawu Formation		Kalpin-Bachu, Xinjiang, China	BA1	436	433	Wang, N.Z. et al 1998, Zhao and zhu 2010	Andreev et al. 2020	Bachu-Kalpin	6	China	Telychian
Xinjiangichthys	pluridentatus	Chondrichthyes	Mongolepidida	Shiqianolepidae	Silurian	Llandovery	Telychian			Yimugantawu Formation	lower	Kalpin-Bachu, Xinjiang, China	BA1	436	433	Wang, N.Z. et al 1998, Zhao and Zhu 2010, Andreev et al. 2020, Andreev et al. 2016	Andreev et al. 2020	Bachu-Kalpin	6	China	Telychian
Changxingaspis	nianzhongi	Galeaspida	Hanyangaspidida	Xiushuiaspidae	Silurian	Llandovery	Telychian			Tataertag Formation			BA1-2	438	436	L.Xutong et al 2024		Bachu-Kalpin	6	China	Telychian
Hanyangaspis	sp	Galeaspida	Hanyangaspidiformes	Hanyangaspididae	Silurian	Llandovery	Telychian			Tataaiertage (Tataertag) Formation		Kalpin, in northwestern Tarim Basin of Xinjiang	BA1-2	438	436	Lu et al 2007, Zhao 2010, Van der Laan 2018	Andreev et al. 2020, Carroll et al.2001, Jiang et al. 2009, Min et al. 2009, Wang et al, 2002	Bachu-Kalpin	6	China	Telychian
Hanyangaspis	sp	Galeaspida	Hanyangaspidiformes	Hanyangaspididae	Silurian	Llandovery	Telychian			Yimugantawu Formation		Kalpin, in northwestern Tarim Basin of Xinjiang	BA1	436	433	Zhao and Zhu 2010, Van der Laan 2018	Andreev et al. (2020), Carroll et al.2001, Jiang et al. 2009, Min et al. 2009, Wang et al, 2002	Bachu-Kalpin	6	China	Telychian
Jiangxialepis	retrospina	Galeaspida	Eugaleaspidiformes	Eugaleaspidae	Silurian	Llandovery-Wenlock	Telychian	Lower		Tataertag Formation		Kalmaiti, Kalpin County, Xinjiang Uygur Autonomous Region, China	BA1-2	438	436	W.Liu et al 2023	W.Liu et al 2023	Bachu-Kalpin	6	China	Telychian
Jiaoyu	imperfectus	Galeaspida		Dayongaspidae	Silurian	Llandovery	Telychian			Kezirtag Formation	Upper	Kalpin County, Xinjiang	BA0	436	433	Yu-Hai et al, 2019	Wang et al, 2002, Yu-Hai et al, 2019	Bachu-Kalpin	6	China	Telychian
Kalpinolepis	tarimensis	Galeaspida	Hanyangaspidida	Hanyangaspidae	Silurian	Llandovery	Telychian			Tataaiertage (Tataertag) Formation		Kalpin-Bachu, Xinjiang	BA1-2	438	436	Jiang et al. 2009, Min and Zhikun 2009 (?), Min et al. 2009, Wang et al. 1996, Zhao and Zhu 2010, Van der Laan 2018	Andreev et al. 2020, Carroll et al.2001, Jiang et al. 2009, Min et al. 2009, Wang et al, 2002	Bachu-Kalpin	6	China	Telychian
Nanjiangaspis	zhangi sp	Galeaspida	Hanyangaspidiformes	Hanyangaspididae	Silurian	Llandovery	Telychian			Tataaiertage (Tataertag) Formation		Kalpin, in northwestern Tarim Basin of Xinjiang	BA1-2	438	436	Lu et al 2007, Zhao 2010, Van der Laan 2018	Andreev et al. 2020, Carroll et al.2001, Jiang et al. 2009, Min et al. 2009, Wang et al, 2002	Bachu-Kalpin	6	China	Telychian
Nanjiangaspis	kalpinensis	Galeaspida	Hanyangaspidiformes	Hanyangaspididae	Silurian	Llandovery	Telychian			Tataaiertage (Tataertag) Formation		Kalpin County, Xinjiang, China	BA1-2	438	436	Wang et al, 2002, Van der Laan 2018	Andreev et al. 2020, Carroll et al.2001, Jiang et al. 2009, Min et al. 2009, Wang et al, 2002	Bachu-Kalpin	6	China	Telychian
Nanjiangaspis	kalpinensis	Galeaspida	Hanyangaspidiformes	Hanyangaspididae	Silurian	Llandovery	Telychian			Tataaiertage (Tataertag) Formation		Kalpin County, Xinjiang, China	BA1-2	438	436	Wang et al, 2002, Van der Laan 2018	Andreev et al. 2020, Carroll et al.2001, Jiang et al. 2009, Min et al. 2009, Wang et al, 2002	Bachu-Kalpin	6	China	Telychian
Pseudoduyunaspis	bachuensis	Galeaspida	Polybranchiaspidiformes	Duyunolepidae	Silurian	Llandovery	Telychian			Yimugantawu Formation	lower	Kalpin-Bachu, Xinjiang	BA1	436	433	Wang et al. 1998 (?), Wang et al. 1996, Zhao and Zhu 2010, Van der Laan 2018	Andreev et al. (2020), Carroll et al.2001, Jiang et al. 2009, Min et al. 2009, Wang et al, 2002	Bachu-Kalpin	6	China	Telychian
Loganellia	scotica	Thelodonti	Loganelliiformes	Loganelliidae	Silurian	Llandovery	Telychian			Cape Phillips Formation		Baille Hamilton Island, Artic Canada	BA5	438	432	Marss et al, 1997	Marss et al, 1997	Baille-Hamilton Island	6	Laurasia	Telychian
Thelodus?	sp.	Thelodonti	Thelodontiformes	Coelolepididae	Silurian	Llandovery	Telychian			Cape Phillips Formation		Baille Hamilton Island, Artic Canada	BA5	438	432	Marss et al, 1997	Marss et al, 1997	Baille-Hamilton Island	6	Laurasia	Telychian
Mongolepis	rozmani	Chondrichthyes	Mongolepidida	Mongolepid	Silurian	Llandovery	Aeronian-Telychian			Balturino	Middle Unit	Balturino district, Irkutsk Subregion, Siberian Platform	BA1-2	440	435	Zigaite et al 2011, Sennikov et al. 2015 Karatajute-Talimaa 2003; Tesakov 2004 for environment; Zigaite 2013		Balturino District	6	Siberia	Telychian
Teslepis	jucunda	Chondrichthyes	Mongolepidida	Mongolepid	Silurian	Llandovery	Aeronian-Telychian			Balturino	Middle Unit	Balturino district, Irkutsk Subregion, Siberian Platform	BA1-2	440	435	Zigaite et al 2011, Sennikov et al. 2015 Karatajute-Talimaa 2003; Tesakov 2004 for environment; Zigaite 2013		Balturino District	6	Siberia	Telychian
Udalepis	sp.	Chondrichthyes	Mongolepidida	Mongolepid	Silurian	Llandovery	Aeronian-Telychian			Balturino	Middle Unit	Balturino district, Irkutsk Subregion, Siberian Platform	BA1-2	440	435	Zigaite et al 2011, Sennikov et al. 2015 Karatajute-Talimaa 2003; Tesakov 2004 for environment; Zigaite 2013		Balturino District	6	Siberia	Telychian
Tchunacanthus	sp.	Acanthodii	Indet	Indet	Silurian	Llandovery	Aeronian-Telychian			Balturino	Middle Unit	Balturino district, Irkutsk Subregion, Siberian Platform	BA1-2	440	435	Zigaite et al 2011, Sennikov et al. 2015 Karatajute-Talimaa 2003; Tesakov 2004 for environment; Zigaite 2013		Balturino District	6	Siberia	Telychian
Tchunacanthus	sp indet	Acanthodii	Indet	Indet	Silurian	Llandovery	Rhuddanian			Balturino	Lower Unit	Balturino district, Irkutsk Subregion, Siberian Platform	BA1-2	443	440	Zigaite et al 2011, Sennikov et al. 2015 Karatajute-Talimaa 2003; Tesakov 2004 for environment; Zigaite 2013		Balturino District	6	Siberia	Telychian
Loganellia	sp. indet.	Thelodonti	Loganelliiformes	Loganelliidae	Silurian	Llandovery	Aeronian			Balturino Formation		Balturino District, East Siberia, Russia	BA1-2	440	438	Zigaite & Blieck, 2006		Balturino District	6	Siberia	Telychian
Loganellia	asiatica	Thelodonti	Loganelliiformes	Loganelliidae	Silurian	Llandovery	Aeronian-Telychian	Middle -Upper		Balturino Formation		Balturino District, Irkutsk subregion, East Siberia, Russia	BA1-2	440	435	Zigaite 2013		Balturino District	6	Siberia	Telychian
Loganellia	sibirica	Thelodonti	Loganelliiformes	Loganelliidae	Silurian	Llandovery	Rhuddanian	Moyerocanian		Balturino Formation		Balturino District, East Siberia, Russia	BA1-2	443	440	Zigaite & Blieck, 2006, ?Vergoossen, 2002, Zigaite 2013		Balturino District	6	Siberia	Telychian
Loganellia	sp. indet.	Thelodonti	Loganelliiformes	Loganelliidae	Silurian	Llandovery	Telychian			Balturino Formation		Balturino District, East Siberia, Russia	BA1-2	438	432	Zigaite & Blieck, 2006		Balturino District	6	Siberia	Telychian
Talimaalepis	kadvoiensis	Thelodonti	Loganelliiformes	Loganelliidae	Silurian	Llandovery	Telychian	Agidyan		Balturino Formation		Balturino District, East Siberia, Russia	BA1-2	438	432	?Vergoossen, 2002; Sennikov et al, 2015, Zigaite 2013	Zigaite 2013	Balturino District	6	Siberia	Telychian
Talimaalepis	rimae	Thelodonti	Loganelliiformes	Loganelliidae	Silurian	Llandovery	Telychian	Agidyan		Balturino Formation		Balturino District, East Siberia, Russia	BA1-2	438	432	Zigaite & Blieck, 2006, Zigaite 2013		Balturino District	6	Siberia	Telychian
Chenolepis	asketa	Chondrichthyes	Mongolepidida-like		Silurian	Llandovery	Telychian			Xiushan Formation		Shiqian County, Guizhou Province, China	BA2-3	436	433	Sansom et al 2000	Zhao and Zhu 2010	Chongqing	6	China	Telychian
Rongolepis	cosmetica	Chondrichthyes	Mongolepidida	Mongolepidae	Silurian	Llandovery	Telychian			Xiushan Fomation	lower	Shiqian County, Guizhou Province, China	BA2-3	436	433	Andreev et al. 2020,Andreev et al. 2016, Sansom, Aldridge & Smith, 2000		Chongqing	6	China	Telychian
Shenacanthus	vermiformis	Chondrichthyes	Indet	Indet	Silurian	Llandovery	Telychian			Huixingshao Formation		Yongdong, Xiushan county, Chongqing, China;	BA0?-2	437	425	Zhu et al 2022		Chongqing	6	China	Telychian
Shiqianolepis	hollandi	Chondrichthyes	Mongolepidida	Mongolepid	Silurian	Llandovery	Telychian			Xiushan Fomation	lower	Shiqian County, Guizhou Province, China	BA2-3	436	433	Sansom et al. 2000; Andreev et al. 2016		Chongqing	6	China	Telychian
Sinacanthus	wuchangenis	Chondrichthyes	Sinacanthida	Sinacanthidae	Silurian	Llandovery	Telychian			Xiushan Formation		Shiqian County, Guizhou Province, China	BA2-3	436	433	P'an, 1959, Sansom et al 2000	Zhao and Zhu 2010	Chongqing	6	China	Telychian
Xinjiangichthys	pluridentatus	Chondrichthyes	Mongolepidida	Mongolepid	Silurian	Llandovery	Telychian			Xiushan Formation	lower	Shiqian County, Guizhou Province, China	BA2-3	436	433	Sansom et al 2000, Andreev et al. 2016		Chongqing	6	China	Telychian
Xinjiangichthys	sp.	Chondrichthyes	Mongolepidida	Mongolepid	Silurian	Llandovery	Telychian			Xiushan Formation	lower	Shiqian County, Guizhou Province, China	BA2-3	436	433	Sansom et al 2000, Andreev et al. 2016		Chongqing	6	China	Telychian
Eugaleaspis	xiushanensis	Galeaspida	Eugaleaspidiformes	Eugaleaspidae	Silurian	Llandovery	Telychian			Huixingshao Formation		Xiushan, Chongqing	BA0?-2	437	425	Mu et al (1986); PBDB; Holland and Bassett 2002		Chongqing	6	China	Telychian
Miaojiaaspis	dichotomus	Galeaspida	Eugaleaspidiformes	Tujiaaspidae	Silurian	Llandovery	Telychian			Huixingshao Formation		Xiushan, Chongqing	BA0?-2	437	425	Chen et al., 2024		Chongqing	6	China	Telychian
Yongdongaspis	littoralis	Galeaspida		Yongdongaspidae	Silurian	Llandovery	Telychian			Huixingshao Formation		Yongdong, Xiushan County, Chongqing Municipality, southwestern China	BA0?-2	437	425	C.Yang et al 2022	C.Yang et al 2022	Chongqing	6	China	Telychian
Xiushanosteus	mirabilis	Placodermi?			Silurian	Llandovery	Telychian			Huixingshao Formation		Yongdong, Xiushan county, Chongqing, China;	BA1-2	437	425	Zhu et al 2022		Chongqing	6	China	Telychian
Loganellia	asiatica	Thelodonti	Loganelliiformes	Loganelliidae	Silurian	Llandovery	Telychian			Kilbride Formation		Coolin Lough, Ireland	BA0–1	438	432	Marss and Miller 2004; Sepkoski 1998; Boucot and Janis 1983; Plotnick 1999; Hurst 1975 for palaeoenvironment; Aldridge et al 1996;		Coolin Lough	6	Baltic	Telychian
Loganellia	cf. scotica	Thelodonti	Loganelliiformes	Loganelliidae	Silurian	Llandovery	Telychian			Kilbride Formation		Coolin Lough, Ireland	BA0–1	438	432	Marss and Miller 2004; Sepkoski 1998; Boucot and Janis 1983; Plotnick 1999; Hurst 1975 for palaeoenvironment; Aldridge et al 1996;		Coolin Lough	6	Baltic	Telychian
Loganellia	scotica	Thelodonti	Loganelliiformes	Loganelliidae	Silurian	Llandovery	Telychian			Kilbride Formation		Coolin Lough, Ireland	BA0–1	438	432	Marss and Miller 2004; Sepkoski 1998; Boucot and Janis 1983; Plotnick 1999; Hurst 1975 for palaeoenvironment; Aldridge et al 1996;		Coolin Lough	6	Baltic	Telychian
Loganellia	sibirica	Thelodonti	Loganelliiformes	Loganelliidae	Silurian	Llandovery	Telychian			Kilbride Formation		Coolin Lough, Ireland	BA0–1	438	432	Marss and Miller 2004; Sepkoski 1998; Boucot and Janis 1983; Plotnick 1999; Hurst 1975 for palaeoenvironment; Aldridge et al 1996;		Coolin Lough	6	Baltic	Telychian
Loganellia	aldridgei	Thelodonti	Loganelliiformes	Loganelliidae	Silurian	Llandovery	Telychian			Kilbride Formation		Coolin Lough, Ireland	BA0–1	438	432	Aldridge et al 1996		Coolin Lough	6	Baltic	Telychian
Loganellia	cf. scotica	Thelodonti	Loganelliiformes	Loganelliidae	Silurian	Llandovery	Telychian			Killbride Formation		Coolin Lough, Ireland	BA0–1	438	432	Aldridge et al 1996		Coolin Lough	6	Baltic	Telychian
Loganellia	scotica	Thelodonti	Loganelliiformes	Loganelliidae	Silurian	Llandovery	Telychian			Killbride Formation		Coolin Lough, Ireland	BA0–1	438	432	Aldridge et al 1996		Coolin Lough	6	Baltic	Telychian
Loganellia	scotica	Thelodonti	Loganelliiformes	Loganelliidae	Silurian	Llandovery	Telychian			Cape Phillips Formation		Devon Island, Canadian Arctic,	BA 5	438	432	Boucot and Janis 1983 for BA		Devon Island	6	Laurasia	Telychian
Loganellia	aldridgei	Thelodonti	Loganelliiformes	Loganelliidae	Silurian	Llandovery	Telychian			Cape Phillips Formation		Devon Island, Canadian Arctic	BA 5	438	432	Marss and Miller 2004; Sepkoski 1998; Boucot and Janis 1983; Plotnick 1999; Hurst 1975 for palaeoenvironment; Aldridge et al 1996;		Devon Island	6	Laurasia	Telychian
Loganellia	asiatica	Thelodonti	Loganelliiformes	Loganelliidae	Silurian	Llandovery	Telychian			Cape Phillips Formation		Devon Island, Canadian Arctic	BA 5	438	432	Marss and Miller 2004; Sepkoski 1998; Boucot and Janis 1983; Plotnick 1999; Hurst 1975 for palaeoenvironment; Aldridge et al 1996;		Devon Island	6	Laurasia	Telychian
Loganellia	cf. scotica	Thelodonti	Loganelliiformes	Loganelliidae	Silurian	Llandovery	Telychian			Cape Phillips Formation		Devon Island, Canadian Arctic	BA 5	438	432	Marss and Miller 2004; Sepkoski 1998; Boucot and Janis 1983; Plotnick 1999; Hurst 1975 for palaeoenvironment; Aldridge et al 1996;		Devon Island	6	Laurasia	Telychian
Loganellia	sibirica	Thelodonti	Loganelliiformes	Loganelliidae	Silurian	Llandovery	Telychian			Cape Phillips Formation		Devon Island, Canadian Arctic	BA 5	438	432	Marss and Miller 2004; Sepkoski 1998; Boucot and Janis 1983; Plotnick 1999; Hurst 1975 for palaeoenvironment; Aldridge et al 1996;		Devon Island	6	Laurasia	Telychian
Elegestolepis	sp.	Chondrichthyes	Selachimorpha	Elegestolepid	Silurian	Llandovery	Telychian			Akchalym Formation		Elegest and Kadvoi rivers, Tuva, Russian Federation	BA1-3?	438	432	Sennikov et al. 2015	Sennikov et al. 2015	Elegest and Kadvoi	6	Siberia	Telychian
Elegestolepis	sp.	Chondrichthyes	Selachimorpha	Elegestolepid	Silurian	Llandovery	Telychian			Dashtygoi Formatin		Elegest and Kadvoi rivers, Tuva, Russian Federation	BA1-3?	438	432	Sennikov et al. 2015	Sennikov et al. 2015	Elegest and Kadvoi	6	Siberia	Telychian
Udalepis	sp.	Chondrichthyes	Mongolepidida	Mongolepid	Silurian	Llandovery	Aeronian-Telychian			Angachi Formation		Elegest and Kadvoi rivers, Tuva, Russian Federation	BA1-3?	440	435	Sennikov et al. 2015	Sennikov et al. 2015	Elegest and Kadvoi	6	Siberia	Telychian
Udalepis	sp.	Chondrichthyes	Mongolepidida	Mongolepid	Silurian	Llandovery	Telychian			Akchalym Formation		Elegest and Kadvoi rivers, Tuva, Russian Federation	BA1-3?	438	432	Sennikov et al. 2015	Sennikov et al. 2015	Elegest and Kadvoi	6	Siberia	Telychian
Udalepis	sp.	Chondrichthyes	Mongolepidida	Mongolepid	Silurian	Llandovery	Telychian			Dashtygoi Formatin		Elegest and Kadvoi rivers, Tuva, Russian Federation	BA1-3?	438	432	Sennikov et al. 2015	Sennikov et al. 2015	Elegest and Kadvoi	6	Siberia	Telychian
Tchunacanthus	obruchevi	Acanthodii	Indet	Indet	Silurian	Llandovery	Aeronian-Telychian			Angachi Formation		Elegest and Kadvoi rivers, Tuva, Russian Federation	BA1-3?	440	435	Sennikov et al, 2015	Sennikov et al, 2015	Elegest and Kadvoi	6	Siberia	Telychian
Loganellia	scotica	Thelodonti	Loganelliiformes	Loganelliidae	Silurian	Llandovery	Aeronian-Telychian			Angachi Formation		Elegest and Kadvoi rivers, Tuva, Russian Federation	BA1-3?	440	435	Marss and Miller 2004; Sepkoski 1998; Boucot and Janis 1983; Plotnick 1999; Hurst 1975 for palaeoenvironment; Aldridge et al 1996;	Sennikov et al, 2015	Elegest and Kadvoi	6	Siberia	Telychian
Loganellia	asiatica	Thelodonti	Loganelliiformes	Loganelliidae	Silurian	Llandovery	Aeronian-Telychian			Angachi Formation	Elegest Formation (Karasug beds)	Elegest and Kadvoi rivers, Tuva, Russian Federation	BA1-3?	440	435	Sennikov et al, 2015	Sennikov et al, 2015	Elegest and Kadvoi	6	Siberia	Telychian
Loganellia	cf. cuneata	Thelodonti	Loganelliiformes	Loganelliidae	Silurian	Llandovery	Aeronian-Telychian			Angachi Formation		Elegest and Kadvoi rivers, Tuva, Russian Federation	BA1-3?	440	435	Sennikov et al, 2015	Sennikov et al, 2015	Elegest and Kadvoi	6	Siberia	Telychian
Loganellia	aldridgei	Thelodonti	Loganelliiformes	Loganelliidae	Silurian	Llandovery	Telychian			Dashtygoi Formatin		Elegest and Kadvoi rivers, Tuva, Russian Federation	BA1-3?	438	432	Marss and Miller 2004; Sepkoski 1998; Boucot and Janis 1983; Plotnick 1999; Hurst 1975 for palaeoenvironment; Aldridge et al 1996;		Elegest and Kadvoi	6	Siberia	Telychian
Loganellia	cf. scotica	Thelodonti	Loganelliiformes	Loganelliidae	Silurian	Llandovery	Telychian			Dashtygoi Formatin		Elegest and Kadvoi rivers, Tuva, Russian Federation	BA1-3?	438	432	Marss and Miller 2004; Sepkoski 1998; Boucot and Janis 1983; Plotnick 1999; Hurst 1975 for palaeoenvironment; Aldridge et al 1996;		Elegest and Kadvoi	6	Siberia	Telychian
Loganellia	sibirica	Thelodonti	Loganelliiformes	Loganelliidae	Silurian	Llandovery	Telychian			Dashtygoi Formatin		Elegest and Kadvoi rivers, Tuva, Russian Federation	BA1-3?	438	432	Marss and Miller 2004; Sepkoski 1998; Boucot and Janis 1983; Plotnick 1999; Hurst 1975 for palaeoenvironment; Aldridge et al 1996;	Zigaite 2013, Zigaite and Blieck 2006, Sennikov et al, 2015	Elegest and Kadvoi	6	Siberia	Telychian
Loganellia	cf. cuneata	Thelodonti	Loganelliiformes	Loganelliidae	Silurian	Llandovery	Telychian	Dashtygoi		Dashtygoi Formation		Elegest and Kadvoi Localities, Central Tuva, Russia	BA1-3?	438	432	Sennikov et al 2015	Sennikov et al 2015	Elegest and Kadvoi	6	Siberia	Telychian
Loganellia	scotica	Thelodonti	Loganelliiformes	Loganelliidae	Silurian	Llandovery	Telychian	Dashtygoi		Dashtygoi Formation		Elegest and Kadvoi Localities, Central Tuva, Russia	BA1-3?	438	432	Sennikov et al 2015	Sennikov et al 2015	Elegest and Kadvoi	6	Siberia	Telychian
Loganellia	asiatica	Thelodonti	Loganelliiformes	Loganelliidae	Silurian	Llandovery	Telychian			Akchalym Formation	Elegest Formation (Karasug beds)	Elegest and Kadvoi rivers, Tuva, Russian Federation	BA1-3?	438	432	Sennikov et al, 2015	Sennikov et al, 2015	Elegest and Kadvoi	6	Siberia	Telychian
Loganellia	cf. cuneata	Thelodonti	Loganelliiformes	Loganelliidae	Silurian	Llandovery	Telychian			Akchalym Formation	Elegest Formation (Karasug beds)	Elegest and Kadvoi rivers, Tuva, Russian Federation	BA1-3?	438	432	Sennikov et al, 2015	Sennikov et al, 2015	Elegest and Kadvoi	6	Siberia	Telychian
Loganellia	scotica	Thelodonti	Loganelliiformes	Loganelliidae	Silurian	Llandovery	Telychian			Akchalym Formation	Elegest Formation (Karasug beds)	Elegest and Kadvoi rivers, Tuva, Russian Federation	BA1-3?	438	432	Sennikov et al, 2015	Sennikov et al, 2015	Elegest and Kadvoi	6	Siberia	Telychian
Loganellia	asiatica	Thelodonti	Loganelliiformes	Loganelliidae	Silurian	Llandovery	Telychian	Dashtygoi		Dashtygoi Formation		Elegest and Kadvoi Localities, Central Tuva, Russia	BA1-3?	438	432	Vergoossen, 2002, Zigaite 2013	Sennikov et al 2015	Elegest and Kadvoi	6	Siberia	Telychian
Loganellia	sibirica	Thelodonti	Loganelliiformes	Loganelliidae	Silurian	Llandovery	Telychian	Dashtygoi		Dashtygoi Formation		Kadvoi Outcrop, East Siberia, Russia	BA1-3?	438	432	Vergoossen, 2002, Zigaite 2013	Sennikov et al 2015	Elegest and Kadvoi	6	Siberia	Telychian
Loganellia	tuvaensis	Thelodonti	Loganelliiformes	Loganelliidae	Silurian	Llandovery	Telychian	Dashtygoi		Dashtygoi Formation		Elegest and Kadvoi Localities, Central Tuva, Russia	BA1-3?	438	432	Vergoossen, 2002, Zigaite 2013	Sennikov et al 2015	Elegest and Kadvoi	6	Siberia	Telychian
Talimaalepis	kadvoiensis	Thelodonti	Loganelliiformes	Loganelliidae	Silurian	Llandovery	Telychian			Akchalym Formation	Elegest Formation (Karasug beds)	Elegest and Kadvoi rivers, Tuva, Russian Federation	BA1-3?	438	432	Sennikov et al, 2015	Sennikov et al, 2015	Elegest and Kadvoi	6	Siberia	Telychian
Talimaalepis	kadvoiensis	Thelodonti	Loganelliiformes	Loganelliidae	Silurian	Llandovery	Telychian	Angatchi		Angatchi Formation		Kadvoi Outcrop, East Siberia, Russia	BA1-3?	438	432	Vergoossen, 2002, Zigaite 2013	Zigaite and Blieck 2006	Elegest and Kadvoi	6	Siberia	Telychian
Talimaalepis	kadvoiensis	Thelodonti	Loganelliiformes	Loganelliidae	Silurian	Llandovery	Telychian	Dashtygoi		Dashtygoi Formation		Elegest and Kadvoi Localities, Central Tuva, Russia	BA1-3?	438	432	Vergoossen, 2002, Zigaite 2013	Sennikov et al 2015	Elegest and Kadvoi	6	Siberia	Telychian
Talimaalepis	rimae	Thelodonti	Loganelliiformes	Loganelliidae	Silurian	Llandovery	Telychian	Dashtygoi		Dashtygoi Formation		Elegest and Kadvoi Localities, Central Tuva, Russia	BA1-3?	438	432	Vergoossen, 2002, Zigaite 2013	Sennikov et al 2015	Elegest and Kadvoi	6	Siberia	Telychian
Talimaalepis	rimae	Thelodonti	Loganelliiformes	Loganelliidae	Silurian	Llandovery	Telychian	Angatchi		Angatchi Formation		Kadvoi Locality, Tuva, Russia	BA1-3?	438	432	Zigaite, 2013	Zigaite and Blieck 2006	Elegest and Kadvoi	6	Siberia	Telychian
Talimaalepis	rimae	Thelodonti	Loganelliiformes	Loganelliidae	Silurian	Llandovery	Telychian	Angatchi		Angatchi Formation		Kadvoi Locality, Tuva, Russia	BA1-3?	438	432	Zigaite, 2013	Zigaite and Blieck 2006	Elegest and Kadvoi	6	Siberia	Telychian
Talimaalepis	kadvoiensis	Thelodonti	Loganelliiformes	Loganelliidae	Silurian	Llandovery	Telychian	Dashtygoi		Dashtygoi Formation		Kadvoi Localities, Central Tuva, Russia	BA1-3?	438	432		Sennikov et al 2015	Elegest and Kadvoi	6	Siberia	Telychian
Neosincanthus	planispinatus	Chondrichthyes	Sinacanthida	Sinacanthidae	Silurian	Llandovery	Telychian			Fentou Formation		Hubei, Anhui, China	BA1-2	433	430	P'an et al 1975	Zhao 2010, Zhao and Zhu 2010	Fentou Formation	6	China	Telychian
Neosincanthus	sp. 2	Chondrichthyes	Sinacanthida	Sinacanthidae	Silurian	Llandovery	Telychian			Fentou Formation		Chaoxian, Anhui, China	BA1-2	433	430	Zhu 1998	Zhao 2010	Fentou Formation	6	China	Telychian
Sinacanthus	triangulates	Chondrichthyes	Sinacanthida	Sinacanthidae	Silurian	Llandovery	Telychian			Fentou Formation		Hubei, Anhui, China	BA1-2	433	430	P'an et al., 1975	Zhao and Zhu 2010	Fentou Formation	6	China	Telychian
Sinacanthus	sp.	Chondrichthyes	Sinacanthida	Sinacanthidae	Silurian	Llandovery	Telychian			Fentou Formation		Hubei, Anhui, China	BA1-2	433	430	P'an et al., 1975	Zhao and Zhu 2010	Fentou Formation	6	China	Telychian
Geraspis	rara	Galeaspida	Polybranchiaspidida	Geraspididae	Silurian	Llandovery	Telychian			Fentou Formation	upper	Chongqing, Hunan, Guizhou	BA1-2	433	430	Min 2015, Lucas 2012; Bassett & Xu 2002; Bassett & Rong 2002; Wang et al 1987	Zhao and Zhu 2009	Fentou Formation	6	China	Telychian
Geraspis	rara	Galeaspida	Polybranchiaspidida	Geraspididae	Silurian	Llandovery	Telychian			Fentou Formation		Wuwei District, North Anhui Province, China	BA1-2	433	430	Pan & Chen, 1993		Fentou Formation	6	China	Telychian
Geraspis	rara	Galeaspida	Polybranchiaspidida	Geraspididae	Silurian	Llandovery	Telychian			Fentou Formation (Hubei, Anhui and Jiangsu), the Wujiahe Formation (Shaanxi), and the Xiushan Formation (Chongqing, Hunan and Guizhou)		Hubei, Anhui and Jiangsu	BA1-2	433	430	Zhao and Zhu 2009; Min and Zhikun 2009.	Zhao and Zhu 2009	Fentou Formation	6	China	Telychian
Hanyangaspis	sp.	Galeaspida	Hanyangaspidiformes	Hanyangaspidae	Silurian	Llandovery	Telychian			Fentou Formation; Wujiahe Formation		Hubei, Anhui, and Jiangsu	BA1-2	433	430	Min 2015, Zhao and Zhu2009		Fentou Formation	6	China	Telychian
Hanyangaspis	chaohuensis	Galeaspida	Hanyangaspidiformes	Hanyangaspidae	Silurian	Llandovery	Telychian			Fentou Formation (Hubei, Anhui and Jiangsu), the Wujiahe Formation (Shaanxi), and the Xiushan Formation (Chongqing, Hunan and Guizhou)		Hubei, Anhui, and Jiangsu	BA1-2	433	430	Zhao and Zhu 2009; Min and Zhikun 2009.	Zhao and Zhu 2009	Fentou Formation	6	China	Telychian
Hanyangaspis	chaohuensis	Galeaspida	Hanyangaspidiformes	Hanyangaspidae	Silurian	Llandovery	Telychian			Fentou Formation (Hubei, Anhui and Jiangsu), the Wujiahe Formation (Shaanxi), and the Xiushan Formation (Chongqing, Hunan and Guizhou)		Hubei, Anhui, and Jiangsu	BA1-2	433	430	Zhao and Zhu 2009; Min and Zhikun 2009.	Zhao and Zhu 2009	Fentou Formation	6	China	Telychian
Hanyangaspis	pani	Galeaspida	Hanyangaspidiformes	Hanyangaspidae	Silurian	Llandovery	Telychian			Fentou Formation (Hubei, Anhui and Jiangsu), the Wujiahe Formation (Shaanxi), and the Xiushan Formation (Chongqing, Hunan and Guizhou)		Hubei, Anhui, and Jiangsu	BA1-2	433	430	Zhao and Zhu 2009; Min and Zhikun 2009.		Fentou Formation	6	China	Telychian
Latirostraspis	caohuensis	Galeaspida	Indet		Silurian	Llandovery	Telychian			Fentou Formation	Anhui	Hubei, Anhui, and Jiangsu	BA1-2	432	430	Mu et al (1986); Boucot and Janis 1983; Wang et al. 1987	Zhao and Zhu 2009	Fentou Formation	6	China	Telychian
Loganellia	scotica	Thelodonti	Loganelliiformes	Loganelliidae	Silurian	Llandovery	Telychian			lower Visby Formation		Gotland, Sweden	BA 4-5	443	433	Hurst 1975; Turner 1999; Calner et al 2004 for palaeoenvironment		Gotland	6	Baltic	Telychian
Loganellia	aldridgei	Thelodonti	Loganelliiformes	Loganelliidae	Silurian	Llandovery	Telychian			lower Visby Formation		Gotland, Sweden	BA 4-5	443	433	Marss and Miller 2004; Sepkoski 1998; Boucot and Janis 1983; Plotnick 1999; Hurst 1975 for palaeoenvironment; Aldridge et al 1996;		Gotland	6	Baltic	Telychian
Loganellia	asiatica	Thelodonti	Loganelliiformes	Loganelliidae	Silurian	Llandovery	Telychian			lower Visby Formation		Gotland, Sweden	BA 4-5	443	433	Marss and Miller 2004; Sepkoski 1998; Boucot and Janis 1983; Plotnick 1999; Hurst 1975 for palaeoenvironment; Aldridge et al 1996;		Gotland	6	Baltic	Telychian
Loganellia	cf. scotica	Thelodonti	Loganelliiformes	Loganelliidae	Silurian	Llandovery	Telychian			lower Visby Formation		Gotland, Sweden	BA 4-5	443	433	Marss and Miller 2004; Sepkoski 1998; Boucot and Janis 1983; Plotnick 1999; Hurst 1975 for palaeoenvironment; Aldridge et al 1996;		Gotland	6	Baltic	Telychian
Loganellia	sibirica	Thelodonti	Loganelliiformes	Loganelliidae	Silurian	Llandovery	Telychian			lower Visby Formation		Gotland, Sweden	BA 4-5	443	433	Marss and Miller 2004; Sepkoski 1998; Boucot and Janis 1983; Plotnick 1999; Hurst 1975 for palaeoenvironment; Aldridge et al 1996;		Gotland	6	Baltic	Telychian
Loganellia	scotica	Thelodonti	Loganelliiformes	Loganelliidae	Silurian	Llandovery	Telychian			Wyche Formation		Gullett Quarry, Worcestershire	BA 4	439	433	Marss and Miller 2004; Sepkoski 1998; Boucot and Janis 1983 have BA 2	https://data.bgs.ac.uk/id/Lexicon/NamedRockUnit/WY	Gullet Quarry	6	Baltic	Telychian
Loganellia	aldridgei	Thelodonti	Loganelliiformes	Loganelliidae	Silurian	Llandovery	Telychian			Wyche Formation		Gullett Quarry, Worcestershire	BA 4	439	433	Marss and Miller 2004; Sepkoski 1998; Boucot and Janis 1983; Plotnick 1999; Hurst 1975 for palaeoenvironment; Aldridge et al 1996;	https://data.bgs.ac.uk/id/Lexicon/NamedRockUnit/WY	Gullet Quarry	6	Baltic	Telychian
Loganellia	asiatica	Thelodonti	Loganelliiformes	Loganelliidae	Silurian	Llandovery	Telychian			Wyche Formation		Gullett Quarry, Worcestershire	BA 4	439	433	Marss and Miller 2004; Sepkoski 1998; Boucot and Janis 1983; Plotnick 1999; Hurst 1975 for palaeoenvironment; Aldridge et al 1996;		Gullet Quarry	6	Baltic	Telychian
Loganellia	cf. scotica	Thelodonti	Loganelliiformes	Loganelliidae	Silurian	Llandovery	Telychian			Wyche Formation		Gullett Quarry, Worcestershire	BA 4	439	433	Marss and Miller 2004; Sepkoski 1998; Boucot and Janis 1983; Plotnick 1999; Hurst 1975 for palaeoenvironment; Aldridge et al 1996;		Gullet Quarry	6	Baltic	Telychian
Loganellia	sibirica	Thelodonti	Loganelliiformes	Loganelliidae	Silurian	Llandovery	Telychian			Wyche Formation		Gullett Quarry, Worcestershire	BA 4	439	433	Marss and Miller 2004; Sepkoski 1998; Boucot and Janis 1983; Plotnick 1999; Hurst 1975 for palaeoenvironment; Aldridge et al 1996;		Gullet Quarry	6	Baltic	Telychian
Loganellia	scotica	Thelodonti	Loganelliiformes	Loganelliidae	Silurian	Llandovery	Telychian			Lafayette Bugt Formation		Hall Land, Greenland	BA1–	439	433	Blom 1999, Zigaite and Goujet 2012	Zigaite and Goujet 2012	Hall Land1	6	Laurasia	Telychian
Loganellia	aldridgei	Thelodonti	Loganelliiformes	Loganelliidae	Silurian	Llandovery	Telychian			Lafayette Bugt Formation		Hall Land, Greenland	BA1–	439	433	Blom 1999, Zigaite and Goujet 2012		Hall Land1	6	Laurasia	Telychian
Loganellia	asiatica	Thelodonti	Loganelliiformes	Loganelliidae	Silurian	Llandovery	Telychian			Lafayette Bugt Formation		Hall Land, Greenland	BA1–	439	433	Blom 1999, Zigaite and Goujet 2012		Hall Land1	6	Laurasia	Telychian
Loganellia	sibirica	Thelodonti	Loganelliiformes	Loganelliidae	Silurian	Llandovery	Telychian			Lafayette Bugt Formation		Hall Land, Greenland	BA1–	439	433	Blom 1999, Zigaite and Goujet 2012		Hall Land1	6	Laurasia	Telychian
Loganellia	sp. cf. L. scotica	Thelodonti	Loganelliiformes	Loganelliidae	Silurian	Llandovery	Telychian			Lafayette Bugt Formation		Hall Land, Greenland	BA1–	439	433	Blom 1999, Zigaite and Goujet 2012		Hall Land1	6	Laurasia	Telychian
Loganellia	scotica	Thelodonti	Loganelliiformes	Loganelliidae	Silurian	Llandovery	Telychian		Priesthill	Blaeberry Formation		Lesmahagow, Scotland	BA0-1	439	433	Boucot and Janis 1983		Lesmahagow	6	Baltic	Telychian
Loganellia	aldridgei	Thelodonti	Loganelliiformes	Loganelliidae	Silurian	Llandovery	Telychian		Priesthill	Blaeberry Formation		Lesmahagow, Lanarkshire, Midland Valley,Scotland	BA0-1	439	433	Marss and Miller 2004; Sepkoski 1998; Boucot and Janis 1983; Plotnick 1999; Hurst 1975 for palaeoenvironment; Aldridge et al 1996;		Lesmahagow	6	Baltic	Telychian
Loganellia	asiatica	Thelodonti	Loganelliiformes	Loganelliidae	Silurian	Llandovery	Telychian		Priesthill	Blaeberry Formation		Lesmahagow, Lanarkshire, Midland Valley,Scotland	BA0-1	439	433	Marss and Miller 2004; Sepkoski 1998; Boucot and Janis 1983; Plotnick 1999; Hurst 1975 for palaeoenvironment; Aldridge et al 1996;		Lesmahagow	6	Baltic	Telychian
Loganellia	cf. scotica	Thelodonti	Loganelliiformes	Loganelliidae	Silurian	Llandovery	Telychian		Priesthill	Blaeberry Formation		Lesmahagow, Lanarkshire, Midland Valley,Scotland	BA0-1	439	433	Marss and Miller 2004; Sepkoski 1998; Boucot and Janis 1983; Plotnick 1999; Hurst 1975 for palaeoenvironment; Aldridge et al 1996;		Lesmahagow	6	Baltic	Telychian
Loganellia	sibirica	Thelodonti	Loganelliiformes	Loganelliidae	Silurian	Llandovery	Telychian		Priesthill	Blaeberry Formation		Lesmahagow, Lanarkshire, Midland Valley,Scotland	BA0-1	439	433	Marss and Miller 2004; Sepkoski 1998; Boucot and Janis 1983; Plotnick 1999; Hurst 1975 for palaeoenvironment; Aldridge et al 1996;		Lesmahagow	6	Baltic	Telychian
Loganellia	scotica	Thelodonti	Loganelliiformes	Loganelliidae	Silurian	Llandovery	Telychian		Priesthill	Patrick Burn Formation		Lesmahagow, Scotland	BA0-1	439	433	Marss and Ritchie 1997 for Taxa, Plotnick 1999		Lesmahagow	6	Baltic	Telychian
Loganellia	scotica	Thelodonti	Loganelliiformes	Loganelliidae	Silurian	Llandovery	Telychian		Priesthill	Kip Burn Formation		Lesmahagow, Scotland	BA0-1	436	433	Marss and Ritchie 1997 for Taxa, Plotnick 1999; Boucot & Janis 1983, Blom1999		Lesmahagow	6	Baltic	Telychian
Loganellia	asiatica	Thelodonti	Loganelliiformes	Loganelliidae	Silurian	Llandovery	Telychian			Reservoir Formation (Gutterford Burn Limestone)		North Esk Inlier, Pentland Hills, Scotland	BA0	439	433	Turner 2000; Marss and Miller 2004; Sepkoski 1998; Boucot and Janis 1983; Plotnick 1999; Hurst 1975 for palaeoenvironment; Aldridge et al 1996		North Esk Inlier	6	Baltic	Telychian
Loganellia	cf. scotica	Thelodonti	Loganelliiformes	Loganelliidae	Silurian	Llandovery	Telychian			Reservoir Formation (Gutterford Burn Limestone)		North Esk Inlier, Pentland Hills, Scotland	BA0	439	433	Turner 2000; Marss and Miller 2004; Sepkoski 1998; Boucot and Janis 1983; Plotnick 1999; Hurst 1975 for palaeoenvironment; Aldridge et al 1996		North Esk Inlier	6	Baltic	Telychian
Loganellia	scotica	Thelodonti	Loganelliiformes	Loganelliidae	Silurian	Llandovery	Telychian			Reservoir Formation (Gutterford Burn Limestone)		North Esk Inlier, Pentland Hills, Scotland	BA0	439	433	Turner 2000; Marss and Miller 2004; Sepkoski 1998; Boucot and Janis 1983; Plotnick 1999; Hurst 1975 for palaeoenvironment; Aldridge et al 1996		North Esk Inlier	6	Baltic	Telychian
Loganellia	sibirica	Thelodonti	Loganelliiformes	Loganelliidae	Silurian	Llandovery	Telychian			Reservoir Formation (Gutterford Burn Limestone)		North Esk Inlier, Pentland Hills, Scotland	BA0	439	433	Turner 2000; Marss and Miller 2004; Sepkoski 1998; Boucot and Janis 1983; Plotnick 1999; Hurst 1975 for palaeoenvironment; Aldridge et al 1996		North Esk Inlier	6	Baltic	Telychian
Loganellia	aldridgei	Thelodonti	Loganelliiformes	Loganelliidae	Silurian	Llandovery	Telychian			Reservoir Formation (Gutterford Burn Limestone)		North Esk Inlier, Pentland Hills, Scotland	BA0	439	433	Turner 2000; Marss and Miller 2004; Sepkoski 1998; Boucot and Janis 1983; Plotnick 1999; Hurst 1975 for palaeoenvironment; Aldridge et al 1996		North Esk Inlier	6	Baltic	Telychian
Hanyangaspis	guodingshanensis	Galeaspida	Hanyangaspidiformes	Hanyangaspidae	Silurian	Llandovery	Telychian			Wuxiahe Formation		Shaanxi	BA3-5?	433	430	Chen et al. 2002; Jiang and Dineley 1988; Tang et al. 2015		Shaanxi	6	China	Telychian
Hanyangaspis	guodingshanensis	Galeaspida	Hanyangaspidiformes	Hanyangaspidae	Silurian	Llandovery	Telychian			Wujiahe Formation		Shaanxi	BA3-5?	433	430	Zhao and Zhu 2009; Min and Zhikun 2009.	Zhao and Zhu 2009	Shaanxi	6	China	Telychian
Hanyangaspis	guodingshanensis	Galeaspida	Hanyangaspidiformes	Hanyangaspidae	Silurian	Llandovery	Telychian			Wujiahe Formation		Shaanxi	BA3-5?	433	430	Zhao and Zhu 2009; Min and Zhikun 2009.	Zhao and Zhu 2009	Shaanxi	6	China	Telychian
Birkenia	sp.	Anaspida	Birkeniiformes	Birkeniidae	Silurian	Llandovery	Telychian			KipBurn	Ceratiocaris bed	Shanks Castle, Logan Water, Lanarkshire	BA0-1	438	433	Blom et al. 2002		Shanks Castle	6	Baltic	Telychian
Jamoytius	kerwoodi	Anaspida	Jamoytiformes	Jamoytiidae	Silurian	Llandovery	Telychian			KipBurn	Ceratiocaris bed	Shanks Castle, Logan Water, Lanarkshire	BA0-1	438	433	Ritchie, 1984, Van der Laan 2018		Shanks Castle	6	Baltic	Telychian
Rumporostralis	shipanensis	Galeaspida	Eugaleaspiformes	Sinogaleaspidae	Silurian	Llandovery	Telychian			Xikeng Formation		Shipan Reservoir, Jiangxi Province	BA1-2	439	433	Shan et al, 2020		Shipan Reservoir	6	China	Telychian
Microphymaspis	pani	Galeaspida		Dayongaspidae	Silurian	Llandovery	Telychian			Tataaiertage (Tataertag) Formation		Tielikewatie Village, Kalpin County	BA1-2	438	436	Wang et al, 2002, Yu-Hai et al, 2019, Van der Laan 2018	Andreev et al. 2020, Carroll et al.2001, Jiang et al. 2009, Min et al. 2009, Wang et al, 2002	Tielikewatie Village	6	China	Telychian
Platycaraspis	tianshanensis	Galeaspida		Dayongaspidae	Silurian	Llandovery	Telychian			Tataaiertage (Tataertag) Formation		Tielikewatie Village, Kalpin County	BA1-2	438	436	Wang et al, 2002, Van der Laan 2018	Andreev et al. 2020, Carroll et al.2001, Jiang et al. 2009, Min et al. 2009, Wang et al, 2002	Tielikewatie Village	6	China	Telychian
Platylomaspis	serratus	Galeaspida	Polybranchiaspidiformes	Gumuaspidae	Silurian	Llandovery	Telychian			Tataertag Formation		Tielikewatie Village, Kalpin County	BA1-2	438	436	Gai et al, 2018		Tielikewatie Village	6	China	Telychian
Xiyuaspis	zhangi	Galeaspida		Xiushuiaspidae	Silurian	Llandovery	Telychian			Tataertag Formation		Tielikewatie Village, Kalpin County	BA1-2	438	436	Yu-Hai et al, 2019		Tielikewatie Village	6	China	Telychian
Talimaalepis	rimae	Thelodonti	Loganelliiformes	Loganelliidae	Silurian	Llandovery	Telychian	Agidyan		Omnutakh Formation		Tururkhansk District, East Siberia, Russia	BA0-1	439	433	Vergoossen, 2002, Zigaite 2013	Zigaite 2013, Zigaite and Blieck 2006	Tururkhansk District	6	Siberia	Telychian
Birkenia?		Anaspida	Birkeniiformes	Birkeniidae	Silurian	Llandovery	Telychian			Hauge Bjerge Formation?		Washington Land, Greenland	BA1–	439	433	Blom et al. 2002		Washington Land	6	Laurasia	Telychian
Neosincanthus	planispinatus	Chondrichthyes	Sinacanthida	Sinacanthidae	Silurian	Llandovery - Wenlock (?)	Telychian-Sheinwoodian			Guodingshan Formation		Wuhan, Hubei, China	BA1-2, 3?	438	433	Zhu 1998	Zhao 2010	Wuhan	6	China	Telychian
Sinacanthus	wuchangenis	Chondrichthyes	Sinacanthida	Sinacanthidae	Silurian	Llandovery - Wenlock (?)	Telychian-Sheinwoodian			Guodingshan Formation		Wuhan, Hubei, China	BA1-2, 3?	438	433	Zhu 1998	Zhao and Zhu 2010	Wuhan	6	China	Telychian
Sinacanthus	triangulates	Chondrichthyes	Sinacanthida	Sinacanthidae	Silurian	Llandovery - Wenlock (?)	Telychian-Sheinwoodian			Guodingshan Formation		Wuhan, Hubei, China	BA1-2, 3?	438	433	Zhu 1998	Zhao and Zhu 2010	Wuhan	6	China	Telychian
Geraspis	rara	Galeaspida	Polybranchiaspidida	Geraspididae	Silurian	Llandovery	Telychian			Guodingshan Formation		Wuhan County	BA1-2, 3?	438	433	Zong et al 2011; Wang et al. 1987		Wuhan	6	China	Telychian
Hanyangaspis	guodingshanensis	Galeaspida	Hanyangaspidiformes	Hanyangaspidae	Silurian	Llandovery	Telychian			Guodingshan Formation		Wuhan County	BA1-2, 3?	438	433	Zong et al 2011; Wang et al. 1987		Wuhan	6	China	Telychian
Loganellia	scotica	Thelodonti	Loganelliiformes	Loganelliidae	Silurian	Llandovery	Telychian			Wulff Land Formation		Wulff Land, Greenland	BA1–	439	433	Zigaite and Goujet 2012	Zigaite and Goujet 2012	Wulff Land	6	Laurasia	Telychian
Neosincanthus	sp.	Chondrichthyes	Sinacanthida	Sinacanthidae	Silurian	Llandovery	Telychian			Rongxi Formation		Dayong, Hunan, China	BA1-2	438	436	Zhu 1998	Zhao 2010	Zhangjiajie	6	China	Telychian
Neosincanthus	sp. 2	Chondrichthyes	Sinacanthida	Sinacanthidae	Silurian	Llandovery	Telychian			Rongxi Formation		Dayong, Hunan, China	BA1-2	438	436	Zhu 1998	Zhao 2010	Zhangjiajie	6	China	Telychian
Sinacanthus	sp.	Chondrichthyes	Sinacanthida	Sinacanthidae	Silurian	Llandovery	Telychian			Rongxi Formation		Dayong, Hunan, China	BA1-2	438	436	Zhu 1998	Zhao and Zhu 2010	Zhangjiajie	6	China	Telychian
Dayongaspis	hunanensis	Galeaspida	Hanyangaspidida	Dayongaspidae	Silurian	Llandovery	Telychian			Rongxi Formation		Hunan	BA1-2	438	436	Mu et al (1986); Lucas 2012, Shan et al 2020	Zhao 2010	Zhangjiajie	6	China	Telychian
Konoceraspis	grandoculus	Galeaspida	Hanyangaspidida	Hanyangaspidae	Silurian	Llandovery	Telychian			Rongxi Formation		Hunan	BA1-2	438	436	Mu et al (1986); PBDB; Wang et al. 1987		Zhangjiajie	6	China	Telychian
Konoceraspis	sp.	Galeaspida	Hanyangaspidida	Hanyangaspidae	Silurian	Llandovery	Telychian			Rongxi Formation		Hunan, China	BA1-2	438	436	Zhao and Zhu 2009; Min and Zhikun 2009.		Zhangjiajie	6	China	Telychian
Rumporostralis	xikengensis	Galeaspida	Eugaleaspidiformes	Sinogaleaspidae	Silurian	Llandovery	Telychian			Xikeng Formation		Xiushui, Jiangxi	BA1-2	430	427	Bassett and Rong, 2002	Shan et al, 2020	Xiushui	7	China	Telychian-Sheinwoodian
Rumporostralis	xikengensis	Galeaspida	Eugaleaspidiformes	Sinogaleaspidae	Silurian	Llandovery	Telychian			Xikeng Formation		Xiushui, Jiangxi, China	BA1-2	430	427	Zhao and Zhu 2010; Min and Zhikun 2009.		Xiushui	7	China	Telychian-Sheinwoodian
Rumporostralis	xikengensis	Galeaspida	Eugaleaspidiformes	Sinogaleaspidae	Silurian	Llandovery	Telychian			Xikeng Formation		Xiushui, Jiangxi, China	BA1-2	430	427	Zhao and Zhu 2010; Min and Zhikun 2012		Xiushui	7	China	Telychian-Sheinwoodian
Rumporostralis	xikengensis	Galeaspida	Eugaleaspidiformes	Sinogaleaspidae	Silurian	Llandovery - Wenlock	Telychian - Sheinwoodian			Xikeng Formation		Changxing, Zhejiang, China	BA1-2	430	427	Zhao and Zhu 2009; Min and Zhikun 2013		Xiushui	7	China	Telychian-Sheinwoodian
Sinogaleaspis	shankouensis	Galeaspida	Eugaleaspidiformes	Sinogaleaspidae	Silurian	Llandovery	Telychian			Xikeng Formation		Xiushui, Jiangxi	BA1-2	430	427	Bassett and Rong, 2002	Shan et al, 2020	Xiushui	7	China	Telychian-Sheinwoodian
Sinogaleaspis	shankouensis	Galeaspida	Eugaleaspidiformes	Sinogaleaspidae	Silurian	Llandovery	Telychian			Xikeng Formation		Xiushui, Jiangxi, China	BA1-2	430	427	Zhao and Zhu 2010; Min and Zhikun 2009.		Xiushui	7	China	Telychian-Sheinwoodian
Sinogaleaspis	shankouensis	Galeaspida	Eugaleaspidiformes	Sinogaleaspidae	Silurian	Llandovery	Telychian			Xikeng Formation		Xiushui, Jiangxi, China	BA1-2	430	427	Zhao and Zhu 2010; Min and Zhikun 2012		Xiushui	7	China	Telychian-Sheinwoodian
Sinogaleaspis	shankouensis	Galeaspida	Eugaleaspidiformes	Sinogaleaspidae	Silurian	Llandovery - Wenlock	Telychian - Sheinwoodian			Xikeng Formation		Changxing, Zhejiang, China	BA1-2	430	427	Zhao and Zhu 2009; Min and Zhikun 2013		Xiushui	7	China	Telychian-Sheinwoodian
Sinogaleaspis	shankouensis	Galeaspida	Eugaleaspidiformes	Sinogaleaspidae	Silurian	Llandovery - Wenlock	Telychian - Sheinwoodian			Xikeng Formation		Changxing, Zhejiang, China	BA1-2	430	427	Zhao and Zhu 2009; Min and Zhikun 2013		Xiushui	7	China	Telychian-Sheinwoodian
Sinogaleaspis	zhejiangensis	Galeaspida	Eugaleaspidiformes	Sinogaleaspidae	Silurian	Llandovery	Telychian			Xikeng Formation		Xiushui, Jiangxi, China	BA1-2	430	427	Zhao and Zhu 2010; Min and Zhikun 2009.		Xiushui	7	China	Telychian-Sheinwoodian
Sinogaleaspis	zhejiangensis	Galeaspida	Eugaleaspidiformes	Sinogaleaspidae	Silurian	Llandovery	Telychian			Xikeng Formation		Xiushui, Jiangxi, China	BA1-2	430	427	Zhao and Zhu 2010; Min and Zhikun 2012		Xiushui	7	China	Telychian-Sheinwoodian
Xiushuiaspis	ganbeiensis	Galeaspida		Xiushuiaspidae	Silurian	Llandovery	Telychian			Xikeng Formation	Lower	Sandu, Xiushui County, Jiangxi Province, China	BA1-2	430	427	Pan & Wang, 1983		Xiushui	7	China	Telychian-Sheinwoodian
Xiushuiaspis	jiangxiensis	Galeaspida		Xiushuiaspidae	Silurian	Llandovery	Telychian			Xikeng Formation	Lower	Sandu, Xiushui County, Jiangxi Province, China	BA1-2	430	427	Pan & Wang, 1983		Xiushui	7	China	Telychian-Sheinwoodian
Xiushuiaspis	ganbeiensis	Galeaspida		Xiushuiaspidae	Silurian	Llandovery	Telychian			Xikeng Formation		Xiushui, Jiangxi	BA1-2	430	427	Bassett and Rong, 2002		Xiushui	7	China	Telychian-Sheinwoodian
Xiushuiaspis	ganbeiensis	Galeaspida		Xiushuiaspidae	Silurian	Llandovery	Telychian			Xikeng Formation		Xiushui, Jiangxi	BA1-2	430	427	Pan and Wang 1983, Zhao and Zhu 2010; Min and Zhikun 2009.		Xiushui	7	China	Telychian-Sheinwoodian
Xiushuiaspis	jiangxiensis	Galeaspida		Xiushuiaspidae	Silurian	Llandovery	Telychian			Xikeng Formation		Xiushui, Jiangxi	BA1-2	430	427	Bassett and Rong, 2002		Xiushui	7	China	Telychian-Sheinwoodian
Xiushuiaspis	jiangxiensis	Galeaspida		Xiushuiaspidae	Silurian	Llandovery	Telychian			Xikeng Formation		Xiushui, Jiangxi	BA1-2	430	427	Pan and Wang 1983, Zhao and Zhu 2010; Min and Zhikun 2009.		Xiushui	7	China	Telychian-Sheinwoodian
Birkenia	elegans	Anaspida	Birkeniiformes	Birkeniidae	Silurian	Llandovery	Telychian		Delorme	Road River	Avalanche Lake Section AV-1G	Mackenzie Mountains, Northwestern Canada	BA3	438	433	Blom et al. 2002		Avalanche Lake	8	Laurasia	Telychian-Sheinwoodian
Ariaspis	sp.	Heterostraci	Cyathaspidiformes	Cyathaspididae	Silurian	Llandovery - Wenlock	Telychian/Sheinwoodian			Delorme	Avalanche: AV1, 2, 4	Avalanche Lake, MacKenzie Mountains, Northwest terroritories, Canada	BA 2?-3-4?	438	430	Boucot & Janis 1983 for BA, Rundle et al 2022		Avalanche Lake	8	Laurasia	Telychian-Sheinwoodian
Athenaegis	chattertoni	Heterostraci	Cyathaspidiformes	Cyathaspididae	Silurian	Llandovery	Telychian/Sheinwoodian			Delorme	Avalanche: AV1, 2, 4	Avalanche Lake, MacKenzie Mountains, Northwest terroritories, Canada	BA 2?-3-4?	438	430	Soehn, 2000; Boucot & Janis 1983 for BA, Rundle et al 2022		Avalanche Lake	8	Laurasia	Telychian-Sheinwoodian
Ptomaspis	sp.	Heterostraci	Cyathaspidiformes	Cyathaspididae	Silurian	Llandovery - Wenlock	Telychian/Sheinwoodian			Delorme	Avalanche: AV1, 2, 4	Avalanche Lake, Mackenzie, Northwest Territories	BA 2?-3-4?	428	427	Boucot & Janis 1983 for BA		Avalanche Lake	8	Laurasia	Telychian-Sheinwoodian
Archipelepis	bifurcata	Thelodonti	Thelodontiformes	Archipelepididae	Silurian	Llandovery	Telychian			Road River		Avalanche Lake , Northwest Territories, Canada	BA 2-3-4?	435	433	Soehn et al 2001; Soehn et al 2001; Boucot and Janis 1983 for BA		Avalanche Lake	8	Laurasia	Telychian-Sheinwoodian
Archipelepis	bifurcata	Thelodonti	Thelodontiformes	Archipelepididae	Silurian	Llandovery	Telychian Edgecombeaspis belli zone		Delorme Group	Avalanche Lake AV1A		Avalanche Lake AV1A, Northwest Territories, Canada	BA 3?	435	433	Soehn et al 2001: Boucot and Janis 1983 for BA		Avalanche Lake	8	Laurasia	Telychian-Sheinwoodian
Archipelepis	turbinata	Thelodonti	Thelodontiformes	Archipelepididae	Silurian	Llandovery	Telychian			Road River		Avalanche	BA 2-3-4?	435	433	Soehn et al 2001; Boucot and Janis 1983 for BA		Avalanche Lake	8	Laurasia	Telychian-Sheinwoodian
Archipelepis	turbinata	Thelodonti	Thelodontiformes	Archipelepididae	Silurian	Llandovery - Wenlock	Telychian-Sheinwoodan	Delorme Group	Whittaker	Delorme	Avalanche: AV1, 2, 3	Avalanche Lake AV1A, Northwest Territories, Canada	BA 3	438	430	Soehn et al 2001; Boucot and Janis 1983 for BA		Avalanche Lake	8	Laurasia	Telychian-Sheinwoodian
Lanarkia	cf. horrida	Thelodonti	Thelodontiformes	Lanarkiidae	Silurian	Llandovery	Telychian		Delorme Group	Delorme and Road River Formations	Edgecombeaspis belli zone	Avalanche Lake AV2, Northwest Territories, Canada; Scotland	BA 3	438	433	Soehn et al 2001; Boucot and Janis 1983 for BA		Avalanche Lake	8	Laurasia	Telychian-Sheinwoodian
Pezopallichthys	ritchiei	Thelodonti	Furcacaudiformes	Pezopallichthyidae	Silurian	Llandovery	Telychian/Edgecombeaspis belli zone	Delorme Group		Road River Formation		Avalanche Lake AV1A, Northwest Territories, Canada	BA 3-4?5?	435	433	Wilson & Caldwell, 1998, Soehn et al 2001; Boucot and Janis 1983 for BA		Avalanche Lake	8	Laurasia	Telychian-Sheinwoodian
Sinacanthus	sp.	Chondrichthyes	Sinacanthida	Sinacanthidae	Silurian	Llandovery	Telychian			Maoshan Formation	Lower	Changxing, Zhejiang, China	BA0-2	430	429	Zhao, 2010, Zhao and Zhu 2010		Changxing	8	China	Telychian-Sheinwoodian
Anjiaspis	reticularis	Galeaspida	Eugaleaspidiformes	Sinogaleaspidae	Silurian	Llandovery	Telychian - Sheinwoodian			Maoshan Formation	"lower part"	Changxing, Zhejiang	BA0-2	430	429	Liang et al. 1996; He 1994; Wang et al. 1987	Zhao and Zhu 2009	Changxing	8	China	Telychian-Sheinwoodian
Anjiaspis	reticularis	Galeaspida	Eugaleaspidiformes	Sinogaleaspidae	Silurian	Llandovery - Wenlock	Telychian			Maoshan Formation	"lower part"	Changxing, Zhejiang, China	BA0-2	430	429	Zhao and Zhu 2009; Min and Zhikun 2011		Changxing	8	China	Telychian-Sheinwoodian
Anjiaspis	reticularis	Galeaspida	Eugaleaspidiformes	Sinogaleaspidae	Silurian	Llandovery - Wenlock	Telychian			Maoshan Formation	"lower part"	Changxing, Zhejiang, China	BA0-2	430	429	Zhao and Zhu 2009; Min and Zhikun 2011		Changxing	8	China	Telychian-Sheinwoodian
Anjiaspis	reticularis	Galeaspida	Eugaleaspidiformes	Sinogaleaspidae	Silurian	Llandovery - Wenlock	Telychian/Sheinwoodian			Maoshan Formation		Anji, Zhejiang Province, Southeastern China	BA0-2	430	429	Gai & Zhu, 2005		Changxing	8	China	Telychian-Sheinwoodian
Anjiaspis	reticularis	Galeaspida	Eugaleaspidiformes	Sinogaleaspidae	Silurian	Llandovery-Wenlock	Telychian - Sheinwoodian			Maoshan Formation		Changxing, Zhejiang, China	BA0-2	430	429	Zhao and Zhu 2009	Zhao and Zhu 2009	Changxing	8	China	Telychian-Sheinwoodian
Changxingaspis	gui	Galeaspida	Hanyangaspidida	Xiushuiaspidae	Silurian	Llandovery	Telychian - Sheinwoodian			Maoshan Formation	"lower part"	Changxing, Zhejiang, China	BA0-2	430	429	Zhao and Zhu 2009; Min and Zhikun 2011		Changxing	8	China	Telychian-Sheinwoodian
Changxingaspis	gui	Galeaspida	Hanyangaspidida	Xiushuiaspidae	Silurian	Llandovery - Wenlock	Telychian			Maoshan Formation	"lower part"	Changxing, Zhejiang	BA0-2	430	429	Liang et al. 1996; He 1994; Wang et al. 1987; Zhao and Zhu 2010; Min and Zhikun 2009	Zhao and Zhu 2009	Changxing	8	China	Telychian-Sheinwoodian
Changxingaspis	gui	Galeaspida	Hanyangaspidida	Xiushuiaspidae	Silurian	Llandovery-Wenlock	Telychian - Sheinwoodian			Maoshan Formation		Changxing, Zhejiang, China	BA0-2	430	429	Zhao and Zhu 2009	Zhao and Zhu 2009	Changxing	8	China	Telychian-Sheinwoodian
Hanyangaspis	sp.	Galeaspida	Hanyangaspidiformes	Hanyangaspidae	Silurian	Llandovery - Wenlock	Telychian			Maoshan Formation	"lower part"	Changxing, Zhejiang, China	BA0-2	430	429	Wang J.Q. et al 1996, Zhao and Zhu 2010; Min and Zhikun 2009.		Changxing	8	China	Telychian-Sheinwoodian
Hanyangaspis	sp.	Galeaspida	Hanyangaspidiformes	Hanyangaspidae	Silurian	Llandovery-Wenlock	Telychian - Sheinwoodian			Maoshan Formation	"lower part"	Changxing, Zhejiang, China	BA0-2	430	429	Zhao, 2010		Changxing	8	China	Telychian-Sheinwoodian
Meishanaspis	lehmani	Galeaspida	Eugaleaspidiformes	Sinogaleaspidae	Silurian	Llandovery	Telychian			Maoshan Formation	"lower part"	Changxing, Zhejiang, China	BA0-2	430	429	Zhao and Zhu 2009; Min and Zhikun 2013		Changxing	8	China	Telychian-Sheinwoodian
Meishanaspis	lehmani	Galeaspida	Eugaleaspidiformes	Sinogaleaspidae	Silurian	Llandovery - Wenlock	Telychian	Telychian		Maoshan Formation	"lower part"	Changxing, Zhejiang	BA0-2	430	429	Lucas 2012; Liang et al. 1996; He 1994; Wang et al. 1987, Shan et al 2020	Zhao and Zhu 2009	Changxing	8	China	Telychian-Sheinwoodian
Meishanaspis	lehmani	Galeaspida	Eugaleaspidiformes	Sinogaleaspidae	Silurian	Llandovery - Wenlock	Telychian - Sheinwoodian			Maoshan Formation	"lower part"	Changxing, Zhejiang, China	BA0-2	430	429	Zhao and Zhu 2009; Min and Zhikun 2013, Shan et al 2020		Changxing	8	China	Telychian-Sheinwoodian
Meishanaspis	lehmani	Galeaspida	Eugaleaspidiformes	Sinogaleaspidae	Silurian	Llandovery - Wenlock	Telychian - Sheinwoodian			Maoshan Formation	"lower part"	Changxing, Zhejiang, China	BA0-2	430	429	Zhao, 2010, Shan et al 2020		Changxing	8	China	Telychian-Sheinwoodian
Meishanaspis	lehmani	Galeaspida	Eugaleaspidiformes	Sinogaleaspidae	Silurian	Llandovery-Wenlock	Telychian - Sheinwoodian			Maoshan Formation		Changxing, Zhejiang, China	BA0-2	430	429	Zhao and Zhu 2009	Zhao and Zhu 2009	Changxing	8	China	Telychian-Sheinwoodian
Shuyu	zhejiangensis	Galeaspida	Eugaleaspiformes	Shuyuidae	Silurian	Llandovery	Telychian			Maoshan Formation	"lower part"	Changxing, Zhejiang	BA0-2	430	429	Liang et al. 1996; He 1994; Wang et al. 1987		Changxing	8	China	Telychian-Sheinwoodian
Shuyu	zhejiangensis	Galeaspida	Eugaleaspiformes	Shuyuidae	Silurian	Llandovery	Telychian			Maoshan Formation		Zhejiang, China	BA0-2	430	429	Shan et al 2020		Changxing	8	China	Telychian-Sheinwoodian
Shuyu	zhejiangensis	Galeaspida	Eugaleaspidiformes	Shuyuidae	Silurian	Llandovery	Telychian			Maoshan Formation	"lower part"	Changxing, Zhejiang, China	BA0-2	430	429	Zhao and Zhu 2009; Min and Zhikun 2013		Changxing	8	China	Telychian-Sheinwoodian
Shuyu	zhejiangensis	Galeaspida	Eugaleaspidiformes	Shuyuidae	Silurian	Llandovery	Telychian			Maoshan Formation		Changxing, Zhejiang, China	BA0-2	430	429	Zhao and Zhu 2009; Min and Zhikun 2013		Changxing	8	China	Telychian-Sheinwoodian
Shuyu	zhejiangensis	Galeaspida	Eugaleaspidiformes	Shuyuidae	Silurian	Llandovery	Telychian			Maoshan Formation		Changxing, Zhejiang, China	BA0-2	430	429	Zhao, 2010		Changxing	8	China	Telychian-Sheinwoodian
Sinogaleaspis	zhejiangensis	Galeaspida	Eugaleaspidiformes	Sinogaleaspidae	Silurian	Llandovery-Wenlock	Telychian - Sheinwoodian			Maoshan Formation		Changxing, Zhejiang, China	BA0-2	430	429	Zhao and Zhu 2009	Zhao and Zhu 2009	Changxing	8	China	Telychian-Sheinwoodian
Archipelepis	turbinata	Thelodonti	Thelodontiformes	Archipelepididae	Silurian	Llandovery	Telychian			Whittaker and Road River formations		North Shore of Baumann Fiord section, Ellesmere Island	BA3	438	433	Soehn et al 2001; Soehn et al 2001; Boucot and Janis 1983 for BA, Van der Lann 2018		Ellesmere Island	8	Laurasia	Telychian-Sheinwoodian
Archipelepis	turbinata	Thelodonti	Thelodontiformes	Archipelepididae	Silurian	Llandovery	Telychianc-Sheinwoodian			Whittaker and Road River formations		North Shore of Baumann Fiord section, Ellesmere Island	BA3	438	430	Soehn et al 2001; Soehn et al 2001; Boucot and Janis 1983 for BA, Van der Lann 2018		Ellesmere Island	8	Laurasia	Telychian-Sheinwoodian
Mongolepis	rozmanae	Chondrichthyes	Mongolepidida	Mongolepid	Silurian	Llandovery-Wenlock	Telychian	Sahlit		Chargat Formation		North-West Mongolia	BA2-3?	434	433	Karajute-Talimaa 1995, Andreev et al. 2016	Zigaite 2013	Mount Tchagartay	8	Siberia	Telychian-Sheinwoodian
Sodolepis	lucens	Chondrichthyes	Mongolepidida	Mongolepid	Silurian	Llandovery-Wenlock	Telychian	Sahlit		Chargat Formation		North-West Mongolia	BA2-3?	434	433	Andreev et al. 2016; Zigaite 2004	Zigaite 2013	Mount Tchagartay	8	Siberia	Telychian-Sheinwoodian
Teslepis	jucunda	Chondrichthyes	Mongolepidida	Mongolepid	Silurian	Llandovery-Wenlock	Telychian	Sahlit		Chargat Formation		North-West Mongolia	BA2-3?	434	433	Karajute-Talimaa 1995, Andreev et al. 2016	Zigaite 2013	Mount Tchagartay	8	Siberia	Telychian-Sheinwoodian
Talimaalepis	kadvoiensis	Thelodonti	Loganelliiformes	Loganelliidae	Silurian	Llandovery-Wenlock	Telychian-Sheinwoodian	Salhit		Chargat Formation		Mount Chargat, Northwest Mongolia	BA2-3?	434	433	Zigaite 2013		Mount Tchagartay	8	Siberia	Telychian-Sheinwoodian
Talimaalepis	rimae	Thelodonti	Loganelliiformes	Loganelliidae	Silurian	Llandovery-Wenlock	Telychian-Sheinwoodian	Salhit	Salhit Regional Stage	Chargat Formation		Mount Chargat, Northwest Mongolia	BA2-3?	434	433	Zigaite 2013	Zigaite, 2013	Mount Tchagartay	8	Siberia	Telychian-Sheinwoodian
Deltalepis	magna	Chondrichthyes	Selachimorpha	Elegestolepid	Silurian	Llandovery-Wenlock	Telychian-Sheinwoodian	Sahlit		Chargat Formation		Lake Khar-Us North-West Mongolia	BA2-3?	434	433	Andreev et al. 2017	Zigaite 2013	Chargat Locality	9	Siberia	Sheinwoodian
Deltalepis	parva	Chondrichthyes	Selachimorpha	Elegestolepid	Silurian	Llandovery-Wenlock	Telychian-Sheinwoodian	Sahlit		Chargat Formation		Lake Khar-Us North-West Mongolia	BA2-3?	434	433	Andreev et al. 2017; Zigaite 2004	Zigaite 2013	Chargat Locality	9	Siberia	Sheinwoodian
Loganellia	asiatica	Thelodonti	Loganelliiformes	Loganelliidae	Silurian	Wenlock	Sheinwoodian	Salhit		Chargat Formation		Chargat Locality, Lake Khar-Us, Northwest Mongolia	BA2-3?	434	433	Zigaite 2013		Chargat Locality	9	Siberia	Sheinwoodian
Loganellia	sibirica	Thelodonti	Loganelliiformes	Loganelliidae	Silurian	Wenlock	Sheinwoodian	Salhit		Chargat Formation		Chargat Locality, Lake Khar-Us, Northwest Mongolia	BA2-3?	434	433	Zigaite 2013		Chargat Locality	9	Siberia	Sheinwoodian
Talimaalepis	kadvoiensis	Thelodonti	Loganelliiformes	Loganelliidae	Silurian	Wenlock	Sheinwoodian	Salhit		Chargat Formation		Chargat Locality, Lake Khar-Us, Northwest Mongolia	BA2-3?	434	433	Zigaite 2013		Chargat Locality	9	Siberia	Sheinwoodian
Talimaalepis	rimae	Thelodonti	Loganelliiformes	Loganelliidae	Silurian	Wenlock	Sheinwoodian	Salhit	Salhit Regional Stage	Chargat Formation		Chargat Locality, Lake Khar-Us, Northwest Mongolia	BA2-3?	434	433	Zigaite, 2013	Zigaite, 2013	Chargat Locality	9	Siberia	Sheinwoodian
Tolypelepis	sp.	Heterostraci	Cyathaspidiformes	Cyathaspididae	Silurian	Wenlock	Sheinwoodian			Allen Bay Formation		Cornwallis Island, Canada	BA3	433	430	Denison 1964; Novitskaya 2007; Boucot & Janis 1983 for BA and formation, Rundle et al 2020		Cornwallis Island1	10	Laurasia	Sheinwoodian
Birkenia	elegans	Anaspida	Birkeniiformes	Birkeniidae	Silurian	Wenlock	Sheinwoodian			Cape Phillips	Cape Phillips section	Arctic Canada	BA5	434	433	Blom et al. 2002		Thorsteinsson Quarry	10	Laurasia	Sheinwoodian
Ha	ha	Anaspida	Birkeniiformes	incertae sedits	Silurian	Wenlock	Sheinwoodian		Lower	Cape Phillips Formation		Cornwallis Island, Cape Phillips Section, Canadian Arctic	BA5	434	432	Su 2022		Thorsteinsson Quarry	10	Laurasia	Sheinwoodian
Frigorilepis	caldwelli	Chondrichthyes		Kannathalepididae	Silurian	Wenlock	Sheinwoodian			Cape Phillips Formation		Thorsteinsson quarry, Cape Phillips, northeast coast of Cornwallis Island	BA5	434	432	Marss and Wilson for Taxa, Thorsteinsson 2001		Thorsteinsson Quarry	10	Laurasia	Sheinwoodian
Wellingtonella	gagnieri	Chondrichthyes		Wellingtonellidae	Silurian	Wenlock	Sheinwoodian			Cape Phillips Formation		Thorsteinsson quarry, Cape Phillips, northeast coast of Cornwallis Island	BA5	434	432	Marss and Wilson 2002, Thorsteinsson 2001		Thorsteinsson Quarry	10	Laurasia	Sheinwoodian
Archipelepis	bifurcata	Thelodonti	Thelodontiformes	Archipelepididae	Silurian	Wenlock	Sheinwoodian	Lower		Cape Phillips Formation		Thorsteinsson quarry, Cape Phillips, Cornwallis Island	BA5	433	432	Marss and Wilson 2002 for Taxa, Marss et al 2002; Boucot and Janis 1983 for BA; deep subtidal marine - Chen et al 2012 demonstrate the transported nature of a lot of the brachiopods from shallower water		Thorsteinsson Quarry	10	Laurasia	Sheinwoodian
Archipelepis	bifurcata	Thelodonti	Thelodontiformes	Archipelepididae	Silurian	Wenlock	Sheinwoodian			Cape Phillips Formation		Thorsteinsson quarry, Cape Phillips, Cornwallis Island	BA5	434	432	Marss and Wilson 2002 for Taxa, Soehn et al 2001; Boucot and Janis 1983 for BA; Marss et al 2002;		Thorsteinsson Quarry	10	Laurasia	Sheinwoodian
Archipelepis	turbinata	Thelodonti	Thelodontiformes	Archipelepididae	Silurian	Wenlock	Sheinwoodian			Cape Phillips Formation		Thorsteinsson quarry, Cape Phillips, Cornwallis Island	BA5	434	432	Soehn et al 2001; Boucot and Janis 1983 for BA; Marss et al 2002;		Thorsteinsson Quarry	10	Laurasia	Sheinwoodian
Eestilepis	prominens	Thelodonti	Thelodontiformes	Eestilepididae	Silurian	Wenlock	Sheinwoodian	Lower		Cape Phillips Formation		Cape Phillips, Cornwallis Island	BA5	433	432	Marss et al 2002; Boucot and Janis 1983 for BA; deep subtidal marine - Chen et al 2012 demonstrate the transported nature of a lot of the brachiopods from shallower water		Thorsteinsson Quarry	10	Laurasia	Sheinwoodian
Erepsilepis	margaritifera	Thelodonti	Phlebolepidiformes	Phlebolepididae	Silurian	Wenlock	Sheinwoodian	Lower		Cape Phillips Formation		Thorsteinsson quarry, Cape Phillips, Cornwallis Island	BA5	433	432	Marss et al 2002; Boucot and Janis 1983 for BA; deep subtidal marine - Chen et al 2012 demonstrate the transported nature of a lot of the brachiopods from shallower water		Thorsteinsson Quarry	10	Laurasia	Sheinwoodian
Illoganellia	colossa	Thelodonti	Loganelliiformes	Loganelliidae	Silurian	Wenlock	Sheinwoodian	Lower		Cape Phillips Formation		Thorsteinsson quarry, Cape Phillips, Cornwallis Island	BA5	434	432	Marss et 2002; Boucot and Janis 1983 for BA		Thorsteinsson Quarry	10	Laurasia	Sheinwoodian
Illoganellia	colossa	Thelodonti	Loganelliiformes	Loganelliidae	Silurian	Wenlock	Sheinwoodian			Cape Phillips Formation		Cape Phillips, Cornwallis Island	BA5	434	432	Marss, Wilson, and Thorsteinsson 2001		Thorsteinsson Quarry	10	Laurasia	Sheinwoodian
Loganellia	avonia	Thelodonti	Loganelliiformes	Loganelliidae	Silurian	Wenlock	Sheinwoodian			Cape Phillips Formation		Thorsteinsson quarry, Cape Phillips, Cornwallis Island	BA5	434	432	Cocks et al 2003 for palaeoenvironment; Boucot and Janis 1983; Plotnick 1999; Marss et al 2002		Thorsteinsson Quarry	10	Laurasia	Sheinwoodian
Loganellia	colossea	Thelodonti	Loganelliiformes	Loganelliidae	Silurian	Wenlock	Sheinwoodian			Cape Phillips Formation		Thorsteinsson quarry, Cape Phillips, Cornwallis Island	BA5	434	432	Cocks et al 2003 for palaeoenvironment; Boucot and Janis 1983; Plotnick 1999; Marss et al 2002		Thorsteinsson Quarry	10	Laurasia	Sheinwoodian
Loganellia	einari	Thelodonti	Loganelliiformes	Loganelliidae	Silurian	Wenlock	Sheinwoodian			Cape Phillips Formation		Thorsteinsson quarry, Cape Phillips, Cornwallis Island	BA5	434	432	Cocks et al 2003 for palaeoenvironment; Boucot and Janis 1983; Plotnick 1999; Marss et al 2002		Thorsteinsson Quarry	10	Laurasia	Sheinwoodian
Loganellia	grossi	Thelodonti	Loganelliiformes	Loganelliidae	Silurian	Wenlock	Sheinwoodian			Cape Phillips Formation		Thorsteinsson quarry, Cape Phillips, Cornwallis Island	BA5	434	432	Cocks et al 2003 for palaeoenvironment; Boucot and Janis 1983; Plotnick 1999; Marss et al 2002		Thorsteinsson Quarry	10	Laurasia	Sheinwoodian
Loganellia	prolata	Thelodonti	Loganelliiformes	Loganelliidae	Silurian	Wenlock	Sheinwoodian	Lower		Cape Phillips Formation		Thorsteinsson quarry, Cape Phillips, Cornwallis Island	BA5	434	432	Marss and Wilson for Taxa, Marss et al 2002; Boucot and Janis 1983 for BA; deep subtidal marine - Chen et al 2012 demonstrate the transported nature of a lot of the brachiopods from shallower water		Thorsteinsson Quarry	10	Laurasia	Sheinwoodian
Loganellia	sulcata	Thelodonti	Loganelliiformes	Loganelliidae	Silurian	Wenlock	Sheinwoodian	Lower		Cape Phillips Formation		Thorsteinsson quarry, Cape Phillips, Cornwallis Island	BA5	433	432	Marss and Wilson 2002 for Taxa, Marss et al 2002; Boucot and Janis 1983 for BA; deep subtidal marine - Chen et al 2012 demonstrate the transported nature of a lot of the brachiopods from shallower water		Thorsteinsson Quarry	10	Laurasia	Sheinwoodian
Phillipsilepis	cornuta	Thelodonti	Thelodontiformes	Lanarkiidae	Silurian	Wenlock	lower Sheinwoodian			Cape Phillips Formation		Thorsteinsson quarry, Cape Phillips, Cornwallis Island	BA5	433	432	Marss et al 2002; Boucot and Janis 1983 for BA; deep subtidal marine - Chen et al 2012 demonstrate the transported nature of a lot of the brachiopods from shallower water		Thorsteinsson Quarry	10	Laurasia	Sheinwoodian
Phillipsilepis	crassa	Thelodonti	Thelodontiformes	Lanarkiidae	Silurian	Wenlock	lower Sheinwoodian			Cape Phillips Formation		Thorsteinsson quarry, Cape Phillips, Cornwallis Island; Baillie-Hamilton Island, Canada	BA5	433	432	Marss et al 2002; Boucot and Janis 1983 for BA; deep subtidal marine - Chen et al 2012 demonstrate the transported nature of a lot of the brachiopods from shallower water		Thorsteinsson Quarry	10	Laurasia	Sheinwoodian
Phillipsilepis	pusilla	Thelodonti	Thelodontiformes	Lanarkiidae	Silurian	Wenlock	lower Sheinwoodian			Cape Phillips Formation		Thorsteinsson quarry, Cape Phillips, Cornwallis Island	BA5	433	432	Marss et al 2002; Boucot and Janis 1983 for BA; deep subtidal marine - Chen et al 2012 demonstrate the transported nature of a lot of the brachiopods from shallower water		Thorsteinsson Quarry	10	Laurasia	Sheinwoodian
Shielia	gibba	Thelodonti	Shieliiformes	Shieliidae	Silurian	Wenlock	lower Sheinwoodian			Cape Phillips Formation		Thorsteinsson quarry, Cape Phillips, Cornwallis Island	BA5	433	432	Marss and Wilson 2002 for Taxa, Marss et al 2002; Boucot and Janis 1983 for BA; deep subtidal marine - Chen et al 2012 demonstrate the transported nature of a lot of the brachiopods from shallower water		Thorsteinsson Quarry	10	Laurasia	Sheinwoodian
Shielia	multispinata	Thelodonti	Shieliiformes	Shieliidae	Silurian	Wenlock	Sheinwoodian			Cape Phillips Formation		Thorsteinsson quarry, Cape Phillips, Cornwallis Island	BA5	434	432	Stetson 1931; Marss et al 2002; Boucot and Janis 1983;		Thorsteinsson Quarry	10	Laurasia	Sheinwoodian
Shielia	parca	Thelodonti	Shieliiformes	Shieliidae	Silurian	Wenlock	lower Sheinwoodian			Cape Phillips Formation		Thorsteinsson quarry, Cape Phillips, Cornwallis Island	BA5	433	432	Marss and Wilson 2002 for Taxa, Marss et al 2002; Boucot and Janis 1983 for BA; deep subtidal marine - Chen et al 2012 demonstrate the transported nature of a lot of the brachiopods from shallower water		Thorsteinsson Quarry	10	Laurasia	Sheinwoodian
Shielia	taiti	Thelodonti	Shieliiformes	Shieliidae	Silurian	Wenlock	Sheinwoodian			Cape Phillips Formation		Thorsteinsson quarry, Cape Phillips, Cornwallis Island	BA5	434	432	Stetson 1931; Marss et al 2002; Boucot and Janis 1983;		Thorsteinsson Quarry	10	Laurasia	Sheinwoodian
Thelodus	calvus	Thelodonti	Thelodontiformes	Coelolepididae	Silurian	Wenlock	Sheinwoodian			Cape Phillips Formation		Thorsteinsson quarry, Cape Phillips, Cornwallis Island	BA5	434	432	Marss & Karatajute-Talimaa 2002; Marss et al 2002; Boucot and Janis 1983 for BA		Thorsteinsson Quarry	10	Laurasia	Sheinwoodian
Thelodus	inauditus	Thelodonti	Thelodontiformes	Coelolepididae	Silurian	Wenlock	lower Sheinwoodian			Cape Phillips Formation		Thorsteinsson quarry, Cape Phillips, Cornwallis Island	BA5	434	432	Marss and Wilson 2002 for Taxa, Marss and Miller 2004; Boucot and Janis 1983 for BA		Thorsteinsson Quarry	10	Laurasia	Sheinwoodian
Loganellia	einari	Thelodonti	Loganelliiformes	Loganelliidae	Silurian	Wenlock	Sheinwoodian			Malmoya Formation		Norway	BA0–3?	432	430	Bremer et al, 2019	Bremer et al, 2019	Asker2	11	Baltic	Sheinwoodian
Loganellia	avonia	Thelodonti	Loganelliiformes	Loganelliidae	Silurian	Wenlock	Sheinwoodian			Brinkmarsh Beds		Brinkmarsh Quarry, Whitefield, United Kingdom	BA3	432	430	Turner, 2000, Boucot and Jannis for BA		Brinkmarsh Quarry	11	Baltic	Sheinwoodian
Birkenia	elegans	Anaspida	Birkeniiformes	Birkeniidae	Silurian	Wenlock	Sheinwoodian			Bunnamohaun Siltstone		Clew Bay, Co, Mayo Ireland	BA0	433	430	Blom et al. 2002		Clew Bay	11	Baltic	Sheinwoodian
Elegestolepis	grossi	Chondrichthyes	Selachimorpha	Elegestolepid	Silurian	Wenlock	Sheinwoodian		Pichishui Horizon	Baytal Formation	Lower	Elegest and Kadvoi rivers, Tuva, Russian Federation	BA1	433	430	Sennikov et al. 2015, Karatajute-Talimaa1973	Sennikov et al. 2015	Elegest and Kadvoi2	11	Siberia	Sheinwoodian
Udalepis	sp.	Chondrichthyes	Mongolepidida	Mongolepid	Silurian	Wenlock	Sheinwoodian		Pichishui Horizon	Baytal Formation	Lower	Elegest and Kadvoi rivers, Tuva, Russian Federation	BA1	433	430	Sennikov et al. 2015	Sennikov et al. 2015	Elegest and Kadvoi2	11	Siberia	Sheinwoodian
Indet		Osteostraci	Indet	Indet	Silurian	Wenlock	Sheinwoodian		Pichishui Formation	Baytal Formation	Lower	Kadvoi and Elegest River, central Tuva, Russian Federation	BA1	433	430	Sennikov et al, 2015	Sennikov et al, 2015	Elegest and Kadvoi2	11	Siberia	Sheinwoodian
Tchunacanthus	sp.	Acanthodii	Indet	Indet	Silurian	Wenlock	Sheinwoodian		Pichishui Horizon	Baytal Formation	Lower	Elegest and Kadvoi rivers, Tuva, Russian Federation	BA1	433	430	Sennikov et al, 2015	Sennikov et al, 2015	Elegest and Kadvoi2	11	Siberia	Sheinwoodian
Helenolepis	multicostata	Thelodonti	Phlebolepidiformes	Phlebolepididae	Silurian	Wenlock	Sheinwoodian		Baital (Baytal) Formation	Baytal Formation	upper Pichi-Shui lower Taugan-Teli beds	Kadvoi River, central Tuva, Russian Federation;	BA1	433	430	Karatajute-Talimaa 1978	Sennikov et al 2015	Elegest and Kadvoi2	11	Siberia	Sheinwoodian
Helenolepis	multicostata	Thelodonti	Phlebolepidiformes	Phlebolepididae	Silurian	Wenlock	Sheinwoodian		Pichishui Horizon	Baytal Formation		Kadvoi and Elegest River, central Tuva, Russian Federation	BA1	433	430	Karatajute-Talimaa 1978, Sennikov et al, 2015	Sennikov et al, 2015	Elegest and Kadvoi2	11	Siberia	Sheinwoodian
Helenolepis	obruchevi	Thelodonti	Phlebolepidiformes	Phlebolepididae	Silurian	Wenlock	Sheinwoodian		Baital (Baytal) Formation	Baytal Formation	Pitchi-Shui(Pychishui) Horizon	Kadvoi and Elegest River, central Tuva, Russian Federation;	BA1	433	430	Karatajute-Talimaa 1978	Sennikov et al 2015	Elegest and Kadvoi2	11	Siberia	Sheinwoodian
Helenolepis	sp.	Thelodonti	Phlebolepidiformes	Phlebolepididae	Silurian	Wenlock	Sheinwoodian		Baital (Baytal) Formation	Baytal Formation	Pitchi-Shui(Pychishui) Horizon	Tuva, Russian Federation	BA1	433	430	Vladimirskaya & Kulkov 1999	Sennikov et al 2015	Elegest and Kadvoi2	11	Siberia	Sheinwoodian
Loganellia	tuvaensis	Thelodonti	Loganelliiformes	Loganelliidae	Silurian	Wenlock	Sheinwoodian		Pitchi-Shui(Pychishui) Formation	Baytal Formation		Kadvoi and Elegest River, central Tuva, Russian Federation	BA1	433	430	Karatajute-Talimaa 1978, Zigaite2013	Sennikov et al 2015	Elegest and Kadvoi2	11	Siberia	Sheinwoodian
Talimaalepis	kadvoiensis	Thelodonti	Loganelliiformes	Loganelliidae	Silurian	Wenlock	Sheinwoodian		Pichishui Formation	Baytal Formation	Lower	Kadvoi Outcrop, East Siberia, Russia	BA1	433	430	Kratajute-Talimaa 1978,Vergoossen, 2002, Zigaite 2013	Zigaite and Blieck 2006	Elegest and Kadvoi2	11	Siberia	Sheinwoodian
Loganellia	avonia	Thelodonti	Loganelliiformes	Loganelliidae	Silurian	Wenlock	Sheinwoodian			Brinkmarsh Beds		Tortworth Inlier, Gloucestershire, UK	BA3–4	433	430	Cocks et al 2003 for palaeoenvironment; Boucot and Janis 1983; Plotnick 1999; Marss et al 2002		Tortworth Inlier	11	Baltic	Sheinwoodian
Loganellia	colossea	Thelodonti	Loganelliiformes	Loganelliidae	Silurian	Wenlock	Sheinwoodian			Brinkmarsh Beds		Tortworth Inlier, Gloucestershire, UK	BA3–4	433	430	Cocks et al 2003 for palaeoenvironment; Boucot and Janis 1983; Plotnick 1999; Marss et al 2002		Tortworth Inlier	11	Baltic	Sheinwoodian
Loganellia	einari	Thelodonti	Loganelliiformes	Loganelliidae	Silurian	Wenlock	Sheinwoodian			Brinkmarsh Beds		Tortworth Inlier, Gloucestershire, UK	BA3–4	433	430	Cocks et al 2003 for palaeoenvironment; Boucot and Janis 1983; Plotnick 1999; Marss et al 2002		Tortworth Inlier	11	Baltic	Sheinwoodian
Loganellia	prolata	Thelodonti	Loganelliiformes	Loganelliidae	Silurian	Wenlock	Sheinwoodian			Brinkmarsh Beds		Tortworth Inlier, Gloucestershire, UK	BA3–4	433	430	Cocks et al 2003 for palaeoenvironment; Boucot and Janis 1983; Plotnick 1999; Marss et al 2002		Tortworth Inlier	11	Baltic	Sheinwoodian
Loganellia	sulcata	Thelodonti	Loganelliiformes	Loganelliidae	Silurian	Wenlock	Sheinwoodian			Brinkmarsh Beds		Tortworth Inlier, Gloucestershire, UK	BA3–4	433	430	Cocks et al 2003 for palaeoenvironment; Boucot and Janis 1983; Plotnick 1999; Marss et al 2002		Tortworth Inlier	11	Baltic	Sheinwoodian
Logania	cf. cuneata	Thelodonti	Loganelliiformes	Loganelliidae	Silurian	Wenlock	Sheinwoodian			Brinkmarsh Beds		Tortworth, Southern England	BA3–4	433	430	Siveter & Turner, 1982		Tortworth Inlier	11	Baltic	Sheinwoodian
Logania	cruciformis	Thelodonti	Loganelliiformes	Loganelliidae	Silurian	Wenlock	Sheinwoodian			Brinkmarsh Beds		Tortworth, Southern England	BA3–4	433	430	Siveter & Turner, 1982		Tortworth Inlier	11	Baltic	Sheinwoodian
Logania	ludlowiensis	Thelodonti	Loganelliiformes	Loganelliidae	Silurian	Wenlock	Sheinwoodian			Brinkmarsh Beds		Tortworth, Southern England	BA3–4	433	430	Siveter & Turner, 1982		Tortworth Inlier	11	Baltic	Sheinwoodian
Logania	scotica	Thelodonti	Loganelliiformes	Loganelliidae	Silurian	Wenlock	Sheinwoodian			Brinkmarsh Beds		Tortworth, Southern England	BA3–4	433	430	Siveter & Turner, 1982		Tortworth Inlier	11	Baltic	Sheinwoodian
Thelodus	cf. traquairi	Thelodonti	Thelodontiformes	Coelolepididae	Silurian	Wenlock	Sheinwoodian			Brinkmarsh Beds		Tortworth, Southern England	BA3–4	433	430	Siveter & Turner, 1982		Tortworth Inlier	11	Baltic	Sheinwoodian
Birkenia	elegans?	Anaspida	Birkeniiformes	Birkeniidae	Silurian	Wenlock	Sheinwoodian	Late	Delorme Group	Road River Formation		Avalanche Lake, Mackenzie Mountains, Northwest Territories, Canada	BA 2?-3-4?	433	430	Blom et al 2002		Avalanche Lake2	12	Laurasia	Sheinwoodian-Homerian
Birkenia	sp.	Anaspida	Birkeniiformes	Birkeniidae	Silurian	Wenlock	Sheinwoodian	Late	Delorme Group	Road River Formation		Avalanche Lake, Mackenzie Mountains, Northwest Territories, Canada	BA 2?-3-4?	433	430	Blom et al 2002		Avalanche Lake2	12	Laurasia	Sheinwoodian-Homerian
Archegonaspis	sp.	Heterostraci	Cyathaspidiformes	Cyathaspididae	Silurian	Wenlock	Homerian	Latest	Delorme Group	Road River Formation	Avalanche Lake: AV1D and AV2R	Avalanche Lake, Mackenzie, Northwest Territories	BA 2?-3-4?	428	427	Soehn, 2000; Boucot & Janis 1983 for BA		Avalanche Lake2	12	Laurasia	Sheinwoodian-Homerian
Ariaspis	sp.	Heterostraci	Cyathaspidiformes	Cyathaspididae	Silurian	Wenlock	Sheinwoodian	Late	Delorme Group	Road River Formation	Avalanche: AV4 and 5	Avalanche Lake, MacKenzie Mountains, Northwest terroritories, Canada	BA 2?-3-4?	433	430	Eliot and Swift 2010, Rundle et al 2022	Boucot & Janis 1983 for BA	Avalanche Lake2	12	Laurasia	Sheinwoodian-Homerian
Gen. indet.	sp. indet.	Heterostraci	Cyathaspidiformes	Cyathaspididae	Silurian	Wenlock	Sheinwoodian	Late	Delorme Group	Road River Formation		Avalanche Lake, Mackenzie Mountains, Northwest Territories, Canada	BA 2?-3-4?	433	430	Wilson & Soehn, 1990		Avalanche Lake2	12	Laurasia	Sheinwoodian-Homerian
Vernonaspis	sp.	Heterostraci	Cyathaspidiformes	Cyathaspididae	Silurian	Wenlock	Sheinwoodian-Homerian		Delorme Group	Road River Formation		Avalanche Lake, Mackenzie, Northwest Territories	BA 2?-3-4?	431	427	Soehn, 2000; Boucot & Janis 1983 for BA		Avalanche Lake2	12	Laurasia	Sheinwoodian-Homerian
Archipelepis	bifurcata	Thelodonti	Thelodontiformes	Archipelepididae	Silurian	Wenlock	Sheinwoodian		Delorme Group	Road River Formation		Avalanche Lake AV1A, Northwest Territories, Canada	BA 3	433	430	Soehn et al 2001; Boucot and Janis 1983 for BA; Marss et al 2002;		Avalanche Lake2	12	Laurasia	Sheinwoodian-Homerian
Archipelepis	turbinata	Thelodonti	Thelodontiformes	Archipelepididae	Silurian	Wenlock	Sheinwoodian	Late	Delorme Group	Road River Formation		Avalanche Lake AV1A, Northwest Territories, Canada	BA 3	433	430	Soehn et al 2001; Boucot and Janis 1983 for BA; Marss et al 2002;		Avalanche Lake2	12	Laurasia	Sheinwoodian-Homerian
Overia	adraini	Thelodonti	Phlebolepidiformes	Katoporodidae	Silurian	Wenlock	Homerian		Delorme Group	Road River Formation		Avalanche Lake AV2, Northwest Territories, Canada	BA 3	428	427	Soehn et al 2001; Boucot and Janis 1983; Marss et al 2006		Avalanche Lake2	12	Laurasia	Sheinwoodian-Homerian
Overia	adraini	Thelodonti	Phlebolepidiformes	Katoporodidae	Silurian	Wenlock	Sheinwoodian	Late	Delorme Group	Road River Formation		Avalanche Lake AV2, Northwest Territories, Canada	BA 3	433	430	Soehn et al 2001; Boucot and Janis 1983 for BA		Avalanche Lake2	12	Laurasia	Sheinwoodian-Homerian
Paralogania	consimilis	Thelodonti	Shieliiformes	Shieliidae	Silurian	Wenlock	Homerian		Delorme Group	Road River Formation		Avalanche Lake Sections, Mackenzie Mountains, northern Canada	BA 2?-3-4?	428	427	Blieck et al 2002; Boucot and Janis 1983		Avalanche Lake2	12	Laurasia	Sheinwoodian-Homerian
Paralogania	consimilis	Thelodonti	Shieliiformes	Shieliidae	Silurian	Wenlock	Sheinwoodian		Delorme Group	Road River Formation		Avalanche Lake Sections, Mackenzie Mountains, northern Canada	BA 2?-3-4?	433	430	Blieck et al 2002; Boucot and Janis 1983		Avalanche Lake2	12	Laurasia	Sheinwoodian-Homerian
Paralogania	martinssoni	Thelodonti	Shieliiformes	Shieliidae	Silurian	Wenlock	Homerian		Delorme Group	Road River Formation		Avalanche Lake Sections, Mackenzie Mountains, northern Canada	BA 2?-3-4?	428	427	Blieck et al 2002; Boucot and Janis 1983		Avalanche Lake2	12	Laurasia	Sheinwoodian-Homerian
Paralogania	martinssoni	Thelodonti	Shieliiformes	Shieliidae	Silurian	Wenlock	Sheinwoodian		Delorme Group	Road River Formation		Avalanche Lake Sections, Mackenzie Mountains, northern Canada	BA 2?-3-4?	433	430	Blieck et al 2002; Boucot and Janis 1983		Avalanche Lake2	12	Laurasia	Sheinwoodian-Homerian
Pezopallichthys	ritchiei	Thelodonti	Furcacaudiformes	Pezopallichthyidae	Silurian	Wenlock	Sheinwoodian	Late	Delorme Group	Road River Formation		Avalanche Lake, Mackenzie Mountains, Northwest Territories, Canada	BA 3	433	430	Wilson & Caldwell, 1998		Avalanche Lake2	12	Laurasia	Sheinwoodian-Homerian
Pezopallichthys	ritchiei	Thelodonti	Furcacaudiformes	Pezopallichthyidae	Silurian	Wenlock	Sheinwoodian	Late	Delorme Group	Road River Formation		Avalanche Lake AV1A, Northwest Territories, Canada	BA 3	433	430	Wilson & Caldwell, 1998, Soehn et al 2001; Boucot and Janis 1983 for BA		Avalanche Lake2	12	Laurasia	Sheinwoodian-Homerian
Loganellia	sp. indet.	Thelodonti	Loganelliiformes	Loganelliidae	Silurian	Wenlock	Sheinwoodian-Homerian	Khakomian		Barmo Formation		Balturino District, East Siberia, Russia	BA1–2	431	427	Zigaite & Blieck, 2006		Balturiono District2	12	Siberia	Sheinwoodian-Homerian
Talimaalepis	rimae	Thelodonti	Loganelliiformes	Loganelliidae	Silurian	Wenlock	Sheinwoodian-Homerian	Khakomian		Barmo Formation		Balturino District, East Siberia, Russia	BA1–2	431	427	Zigaite & Blieck, 2006, ?Vergoossen, 2002		Balturiono District2	12	Siberia	Sheinwoodian-Homerian
Loganellia	avonia	Thelodonti	Loganelliiformes	Loganelliidae	Silurian	Wenlock	Sheinwoodian			Kap Morton Formation		Kap Lucie Marie, Washington Land, northern Greenland	BA3–	432	430	Cocks et al 2003 for palaeoenvironment; Boucot and Janis 1983; Plotnick 1999; Marss et al 2002		Cape Lucie Marie	12	Laurasia	Sheinwoodian-Homerian
Loganellia	avonia	Thelodonti	Loganelliiformes	Loganelliidae	Silurian	Wenlock	Sheinwoodian			Kap Morton Formation		Kap Lucie Marie, Washington Land, northern Greenland	BA3–	432	430	Cocks et al 2003 for palaeoenvironment; Boucot and Janis 1983; Plotnick 1999; Marss et al 2002		Cape Lucie Marie	12	Laurasia	Sheinwoodian-Homerian
Loganellia	colossea	Thelodonti	Loganelliiformes	Loganelliidae	Silurian	Wenlock	Sheinwoodian			Kap Morton Formation		Kap Lucie Marie, Washington Land, northern Greenland	BA3–	432	430	Cocks et al 2003 for palaeoenvironment; Boucot and Janis 1983; Plotnick 1999; Marss et al 2002		Cape Lucie Marie	12	Laurasia	Sheinwoodian-Homerian
Loganellia	einari	Thelodonti	Loganelliiformes	Loganelliidae	Silurian	Wenlock	Homerian			Kap Morton Formation		Kap Lucie Marie, Washington Land, northern Greenland	BA3–	430	426	Boucot and Janis 1983; Plotnick 1999; Marss et al 2002		Cape Lucie Marie	12	Laurasia	Sheinwoodian-Homerian
Loganellia	einari	Thelodonti	Loganelliiformes	Loganelliidae	Silurian	Wenlock	Sheinwoodian			Kap Morton Formation		Kap Lucie Marie, Washington Land, northern Greenland	BA3–	432	430	Cocks et al 2003 for palaeoenvironment; Boucot and Janis 1983; Plotnick 1999; Marss et al 2002		Cape Lucie Marie	12	Laurasia	Sheinwoodian-Homerian
Loganellia	exilis	Thelodonti	Loganelliiformes	Loganelliidae	Silurian	Wenlock	Homerian			Kap Morton Formation		Kap Lucie Marie, Washington Land, northern Greenland	BA3–	430	426	Boucot and Janis 1983; Plotnick 1999; Marss et al 2002		Cape Lucie Marie	12	Laurasia	Sheinwoodian-Homerian
Loganellia	grossi	Thelodonti	Loganelliiformes	Loganelliidae	Silurian	Wenlock	Homerian			Kap Morton Formation		Kap Lucie Marie, Washington Land, northern Greenland	BA3–	430	426	Boucot and Janis 1983; Plotnick 1999; Marss et al 2002		Cape Lucie Marie	12	Laurasia	Sheinwoodian-Homerian
Loganellia	grossi	Thelodonti	Loganelliiformes	Loganelliidae	Silurian	Wenlock	Sheinwoodian			Kap Morton Formation		Kap Lucie Marie, Washington Land, northern Greenland	BA3–	432	430	Cocks et al 2003 for palaeoenvironment; Boucot and Janis 1983; Plotnick 1999; Marss et al 2002		Cape Lucie Marie	12	Laurasia	Sheinwoodian-Homerian
Loganellia	grossi	Thelodonti	Loganelliiformes	Loganelliidae	Silurian	Wenlock	Sheinwoodian			Kap Morton Formation		Kap Lucie Marie, Washington Land, northern Greenland	BA3–	432	430	Cocks et al 2003 for palaeoenvironment; Boucot and Janis 1983; Plotnick 1999; Marss et al 2002		Cape Lucie Marie	12	Laurasia	Sheinwoodian-Homerian
Loganellia	prolata	Thelodonti	Loganelliiformes	Loganelliidae	Silurian	Wenlock	Sheinwoodian			Kap Morton Formation		Kap Lucie Marie, Washington Land, northern Greenland	BA3–	432	430	Cocks et al 2003 for palaeoenvironment; Boucot and Janis 1983; Plotnick 1999; Marss et al 2002		Cape Lucie Marie	12	Laurasia	Sheinwoodian-Homerian
Loganellia	sulcata	Thelodonti	Loganelliiformes	Loganelliidae	Silurian	Wenlock	Sheinwoodian			Kap Morton Formation		Kap Lucie Marie, Washington Land, northern Greenland	BA3–	432	430	Cocks et al 2003 for palaeoenvironment; Boucot and Janis 1983; Plotnick 1999; Marss et al 2002		Cape Lucie Marie	12	Laurasia	Sheinwoodian-Homerian
Birkenia	elegans	Anaspida	Birkeniiformes	Birkeniidae	Silurian	Wenlock	Homerian			Viita Beds, Kuusno ̃mme Beds		Estonia	BA 3	430	426	Marrs and Miller 2002; Traquair 1898		East Baltic	12	Baltic	Sheinwoodian-Homerian
Birkenia	sp?	Anaspida	Birkeniiformes	Birkeniidae	Silurian	Wenlock	Homerian			Viita Beds, Kuusno ̃mme Beds		Estonia	BA 3	430	426	Marrs and Miller 2002; Traquair 1898		East Baltic	12	Baltic	Sheinwoodian-Homerian
Cyathaspis	integer	Heterostraci	Cyathaspidiformes	Cyathaspididae	Silurian	Wenlock	Homerian					Lithuania	BA 3	429	427	Marss, 2019		East Baltic	12	Baltic	Sheinwoodian-Homerian
Tremataspis	sp.	Osteostraci	Thyestiformes	Tremataspididae	Silurian	Wenlock	Homerian					Estonia; northern Latvia	BA 3	429	427	Blieck & Janvier, 1991		East Baltic	12	Baltic	Sheinwoodian-Homerian
Witaaspis	shrenkii	Osteostraci	Thyestiformes	Witaaspididae	Silurian	Wenlock	Homerian	Paadla K-2/Rootsikula K-1				Estonia; northern Latvia	BA 3	429	427	Blieck & Janvier, 1991		East Baltic	12	Baltic	Sheinwoodian-Homerian
Loganellia	avonia	Thelodonti	Loganelliiformes	Loganelliidae	Silurian	Wenlock	Sheinwoodian			Maasi,Tagaveare Beds		Estonia	BA 3	432	430	Cocks et al 2003 for palaeoenvironment; Boucot and Janis 1983; Plotnick 1999; Marss et al 2002		East Baltic	12	Baltic	Sheinwoodian-Homerian
Loganellia	colossea	Thelodonti	Loganelliiformes	Loganelliidae	Silurian	Wenlock	Sheinwoodian			Maasi,Tagaveare Beds		Estonia	BA 3	432	430	Cocks et al 2003 for palaeoenvironment; Boucot and Janis 1983; Plotnick 1999; Marss et al 2002		East Baltic	12	Baltic	Sheinwoodian-Homerian
Loganellia	einari	Thelodonti	Loganelliiformes	Loganelliidae	Silurian	Wenlock	Sheinwoodian-Homerian	Jaagarahu Stage		Tagavere beds		Estonia	BA 3	432	430	Boucot and Janis 1983 for BA		East Baltic	12	Baltic	Sheinwoodian-Homerian
Loganellia	einari	Thelodonti	Loganelliiformes	Loganelliidae	Silurian	Wenlock	Sheinwoodian-Homerian	Jaagarhu		Tagavare Beds		Sakla Borehole, Estonia	BA 3	432	430	Marss, 1996		East Baltic	12	Baltic	Sheinwoodian-Homerian
Loganellia	exilis	Thelodonti	Loganelliiformes	Loganelliidae	Silurian	Wenlock	Homerian			Viita Beds, Kuusno ̃mme Beds		Estonia	BA 3	430	426	Boucot and Janis 1983; Plotnick 1999; Marss et al 2002		East Baltic	12	Baltic	Sheinwoodian-Homerian
Loganellia	grossi	Thelodonti	Loganelliiformes	Loganelliidae	Silurian	Wenlock	Sheinwoodian-Homerian	Jaagarahu Stage	Maasi Beds	Tagavere beds		Estonia	BA 3	432	430	Boucot and Janis 1983 for BA		East Baltic	12	Baltic	Sheinwoodian-Homerian
Loganellia	prolata	Thelodonti	Loganelliiformes	Loganelliidae	Silurian	Wenlock	Sheinwoodian			Maasi,Tagaveare Beds		Estonia	BA 3	432	430	Cocks et al 2003 for palaeoenvironment; Boucot and Janis 1983; Plotnick 1999; Marss et al 2002		East Baltic	12	Baltic	Sheinwoodian-Homerian
Loganellia	sulcata	Thelodonti	Loganelliiformes	Loganelliidae	Silurian	Wenlock	Sheinwoodian			Maasi,Tagaveare Beds		Estonia	BA 3	432	430	Cocks et al 2003 for palaeoenvironment; Boucot and Janis 1983; Plotnick 1999; Marss et al 2002		East Baltic	12	Baltic	Sheinwoodian-Homerian
Oeselia	mosaica	Thelodonti		Oeseliidae	Silurian	Wenlock	Homerian			Viita Beds, Kuusno ̃mme Beds		Estonia	BA 3	430	426	Marss 2005; Boucot and Janis 1983 for BA		East Baltic	12	Baltic	Sheinwoodian-Homerian
Oeselia	mosaica	Thelodonti		Oeseliidae	Silurian	Wenlock	Sheinwoodian			Maasi,Tagaveare Beds		Estonia	BA 3	432	430	Marss 2005; Boucot and Janis 1983 for BA		East Baltic	12	Baltic	Sheinwoodian-Homerian
Paralogania	consimilis	Thelodonti	Shieliiformes	Shieliidae	Silurian	Wenlock	Homerian			Viita Beds, Kuusno ̃mme Beds		Estonia	BA 3	430	426	Blieck et al 2002; Boucot and Janis 1983		East Baltic	12	Baltic	Sheinwoodian-Homerian
Paralogania	consimilis	Thelodonti	Shieliiformes	Shieliidae	Silurian	Wenlock	Sheinwoodian			Maasi,Tagaveare Beds		Estonia	BA 3	432	430	Blieck et al 2002; Boucot and Janis 1983		East Baltic	12	Baltic	Sheinwoodian-Homerian
Paralogania	martinssoni	Thelodonti	Shieliiformes	Shieliidae	Silurian	Wenlock	Homerian	Rootsikula-Paadla Stage				Estonia	BA 3	429	427	Boucot and Janis 1983 for BA		East Baltic	12	Baltic	Sheinwoodian-Homerian
Phlebolepis	elegans	Thelodonti	Phlebolepidiformes	Phlebolepididae	Silurian	Wenlock	Homerian/Rootsikula			Viita Beds Formation		Estonia	BA 3	429	427	Mark-Kurik 1969; Boucot and Janis 1983 for BA		East Baltic	12	Baltic	Sheinwoodian-Homerian
Thelodus	calvus	Thelodonti	Thelodontiformes	Coelolepididae	Silurian	Wenlock	Homerian			Viita Beds, Kuusno ̃mme Beds		Estonia	BA 3	430	426	Marss & Karatajute-Talimaa 2002; Boucot and Janis 1983 for BA		East Baltic	12	Baltic	Sheinwoodian-Homerian
Thelodus	carinatus	Thelodonti	Thelodontiformes	Coelolepididae	Silurian	Wenlock	Homerian			Viita Beds, Kuusno ̃mme Beds		Estonia	BA 3	430	426	Marss & Karatajute-Talimaa 2002; Boucot and Janis 1983 for BA		East Baltic	12	Baltic	Sheinwoodian-Homerian
Thelodus	laevis	Thelodonti	Thelodontiformes	Coelolepididae	Silurian	Wenlock	Homerian/Rootsikula			Viita Beds Formation		Estonia	BA 3	429	427	Boucot and Janis 1983 for BA		East Baltic	12	Baltic	Sheinwoodian-Homerian
Birkenia	sp.	Anaspida	Birkeniiformes	Birkeniidae	Silurian	Wenlock	Sheinwoodian			Halla Beds		Gotland, Sweden	BA3	431	427	Fredholm, 1990		Gotland2	12	Baltic	Sheinwoodian-Homerian
Birkenia	sp. A	Anaspida	Birkeniiformes	Birkeniidae	Silurian	Wenlock	Sheinwoodian			Halla Beds		Gotland, Sweden	BA3	431	427	Fredholm, 1990		Gotland2	12	Baltic	Sheinwoodian-Homerian
Birkenia	sp. B	Anaspida	Birkeniiformes	Birkeniidae	Silurian	Wenlock	Sheinwoodian			Slite Beds; Mulde Beds; Klinteberg Beds		Gotland, Sweden	BA3-5	431	427	Fredholm, 1990		Gotland2	12	Baltic	Sheinwoodian-Homerian
Pterygolepis	nitida	Anaspida	Birkeniiformes	Pterygolepididae	Silurian	Wenlock	Homerian			Halla Beds	Mulde	Gothemshammar, Gotland, Sweden	BA3	429	429	Blom et al. 2002; Bremer and Blom 2015		Gotland2	12	Baltic	Sheinwoodian-Homerian
Pterygolepis	nitida	Anaspida	Birkeniiformes	Pterygolepididae	Silurian	Wenlock	Sheinwoodian			Slite Beds; Mulde Beds; Klinteberg Beds	Slite Marlstone	Gotland, Sweden	BA3-5	430	430	Blom et al. 2002		Gotland2	12	Baltic	Sheinwoodian-Homerian
Rhyncholepis	butriangula	Anaspida	Birkeniida	Rhyncholepididae	Silurian	Wenlock	Homerian			Halla Beds	Mulde unit C	Gothermshammar, Gotland, Sweden	BA3	429	429	Blom et al. 2002; Bremer and Blom 2015		Gotland2	12	Baltic	Sheinwoodian-Homerian
Rhyncholepis	parvula	Anaspida	Birkeniiformes	Rhyncholepididae	Silurian	Wenlock	Homerian			Halla Beds	Mulde Unit C	Gothemshammar, Gotland, Sweden	BA3	429	429	Blom et al. 2002; Bremer and Blom 2015		Gotland2	12	Baltic	Sheinwoodian-Homerian
Rytidolepis	quenstedti	Anaspida	Birkeniiformes	Rhyncholepididae	Silurian	Wenlock	Homerian			Halla Beds	Mulde	Gotland Sweden	BA3	429	429	Blom et al. 2002		Gotland2	12	Baltic	Sheinwoodian-Homerian
Schidiosteus	mustelensis	Anaspida	Birkeniiformes	Rhyncholepididae	Silurian	Wenlock	Homerian			Halla Beds	Halla Beds unit B and C	Gothemshammar and Mollbos 1, Gotland Sweden	BA3	429	429	Blom et al. 2002; Bremer and Blom 2015		Gotland2	12	Baltic	Sheinwoodian-Homerian
Schidiosteus	mustelensis	Anaspida	Birkeniiformes	Rhyncholepididae	Silurian	Wenlock	Homerian			Halla Beds		Gotland, Sweden	BA3	431	427	Blom et al. 2002		Gotland2	12	Baltic	Sheinwoodian-Homerian
Indet		Osteostraci	Indet	Indet	Silurian	Wenlock	Sheinwoodian	Lower		Halla Beds		Gotland, Sweden	BA3	431	427	Fredholm, 1990		Gotland2	12	Baltic	Sheinwoodian-Homerian
Oeselaspis	sp.	Osteostraci	Thyestiformes	Tremataspididae	Silurian	Wenlock	Sheinwoodian	Lower		Halla Beds		Gotland, Sweden	BA3	431	427	Fredholm, 1990		Gotland2	12	Baltic	Sheinwoodian-Homerian
Tremataspis	sp.	Osteostraci	Thyestiformes	Tremataspididae	Silurian	Wenlock	Sheinwoodian			Halla Beds		Gotland, Sweden	BA3	431	427	Fredholm, 1990		Gotland2	12	Baltic	Sheinwoodian-Homerian
Loganellia	avonia	Thelodonti	Loganelliiformes	Loganelliidae	Silurian	Wenlock	Sheinwoodian			Halla Beds		Gotland, Sweden	BA3	431	427	Cocks et al 2003 for palaeoenvironment; Boucot and Janis 1983; Plotnick 1999; Marss et al 2002		Gotland2	12	Baltic	Sheinwoodian-Homerian
Loganellia	colossea	Thelodonti	Loganelliiformes	Loganelliidae	Silurian	Wenlock	Sheinwoodian			Halla Beds		Gotland, Sweden	BA3	431	427	Cocks et al 2003 for palaeoenvironment; Boucot and Janis 1983; Plotnick 1999; Marss et al 2002		Gotland2	12	Baltic	Sheinwoodian-Homerian
Loganellia	einari	Thelodonti	Loganelliiformes	Loganelliidae	Silurian	Wenlock	Sheinwoodian			Uppormost Slite Beds		Gotland, Sweden	BA3-5	431	427	Fredholm, 1990		Gotland2	12	Baltic	Sheinwoodian-Homerian
Loganellia	exilis	Thelodonti	Loganelliiformes	Loganelliidae	Silurian	Wenlock	Homerian			Halla Beds		Gotland, Sweden	BA3	431	427	Boucot and Janis 1983; Plotnick 1999; Marss et al 2002		Gotland2	12	Baltic	Sheinwoodian-Homerian
Loganellia	grossi	Thelodonti	Loganelliiformes	Loganelliidae	Silurian	Wenlock	Sheinwoodian			Slite Beds		Gotland, Sweden	BA3-5	431	427	Fredholm, 1990		Gotland2	12	Baltic	Sheinwoodian-Homerian
Loganellia	martinssoni	Thelodonti	Loganelliiformes	Loganelliidae	Silurian	Wenlock	Sheinwoodian			Mulde Beds; Klinteberg Beds		Gotland, Sweden	BA3?	431	427	Fredholm, 1990		Gotland2	12	Baltic	Sheinwoodian-Homerian
Loganellia	prolata	Thelodonti	Loganelliiformes	Loganelliidae	Silurian	Wenlock	Sheinwoodian			Halla Beds		Gotland, Sweden	BA3	431	427	Cocks et al 2003 for palaeoenvironment; Boucot and Janis 1983; Plotnick 1999; Marss et al 2002		Gotland2	12	Baltic	Sheinwoodian-Homerian
Loganellia	sulcata	Thelodonti	Loganelliiformes	Loganelliidae	Silurian	Wenlock	Sheinwoodian			Halla Beds		Gotland, Sweden	BA3	431	427	Cocks et al 2003 for palaeoenvironment; Boucot and Janis 1983; Plotnick 1999; Marss et al 2002		Gotland2	12	Baltic	Sheinwoodian-Homerian
Logania	martinssoni	Thelodonti	Loganelliiformes	Loganelliidae	Silurian	Wenlock	Sheinwoodian			Halla Beds	Halla Beds unit B and C	Gothemshammar on Gotland	BA3	431	427	Gross 1968		Gotland2	12	Baltic	Sheinwoodian-Homerian
Paralogania	consimilis	Thelodonti	Shieliiformes	Shieliidae	Silurian	Wenlock	Homerian			Halla Beds		Gotland, Sweden	BA3	431	427	Blieck et al 2002; Boucot and Janis 1983		Gotland2	12	Baltic	Sheinwoodian-Homerian
Paralogania	consimilis	Thelodonti	Shieliiformes	Shieliidae	Silurian	Wenlock	Sheinwoodian			Halla Beds		Gotland, Sweden	BA3	431	427	Blieck et al 2002; Boucot and Janis 1983		Gotland2	12	Baltic	Sheinwoodian-Homerian
Paralogania	ex gr. martinssoni	Thelodonti	Shieliiformes	Shieliidae	Silurian	Wenlock	Sheinwoodian-Homerian			Halla Beds		Gotland, Sweden	BA3	431	427	Turner & Burrow, 2018, Marss et al 2007		Gotland2	12	Baltic	Sheinwoodian-Homerian
Paralogania	martinssoni	Thelodonti	Shieliiformes	Shieliidae	Silurian	Wenlock	Homerian			Halla Beds		Gotland, Sweden	BA3	431	427	Boucot and Janis 1983 for BA		Gotland2	12	Baltic	Sheinwoodian-Homerian
Paralogania	martinssoni	Thelodonti	Shieliiformes	Shieliidae	Silurian	Wenlock	Sheinwoodian-Homerian			Halla Beds		Gotland, Sweden	BA3	431	427	Boucot and Janis 1983 for BA		Gotland2	12	Baltic	Sheinwoodian-Homerian
Paralogania	martinssoni	Thelodonti	Shieliiformes	Shieliidae	Silurian	Wenlock	Homerian			Klinteberg Beds		Gotland, Sweden	BA1-3	430	427	PaleoDB for environment		Gotland2	12	Baltic	Sheinwoodian-Homerian
Paralogania	sp. cf. ludlowiensis	Thelodonti	Shieliiformes	Shieliidae	Silurian	Wenlock	Sheinwoodian-Homerian			Halla Beds		Gotland, Sweden	BA3	431	427	Turner & Burrow, 2018, Marss et al 2007		Gotland2	12	Baltic	Sheinwoodian-Homerian
Paralogania	sp. cf. ludlowiensis	Thelodonti	Shieliiformes	Shieliidae	Silurian	Wenlock	Homerian			Klinteberg Formation?		Welsh Borderlands; Gotland, Sweden	BA3?	431	427	Turner & Burrow, 2018		Gotland2	12	Baltic	Sheinwoodian-Homerian
Thelodus	calvus	Thelodonti	Thelodontiformes	Coelolepididae	Silurian	Wenlock	Homerian			Mulde and Halla beds		Gotland, Sweden	BA 3	431	427	Marss & Karatajute-Talimaa 2002; Boucot and Janis 1983 for BA		Gotland2	12	Baltic	Sheinwoodian-Homerian
Thelodus	carinatus	Thelodonti	Thelodontiformes	Coelolepididae	Silurian	Wenlock	Homerian			Mulde and Halla beds		Gotland, Sweden	BA 3	431	427	Marss & Karatajute-Talimaa 2002; Boucot and Janis 1983 for BA		Gotland2	12	Baltic	Sheinwoodian-Homerian
Thelodus	laevis	Thelodonti	Thelodontiformes	Coelolepididae	Silurian	Wenlock	Homerian			Mulde and Halla beds		Gotland, Sweden	BA 3	431	427	Boucot and Janis 1983 for Halla BA		Gotland2	12	Baltic	Sheinwoodian-Homerian
Thelodus	laevis	Thelodonti	Thelodontiformes	Coelolepididae	Silurian	Wenlock	Homerian			Mulde and Halla beds		Gotland, Sweden	BA 3	431	427	Marss & Karatajute-Talimaa 2002; Boucot and Janis 1983 for BA		Gotland2	12	Baltic	Sheinwoodian-Homerian
Thelodus	parvidens	Thelodonti	Thelodontiformes	Coelolepididae	Silurian	Wenlock	Homerian			Ethelhelm Formation		Gotland, Sweden	BA3?	431	427	Bremer et al, 2020		Gotland2	12	Baltic	Sheinwoodian-Homerian
Thelodus	parvidens	Thelodonti	Thelodontiformes	Coelolepididae	Silurian	Wenlock	Homerian			Nar Formation		Gotland, Sweden	BA3?	431	427	Bremer et al, 2020		Gotland2	12	Baltic	Sheinwoodian-Homerian
Thelodus	parvidens	Thelodonti	Thelodontiformes	Coelolepididae	Silurian	Wenlock	Homerian			Sundre Formation		Gotland, Sweden	BA3?	431	427	Bremer et al, 2020		Gotland2	12	Baltic	Sheinwoodian-Homerian
Thelodus	schmidti	Thelodonti	Thelodontiformes	Coelolepididae	Silurian	Wenlock	Sheinwoodian			Slite Beds; Mulde Beds; Klinteberg Beds		Gotland, Sweden	BA3-5	431	427	Fredholm, 1990		Gotland2	12	Baltic	Sheinwoodian-Homerian
Thelodus	visvaldi	Thelodonti	Thelodontiformes	Coelolepididae	Silurian	Wenlock	Homerian			Mulde and Halla beds		Gotland, Sweden	BA3?	431	427	Marss & Karatajute-Talimaa 2002; Boucot and Janis 1983 for BA		Gotland2	12	Baltic	Sheinwoodian-Homerian
Birkenia	elegans	Anaspida	Birkeniiformes	Birkeniidae	Silurian	Wenlock	Sheinwoodian		Glenbuck	Fish Bed Formation		Hagshaw Hills, Scotland	BA 0	433	430	Blom et al. 2002		Hagshaw Hills	12	Baltic	Sheinwoodian-Homerian
Birkenia	elegans	Anaspida	Birkeniiformes	Birkeniidae	Silurian	Wenlock	Sheinwoodian		Glenbuck	Smithy Burn		Hagshaw Hills, Scotland	BA 0-?1	433	430	Blom et al. 2002		Hagshaw Hills	12	Baltic	Sheinwoodian-Homerian
Lanarkia	horrida	Thelodonti	Thelodontiformes	Lanarkiidae	Silurian	Wenlock	Homerian			Smithy Burn, Fish Bec formation		Hagshaw Hills, Midland Valley, Scotland	BA 0-?1	433	430	Plotnick 1999		Hagshaw Hills	12	Baltic	Sheinwoodian-Homerian
Lanarkia	horrida	Thelodonti	Thelodontiformes	Lanarkiidae	Silurian	Wenlock	Sheinwoodian			Fish Bed Formation		Hagshaw Hills, Midland Valley, Scotland	BA 0	433	430	Plotnick 1999		Hagshaw Hills	12	Baltic	Sheinwoodian-Homerian
Lanarkia	horrida	Thelodonti	Thelodontiformes	Lanarkiidae	Silurian	Wenlock	Sheinwoodian		Glenbuck Group	Fish Bed Formation		Hagshaw Hills, Midland Valley, Scotland	BA 0	433	432	Plotnick 1999 for environment		Hagshaw Hills	12	Baltic	Sheinwoodian-Homerian
Lanarkia	lanceolata	Thelodonti	Thelodontiformes	Lanarkiidae	Silurian	Wenlock	Homerian			Smithy Burn, Fish Bec formation		Hagshaw Hills, Midland Valley, Scotland	BA 0-?1	433	430	Marss and Ritchie 1998; Plotnick 1999 for environment		Hagshaw Hills	12	Baltic	Sheinwoodian-Homerian
Lanarkia	lanceolata	Thelodonti	Thelodontiformes	Lanarkiidae	Silurian	Wenlock	Sheinwoodian	Glenbuck Group		Fish Bed Formation		Hagshaw Hills, Midland Valley, Scotland	BA 0	433	432	Marss and Ritchie 1998; Plotnick 1999 for environment		Hagshaw Hills	12	Baltic	Sheinwoodian-Homerian
Lanarkia	sp.	Thelodonti	Thelodontiformes	Lanarkiidae	Silurian	Wenlock	Homerian			Smithy Burn, Fish Bec formation		Hagshaw Hills, Midland Valley, Scotland	BA 0-?1	433	430	Plotnick 1999		Hagshaw Hills	12	Baltic	Sheinwoodian-Homerian
Lanarkia	sp.	Thelodonti	Thelodontiformes	Lanarkiidae	Silurian	Wenlock	Sheinwoodian		Glenbuck Group	Fish Bed Formation		Hagshaw Hills, Scotland	BA 0	433	430	Plotnick 1999		Hagshaw Hills	12	Baltic	Sheinwoodian-Homerian
Lanarkia	sp.	Thelodonti	Thelodontiformes	Lanarkiidae	Silurian	Wenlock	Sheinwoodian			Fish Bed Formation		Hagshaw Hills, Midland Valley, Scotland	BA 0	433	430	Plotnick 1999		Hagshaw Hills	12	Baltic	Sheinwoodian-Homerian
Lanarkia	spinulosa	Thelodonti	Thelodontiformes	Lanarkiidae	Silurian	Wenlock	Homerian			Smithy Burn, Fish Bec formation		Hagshaw Hills, Midland Valley, Scotland	BA 0-?1	433	430	Plotnick 1999		Hagshaw Hills	12	Baltic	Sheinwoodian-Homerian
Lanarkia	spinulosa	Thelodonti	Thelodontiformes	Lanarkiidae	Silurian	Wenlock	Sheinwoodian			Fish Bed Formation		Hagshaw Hills, Midland Valley, Scotland	BA 0	433	430	Plotnick 1999		Hagshaw Hills	12	Baltic	Sheinwoodian-Homerian
Lanarkia	spinulosa	Thelodonti	Thelodontiformes	Lanarkiidae	Silurian	Wenlock	Sheinwoodian		Glenbuck Group	Fish Bed Formation		Hagshaw Hills, Midland Valley, Scotland	BA 0	433	432	Plotnick 1999 for environment		Hagshaw Hills	12	Baltic	Sheinwoodian-Homerian
Shielia	taiti	Thelodonti	Shieliiformes	Shieliidae	Silurian	Wenlock	Sheinwoodian-Homerian			Fish Bed Formation		Hagshaw Hills, Old Red Sandstone, Midland Valley, Scotland	BA 0	433	430	Marss and Ritchie 1997 for Taxa		Hagshaw Hills	12	Baltic	Sheinwoodian-Homerian
Pterygolepis	nitida	Anaspida	Birkeniiformes	Pterygolepididae	Silurian	Wenlock	Sheinwoodian			Jaargarahu Fm	Maasi Beds	Saaremaa, Estonia	BA3	431	431	Blom et al. 2002		Jaagarahu	12	Baltic	Sheinwoodian-Homerian
Rhyncholepis	parvula	Anaspida	Birkeniiformes	Rhyncholepidae	Silurian	Wenlock	Sheinwoodian			Jaargarahu Fm	Maasi Beds	Saaremaa, Estonia	BA3	431	431	Blom et al. 2002		Jaagarahu	12	Baltic	Sheinwoodian-Homerian
Ateleaspis	cf. tessellata	Osteostraci	Ateleaspidiformes	Ateleaspididae	Silurian	Wenlock	Sheinwoodian-Homerian	Jaagarahu		Jaargarahu Fm	Massi Beds	Saaremaa Island, East Baltic, Estonia	BA3	431	431	Marss et al, 2014		Jaagarahu	12	Baltic	Sheinwoodian-Homerian
Loganellia	einari	Thelodonti	Loganelliiformes	Loganelliidae	Silurian	Wenlock	Homerian			Jaargarahu Fm	Maasi Beds	Saaremaa, Estonia	BA3	431	431	Marss et al, 2014		Jaagarahu	12	Baltic	Sheinwoodian-Homerian
Loganellia	grossi	Thelodonti	Loganelliiformes	Loganelliidae	Silurian	Wenlock	Sheinwoodian			Jaargarahu Fm	Maasi Beds	Saaremaa, Estonia	BA3	431	431	Marss et al, 2014		Jaagarahu	12	Baltic	Sheinwoodian-Homerian
Talimaalepis	rimae	Thelodonti	Loganelliiformes	Loganelliidae	Silurian	Wenlock	Sheinwoodian-Homerian	Khakomian		Usas Formation		Kochumdek District, Pretunguska, East Siberia, Russia	BA0-1	433	427	Vergoossen, 2002, Zigaite 2013	Zigaite and Blieck 2006	Kochumdek District2	12	Siberia	Sheinwoodian-Homerian
Birkenia	elegans	Anaspida	Birkeniiformes	Birkeniidae	Silurian	Wenlock	Sheinwoodian		Waterhead Group	Slot Burn Formation		Lesmahagow, Scotland	BA0-?1	433	430	Blom et al. 2002		Lesmahagow2	12	Baltic	Sheinwoodian-Homerian
Birkenia	elegans	Anaspida	Birkeniiformes	Birkeniidae	Silurian	Wenlock	Sheinwoodian		Waterhead Group	Birkenhead Burn		Lesmahagow, Scotland	BA0-?1	433	430	Traquair 1898; Blom et al. 2002		Lesmahagow2	12	Baltic	Sheinwoodian-Homerian
Ateleaspis	tesselata	Osteostraci	Ateleaspidiformes	Ateleaspididae	Silurian	Wenlock	Sheinwoodian		Waterhead Group	Slot Burn Formation		Lesmahagow, South Lanarkshire, Scotland	BA0	432	431	Walton and Oliver, 1991; Wellman and Richardson, 1993		Lesmahagow2	12	Baltic	Sheinwoodian-Homerian
Lanarkia	horrida	Thelodonti	Thelodontiformes	Lanarkiidae	Silurian	Wenlock	Homerian		Waterhead Group	Slot Burn Formation		Lesmahagow, Midland Valley, Scotland	BA0-1	433	430	Plotnick 1999		Lesmahagow2	12	Baltic	Sheinwoodian-Homerian
Lanarkia	horrida	Thelodonti	Thelodontiformes	Lanarkiidae	Silurian	Wenlock	Homerian		Waterhead Group	Slot Burn Formation		Hagshaw Hills, Midland Valley, Scotland; Lesmahagow, Midland Valley, Scotland; Midland Valley, Scotland	BA0-1	433	430	Plotnick 1999		Lesmahagow2	12	Baltic	Sheinwoodian-Homerian
Lanarkia	horrida	Thelodonti	Thelodontiformes	Lanarkiidae	Silurian	Wenlock	Sheinwoodian		Waterhead Group	Slot Burn Formation		Lesmahagow, Midland Valley, Scotland	BA0-1	432	431	Plotnick 1999 for environment		Lesmahagow2	12	Baltic	Sheinwoodian-Homerian
Lanarkia	horrida	Thelodonti	Thelodontiformes	Lanarkiidae	Silurian	Wenlock	Sheinwoodian		Waterhead Group	Slot Burn Formation		Lesmahagow, Midland Valley, Scotland	BA0-1	433	430	Plotnick 1999		Lesmahagow2	12	Baltic	Sheinwoodian-Homerian
Lanarkia	lanceolata	Thelodonti	Thelodontiformes	Lanarkiidae	Silurian	Wenlock	Homerian		Waterhead Group	Slot Burn Formation		Lesmahagow, Midland Valley, Scotland	BA0-1	433	430	Marss and Ritchie 1998; Plotnick 1999 for environment		Lesmahagow2	12	Baltic	Sheinwoodian-Homerian
Lanarkia	lanceolata	Thelodonti	Thelodontiformes	Lanarkiidae	Silurian	Wenlock	Sheinwoodian		Waterhead Group	Slot Burn Formation		Lesmahagow, Midland Valley, Scotland	BA0-1	432	431	Marss and Ritchie 1998; Plotnick 1999 for environment		Lesmahagow2	12	Baltic	Sheinwoodian-Homerian
Lanarkia	sp.	Thelodonti	Thelodontiformes	Lanarkiidae	Silurian	Wenlock	Homerian		Waterhead Group	Slot Burn Formation		Lesmahagow, Midland Valley, Scotland	BA0-1	433	430	Plotnick 1999		Lesmahagow2	12	Baltic	Sheinwoodian-Homerian
Lanarkia	sp.	Thelodonti	Thelodontiformes	Lanarkiidae	Silurian	Wenlock	Sheinwoodian		Waterhead Group	Slot Burn Formation		Lesmahagow, Midland Valley, Scotland	BA0-1	433	430	Plotnick 1999		Lesmahagow2	12	Baltic	Sheinwoodian-Homerian
Lanarkia	sp.	Thelodonti	Thelodontiformes	Lanarkiidae	Silurian	Wenlock	Sheinwoodian		Waterhead Group	Slot Burn Formation		Slot Burn, Lesmahagow, Scotland	BA0-1	433	430	Traquair 1899; Halstead 1993; Ritchie 1968 palaeoenvironment; Plotnick 1999 palaeoenvironment		Lesmahagow2	12	Baltic	Sheinwoodian-Homerian
Lanarkia	spinulosa	Thelodonti	Thelodontiformes	Lanarkiidae	Silurian	Wenlock	Homerian		Waterhead Group	Slot Burn Formation		Lesmahagow, Midland Valley, Scotland	BA0-1	433	430	Plotnick 1999		Lesmahagow2	12	Baltic	Sheinwoodian-Homerian
Lanarkia	spinulosa	Thelodonti	Thelodontiformes	Lanarkiidae	Silurian	Wenlock	Sheinwoodian		Waterhead Group	Slot Burn Formation		Lesmahagow, Midland Valley, Scotland	BA0-1	433	430	Plotnick 1999		Lesmahagow2	12	Baltic	Sheinwoodian-Homerian
Lanarkia	spinulosa	Thelodonti	Thelodontiformes	Lanarkiidae	Silurian	Wenlock	Sheinwoodian		Waterhead Group	Slot Burn Formation		Lesmahagow, Midland Valley, Scotland	BA0-1	432	431	Plotnick 1999 for environment		Lesmahagow2	12	Baltic	Sheinwoodian-Homerian
Birkenia	elegans	Anaspida	Birkeniiformes	Birkeniidae	Silurian	Wenlock	Sheinwoodian			Henshaw Formation	Lyne Water Fish beds	Pentland Hills, Lanarkshire Scotland	BA0-?1	431	426	Marrs and Miller 2002		Lyne Water	12	Baltic	Sheinwoodian-Homerian
Lasanius	problematicus	Anaspida	Not Anaspid? Lasaniida	Lasaniidae	Silurian	Wenlock	Sheinwoodian			Henshaw Formation	Lyne Water Fish beds	Pentland Hills, Lanarkshire Scotland	BA0-?1	433	430	Traquair 1898; Blom et al. 2002		Lyne Water	12	Baltic	Sheinwoodian-Homerian
Shielia	gibba	Thelodonti	Shieliiformes	Shieliidae	Silurian	Wenlock	Sheinwoodian			Henshaw Formation?		Lyne Water, Midland Valley, Scotland	BA0-?1	433	430	Stetson 1931; Marss et al 2002; Boucot and Janis 1983;		Lyne Water	12	Baltic	Sheinwoodian-Homerian
Shielia	multispinata	Thelodonti	Shieliiformes	Shieliidae	Silurian	Wenlock	Homerian			Henshaw Formation?		Pentland Hills, Lanarkshire Scotland	BA0-?1	431	426	Stetson 1931; Marss et al 2002; Boucot and Janis 1983;		Lyne Water	12	Baltic	Sheinwoodian-Homerian
Shielia	multispinata	Thelodonti	Shieliiformes	Shieliidae	Silurian	Wenlock	Homerian			Henshaw Formation?		Lyne Water, Midland Valley, Scotland	BA0-?1	431	426	Stetson 1931; Marss et al 2002; Boucot and Janis 1983;		Lyne Water	12	Baltic	Sheinwoodian-Homerian
Shielia	multispinata	Thelodonti	Shieliiformes	Shieliidae	Silurian	Wenlock	Sheinwoodian			Henshaw Formation?		Lyne Water, Midland Valley, Scotland	BA0-?1	433	430	Stetson 1931; Marss et al 2002; Boucot and Janis 1983;		Lyne Water	12	Baltic	Sheinwoodian-Homerian
Shielia	parca	Thelodonti	Shieliiformes	Shieliidae	Silurian	Wenlock	Sheinwoodian			Henshaw Formation?		Lyne Water, Midland Valley, Scotland	BA0-?1	433	430	Stetson 1931; Marss et al 2002; Boucot and Janis 1983;		Lyne Water	12	Baltic	Sheinwoodian-Homerian
Shielia	taiti	Thelodonti	Shieliiformes	Shieliidae	Silurian	Wenlock	Homerian			Henshaw Formation?		Lyne Water, Midland Valley, Scotland; Strojnaya River, October Revolution Island, Russian Federation	BA0-?1	431	426	Stetson 1931; Marss et al 2002; Boucot and Janis 1983;		Lyne Water	12	Baltic	Sheinwoodian-Homerian
Shielia	taiti	Thelodonti	Shieliiformes	Shieliidae	Silurian	Wenlock	Sheinwoodian			Slot Burn Formation		Lyne Water, Midland Valley, Scotland	BA 0-1	433	432	Marss and Ritchie 1997 for Taxa, Plotnick 1999 for environment		Lyne Water	12	Baltic	Sheinwoodian-Homerian
Shielia	taiti	Thelodonti	Shieliiformes	Shieliidae	Silurian	Wenlock	Sheinwoodian			Fish Bed Formation		Lyne Water, Midland Valley, Scotland	BA 0	432	431	Plotnick 1999 for environment		Lyne Water	12	Baltic	Sheinwoodian-Homerian
Birkenia	elegans	Anaspida	Birkeniiformes	Birkeniidae	Silurian	Wenlock	Homerian			Samojlovich Formation		October revolution Island, Russia	BA1–	431	426	Marrs and Miller 2002; Traquair 1898		Matusevich River1	12	Siberia	Sheinwoodian-Homerian
Birkenia	robusta	Anaspida	Birkeniiformes	Birkeniidae	Silurian	Wenlock	Homerian			Samojlovich Formation		October Revolution Island, Russia	BA1–	431	426	Marrs and Miller 2002; Traquair 1898		Matusevich River1	12	Siberia	Sheinwoodian-Homerian
Birkenia	sp?	Anaspida	Birkeniiformes	Birkeniidae	Silurian	Wenlock	Homerian			Samojlovich Formation		October Revolution Island, Russia	BA1–	431	426	Marrs and Miller 2002; Traquair 1898		Matusevich River1	12	Siberia	Sheinwoodian-Homerian
Birkenia	sp.	Anaspida	Birkeniiformes	Birkeniidae	Silurian	Wenlock	Sheinwoodian					October revolution island, Russia	BA1–			Marrs and Miller 2002		Matusevich River1	12	Siberia	Sheinwoodian-Homerian
Loganellia	avonia	Thelodonti	Loganelliiformes	Loganelliidae	Silurian	Wenlock	Sheinwoodian			Samojlovich Formation		Matusevich River, October Revolution Island, Russian Federation	BA1–	433	430	Cocks et al 2003 for palaeoenvironment; Boucot and Janis 1983; Plotnick 1999; Marss et al 2002		Matusevich River1	12	Siberia	Sheinwoodian-Homerian
Loganellia	colossea	Thelodonti	Loganelliiformes	Loganelliidae	Silurian	Wenlock	Sheinwoodian			Samojlovich Formation		Matusevich River, October Revolution Island, Russian Federation	BA1–	433	430	Cocks et al 2003 for palaeoenvironment; Boucot and Janis 1983; Plotnick 1999; Marss et al 2002		Matusevich River1	12	Siberia	Sheinwoodian-Homerian
Loganellia	einari	Thelodonti	Loganelliiformes	Loganelliidae	Silurian	Wenlock	Homerian			Samojlovich Formation		Matusevich River, October Revolution Island, Russian Federation	BA1–	431	426	Boucot and Janis 1983; Plotnick 1999; Marss et al 2002		Matusevich River1	12	Siberia	Sheinwoodian-Homerian
Loganellia	einari	Thelodonti	Loganelliiformes	Loganelliidae	Silurian	Wenlock	Sheinwoodian			Samojlovich Formation		Matusevich River, October Revolution Island, Russian Federation	BA1–	433	430	Cocks et al 2003 for palaeoenvironment; Boucot and Janis 1983; Plotnick 1999; Marss et al 2002		Matusevich River1	12	Siberia	Sheinwoodian-Homerian
Loganellia	exilis	Thelodonti	Loganelliiformes	Loganelliidae	Silurian	Wenlock	Homerian			Samojlovich Formation		Matusevich River, October Revolution Island, Russian Federation	BA1–	431	426	Boucot and Janis 1983; Plotnick 1999; Marss et al 2002		Matusevich River1	12	Siberia	Sheinwoodian-Homerian
Loganellia	grossi	Thelodonti	Loganelliiformes	Loganelliidae	Silurian	Wenlock	Homerian			Samojlovich Formation		Matusevich River, October Revolution Island, Russian Federation	BA1–	431	426	Boucot and Janis 1983; Plotnick 1999; Marss et al 2002		Matusevich River1	12	Siberia	Sheinwoodian-Homerian
Loganellia	grossi	Thelodonti	Loganelliiformes	Loganelliidae	Silurian	Wenlock	Sheinwoodian-Homerian			Samojlovich Formation		Matusevich River, October Revolution Island, Russian Federation	BA1–	433	426	Cocks et al 2003 for palaeoenvironment; Boucot and Janis 1983; Plotnick 1999; Marss et al 2002		Matusevich River1	12	Siberia	Sheinwoodian-Homerian
Loganellia	prolata	Thelodonti	Loganelliiformes	Loganelliidae	Silurian	Wenlock	Sheinwoodian			Samojlovich Formation		Matusevich River, October Revolution Island, Russian Federation	BA1–	433	430	Cocks et al 2003 for palaeoenvironment; Boucot and Janis 1983; Plotnick 1999; Marss et al 2002		Matusevich River1	12	Siberia	Sheinwoodian-Homerian
Loganellia	sulcata	Thelodonti	Loganelliiformes	Loganelliidae	Silurian	Wenlock	Sheinwoodian			Samojlovich Formation		Matusevich River, October Revolution Island, Russian Federation	BA1–	433	430	Cocks et al 2003 for palaeoenvironment; Boucot and Janis 1983; Plotnick 1999; Marss et al 2002		Matusevich River1	12	Siberia	Sheinwoodian-Homerian
Thelodus	calvus	Thelodonti	Thelodontiformes	Coelolepididae	Silurian	Wenlock	Homerian			Samojlovich Formation		Matusevich river, Cape October, October Revolution Island, Russian Federation	BA1–	431	426	Marss & Karatajute-Talimaa 2002; Boucot and Janis 1983 for BA		Matusevich River1	12	Siberia	Sheinwoodian-Homerian
Thelodus	carinatus	Thelodonti	Thelodontiformes	Coelolepididae	Silurian	Wenlock	Homerian			Samojlovich Formation		Matusevich river, Cape October, October Revolution Island, Russian Federation	BA1–	431	426	Marss & Karatajute-Talimaa 2002; Boucot and Janis 1983 for BA		Matusevich River1	12	Siberia	Sheinwoodian-Homerian
Thelodus	laevis	Thelodonti	Thelodontiformes	Coelolepididae	Silurian	Wenlock	Homerian			Samojlovich Formation		Matusevich river, Cape October, October Revolution Island, Russian Federation	BA1–	431	426	Marss & Karatajute-Talimaa 2002; Boucot and Janis 1983 for BA		Matusevich River1	12	Siberia	Sheinwoodian-Homerian
Rhyncholepis	parvula	Anaspida	Birkeniiformes	Rhyncholepididae	Silurian	Wenlock	Homerian			Samojlovich Formation		October Revolution Island and Pioneer Island, Severnaya Zemlya, Russia	BA1–	430.5	429	Blom et al. 2002		Pioneer Island2	12	Siberia	Sheinwoodian-Homerian
Rytidolepis	quenstedti	Anaspida	Birkeniiformes	Rhyncholepididae	Silurian	Wenlock	Homerian			Samojlovich Formation		October Revolution Island and Pioneer Island, Severnaya Zemlya, Russia	BA1–	430.5	429	Blom et al. 2002		Pioneer Island2	12	Siberia	Sheinwoodian-Homerian
Paralogania	consimilis	Thelodonti	Shieliiformes	Shieliidae	Silurian	Wenlock	Homerian			Samojlovich Formation		Pioneer Island, Russian Federation	BA1–	430.5	429	Blieck et al 2002; Boucot and Janis 1983		Pioneer Island2	12	Siberia	Sheinwoodian-Homerian
Paralogania	consimilis	Thelodonti	Shieliiformes	Shieliidae	Silurian	Wenlock	Homerian			Samojlovich Formation		October Revolution Island, Russian Federation	BA1–	430.5	429	Blieck et al 2002; Boucot and Janis 1983		Pioneer Island2	12	Siberia	Sheinwoodian-Homerian
Paralogania	consimilis	Thelodonti	Shieliiformes	Shieliidae	Silurian	Wenlock	Sheinwoodian			Samojlovich Formation		Pioneer Island, Russian Federation	BA1–	433	430	Blieck et al 2002; Boucot and Janis 1983		Pioneer Island2	12	Siberia	Sheinwoodian-Homerian
Paralogania	consimilis	Thelodonti	Shieliiformes	Shieliidae	Silurian	Wenlock	Sheinwoodian			Samojlovich Formation		October Revolution Island, Russian Federation	BA1–	433	430	Blieck et al 2002; Boucot and Janis 1983		Pioneer Island2	12	Siberia	Sheinwoodian-Homerian
Paralogania	martinssoni	Thelodonti	Shieliiformes	Shieliidae	Silurian	Wenlock	Homerian			Samojlovich Formation		October Revolution Island, Russian Federation	BA1–	430.5	429	Blieck et al 2002; Boucot and Janis 1983		Pioneer Island2	12	Siberia	Sheinwoodian-Homerian
Paralogania	martinssoni	Thelodonti	Shieliiformes	Shieliidae	Silurian	Wenlock	Sheinwoodian			Samojlovich Formation		October Revolution Island, Russian Federation	BA1–	433	430	Blieck et al 2002; Boucot and Janis 1983		Pioneer Island2	12	Siberia	Sheinwoodian-Homerian
Paralogania	martinssoni	Thelodonti	Shieliiformes	Shieliidae	Silurian	Wenlock	Sheinwoodian-Homerian			Samojlovich Formation		October Revolution Island, Russian Federation	BA1–	433	427	Blieck et al 2002; Turner 1999 for BA		Pioneer Island2	12	Siberia	Sheinwoodian-Homerian
Paralogania	martinssoni	Thelodonti	Shieliiformes	Shieliidae	Silurian	Wenlock	Sheinwoodian-Homerian			Samojlovich Formation		Pioneer Island, Russian Federation	BA1–	433	427	Marss & Karatajute-Talimaa 2002; Boucot and Janis 1983 for BA		Pioneer Island2	12	Siberia	Sheinwoodian-Homerian
Thelodus	calvus	Thelodonti	Thelodontiformes	Coelolepididae	Silurian	Wenlock	Homerian			Samojlovich Formation	Upper	Pioneer Island, Russian Federation	BA1–	430.5	429	Marss & Karatajute-Talimaa 2002; Boucot and Janis 1983 for BA		Pioneer Island2	12	Siberia	Sheinwoodian-Homerian
Thelodus	carinatus	Thelodonti	Thelodontiformes	Coelolepididae	Silurian	Wenlock	Homerian			Samojlovich Formation		Pioneer Island, Russian Federation	BA1–	430.5	429	Marss & Karatajute-Talimaa 2002; Boucot and Janis 1983 for BA		Pioneer Island2	12	Siberia	Sheinwoodian-Homerian
Thelodus	laevis	Thelodonti	Thelodontiformes	Coelolepididae	Silurian	Wenlock	Homerian			Samojlovich Formation		Pioneer Island, Russian Federation	BA1–	430.5	429	Marss & Karatajute-Talimaa 2002; Boucot and Janis 1983 for BA		Pioneer Island2	12	Siberia	Sheinwoodian-Homerian
Thelodus	visvaldi	Thelodonti	Thelodontiformes	Coelolepididae	Silurian	Wenlock	Homerian			Samojlovich Formation		Pioneer Island, Russian Federation	BA1–	430.5	429	Marss & Karatajute-Talimaa 2002; Boucot and Janis 1983 for BA		Pioneer Island2	12	Siberia	Sheinwoodian-Homerian
Birkenia	elegans?	Anaspida	Birkeniiformes	Birkeniidae	Silurian	Wenlock	Homerian			Samojlovich Formation		Ushnakov River, October Revolution Island, Severnaya Zemlya, Russia	BA1-2?	430.5	429	Marss, 2002		Spokoinaya-Ushakov River	12	Siberia	Sheinwoodian-Homerian
Pterygolepis	nitida	Anaspida	Birkeniiformes	Pterygolepididae	Silurian	Wenlock	Homerian			Samojlovich Formation		Ushakov River, October Revolution Island and Spokoinaya River, Pioneer Island, Severnaya Zemlya, Russia	BA1-2?	430.5	429	Blom et al. 2002		Spokoinaya-Ushakov River	12	Siberia	Sheinwoodian-Homerian
Schidiosteus	mustelensis	Anaspida	Birkeniiformes	Rhyncholepididae	Silurian	Wenlock	Homerian			Samojlovich Formation		Ushakov River and Spokonaya River, October Revolution Island and Pioneer Island, Severnaya Zemlya, Russia	BA1-2?	430.5	429	Blom et al. 2002		Spokoinaya-Ushakov River	12	Siberia	Sheinwoodian-Homerian
Paralogania	consimilis	Thelodonti	Shieliiformes	Shieliidae	Silurian	Wenlock	Sheinwoodian-Homerian			Samojlovich Formation		Ushakov River, October Revolution Island, Russian Federation	BA1-2?	433	427	Marss & Karatajute-Talimaa 2002		Spokoinaya-Ushakov River	12	Siberia	Sheinwoodian-Homerian
Shielia	multispinata	Thelodonti	Shieliiformes	Shieliidae	Silurian	Wenlock	Sheinwoodian-Homerian			Samojlovich Formation	Upper	Spokojnaya River, October Revolution Island, Russian Federation	BA1-2?	433	427	Marss & Karatajute-Talimaa 2002; Mannik et al 2002 for environment		Spokoinaya-Ushakov River	12	Siberia	Sheinwoodian-Homerian
Loganellia	avonia	Thelodonti	Loganelliiformes	Loganelliidae	Silurian	Wenlock	Sheinwoodian			Samojlovich Formation		Strojnaya River, October Revolution Island, Russian Federation	BA1–	433	430	Cocks et al 2003 for palaeoenvironment; Boucot and Janis 1983; Plotnick 1999; Marss et al 2002		Strojnaya River3	12	Siberia	Sheinwoodian-Homerian
Loganellia	colossea	Thelodonti	Loganelliiformes	Loganelliidae	Silurian	Wenlock	Sheinwoodian			Samojlovich Formation		Strojnaya River, October Revolution Island, Russian Federation	BA1–	433	430	Cocks et al 2003 for palaeoenvironment; Boucot and Janis 1983; Plotnick 1999; Marss et al 2002		Strojnaya River3	12	Siberia	Sheinwoodian-Homerian
Loganellia	einari	Thelodonti	Loganelliiformes	Loganelliidae	Silurian	Wenlock	Homerian			Samojlovich Formation		Strojnaya River, October Revolution Island, Russian Federation	BA1–	431	426	Boucot and Janis 1983; Plotnick 1999; Marss et al 2002		Strojnaya River3	12	Siberia	Sheinwoodian-Homerian
Loganellia	einari	Thelodonti	Loganelliiformes	Loganelliidae	Silurian	Wenlock	Sheinwoodian			Samojlovich Formation		Strojnaya River, October Revolution Island, Russian Federation	BA1–	433	430	Cocks et al 2003 for palaeoenvironment; Boucot and Janis 1983; Plotnick 1999; Marss et al 2002		Strojnaya River3	12	Siberia	Sheinwoodian-Homerian
Loganellia	exilis	Thelodonti	Loganelliiformes	Loganelliidae	Silurian	Wenlock	Homerian			Samojlovich Formation		Strojnaya River, October Revolution Island, Russian Federation	BA1–	431	426	Boucot and Janis 1983; Plotnick 1999; Marss et al 2002		Strojnaya River3	12	Siberia	Sheinwoodian-Homerian
Loganellia	grossi	Thelodonti	Loganelliiformes	Loganelliidae	Silurian	Wenlock	Homerian			Samojlovich Formation		Strojnaya River, October Revolution Island, Russian Federation	BA1–	431	426	Boucot and Janis 1983; Plotnick 1999; Marss et al 2002		Strojnaya River3	12	Siberia	Sheinwoodian-Homerian
Loganellia	grossi	Thelodonti	Loganelliiformes	Loganelliidae	Silurian	Wenlock	Sheinwoodian-Homerian			Samojlovich Formation		Strojnaya River, October Revolution Island, Russian Federation	BA1–	433	426	Marss & Karatajute-Talimaa 2002		Strojnaya River3	12	Siberia	Sheinwoodian-Homerian
Loganellia	prolata	Thelodonti	Loganelliiformes	Loganelliidae	Silurian	Wenlock	Sheinwoodian			Samojlovich Formation		Strojnaya River, October Revolution Island, Russian Federation	BA1–	433	430	Cocks et al 2003 for palaeoenvironment; Boucot and Janis 1983; Plotnick 1999; Marss et al 2002		Strojnaya River3	12	Siberia	Sheinwoodian-Homerian
Loganellia	sulcata	Thelodonti	Loganelliiformes	Loganelliidae	Silurian	Wenlock	Sheinwoodian			Samojlovich Formation		Strojnaya River, October Revolution Island, Russian Federation	BA1–	433	430	Cocks et al 2003 for palaeoenvironment; Boucot and Janis 1983; Plotnick 1999; Marss et al 2002		Strojnaya River3	12	Siberia	Sheinwoodian-Homerian
Shielia	gibba	Thelodonti	Shieliiformes	Shieliidae	Silurian	Wenlock	Sheinwoodian			Samojlovich Formation		Strojnaya River, October Revolution Island, Russian Federation	BA1–	433	430	Stetson 1931; Marss et al 2002; Boucot and Janis 1983;		Strojnaya River3	12	Siberia	Sheinwoodian-Homerian
Shielia	parca	Thelodonti	Shieliiformes	Shieliidae	Silurian	Wenlock	Sheinwoodian			Samojlovich Formation		Strojnaya River, October Revolution Island, Russian Federation	BA1–	433	430	Stetson 1931; Marss et al 2002; Boucot and Janis 1983;		Strojnaya River3	12	Siberia	Sheinwoodian-Homerian
Shielia	taiti	Thelodonti	Shieliiformes	Shieliidae	Silurian	Wenlock	Homerian			Samojlovich Formation		Strojnaya River, October Revolution Island, Russian Federation	BA1–	431	426	Stetson 1931; Marss et al 2002; Boucot and Janis 1983;		Strojnaya River3	12	Siberia	Sheinwoodian-Homerian
Shielia	taiti	Thelodonti	Shieliiformes	Shieliidae	Silurian	Wenlock	Sheinwoodian			Samojlovich Formation		Strojnaya River, October Revolution Island, Russian Federation	BA1–	433	430	Stetson 1931; Marss et al 2002; Boucot and Janis 1983;		Strojnaya River3	12	Siberia	Sheinwoodian-Homerian
Thelodus	calvus	Thelodonti	Thelodontiformes	Coelolepididae	Silurian	Wenlock	Sheinwoodian-Homerian			Samojlovich Formation		Strojnaya River, October Revolution Island, Russian Federation	BA1–	433	426	Marss & Karatajute-Talimaa 2002		Strojnaya River3	12	Siberia	Sheinwoodian-Homerian
Thelodus	carinatus	Thelodonti	Thelodontiformes	Coelolepididae	Silurian	Wenlock	Homerian			Samojlovich Formation		Strojnaya River, October Revolution Island, Russian Federation	BA1–	431	426	Marss & Karatajute-Talimaa 2002; Boucot and Janis 1983 for BA		Strojnaya River3	12	Siberia	Sheinwoodian-Homerian
Thelodus	inauditus	Thelodonti	Thelodontiformes	Coelolepididae	Silurian	Wenlock	Sheinwoodian			Samojlovich Formation		Strojnaya River, October Revolution Island, Russian Federation	BA1–	433	430	Marss & Karatajute-Talimaa 2002; Marss et al 2002; Boucot and Janis 1983 for BA		Strojnaya River3	12	Siberia	Sheinwoodian-Homerian
Thelodus	laevis	Thelodonti	Thelodontiformes	Coelolepididae	Silurian	Wenlock	Homerian			Samojlovich Formation		Strojnaya River, October Revolution Island, Russian Federation	BA1–	431	426	Marss & Karatajute-Talimaa 2002; Boucot and Janis 1983 for BA		Strojnaya River3	12	Siberia	Sheinwoodian-Homerian
Thelodus	visvaldi	Thelodonti	Thelodontiformes	Coelolepididae	Silurian	Wenlock	Homerian			Samojlovich Formation		Strojnaya River, October Revolution Island, Russian Federation	BA1–	431	426	Marss & Karatajute-Talimaa 2002; Boucot and Janis 1983 for BA		Strojnaya River3	12	Siberia	Sheinwoodian-Homerian
Birkenia	elegans	Anaspida	Birkeniiformes	Birkeniidae	Silurian	Wenlock	Sheinwoodian			Cape Phillips Formation	Baillie-Hamilton Section 1	Arctic Canada	BA5	433	432	Blom et al. 2002		Baille-Hamilton Island2	13	Laurasia	Sheinwoodian-Homerian
Birkenia	elegans?	Anaspida	Birkeniiformes	Birkeniidae	Silurian	Wenlock	Sheinwoodian			Cape Phillips Formation	Baillie-Hamilton Section 1	Arctic Canada	BA5	433	432	Blom et al. 2002		Baille-Hamilton Island2	13	Laurasia	Sheinwoodian-Homerian
Birkenia	sp.	Anaspida	Birkeniiformes	Birkeniidae	Silurian	Wenlock	Sheinwoodian			Cape Phillips Formation	Baillie-Hamilton Section 1	Arctic Canada	BA5	433	432	Blom et al. 2002		Baille-Hamilton Island2	13	Laurasia	Sheinwoodian-Homerian
Gen. indet.	sp. 1	Anaspida	Birkeniiformes	Indet	Silurian	Wenlock	Sheinwoodian			Cape Phillips Formation		Baille Hamilton Island, Artic Canada	BA5	433	432	Marss et al, 1997		Baille-Hamilton Island2	13	Laurasia	Sheinwoodian-Homerian
Gen. indet.	sp. 2	Anaspida	Birkeniiformes	Indet	Silurian	Wenlock	Homerian			Cape Phillips Formation		Baille Hamilton Island, Artic Canada	BA5	431	426	Marss et al, 1997		Baille-Hamilton Island2	13	Laurasia	Sheinwoodian-Homerian
Gen. indet.	sp. 3	Anaspida	Birkeniiformes	Indet	Silurian	Wenlock	Homerian			Cape Phillips Formation		Baille Hamilton Island, Artic Canada	BA5	431	426	Marss et al, 1997		Baille-Hamilton Island2	13	Laurasia	Sheinwoodian-Homerian
HA	et sp.	Anaspida	Birkeniiformes	incertae sedits	Silurian	Wenlock	Sheinwoodian-Homerian			Cape Phillips Formation		Baillie-Hamilton Island, Cape Phillips Section, Canadian Arctic	BA5	433	426	Su 2022		Baille-Hamilton Island2	13	Laurasia	Sheinwoodian-Homerian
Kannathalepis	milleri	Chondrichthyes		Kannathalepididae	Silurian	Wenlock	Homerian			Cape Phillips Formation		Baillie-Hamilton Island, Canadian Arctic	BA5	431	426	Märss and Gagnier 2001		Baille-Hamilton Island2	13	Laurasia	Sheinwoodian-Homerian
Kannathalepis	milleri	Chondrichthyes		Kannathalepididae	Silurian	Wenlock	Sheinwoodian			Cape Phillips Formation		Baillie-Hamilton Island, Canadian Arctic	BA5	433	432	Märss and Gagnier 2001		Baille-Hamilton Island2	13	Laurasia	Sheinwoodian-Homerian
Gen. indet.	sp.	Heterostraci	Eriptychiida		Silurian	Wenlock	Homerian			Cape Phillips Formation		Baille Hamilton Island, Artic Canada	BA5	431	426	Marss et al, 1997		Baille-Hamilton Island2	13	Laurasia	Sheinwoodian-Homerian
Gen. indet.	sp.	Heterostraci	Traquiaraspidida		Silurian	Wenlock	Homerian			Cape Phillips Formation		Baille Hamilton Island, Artic Canada	BA5	431	426	Marss et al, 1997		Baille-Hamilton Island2	13	Laurasia	Sheinwoodian-Homerian
Archipelepis	bifurcata	Thelodonti	Thelodontiformes	Archipelepididae	Silurian	Wenlock	Sheinwoodian			Cape Phillips Formation		Baillie Hamilton Island, Canada	BA5	433	432	Soehn et al 2001; Boucot and Janis 1983 for BA; Marss et al 2002;		Baille-Hamilton Island2	13	Laurasia	Sheinwoodian-Homerian
Archipelepis	turbinata	Thelodonti	Thelodontiformes	Archipelepididae	Silurian	Wenlock	Sheinwoodian			Cape Phillips Formation		Baillie Hamilton Island, Canada	BA5	433	432	Soehn et al 2001; Boucot and Janis 1983 for BA; Marss et al 2002;		Baille-Hamilton Island2	13	Laurasia	Sheinwoodian-Homerian
Archipelepis	turbinata	Thelodonti	Thelodontiformes	Archipelepididae	Silurian	Wenlock	Sheinwoodian			Cape Phillips Formation		Baillie Hamilton Island, Canada	BA5	433	432	Marss et al 2002; Boucot and Janis 1983 for BA; deep subtidal marine - Chen et al 2012 demonstrate the transported nature of a lot of the brachiopods from shallower water		Baille-Hamilton Island2	13	Laurasia	Sheinwoodian-Homerian
Gen. indet.	sp. 1	Thelodonti			Silurian	Wenlock	Sheinwoodian			Cape Phillips Formation		Baille Hamilton Island, Artic Canada	BA5	433	432	Marss et al, 1997		Baille-Hamilton Island2	13	Laurasia	Sheinwoodian-Homerian
Gen. indet.	sp. 2	Thelodonti			Silurian	Wenlock	Sheinwoodian			Cape Phillips Formation		Baille Hamilton Island, Artic Canada	BA5	433	432	Marss et al, 1997		Baille-Hamilton Island2	13	Laurasia	Sheinwoodian-Homerian
Gen. indet.	sp. 3	Thelodonti			Silurian	Wenlock	Sheinwoodian			Cape Phillips Formation		Baille Hamilton Island, Artic Canada	BA5	433	432	Marss et al, 1997		Baille-Hamilton Island2	13	Laurasia	Sheinwoodian-Homerian
Gen. indet.	sp. 4	Thelodonti			Silurian	Wenlock	Homerian			Cape Phillips Formation		Baille Hamilton Island, Artic Canada	BA5	431	426	Marss et al, 1997		Baille-Hamilton Island2	13	Laurasia	Sheinwoodian-Homerian
Loganellia	einari	Thelodonti	Loganelliiformes	Loganelliidae	Silurian	Wenlock	Homerian			Cape Phillips Formation		Baillie Hamilton Island, Canada	BA5	431	426	Boucot and Janis 1983; Plotnick 1999; Marss et al 2002		Baille-Hamilton Island2	13	Laurasia	Sheinwoodian-Homerian
Loganellia	exilis	Thelodonti	Loganelliiformes	Loganelliidae	Silurian	Homerian	Sheinwoodian			Cape Phillips Formation		Baillie-Hamilton Island, Canada	BA5	433	432	Marss et 2002; Boucot and Janis 1983 for BA		Baille-Hamilton Island2	13	Laurasia	Sheinwoodian-Homerian
Loganellia	grossi	Thelodonti	Loganelliiformes	Loganelliidae	Silurian	Wenlock	Homerian			Cape Phillips Formation		Baillie Hamilton Island, Canada	BA5	431	426	Boucot and Janis 1983; Plotnick 1999; Marss et al 2002		Baille-Hamilton Island2	13	Laurasia	Sheinwoodian-Homerian
Loganellia	sp. 2	Thelodonti	Loganelliiformes	Loganelliidae	Silurian	Wenlock	Homerian			Cape Phillips Formation		Baille Hamilton Island, Artic Canada	BA5	431	426	Marss et al, 1997		Baille-Hamilton Island2	13	Laurasia	Sheinwoodian-Homerian
Loganellia	sp. 3	Thelodonti	Loganelliiformes	Loganelliidae	Silurian	Wenlock	Homerian			Cape Phillips Formation		Baille Hamilton Island, Artic Canada	BA5	431	426	Marss et al, 1997		Baille-Hamilton Island2	13	Laurasia	Sheinwoodian-Homerian
Overia	adraini	Thelodonti	Phlebolepidiformes	Katoporodidae	Silurian	Wenlock	Homerian			Cape Phillips Formation		Baillie-Hamilton Island, Canadian Arctic	BA5	431	426	Marss et al 2006; Boucot and Janis 1983 for BA		Baille-Hamilton Island2	13	Laurasia	Sheinwoodian-Homerian
Paralogania	consimilis	Thelodonti	Shieliiformes	Shieliidae	Silurian	Wenlock	Homerian			Cape Phillips Formation		Baillie-Hamilton Island, Canadian Arctic	BA5	433	432	Blieck et al 2002; Boucot and Janis 1983		Baille-Hamilton Island2	13	Laurasia	Sheinwoodian-Homerian
Paralogania	consimilis	Thelodonti	Shieliiformes	Shieliidae	Silurian	Wenlock	Sheinwoodian			Cape Phillips Formation		Baillie-Hamilton Island, Canadian Arctic	BA5	431	426	Blieck et al 2002; Boucot and Janis 1983		Baille-Hamilton Island2	13	Laurasia	Sheinwoodian-Homerian
Paralogania	martinssoni	Thelodonti	Shieliiformes	Shieliidae	Silurian	Wenlock	Homerian			Cape Phillips Formation		Baillie-Hamilton Island, Canadian Arctic	BA5	433	432	Blieck et al 2002; Boucot and Janis 1983		Baille-Hamilton Island2	13	Laurasia	Sheinwoodian-Homerian
Paralogania	martinssoni	Thelodonti	Shieliiformes	Shieliidae	Silurian	Wenlock	Homerian			Cape Phillips Formation		Baillie-Hamilton Island, Canadian Arctic	BA5	433	432	Boucot and Janis 1983 for BA		Baille-Hamilton Island2	13	Laurasia	Sheinwoodian-Homerian
Paralogania	martinssoni	Thelodonti	Shieliiformes	Shieliidae	Silurian	Wenlock	Sheinwoodian			Cape Phillips Formation		Baillie-Hamilton Island, Canadian Arctic	BA5	431	426	Blieck et al 2002; Boucot and Janis 1983		Baille-Hamilton Island2	13	Laurasia	Sheinwoodian-Homerian
Phillipsilepis	cornuta	Thelodonti	Thelodontiformes	Lanarkiidae	Silurian	Wenlock	Sheinwoodian			Cape Phillips Formation		Baillie-Hamilton Island, Canada	BA5	431	426	Marss et al 2002; Boucot and Janis 1983 for BA		Baille-Hamilton Island2	13	Laurasia	Sheinwoodian-Homerian
Phillipsilepis	crassa	Thelodonti	Thelodontiformes	Lanarkiidae	Silurian	Wenlock	Sheinwoodian			Cape Phillips Formation		Baillie-Hamilton Island, Canada	BA5	431	426	Marss et al 2002; Boucot and Janis 1983 for BA		Baille-Hamilton Island2	13	Laurasia	Sheinwoodian-Homerian
Phillipsilepis	pusilla	Thelodonti	Thelodontiformes	Lanarkiidae	Silurian	Wenlock	Sheinwoodian			Cape Phillips Formation		Baillie-Hamilton Island, Canada	BA5	431	426	Marss et al 2002; Boucot and Janis 1983 for BA		Baille-Hamilton Island2	13	Laurasia	Sheinwoodian-Homerian
Loganellia	grossi	Thelodonti	Loganelliiformes	Loganelliidae	Silurian	Wenlock	Homerian			Ostrovets Formation		Grodno Region, Belarus	BA1–	431	426	Plax & Marss, 2018		Grodno Region	14	Baltic	Homerian
Loganellia	einari	Thelodonti	Loganelliiformes	Loganelliidae	Silurian	Wenlock	Homerian			Ostrovets Formation		Grodno Region, Belarus	BA1–	431	426	Plax & Marss, 2018		Grodno Region	14	Baltic	Homerian
Thelodus	sp.	Thelodonti	Thelodontiformes	Coelolepididae	Silurian	Wenlock	Homerian			Ostrovets Formation		Grodno Region, Belarus	BA1–	431	426	Plax & Marss, 2018		Grodno Region	14	Baltic	Homerian
Nostolepis	tewonensis	Acanthodii	Climatiiformes	Climatiidae	Silurian	Wenlock	Homerian			Miaogou Formation	Upper	Zoige county, Sichuan Province,West Qinling Mountains, China	BA1–	431	426	Wang et al 1998	Z.Chen et al 2024	Qinling Mountain1	14	China	Homerian
Nostolepis	tewonensis	Acanthodii	Climatiiformes	Climatiidae	Silurian	Wenlock	Homerian			Miaogou Formation		China	BA1–	431	426	Wang et al 1998	Z.Chen et al 2024	Qinling Mountain1	14	China	Homerian
Birkenia	elegans	Anaspida	Birkeniiformes	Birkeniidae	Silurian	Wenlock	Homerian		Ringerike	Steinfjorden	Ranberget	Norway	BA2-3	429	427	Blom et al. 2002		Ringerike1	15	Baltic	Homerian
Birkenia	elegans?	Anaspida	Birkeniiformes	Birkeniidae	Silurian	Wenlock	Homerian		Ringerike	Sundvollen Fm	Ranberget	Ringerike, Norway	BA2-3	429	427	Blom et al. 2002		Ringerike1	15	Baltic	Homerian
Pharyngolepis	oblonga	Anaspida	Birkeniiformes	Pharyngolepididae	Silurian	Wenlock	Homerian			Sundvollen or Steinfjorden Fm		Ringerike, Norway	BA2-4	430	427	Marrs and Miller 2002		Ringerike1	15	Baltic	Homerian
Pterygolepis	nitida	Anaspida	Birkeniiformes	Pterygolepididae	Silurian	Wenlock	Homerian		Ringerike	Steinfjorden Fm	Ranberget	Ringerike, Norway	BA2-3	429	427	Blom et al. 2002		Ringerike1	15	Baltic	Homerian
Pterygolepis	nitida	Anaspida	Birkeniiformes	Pteraspididae	Silurian	Wenlock	Homerian		Ringerike	Sundvollen Fm	Ranberget	Ringerike, Norway	BA2-3	429	427	Blom et al. 2002		Ringerike1	15	Baltic	Homerian
Rhyncholepis	parvula	Anaspida	Birkeniiformes	Pteraspididae	Silurian	Wenlock	Homerian		Ringerike	Steinfjorden Fm	Ranberget	Ringerike, Norway	BA2-3	429	427	Blom et al. 2002		Ringerike1	15	Baltic	Homerian
Rhyncholepis	parvula	Anaspida	Birkeniiformes	Rhyncholepidae	Silurian	Wenlock	Homerian		Ringerike	Steinfjorden Fm	Ranberget	Oslo, Norway	BA2-3	429	427	Blom et al. 2002		Ringerike1	15	Baltic	Homerian
cf. Tyriaspis	whitei	Osteostraci			Silurian	Wenlock-Ludlow	Homerian			Steinsfhorden Formation		Norway	?	430	425	Bremer et al, 2019	Bremer et al, 2019	Ringerike1	15	Baltic	Homerian
Hirella	denisoni	Osteostraci	Cephalaspidiformes	Ateleaspididae	Silurian	Wenlock	Homerian			Sundvollen Formation		Norway; Rudstangen, Oslo Region	BA0-1	430	427	Davies et al 2006; Davies et al 2005, Baarli et al 2003		Ringerike1	15	Baltic	Homerian
Hirella	gracilis	Osteostraci	Cephalaspidiformes	Ateleaspididae	Silurian	Wenlock	Homerian			Sundvollen Formation		Norway; Rudstangen, Oslo Region	BA0-1	430	427	Davies et al 2006; Davies et al 2005, Baarli et al 2003		Ringerike1	15	Baltic	Homerian
Indet		Osteostraci	Indet	Indet	Silurian	Wenlock-Ludlow	Homerian			Steinsfhorden Formation		Norway	?	430	425	Bremer et al, 2019	Bremer et al, 2019	Ringerike1	15	Baltic	Homerian
Tyriaspis	whitei	Osteostraci	Thyestiformes	Tremataspidoidea	Silurian	Wenlock	Homerian			Sundvollen Formation	Zone 10	Norway; Oslo Region	BA1	430	427	Davies et al 2006; Davies et al 2005, Baarli et al 2003		Ringerike1	15	Baltic	Homerian
Loganellia	scotica	Thelodonti	Loganelliiformes	Loganelliidae	Silurian	Wenlock	Homerian			Sundvollen Formation		Oslo Region, Norway	BA1	430	427	Bremer et al, 2019	Bremer et al, 2019	Ringerike1	15	Baltic	Homerian
Loganellia	exilis	Thelodonti	Loganelliiformes	Loganelliidae	Silurian	Wenlock	Homerian			Sundvollen or Steinfjorden Fm		Ringerike, Norway	BA1-3?	430	427	Boucot and Janis 1983; Plotnick 1999; Marss et al 2002		Ringerike1	15	Baltic	Homerian
Loganellia	sp. indet.	Thelodonti	Loganelliiformes	Loganelliidae	Silurian	Wenlock	Homerian			Sundvollen or Steinfjorden Fm		Ringerike, Norway	BA1-3?	430	427	Bremer et al, 2019		Ringerike1	15	Baltic	Homerian
Loganellia	avonia	Thelodonti	Loganelliiformes	Loganelliidae	Silurian	Wenlock	Homerian			Sundvollen or Steinfjorden Fm		Ringerike, Norway	BA1-3?	430	427	Cocks et al 2003 for palaeoenvironment; Boucot and Janis 1983; Plotnick 1999; Marss et al 2002		Ringerike1	15	Baltic	Homerian
Loganellia	colossea	Thelodonti	Loganelliiformes	Loganelliidae	Silurian	Wenlock	Homerian			Sundvollen or Steinfjorden Fm		Ringerike, Norway	BA1-3?	430	427	Cocks et al 2003 for palaeoenvironment; Boucot and Janis 1983; Plotnick 1999; Marss et al 2002		Ringerike1	15	Baltic	Homerian
Loganellia	prolata	Thelodonti	Loganelliiformes	Loganelliidae	Silurian	Wenlock	Homerian			Sundvollen or Steinfjorden Fm		Ringerike, Norway	BA1-3?	430	427	Cocks et al 2003 for palaeoenvironment; Boucot and Janis 1983; Plotnick 1999; Marss et al 2002		Ringerike1	15	Baltic	Homerian
Loganellia	sulcata	Thelodonti	Loganelliiformes	Loganelliidae	Silurian	Wenlock	Homerian			Sundvollen or Steinfjorden Fm		Ringerike, Norway	BA1-3?	430	427	Cocks et al 2003 for palaeoenvironment; Boucot and Janis 1983; Plotnick 1999; Marss et al 2002		Ringerike1	15	Baltic	Homerian
Loganellia	grossi	Thelodonti	Loganelliiformes	Loganelliidae	Silurian	Wenlock/Ludlow	Homerian-Gorstian			Sundvollen Formation		Ringerike, Norway	BA1-3?	430	425	Plotnick 1999		Ringerike1	15	Baltic	Homerian
Niurolepis	susanae	Thelodonti	Phlebolepidiformes	Katoporodidae	Silurian	Wenlock	Homerian			Niur Formation		Iran	BA1–2	429	427	Hairapetian, Blom, and Miller 2008		Derenjal Mountain	16	Gondwana	Homerian-Gorstian
Niurolepis	susanae	Thelodonti	Phlebolepidiformes	Katoporodidae	Silurian	Wenlock-Ludlow	Homerian-Gorstian			Niur Formation	HillC S23	Derenjal Mountains, Iran	BA1–2	430	425	Hairapetian et al, 2008		Derenjal Mountain	16	Gondwana	Homerian-Gorstian
Vernonaspis	sp.	Heterostraci	Cyathaspidiformes	Cyathaspididae	Silurian	Wenlock	Homerian-Gorstian			Longwood Shale/Guymard Quartzite		New York State	BA 1	430	425	Broad and Lenz, 1972; Denison 1964; Boucot & Janis 1983 for BA		Longwood Shale1	16	Laurasia	Homerian-Gorstian
Birkenia	robusta	Anaspida	Birkeniiformes	Birkeniidae	Silurian	Wenlock	Homerian			Rootsikula Formation; Viita Beds	Viita Trench	Saaremaa, Estonia	BA3	429	429	Blom et al. 2002		Rootsikula	16	Baltic	Homerian-Gorstian
Birkenia	robusta	Anaspida	Birkeniiformes	Birkeniidae	Silurian	Wenlock	Homerian			Rootsikula Formation; Viita Beds	Vesiku Beds	Saaremaa, Estonia	BA3	428	428	Blom et al. 2002		Rootsikula	16	Baltic	Homerian-Gorstian
Pterygolepis	nitida	Anaspida	Birkeniiformes	Pterygolepididae	Silurian	Wenlock	Homerian			Rootsikula Fm	Viita Trench	Saaremaa, Estonia	BA3	429	429	Blom et al. 2002		Rootsikula	16	Baltic	Homerian-Gorstian
Rhyncholepis	butriangula	Anaspida	Birkeniiformes	Rhyncholepididae	Silurian	Wenlock	Homerian			Rootsikula Fm	Viita Trench	Saaremaa, Estonia	BA3	429	429	Blom et al. 2002		Rootsikula	16	Baltic	Homerian-Gorstian
Rhyncholepis	butriangula	Anaspida	Birkeniiformes	Rhyncholepididae	Silurian	Wenlock	Homerian			Rootsikula Fm	Vesiku Beds	Saaremaa, Estonia	BA3	428	428	Blom et al. 2002		Rootsikula	16	Baltic	Homerian-Gorstian
Rhyncholepis	parvula	Anaspida	Birkeniiformes	Rhyncholepididae	Silurian	Wenlock	Homerian			Rootsikula Fm	Viita Trench	Saaremaa, Estonia	BA3	429	429	Blom et al. 2002		Rootsikula	16	Baltic	Homerian-Gorstian
Rhyncholepis	parvula	Anaspida	Birkeniiformes	Rhyncholepididae	Silurian	Wenlock	Homerian			Rootsikula Fm	Vesiku Beds	Vesiku Brook, Saaremaa, Estonia	BA3	428	428	Blom et al. 2002		Rootsikula	16	Baltic	Homerian-Gorstian
Rytidolepis	quenstedti	Anaspida	Birkeniiformes	Rhyncholepididae	Silurian	Wenlock	Homerian			Rootsikula Fm	Vesiku Beds	Saaremaa, Estonia	BA3	428	428	Blom et al. 2002		Rootsikula	16	Baltic	Homerian-Gorstian
Vesikulepis	funiforma	Anaspida	Birkeniiformes	Rhyncholepididae	Silurian	Wenlock	Homerian			Rootsikula Fm	Viita Trench	Saaremaa, Estonia	BA3	429	429	Blom et al. 2002		Rootsikula	16	Baltic	Homerian-Gorstian
Vesikulepis	funiforma	Anaspida	Birkeniiformes	Rhyncholepididae	Silurian	Wenlock	Homerian			Rootsikula Fm	Vesiku Beds	Saaremaa, Estonia	BA3	428	428	Blom et al. 2002		Rootsikula	16	Baltic	Homerian-Gorstian
Aestiaspis	viitaensis	Osteostraci	Thyestiida	Tremataspididae	Silurian	Wenlock	Homerian			Rootsikula Formation; Viita Beds		Viita Trench, Saarema, Estonia	BA1?-3	429	429	Janvier & Lelievre, 1994		Rootsikula	16	Baltic	Homerian-Gorstian
Aestiaspis	viitaensis	Osteostraci	Thyestiida	Tremataspididae	Silurian	Wenlock	Homerian			Rootsikula Formation; Viita Beds		Baltic ,Saaremaa	BA1?-3	429	427	Janvier, 1985a; Märss and Einasto, 1978 ; Baarli et al 2004; Boucot & Janis 1983.		Rootsikula	16	Baltic	Homerian-Gorstian
Aestiaspis	viitaensis	Osteostraci	Thyestiida	Tremataspididae	Silurian	Wenlock	Homerian	Rootskula		Rootsikula Formation; Viita Beds		Saaremaa Island, East Baltic, Estonia	BA1?-3	429	427	Marss et al, 2014		Rootsikula	16	Baltic	Homerian-Gorstian
Aestiaspis	viitaensis	Osteostraci	Thyestiformes	Aestiaspidinae	Silurian	Wenlock				Viita Beds		Baltic, Saaremaa	BA1?-3			Janvier, 1985a; Marss 2014		Rootsikula	16	Baltic	Homerian-Gorstian
Eldaaspis	miklii	Osteostraci	Thyestiformes	Tremataspidoidea	Silurian	Wenlock-Ludlow	Homerian-Gorstian			Kuusnomme Beds		Saaremaa Island, East Baltic, Estonia	BA1?-3	429	425	Marss et al, 2014		Rootsikula	16	Baltic	Homerian-Gorstian
Indet		Osteostraci	Indet	Indet	Silurian	Wenlock	Homerian	Rootskula		Rootsikula Formation; Viita Beds		Saaremaa Island, East Baltic, Estonia	BA1?-3	429	427	Marss et al, 2014		Rootsikula	16	Baltic	Homerian-Gorstian
Meelaidaspis	gennadii	Osteostraci	Cephalaspidiformes		Silurian	Wenlock-Ludlow	Homerian-Gorstian			Kuusnomme Beds		Saaremaa Island, East Baltic, Estonia	BA1?-3	429	425	Marss et al, 2014		Rootsikula	16	Baltic	Homerian-Gorstian
Oeselaspis	pustulata; sp.	Osteostraci	Thyestiformes	Tremataspididae	Silurian	Wenlock	Homerian		Rootsikula 1-3	Rootsikula Formation; Viita Beds		Baltic; Saaremaa	BA1?-3	429	427	Janvier, 1985a; Märss and Einasto, 1978 ; Baarli et al 2004; Boucot & Janis 1983		Rootsikula	16	Baltic	Homerian-Gorstian
Oeselaspis	sp.	Osteostraci	Thyestiformes	Tremataspididae	Silurian	Wenlock	Homerian			Rootsikula Formation; Viita Beds	Vesiku Beds	Saaremaa Island, East Baltic, Estonia	BA1?-3	429	427	Qu et al, 2015		Rootsikula	16	Baltic	Homerian-Gorstian
Oeselaspis	pustulata	Osteostraci	Thyestiformes	Tremataspididae	Silurian	Wenlock/Ludlow	Homerian-Gorstian	Rootskula; Paadla		Himmiste Beds		Saaremaa Island, East Baltic, Estonia	BA1?-3	429	425	Marss et al, 2014		Rootsikula	16	Baltic	Homerian-Gorstian
Saaremaaspis	mickwitzi	Osteostraci	Thyestiformes	Tremataspidoidea	Silurian	Wenlock	Homerian		Rootsikula 1-3	Rootsikula Fm		Baltic; Saaremaa	BA1?-3	429	427	Janvier, 1985a; Märss and Einasto, 1978 ; Baarli et al 2004; Boucot & Janis 1983		Rootsikula	16	Baltic	Homerian-Gorstian
Saaremaaspis	aff. mickwitzi	Osteostraci	Thyestiformes	Tremataspididae	Silurian	Wenlock/Ludlow	Homerian-Gorstian	Rootskula; Paadla		Viita Beds; Kuusnomme Beds; Vesiku Beds		Saaremaa Island, East Baltic, Estonia	BA1?-3	429	425	Marss et al, 2014		Rootsikula	16	Baltic	Homerian-Gorstian
Saaremaaspis	mickwitzi	Osteostraci	Thyestiformes	Tremataspididae	Silurian	Wenlock/Ludlow	Homerian-Gorstian	Rootskula; Paadla		Viita Beds; Kuusnomme Beds; Vesiku Beds		Saaremaa Island, East Baltic, Estonia	BA1?-3	429	425	Marss et al, 2014		Rootsikula	16	Baltic	Homerian-Gorstian
Thyestes	verrucosus	Osteostraci	Thyestiformes	Thyestidae	Silurian	Wenlock	Homerian		Rootsikula	Rootsikula Fm		Baltic; Saaremaa	BA1?-3	429	427	Janvier, 1985a; Märss and Einasto, 1978 ; Baarli et al 2004; Boucot & Janis 1983		Rootsikula	16	Baltic	Homerian-Gorstian
Thyestes	verrucosus	Osteostraci	Thyestiformes	Thyestidae	Silurian	Wenlock/Ludlow	Homerian-Gorstian	Rootskula; Paadla		Viita Beds		Saaremaa Island, East Baltic, Estonia	BA1?-3	429	425	Marss et al, 2014		Rootsikula	16	Baltic	Homerian-Gorstian
Tremataspis	milleri	Osteostraci	Thyestiformes	Tremataspididae	Silurian	Wenlock	Homerian		Rootsiukla 3	Rootsikula Fm		Baltic; Saaremaa	BA1?-3	429	427	Janvier, 1985a; Märss and Einasto, 1978 ; Baarli et al 2004; Boucot & Janis 1983		Rootsikula	16	Baltic	Homerian-Gorstian
Tremataspis	schrenkii	Osteostraci	Thyestiformes	Tremataspididae	Silurian	Wenlock	Homerian		Rootsikula 1-3	Rootsikula Fm		Baltic; Saaremaa	BA1?-3	429	427	Janvier, 1985a; Märss and Einasto, 1978 ; Baarli et al 2004; Boucot & Janis 1983		Rootsikula	16	Baltic	Homerian-Gorstian
Tremataspis	schmidti	Osteostraci	Thyestiformes	Tremataspididae	Silurian	Wenlock	Homerian	Rootskula		Viita Beds; Kuusnomme Beds; Vesiku Beds		Saaremaa Island, East Baltic, Estonia	BA1?-3	429	427	Marss et al, 2014		Rootsikula	16	Baltic	Homerian-Gorstian
Tremataspis	sp.	Osteostraci	Thyestiformes	Tremataspididae	Silurian	Wenlock	Homerian			Vesiku Bone Bed		Saaremaa Island, East Baltic, Estonia	BA1?-3	429	427	Qu et al, 2015		Rootsikula	16	Baltic	Homerian-Gorstian
Tremataspis	milleri	Osteostraci	Thyestiformes	Tremataspididae	Silurian	Wenlock/Ludlow	Homerian-Gorstian	Rootskula; Paadla		Sauvere Beds; Himmiste Beds; Viita Beds; Kuusnome Beds; Vesiku Beds		Saaremaa Island, East Baltic, Estonia	BA1?-3	429	425	Marss et al, 2014		Rootsikula	16	Baltic	Homerian-Gorstian
Tremataspis	perforata	Osteostraci	Thyestiformes	Tremataspididae	Silurian	Wenlock/Ludlow	Homerian-Gorstian	Rootskula; Paadla		Viita Beds		Saaremaa Island, East Baltic, Estonia	BA1?-3	429	425	Marss et al, 2014		Rootsikula	16	Baltic	Homerian-Gorstian
Tremataspis	rohoni	Osteostraci	Thyestiformes	Tremataspididae	Silurian	Wenlock/Ludlow	Homerian-Gorstian	Rootskula; Paadla		Viita Beds; Himmiste Beds		Saaremaa Island, East Baltic, Estonia	BA1?-3	429	425	Marss et al, 2014		Rootsikula	16	Baltic	Homerian-Gorstian
Witaaspis	schrenkii	Osteostraci	Thyestiformes	Witaaspididae	Silurian	Wenlock	Homerian		Rootsikula	Rootsikula Fm		Baltic; Saaremaa	BA1?-3	429	427	Janvier, 1985a; Märss and Einasto, 1978 ; Baarli et al 2004; Boucot & Janis 1983		Rootsikula	16	Baltic	Homerian-Gorstian
Witaaspis	schrenkii	Osteostraci	Thyestiformes	Witaaspididae	Silurian	Wenlock/Ludlow	Homerian-Gorstian	Rootskula		Viita Beds		Saaremaa Island, East Baltic, Estonia	BA1?-3	429	425	Marss et al, 2014		Rootsikula	16	Baltic	Homerian-Gorstian
Paralogania	martinssoni	Thelodonti	Shieliiformes	Shieliidae	Silurian	Wenlock	Homerian			Rootsikula Fm		Saaremaa, Estonia	BA3	429	427	Marss et al, 2014		Rootsikula	16	Baltic	Homerian-Gorstian
Eoarchengonapsis	wardelli	Heterostraci	Cyathaspidiformes	Cyathaspididae	Silurian	Wenlock	Homerian			Shawangunk Formation		NY, USA	BA1	430	427	Kiaer, 1932, Flower and Meyland-smith 1953		Shawangunk Formation	16	Laurasia	Homerian-Gorstian
Vernonaspis	vaningeni	Heterostraci	Cyathaspidiformes	Cyathaspididae	Silurian	Wenlock-Ludlow	Homerian-Gorstian	Niagarian	Lockport	Shawagunk	Otisville	Orange Co. New York	BA1	430	425	Bryant 1926		Shawangunk Formation	16	Laurasia	Homerian-Gorstian
Vernonaspis	sp.	Heterostraci	Cyathaspidiformes	Cyathaspididae	Silurian	Wenlock-Ludlow	Homerian-Gorstian			Shawangunk Formation	Guymard Quartzite, Otisville Shale	New York and Pennsylvania, USA	BA1	430	425	Plotnick 1999 marginal marine; Boucot & Janis 1983; Denison 1964		Shawangunk Formation	16	Laurasia	Homerian-Gorstian
Anglaspis		Heterostraci	Cyathaspidiformes	Cyathaspididae	Silurian	Wenlock-Ludlow	Homerian-Gorstian			Read Bay Formation		Somerset Island, Northwest territories, Canada	BA3	430	425	Jones & Dixon 1977; Boucot & Janis 1983 for BA		Somerset Island	16	Laurasia	Homerian-Gorstian
Pionaspis		Heterostraci	Cyathaspidiformes	Cyathaspididae	Silurian	Wenlock-Ludlow	Homerian-Gorstian			Read Bay Formation		Somerset Island, Northwest territories, Canada	BA3	430	425	Jones & Dixon 1977; Boucot & Janis 1983 for BA		Somerset Island	16	Laurasia	Homerian-Gorstian
Torpedaspis	elongata	Heterostraci	Cyathaspidiformes	Torpedaspididae	Silurian	Wenlock-Ludlow	Homerian-Gorstian			Read Bay Formation		Somerset Island, Northwest territories, Canada	BA3	430	425	Broad & Dineley 1973; Boucot & Janis 1983 for BA		Somerset Island	16	Laurasia	Homerian-Gorstian
Logania	taiti	Thelodonti	Loganelliiformes	Loganelliidae	Silurian	Ludlow	Gorstian			Ludlow-Bloomsburg		Appalachian Mountains, USA	BA0	427	425	Blieck & Janvier, 1991	Fillmore et al 2020	Appalachian Mountains	17	Laurasia	Gorstian
Gen. indet.	Indet	Placodermi	Arthorodira		Silurian	Ludlow	Gorstian			Kezirtag Formation	Upper	Tarim Basin, China	BA0	427	425	Lu Liwu et al 2007	Wang et al, 2002, Andreev et al 2020	Bachu-Kalpin2	17	China	Gorstian
Jiaoyu	imperfectus	Galeaspida		Dayongaspidae	Silurian	Ludlow	Gorstian			Kezirtag Formation		Tarim Basin, China	BA0	427	425	Liu et al, 2019	Wang et al, 2002, Andreev et al 2020	Bachu-Kalpin2	17	China	Gorstian
Microphymaspis	pani	Galeaspida		Dayongaspidae	Silurian	Ludlow	Gorstian			Kezirtag Formation		Tarim Basin, China	BA0	427	425	Liu et al, 2019	Wang et al, 2002, Andreev et al 2020	Bachu-Kalpin2	17	China	Gorstian
Xiyuaspis	zhangi	Galeaspida		Xiushuiaspidae	Silurian	Ludlow	Gorstian			Kezirtag Formation		Tarim Basin, China	BA0	427	425	Liu et al, 2019	Wang et al, 2002, Andreev et al 2020	Bachu-Kalpin2	17	China	Gorstian
Phlebolepis	elegans	Thelodonti	Phlebolepidiformes	Phlebolepididae	Silurian	Ludlow	Gorstian			Upper Bringewood Formation		Chance's Pitch, Malvern Hills	BA3	427	425	Turner 2000; Sepkoski 1998 for environment		Chance's Pitch	17	Baltic	Gorstian
Phlebolepis	ornata	Thelodonti	Phlebolepidiformes	Phlebolepididae	Silurian	Ludlow	Gorstian			Upper Bringewood Formation		Chance's Pitch, Malvern Hills	BA3	427	425	Turner 2000; Sepkoski 1998 for environment; Maars and Miller 2004; Mark-Kurik 1969; Boucot and Janis 1983 for BA; Marss 1986		Chance's Pitch	17	Baltic	Gorstian
Archaegonaspis	ludensis	Heterostraci	Cyathaspidiformes	Cyathaspididae	Silurian	Ludlow	Gorstian			Black Cock Beds		Cwar Glas, Dyfed, Wales	BA2–3	427	425	Denison 1964; Salopina fauna indicates BA		Cwar Glas	17	Baltic	Gorstian
Paralogania	consimilis	Thelodonti	Shieliiformes	Shieliidae	Silurian	Ludlow	Gorstian			Middle Elton Formation		Goggin Road, Shropshire, UK	BA5–6	426	425	Marss & Karatajute-Talimaa 2002; Marss and Miller 2004; Sepkoski 1998; Boucot and Janis 1983; Musteikis & Paskevicius 1999; Blieck et al 2002		Mortimer Forest	17	Baltic	Gorstian
Paralogania	ludlowiensis	Thelodonti	Shieliiformes	Shieliidae	Silurian	Ludlow	Gorstian			Middle Elton Formation		Goggin Road, Shropshire, UK	BA5–6	426	425	Marss & Karatajute-Talimaa 2002; Marss and Miller 2004; Sepkoski 1998; Boucot and Janis 1983; Musteikis & Paskevicius 1999; Blieck et al 2002		Mortimer Forest	17	Baltic	Gorstian
Paralogania	menneri	Thelodonti	Shieliiformes	Shieliidae	Silurian	Ludlow	Gorstian			Middle Elton Formation		Goggin Road, Shropshire, UK	BA5–6	426	425	Marss & Karatajute-Talimaa 2002; Marss and Miller 2004; Sepkoski 1998; Boucot and Janis 1983; Musteikis & Paskevicius 1999; Blieck et al 2002		Mortimer Forest	17	Baltic	Gorstian
Paralogania	kaarmisensis	Thelodonti	Shieliiformes	Shieliidae	Silurian	Ludlow	Gorstian			Middle Elton Formation		Goggin Road, Shropshire, UK	BA5–6	426	425	Marss & Karatajute-Talimaa 2002; Marss and Miller 2004; Sepkoski 1998; Boucot and Janis 1983; Musteikis & Paskevicius 1999; Blieck et al 2002		Mortimer Forest	17	Baltic	Gorstian
Thelodus	laevis	Thelodonti	Thelodontiformes	Coelolepididae	Silurian	Ludlow	Gorstian			Middle Elton Formation		Goggin Road, Mortimer Forest	BA5–6	426	425	Marss and Miller 2004; Sepkoski 1998 for environment; Boucot and Janis 1983 have BA 4-5		Mortimer Forest	17	Baltic	Gorstian
Thelodus	admirabilis	Thelodonti	Thelodontiformes	Coelolepididae	Silurian	Ludlow	Gorstian			Middle Elton Formation		Goggin Road, Mortimer Forest	BA5–6	426	425	Mark-Kurik 1969; Marss et al 2003 (for environment); Boucot and Janis 1983 for BA; Plotnick 1999 for environment; Blieck et al 2002; Sepkoski 1998 for environment; Musteikis & Paskevicius 1999; Vergoossen 2003, 2004		Mortimer Forest	17	Baltic	Gorstian
Thelodus	calvus	Thelodonti	Thelodontiformes	Coelolepididae	Silurian	Ludlow	Gorstian			Middle Elton Formation		Goggin Road, Mortimer Forest	BA5–6	426	425	Mark-Kurik 1969; Marss et al 2003 (for environment); Boucot and Janis 1983 for BA; Plotnick 1999 for environment; Blieck et al 2002; Sepkoski 1998 for environment; Musteikis & Paskevicius 1999; Vergoossen 2003, 2004		Mortimer Forest	17	Baltic	Gorstian
Thelodus	carinatus	Thelodonti	Thelodontiformes	Coelolepididae	Silurian	Ludlow	Gorstian			Middle Elton Formation		Goggin Road, Mortimer Forest	BA5–6	426	425	Mark-Kurik 1969; Marss et al 2003 (for environment); Boucot and Janis 1983 for BA; Plotnick 1999 for environment; Blieck et al 2002; Sepkoski 1998 for environment; Musteikis & Paskevicius 1999; Vergoossen 2003, 2004		Mortimer Forest	17	Baltic	Gorstian
Thelodus	hoskinsi	Thelodonti	Thelodontiformes	Coelolepididae	Silurian	Ludlow	Gorstian			Middle Elton Formation		Goggin Road, Mortimer Forest	BA5–6	426	425	Mark-Kurik 1969; Marss et al 2003 (for environment); Boucot and Janis 1983 for BA; Plotnick 1999 for environment; Blieck et al 2002; Sepkoski 1998 for environment; Musteikis & Paskevicius 1999; Vergoossen 2003, 2004		Mortimer Forest	17	Baltic	Gorstian
Thelodus	laevis	Thelodonti	Thelodontiformes	Coelolepididae	Silurian	Ludlow	Gorstian			Middle Elton Formation		Goggin Road, Mortimer Forest	BA5–6	426	425	Mark-Kurik 1969; Marss et al 2003 (for environment); Boucot and Janis 1983 for BA; Plotnick 1999 for environment; Blieck et al 2002; Sepkoski 1998 for environment; Musteikis & Paskevicius 1999; Vergoossen 2003, 2004		Mortimer Forest	17	Baltic	Gorstian
Thelodus	marginatus	Thelodonti	Thelodontiformes	Coelolepididae	Silurian	Ludlow	Gorstian			Middle Elton Formation		Goggin Road, Mortimer Forest	BA5–6	426	425	Mark-Kurik 1969; Marss et al 2003 (for environment); Boucot and Janis 1983 for BA; Plotnick 1999 for environment; Blieck et al 2002; Sepkoski 1998 for environment; Musteikis & Paskevicius 1999; Vergoossen 2003, 2004		Mortimer Forest	17	Baltic	Gorstian
Thelodus	matukhini	Thelodonti	Thelodontiformes	Coelolepididae	Silurian	Ludlow	Gorstian			Middle Elton Formation		Goggin Road, Mortimer Forest	BA5–6	426	425	Mark-Kurik 1969; Marss et al 2003 (for environment); Boucot and Janis 1983 for BA; Plotnick 1999 for environment; Blieck et al 2002; Sepkoski 1998 for environment; Musteikis & Paskevicius 1999; Vergoossen 2003, 2004		Mortimer Forest	17	Baltic	Gorstian
Thelodus	parvidens	Thelodonti	Thelodontiformes	Coelolepididae	Silurian	Ludlow	Gorstian			Middle Elton Formation		Goggin Road, Mortimer Forest	BA5–6	426	425	Mark-Kurik 1969; Marss et al 2003 (for environment); Boucot and Janis 1983 for BA; Plotnick 1999 for environment; Blieck et al 2002; Sepkoski 1998 for environment; Musteikis & Paskevicius 1999; Vergoossen 2003, 2004		Mortimer Forest	17	Baltic	Gorstian
Thelodus	schmidti	Thelodonti	Thelodontiformes	Coelolepididae	Silurian	Ludlow	Gorstian			Middle Elton Formation		Goggin Road, Mortimer Forest	BA5–6	426	425	Mark-Kurik 1969; Marss et al 2003 (for environment); Boucot and Janis 1983 for BA; Plotnick 1999 for environment; Blieck et al 2002; Sepkoski 1998 for environment; Musteikis & Paskevicius 1999; Vergoossen 2003, 2004		Mortimer Forest	17	Baltic	Gorstian
Thelodus	sculptilis	Thelodonti	Thelodontiformes	Coelolepididae	Silurian	Ludlow	Gorstian			Middle Elton Formation		Goggin Road, Mortimer Forest	BA5–6	426	425	Mark-Kurik 1969; Marss et al 2003 (for environment); Boucot and Janis 1983 for BA; Plotnick 1999 for environment; Blieck et al 2002; Sepkoski 1998 for environment; Musteikis & Paskevicius 1999; Vergoossen 2003, 2004		Mortimer Forest	17	Baltic	Gorstian
Thelodus	sinensis	Thelodonti	Thelodontiformes	Coelolepididae	Silurian	Ludlow	Gorstian			Middle Elton Formation		Goggin Road, Mortimer Forest	BA5–6	426	425	Mark-Kurik 1969; Marss et al 2003 (for environment); Boucot and Janis 1983 for BA; Plotnick 1999 for environment; Blieck et al 2002; Sepkoski 1998 for environment; Musteikis & Paskevicius 1999; Vergoossen 2003, 2004		Mortimer Forest	17	Baltic	Gorstian
Thelodus	sp.	Thelodonti	Thelodontiformes	Coelolepididae	Silurian	Ludlow	Gorstian			Middle Elton Formation		Goggin Road, Mortimer Forest	BA5–6	426	425	Mark-Kurik 1969; Marss et al 2003 (for environment); Boucot and Janis 1983 for BA; Plotnick 1999 for environment; Blieck et al 2002; Sepkoski 1998 for environment; Musteikis & Paskevicius 1999; Vergoossen 2003, 2004		Mortimer Forest	17	Baltic	Gorstian
Thelodus	spp.	Thelodonti	Thelodontiformes	Coelolepididae	Silurian	Ludlow	Gorstian			Middle Elton Formation		Goggin Road, Mortimer Forest	BA5–6	426	425	Mark-Kurik 1969; Marss et al 2003 (for environment); Boucot and Janis 1983 for BA; Plotnick 1999 for environment; Blieck et al 2002; Sepkoski 1998 for environment; Musteikis & Paskevicius 1999; Vergoossen 2003, 2004		Mortimer Forest	17	Baltic	Gorstian
Thelodus	traquairi	Thelodonti	Thelodontiformes	Coelolepididae	Silurian	Ludlow	Gorstian			Middle Elton Formation		Goggin Road, Mortimer Forest	BA5–6	426	425	Mark-Kurik 1969; Marss et al 2003 (for environment); Boucot and Janis 1983 for BA; Plotnick 1999 for environment; Blieck et al 2002; Sepkoski 1998 for environment; Musteikis & Paskevicius 1999; Vergoossen 2003, 2004		Mortimer Forest	17	Baltic	Gorstian
Thelodus	trilobatus	Thelodonti	Thelodontiformes	Coelolepididae	Silurian	Ludlow	Gorstian			Middle Elton Formation		Goggin Road, Mortimer Forest	BA5–6	426	425	Mark-Kurik 1969; Marss et al 2003 (for environment); Boucot and Janis 1983 for BA; Plotnick 1999 for environment; Blieck et al 2002; Sepkoski 1998 for environment; Musteikis & Paskevicius 1999; Vergoossen 2003, 2004		Mortimer Forest	17	Baltic	Gorstian
Thelodus	visvaldi	Thelodonti	Thelodontiformes	Coelolepididae	Silurian	Ludlow	Gorstian			Middle Elton Formation		Goggin Road, Mortimer Forest	BA5–6	426	425	Mark-Kurik 1969; Marss et al 2003 (for environment); Boucot and Janis 1983 for BA; Plotnick 1999 for environment; Blieck et al 2002; Sepkoski 1998 for environment; Musteikis & Paskevicius 1999; Vergoossen 2003, 2004		Mortimer Forest	17	Baltic	Gorstian
Paralogania	consimilis	Thelodonti	Shieliiformes	Shieliidae	Silurian	Ludlow	Gorstian			Ust'-Spokojnaya Formation		Pioneer Island, Russian Federation	BA2–4?	426	425	Marss & Karatajute-Talimaa 2002; Marss and Miller 2004; Sepkoski 1998; Boucot and Janis 1983; Musteikis & Paskevicius 1999; Blieck et al 2002		Pioneer Island3	17	Siberia	Gorstian
Paralogania	ludlowiensis	Thelodonti	Shieliiformes	Shieliidae	Silurian	Ludlow	Gorstian			Ust'-Spokojnaya Formation		Pioneer Island, Russian Federation	BA2–4?	426	425	Marss & Karatajute-Talimaa 2002; Marss and Miller 2004; Sepkoski 1998; Boucot and Janis 1983; Musteikis & Paskevicius 1999; Blieck et al 2002		Pioneer Island3	17	Siberia	Gorstian
Paralogania	menneri	Thelodonti	Shieliiformes	Shieliidae	Silurian	Ludlow	Gorstian			Ust'-Spokojnaya Formation		Pioneer Island, Russian Federation	BA2–4?	426	425	Marss & Karatajute-Talimaa 2002; Marss and Miller 2004; Sepkoski 1998; Boucot and Janis 1983; Musteikis & Paskevicius 1999; Blieck et al 2002		Pioneer Island3	17	Siberia	Gorstian
Paralogania	kaarmisensis	Thelodonti	Shieliiformes	Shieliidae	Silurian	Ludlow	Gorstian			Ust'-Spokojnaya Formation		Pioneer Island, Russian Federation	BA2–4?	426	425	Marss & Karatajute-Talimaa 2002; Marss and Miller 2004; Sepkoski 1998; Boucot and Janis 1983; Musteikis & Paskevicius 1999; Blieck et al 2002		Pioneer Island3	17	Siberia	Gorstian
cf. Pterygolepis	nitida	Anaspida	Birkeniiformes	Pterygolepididae	Silurian	Ludlow	Gorstian		Ringerike	Sundvollen Fm	Rudstangen	Oslo, Norway	BA1 (0?)	427	425	Bremer et al, 2019	Bremer et al, 2019	Ringerike2	17	Baltic	Gorstian
cf. Pterygolepis	nitida	Anaspida	Birkeniiformes	Pterygolepididae	Silurian	Ludlow	Gorstian			Sundvollen Fm	Rudstangen	Oslo, Norway	BA1 (0?)	427	425	Blom et al. 2002; Davies et al. 2005		Ringerike2	17	Baltic	Gorstian
Pharyngolepis	heintzi	Anaspida	Birkeniiformes	Pharyngolepididae	Silurian	Ludlow	Gorstian		Ringerike	Sundvollen Fm	Rudstangen	Oslo, Norway	BA1 (0?)	427	425	Blom et al. 2002		Ringerike2	17	Baltic	Gorstian
Pharyngolepis	oblonga	Anaspida	Birkeniiformes	Pharyngolepididae	Silurian	Ludlow	Gorstian		Ringerike	Sundvollen Fm	Rudstangen	Oslo, Norway	BA1 (0?)	427	425	Blom et al. 2002		Ringerike2	17	Baltic	Gorstian
Rhyncholepis	parvula	Anaspida	Birkeniiformes	Rhyncholepidae	Silurian	Ludlow	Gorstian		Ringerike	Sundvollen Fm	Rudstangen	Oslo, Norway	BA1 (0?)	427	425	Blom et al. 2002; Davies et al. 2005		Ringerike2	17	Baltic	Gorstian
Loganellia	einari	Thelodonti	Loganelliiformes	Loganelliidae	Silurian	Wenlock/Ludlow	Homerian-Gorstian			Sundvollen Formation		Ringerike, Norway	BA1 (0?)	427	425	Plotnick 1999		Ringerike2	17	Baltic	Gorstian
Loganellia?	sp.	Thelodonti	Loganelliiformes	Loganelliidae	Silurian	Ludlow	Gorstian			Sundvollen Formation		Norway	BA1 (0?)	427	425	Bremer et al, 2019	Bremer et al, 2019	Ringerike2	17	Baltic	Gorstian
Paralogania	martinssoni	Thelodonti	Shieliiformes	Shieliidae	Silurian	Ludlow	Gorstian			Sundvollen Formation		Norway	BA1 (0?)	427	425	Bremer et al, 2019	Bremer et al, 2019	Ringerike2	17	Baltic	Gorstian
Thelodus	sp.	Thelodonti	Thelodontiformes	Coelolepididae	Silurian	Ludlow	Gorstian			Sundvollen Formation		Norway	BA1 (0?)	427	425	Bremer et al, 2019	Bremer et al, 2019	Ringerike2	17	Baltic	Gorstian
Alainaspis	platyrhina	Heterostraci	Cyathaspidiformes	Cyathaspididae	Silurian	Ludlow	Gorstian			Peel Sound & Somerset Island Fms		Prince of Wales Island & Somerset Island, Northwest territories, Canada	BA1	427	425	Eliott and Dineley, 1983		Somerset Island2	17	Laurasia	Gorstian
Rhachiaspis	pteriga	Heterostraci			Silurian	Ludlow	Gorstian			Peel Sound Formation	lower member	Somerset Island, Arctic Canada	BA1	427	425	Elliott 1984; Boucot & Janis 1983 for BA		Somerset Island2	17	Laurasia	Gorstian
Rotsikullaspis	obrutchevi	Osteostraci	Thyestiformes	Dartmuthiidae	Silurian	Ludlow	Gorstian			?		Wita quarry near Rotsi- kiill, Oesel.	?	426	425	Robertson 1938		Wita Quarry	17	Baltic	Gorstian
Rotsikullaspis	obrutchevi	Osteostraci	Thyestiformes	Dartmuthiidae	Silurian	Ludlow	Gorstian			?		Wita Quarry, Oesel Island, Estonia	?	426	425	Robertson, 1938		Wita Quarry	17	Baltic	Gorstian
Paralogania	ex gr. martinssoni	Thelodonti	Shieliiformes	Shieliidae	Silurian	Ludlow	Gorstian-Ludforian			Mcadam brook and Moydart Formation		Arisaig	BA1	427	423	Turner & Burrow, 2018, Marss et al 2007		Arisaig	18	Laurasia	Gorstian-Ludfordian
Paralogania	sp. cf. ludlowiensis	Thelodonti	Shieliiformes	Shieliidae	Silurian	Ludlow	Gorstian-Ludforian			Mcadam brook and Moydart Formation		Arisaig	BA1	427	423	Turner & Burrow, 2018, Marss et al 2007		Arisaig	18	Laurasia	Gorstian-Ludfordian
Thelodus	admirabilis	Thelodonti	Thelodontiformes	Coelolepididae	Silurian	Ludlow	Gorstian			Mcadam brook Formation		Arisaig, Cape George, Nova Scotia, eastern Canada	BA1	426	425	Mark-Kurik 1969; Marss et al 2003 (for environment); Boucot and Janis 1983 for BA; Plotnick 1999 for environment; Blieck et al 2002; Sepkoski 1998 for environment; Musteikis & Paskevicius 1999; Vergoossen 2003, 2004		Arisaig	18	Laurasia	Gorstian-Ludfordian
Thelodus	calvus	Thelodonti	Thelodontiformes	Coelolepididae	Silurian	Ludlow	Gorstian			Mcadam brook Formation		Arisaig, Cape George, Nova Scotia, eastern Canada	BA1	426	425	Mark-Kurik 1969; Marss et al 2003 (for environment); Boucot and Janis 1983 for BA; Plotnick 1999 for environment; Blieck et al 2002; Sepkoski 1998 for environment; Musteikis & Paskevicius 1999; Vergoossen 2003, 2004		Arisaig	18	Laurasia	Gorstian-Ludfordian
Thelodus	carinatus	Thelodonti	Thelodontiformes	Coelolepididae	Silurian	Ludlow	Gorstian			Mcadam brook Formation		Arisaig, Cape George, Nova Scotia, eastern Canada	BA1	426	425	Mark-Kurik 1969; Marss et al 2003 (for environment); Boucot and Janis 1983 for BA; Plotnick 1999 for environment; Blieck et al 2002; Sepkoski 1998 for environment; Musteikis & Paskevicius 1999; Vergoossen 2003, 2004		Arisaig	18	Laurasia	Gorstian-Ludfordian
Thelodus	hoskinsi	Thelodonti	Thelodontiformes	Coelolepididae	Silurian	Ludlow	Gorstian			Mcadam brook Formation		Arisaig, Cape George, Nova Scotia, eastern Canada	BA1	426	425	Mark-Kurik 1969; Marss et al 2003 (for environment); Boucot and Janis 1983 for BA; Plotnick 1999 for environment; Blieck et al 2002; Sepkoski 1998 for environment; Musteikis & Paskevicius 1999; Vergoossen 2003, 2004		Arisaig	18	Laurasia	Gorstian-Ludfordian
Thelodus	laevis	Thelodonti	Thelodontiformes	Coelolepididae	Silurian	Ludlow	Gorstian			Mcadam brook Formation		Arisaig, Cape George, Nova Scotia, eastern Canada	BA1	426	425	Mark-Kurik 1969; Marss et al 2003 (for environment); Boucot and Janis 1983 for BA; Plotnick 1999 for environment; Blieck et al 2002; Sepkoski 1998 for environment; Musteikis & Paskevicius 1999; Vergoossen 2003, 2004		Arisaig	18	Laurasia	Gorstian-Ludfordian
Thelodus	marginatus	Thelodonti	Thelodontiformes	Coelolepididae	Silurian	Ludlow	Gorstian			Mcadam brook Formation		Arisaig, Cape George, Nova Scotia, eastern Canada	BA1	426	425	Mark-Kurik 1969; Marss et al 2003 (for environment); Boucot and Janis 1983 for BA; Plotnick 1999 for environment; Blieck et al 2002; Sepkoski 1998 for environment; Musteikis & Paskevicius 1999; Vergoossen 2003, 2004		Arisaig	18	Laurasia	Gorstian-Ludfordian
Thelodus	matukhini	Thelodonti	Thelodontiformes	Coelolepididae	Silurian	Ludlow	Gorstian			Mcadam brook Formation		Arisaig, Cape George, Nova Scotia, eastern Canada	BA1	426	425	Mark-Kurik 1969; Marss et al 2003 (for environment); Boucot and Janis 1983 for BA; Plotnick 1999 for environment; Blieck et al 2002; Sepkoski 1998 for environment; Musteikis & Paskevicius 1999; Vergoossen 2003, 2004		Arisaig	18	Laurasia	Gorstian-Ludfordian
Thelodus	parvidens	Thelodonti	Thelodontiformes	Coelolepididae	Silurian	Ludlow	Gorstian			Mcadam brook Formation		Arisaig, Cape George, Nova Scotia, eastern Canada	BA1	426	425	Mark-Kurik 1969; Marss et al 2003 (for environment); Boucot and Janis 1983 for BA; Plotnick 1999 for environment; Blieck et al 2002; Sepkoski 1998 for environment; Musteikis & Paskevicius 1999; Vergoossen 2003, 2004		Arisaig	18	Laurasia	Gorstian-Ludfordian
Thelodus	schmidti	Thelodonti	Thelodontiformes	Coelolepididae	Silurian	Ludlow	Gorstian			Mcadam brook Formation		Arisaig, Cape George, Nova Scotia, eastern Canada	BA1	426	425	Mark-Kurik 1969; Marss et al 2003 (for environment); Boucot and Janis 1983 for BA; Plotnick 1999 for environment; Blieck et al 2002; Sepkoski 1998 for environment; Musteikis & Paskevicius 1999; Vergoossen 2003, 2004		Arisaig	18	Laurasia	Gorstian-Ludfordian
Thelodus	sculptilis	Thelodonti	Thelodontiformes	Coelolepididae	Silurian	Ludlow	Gorstian			Mcadam brook Formation		Arisaig, Cape George, Nova Scotia, eastern Canada	BA1	426	425	Mark-Kurik 1969; Marss et al 2003 (for environment); Boucot and Janis 1983 for BA; Plotnick 1999 for environment; Blieck et al 2002; Sepkoski 1998 for environment; Musteikis & Paskevicius 1999; Vergoossen 2003, 2004		Arisaig	18	Laurasia	Gorstian-Ludfordian
Thelodus	sinensis	Thelodonti	Thelodontiformes	Coelolepididae	Silurian	Ludlow	Gorstian			Mcadam brook Formation		Arisaig, Cape George, Nova Scotia, eastern Canada	BA1	426	425	Mark-Kurik 1969; Marss et al 2003 (for environment); Boucot and Janis 1983 for BA; Plotnick 1999 for environment; Blieck et al 2002; Sepkoski 1998 for environment; Musteikis & Paskevicius 1999; Vergoossen 2003, 2004		Arisaig	18	Laurasia	Gorstian-Ludfordian
Thelodus	sp.	Thelodonti	Thelodontiformes	Coelolepididae	Silurian	Ludlow	Gorstian			Mcadam brook Formation		Arisaig, Cape George, Nova Scotia, eastern Canada	BA1	426	425	Mark-Kurik 1969; Marss et al 2003 (for environment); Boucot and Janis 1983 for BA; Plotnick 1999 for environment; Blieck et al 2002; Sepkoski 1998 for environment; Musteikis & Paskevicius 1999; Vergoossen 2003, 2004		Arisaig	18	Laurasia	Gorstian-Ludfordian
Thelodus	spp.	Thelodonti	Thelodontiformes	Coelolepididae	Silurian	Ludlow	Gorstian			Mcadam brook Formation		Arisaig, Cape George, Nova Scotia, eastern Canada	BA1	426	425	Mark-Kurik 1969; Marss et al 2003 (for environment); Boucot and Janis 1983 for BA; Plotnick 1999 for environment; Blieck et al 2002; Sepkoski 1998 for environment; Musteikis & Paskevicius 1999; Vergoossen 2003, 2004		Arisaig	18	Laurasia	Gorstian-Ludfordian
Thelodus	traquairi	Thelodonti	Thelodontiformes	Coelolepididae	Silurian	Ludlow	Gorstian			Mcadam brook Formation		Arisaig, Cape George, Nova Scotia, eastern Canada	BA1	426	425	Mark-Kurik 1969; Marss et al 2003 (for environment); Boucot and Janis 1983 for BA; Plotnick 1999 for environment; Blieck et al 2002; Sepkoski 1998 for environment; Musteikis & Paskevicius 1999; Vergoossen 2003, 2004		Arisaig	18	Laurasia	Gorstian-Ludfordian
Thelodus	trilobatus	Thelodonti	Thelodontiformes	Coelolepididae	Silurian	Ludlow	Gorstian			Mcadam brook Formation		Arisaig, Cape George, Nova Scotia, eastern Canada	BA1	426	425	Mark-Kurik 1969; Marss et al 2003 (for environment); Boucot and Janis 1983 for BA; Plotnick 1999 for environment; Blieck et al 2002; Sepkoski 1998 for environment; Musteikis & Paskevicius 1999; Vergoossen 2003, 2004		Arisaig	18	Laurasia	Gorstian-Ludfordian
Thelodus	visvaldi	Thelodonti	Thelodontiformes	Coelolepididae	Silurian	Ludlow	Gorstian			Mcadam brook Formation		Arisaig, Cape George, Nova Scotia, eastern Canada	BA1	426	425	Mark-Kurik 1969; Marss et al 2003 (for environment); Boucot and Janis 1983 for BA; Plotnick 1999 for environment; Blieck et al 2002; Sepkoski 1998 for environment; Musteikis & Paskevicius 1999; Vergoossen 2003, 2004		Arisaig	18	Laurasia	Gorstian-Ludfordian
Thelodus	admirabilis	Thelodonti	Thelodontiformes	Coelolepididae	Silurian	Ludlow	Ludfordian			Moydart Formation		Arisaig, Cape George, Nova Scotia, eastern Canada	BA1	425	423	Mark-Kurik 1969; Marss et al 2003 (for environment); Antia 1981; Boucot and Janis 1983 for BA; Plotnick 1999 for environment; Blieck et al 2002; Musteikis & Paskevicius 1999; Vergoossen 2003, 2004		Arisaig	18	Laurasia	Gorstian-Ludfordian
Thelodus	calvus	Thelodonti	Thelodontiformes	Coelolepididae	Silurian	Ludlow	Ludfordian			Moydart Formation		Arisaig, Cape George, Nova Scotia, eastern Canada	BA1	425	423	Mark-Kurik 1969; Marss et al 2003 (for environment); Antia 1981; Boucot and Janis 1983 for BA; Plotnick 1999 for environment; Blieck et al 2002; Musteikis & Paskevicius 1999; Vergoossen 2003, 2004		Arisaig	18	Laurasia	Gorstian-Ludfordian
Thelodus	carinatus	Thelodonti	Thelodontiformes	Coelolepididae	Silurian	Ludlow	Ludfordian			Moydart Formation		Arisaig, Cape George, Nova Scotia, eastern Canada	BA1	425	423	Mark-Kurik 1969; Marss et al 2003 (for environment); Antia 1981; Boucot and Janis 1983 for BA; Plotnick 1999 for environment; Blieck et al 2002; Musteikis & Paskevicius 1999; Vergoossen 2003, 2004		Arisaig	18	Laurasia	Gorstian-Ludfordian
Thelodus	hoskinsi	Thelodonti	Thelodontiformes	Coelolepididae	Silurian	Ludlow	Ludfordian			Moydart Formation		Arisaig, Cape George, Nova Scotia, eastern Canada	BA1	425	423	Mark-Kurik 1969; Marss et al 2003 (for environment); Antia 1981; Boucot and Janis 1983 for BA; Plotnick 1999 for environment; Blieck et al 2002; Musteikis & Paskevicius 1999; Vergoossen 2003, 2004		Arisaig	18	Laurasia	Gorstian-Ludfordian
Thelodus	marginatus	Thelodonti	Thelodontiformes	Coelolepididae	Silurian	Ludlow	Ludfordian			Moydart Formation		Arisaig, Cape George, Nova Scotia, eastern Canada	BA1	425	423	Mark-Kurik 1969; Marss et al 2003 (for environment); Antia 1981; Boucot and Janis 1983 for BA; Plotnick 1999 for environment; Blieck et al 2002; Musteikis & Paskevicius 1999; Vergoossen 2003, 2004		Arisaig	18	Laurasia	Gorstian-Ludfordian
Thelodus	matukhini	Thelodonti	Thelodontiformes	Coelolepididae	Silurian	Ludlow	Ludfordian			Moydart Formation		Arisaig, Cape George, Nova Scotia, eastern Canada	BA1	425	423	Mark-Kurik 1969; Marss et al 2003 (for environment); Antia 1981; Boucot and Janis 1983 for BA; Plotnick 1999 for environment; Blieck et al 2002; Musteikis & Paskevicius 1999; Vergoossen 2003, 2004		Arisaig	18	Laurasia	Gorstian-Ludfordian
Thelodus	parvidens	Thelodonti	Thelodontiformes	Coelolepididae	Silurian	Ludlow	Ludfordian			Moydart Formation		Arisaig, Cape George, Nova Scotia, eastern Canada	BA1	425	423	Mark-Kurik 1969; Marss et al 2003 (for environment); Antia 1981; Boucot and Janis 1983 for BA; Plotnick 1999 for environment; Blieck et al 2002; Musteikis & Paskevicius 1999; Vergoossen 2003, 2004		Arisaig	18	Laurasia	Gorstian-Ludfordian
Thelodus	schmidti	Thelodonti	Thelodontiformes	Coelolepididae	Silurian	Ludlow	Ludfordian			Moydart Formation		Arisaig, Cape George, Nova Scotia, eastern Canada	BA1	425	423	Mark-Kurik 1969; Marss et al 2003 (for environment); Antia 1981; Boucot and Janis 1983 for BA; Plotnick 1999 for environment; Blieck et al 2002; Musteikis & Paskevicius 1999; Vergoossen 2003, 2004		Arisaig	18	Laurasia	Gorstian-Ludfordian
Thelodus	sculptilis	Thelodonti	Thelodontiformes	Coelolepididae	Silurian	Ludlow	Ludfordian			Moydart Formation		Arisaig, Cape George, Nova Scotia, eastern Canada	BA1	425	423	Mark-Kurik 1969; Marss et al 2003 (for environment); Antia 1981; Boucot and Janis 1983 for BA; Plotnick 1999 for environment; Blieck et al 2002; Musteikis & Paskevicius 1999; Vergoossen 2003, 2004		Arisaig	18	Laurasia	Gorstian-Ludfordian
Thelodus	sinensis	Thelodonti	Thelodontiformes	Coelolepididae	Silurian	Ludlow	Ludfordian			Moydart Formation		Arisaig, Cape George, Nova Scotia, eastern Canada	BA1	425	423	Mark-Kurik 1969; Marss et al 2003 (for environment); Antia 1981; Boucot and Janis 1983 for BA; Plotnick 1999 for environment; Blieck et al 2002; Musteikis & Paskevicius 1999; Vergoossen 2003, 2004		Arisaig	18	Laurasia	Gorstian-Ludfordian
Thelodus	sp.	Thelodonti	Thelodontiformes	Coelolepididae	Silurian	Ludlow	Ludfordian			Moydart Formation		Arisaig, Cape George, Nova Scotia, eastern Canada	BA1	425	423	Mark-Kurik 1969; Marss et al 2003 (for environment); Antia 1981; Boucot and Janis 1983 for BA; Plotnick 1999 for environment; Blieck et al 2002; Musteikis & Paskevicius 1999; Vergoossen 2003, 2004		Arisaig	18	Laurasia	Gorstian-Ludfordian
Thelodus	spp.	Thelodonti	Thelodontiformes	Coelolepididae	Silurian	Ludlow	Ludfordian			Moydart Formation		Arisaig, Cape George, Nova Scotia, eastern Canada	BA1	425	423	Mark-Kurik 1969; Marss et al 2003 (for environment); Antia 1981; Boucot and Janis 1983 for BA; Plotnick 1999 for environment; Blieck et al 2002; Musteikis & Paskevicius 1999; Vergoossen 2003, 2004		Arisaig	18	Laurasia	Gorstian-Ludfordian
Thelodus	traquairi	Thelodonti	Thelodontiformes	Coelolepididae	Silurian	Ludlow	Ludfordian			Moydart Formation		Arisaig, Cape George, Nova Scotia, eastern Canada	BA1	425	423	Mark-Kurik 1969; Marss et al 2003 (for environment); Antia 1981; Boucot and Janis 1983 for BA; Plotnick 1999 for environment; Blieck et al 2002; Musteikis & Paskevicius 1999; Vergoossen 2003, 2004		Arisaig	18	Laurasia	Gorstian-Ludfordian
Thelodus	trilobatus	Thelodonti	Thelodontiformes	Coelolepididae	Silurian	Ludlow	Ludfordian			Moydart Formation		Arisaig, Cape George, Nova Scotia, eastern Canada	BA1	425	423	Mark-Kurik 1969; Marss et al 2003 (for environment); Antia 1981; Boucot and Janis 1983 for BA; Plotnick 1999 for environment; Blieck et al 2002; Musteikis & Paskevicius 1999; Vergoossen 2003, 2004		Arisaig	18	Laurasia	Gorstian-Ludfordian
Septentrionia	dissimilis	Anaspida	Birkeniiformes	Septentrioniidae	Silurian	Ludlow	Ludfordian			Cape Phillips Formation		Baille Hamilton Island, Artic Canada	BA5	425	423	Blom et al 2002		Baille-Hamilton Island?	18	Laurasia	Gorstian-Ludfordian
Gen. indet.	sp. 3	Anaspida	Birkeniiformes	Indet	Silurian	Ludlow	Gorstian			Cape Phillips Formation		Baille Hamilton Island, Artic Canada	BA5	426	425	Marss et al, 1997		Baille-Hamilton Island3	18	Laurasia	Gorstian-Ludfordian
Indet	sp. 4	Thelodonti	Indet	Indet	Silurian	Ludlow	Gorstian			Cape Phillips Formation		Baille Hamilton Island, Artic Canada	BA5	426	425	Marss et al, 1997		Baille-Hamilton Island3	18	Laurasia	Gorstian-Ludfordian
Loganellia	cuneata	Thelodonti	Loganelliiformes	Loganelliidae	Silurian	Ludlow	Gorstian			Cape Phillips Formation		Baillie-Hamilton Island, Canada	BA5	426	425	Boucot and Janis 1983		Baille-Hamilton Island3	18	Laurasia	Gorstian-Ludfordian
Loganellia	sp. 4	Thelodonti	Loganelliiformes	Loganelliidae	Silurian	Ludlow	Gorstian			Cape Phillips Formation		Baille Hamilton Island, Artic Canada	BA5	426	425	Marss et al, 1997		Baille-Hamilton Island3	18	Laurasia	Gorstian-Ludfordian
Loganellia	asiatica	Thelodonti	Loganelliiformes	Loganelliidae	Silurian	Ludlow	Ludfordian			Cape Phillips Formation		Baillie-Hamilton Island, Canada	BA5	425	423	Boucot and Janis 1983; Karatajute-Talimaa 1990		Baille-Hamilton Island3	18	Laurasia	Gorstian-Ludfordian
Loganellia	cf grossi	Thelodonti	Loganelliiformes	Loganelliidae	Silurian	Ludlow	Ludfordian			Cape Phillips Formation		Baillie-Hamilton Island, Canada	BA5	425	423	Boucot and Janis 1983; Karatajute-Talimaa 1990		Baille-Hamilton Island3	18	Laurasia	Gorstian-Ludfordian
Loganellia	cuneata	Thelodonti	Loganelliiformes	Loganelliidae	Silurian	Ludlow	Ludfordian			Cape Phillips Formation		Baillie-Hamilton Island, Canada	BA5	425	423	Boucot and Janis 1983; Karatajute-Talimaa 1990		Baille-Hamilton Island3	18	Laurasia	Gorstian-Ludfordian
Loganellia	incompta	Thelodonti	Loganelliiformes	Loganelliidae	Silurian	Ludlow	Ludfordian			Cape Phillips Formation		Baillie-Hamilton Island, Canada	BA5	425	423	Boucot and Janis 1983; Karatajute-Talimaa 1990		Baille-Hamilton Island3	18	Laurasia	Gorstian-Ludfordian
Nunavutia	fasciata	Thelodonti	Loganelliiformes	Nunavutiidae	Silurian	Ludlow	Gorstian			Cape Phillips Formation		Baillie-Hamilton Island, Canada	BA5	426	425	Marss et al 2002; Boucot and Janis 1983 for BA		Baille-Hamilton Island3	18	Laurasia	Gorstian-Ludfordian
Indet		Acanthodii	Indet	Indet	Silurian	Ludlow	Gorstian			Niur Formation	HillC S30,32	Derenjal Mountains, Iran	BA1–2	426	425	Hairapetian et al, 2008		Derenjal Mountain2	18	Gondwana	Gorstian-Ludfordian
Loganellia	sp. cf. L. grossi	Thelodonti	Loganelliiformes	Loganelliidae	Silurian	Ludlow	Gorstian-Ludfordian			Niur Formation	HillC S28,32	Derenjal Mountains, Iran	BA1–2	426	424	Hairapetian et al, 2008		Derenjal Mountain2	18	Gondwana	Gorstian-Ludfordian
Niurolepis	susanae	Thelodonti	Phlebolepidiformes	Katoporodidae	Silurian	Ludlow	Gorstian			Niur Formation		Derenjal Mountains, Iran	BA1–2	426	425	Hairapetian, Blom, and Miller 2008		Derenjal Mountain2	18	Gondwana	Gorstian-Ludfordian
Pharyngolepis	sp.	Anaspida	Birkeniiformes	Pharyngolepididae	Silurian	Ludlow	Ludfordian			Paadla Fm	Himmiste Beds	East Baltic	BA3	425	424	Blom et al. 2002		East Baltic2	18	Baltic	Gorstian-Ludfordian
Schidiosteus	mustelensis	Anaspida	Birkeniiformes	Rhyncholepididae	Silurian	Ludlow	Gorstian			Himmiste Beds Formation		Estonia	BA3	426	425	Marrs and Miller 2002;		East Baltic2	18	Baltic	Gorstian-Ludfordian
Silmalepis	erinacea	Anaspida	Birkeniiformes	Rhyncholepididae	Silurian	Ludlow	Gorstian			Himmiste Beds Formation		Estonia	BA3	426	425	Marrs and Miller 2002;		East Baltic2	18	Baltic	Gorstian-Ludfordian
Tahulalepis	elongituberculata	Anaspida	Birkeniiformes	Tahulalepididae	Silurian	Ludlow	Ludfordian			Kuressaare Fm	Kudjape Beds	East Baltic	BA3	423	423	Blom et al. 2002		East Baltic2	18	Baltic	Gorstian-Ludfordian
Archaegonaspis	sp.	Heterostraci	Cyathaspidiformes	Cyathaspididae	Silurian	Ludlow	Gorstian-Ludfordian			Mituva Fm	Paadla	Western Latvia	BA2-3	427	425	Marss 2001; Boucot & Janis 1983 for BA		East Baltic2	18	Baltic	Gorstian-Ludfordian
Archaegonaspis	sp. B	Heterostraci	Cyathaspidiformes	Cyathaspididae	Silurian	Ludlow	Gorstian-Ludfordian	Kuressaare		Tahula Beds Formation		Estonia	BA3	425	423	Marss 1977; Boucot & Janis 1983 for BA		East Baltic2	18	Baltic	Gorstian-Ludfordian
Cyathaspis	integer	Heterostraci	Cyathaspidiformes	Cyathaspididae	Silurian	Ludlow	Gorstian			Himmiste Beds Formation		Lithuania	BA3	429	427	Marss, 2019		East Baltic2	18	Baltic	Gorstian-Ludfordian
Cyathaspis	integer	Heterostraci	Cyathaspidiformes	Cyathaspididae	Silurian	Wenlock	Homerian-Gorstian			Vesiku, and Soeginina Beds		Estonia, Latvia, Lithuania, Kaliningrad District	BA3	429	427	Marss, 2019		East Baltic2	18	Baltic	Gorstian-Ludfordian
Cyathaspis	integer	Heterostraci	Cyathaspidiformes	Cyathaspididae	Silurian	Ludlow	Gorstian			Himmiste Beds Formation		Estonia, Latvia, Lithuania, Kaliningrad District	BA3	426	425	Marss, 2019		East Baltic2	18	Baltic	Gorstian-Ludfordian
Tremataspis	sp.	Osteostraci	Thyestiformes	Tremataspididae	Silurian	Ludlow	Gorstian			Himmiste Beds Formation		Estonia; northern Latvia	BA3	429	427	Blieck & Janvier, 1991		East Baltic2	18	Baltic	Gorstian-Ludfordian
Tremataspis	sp.	Osteostraci	Thyestiformes	Tremataspididae	Silurian	Ludlow	Gorstian-Ludfordian			Mituva Fm		Estonia; northern Latvia	BA3	426	424	Blieck & Janvier, 1991		East Baltic2	18	Baltic	Gorstian-Ludfordian
Witaaspis	shrenkii	Osteostraci	Thyestiformes	Witaaspididae	Silurian	Ludlow	Gorstian	Paadla K-2/Rootsikula K-1		Himmiste Beds Formation		Estonia; northern Latvia	BA3	429	427	Blieck & Janvier, 1991		East Baltic2	18	Baltic	Gorstian-Ludfordian
Loganellia	cf grossi	Thelodonti	Loganelliiformes	Loganelliidae	Silurian	Ludlow	Gorstian			Himmiste Beds Formation		Estonia	BA3	426	425	Boucot and Janis 1983		East Baltic2	18	Baltic	Gorstian-Ludfordian
Loganellia	cuneata	Thelodonti	Loganelliiformes	Loganelliidae	Silurian	Ludlow	Gorstian-Ludfordian	Kaugatuma		Himmiste Beds Formation		Estonia	BA3	426	424	Boucot and Janis 1983 for BA		East Baltic2	18	Baltic	Gorstian-Ludfordian
Loganellia	cuneata	Thelodonti	Loganelliiformes	Loganelliidae	Silurian	Ludlow	Gorstian-Ludfordian	Kuressaare		Himmiste Beds Formation		Estonia	BA3	425	423	Boucot and Janis 1983 for BA		East Baltic2	18	Baltic	Gorstian-Ludfordian
Loganellia	incompta	Thelodonti	Loganelliiformes	Loganelliidae	Silurian	Ludlow	Gorstian-Ludfordian			Pagegiai and Minija Formations		Latvia	BA3	426	424	Marss and Miller 2004; Turner 1973; Boucot and Janis 1983; Blieck et al 2002; Karatajute-Talimaa 1990; Blom 1999		East Baltic2	18	Baltic	Gorstian-Ludfordian
Loganellia	cf grossi	Thelodonti	Loganelliiformes	Loganelliidae	Silurian	Ludlow	Ludfordian			Kuressaare Fm		Estonia	BA3	425	423	Boucot and Janis 1983; Karatajute-Talimaa 1990		East Baltic2	18	Baltic	Gorstian-Ludfordian
Loganellia	incompta	Thelodonti	Loganelliiformes	Loganelliidae	Silurian	Ludlow	Ludfordian			Kuressaare Fm		Estonia	BA3	425	423	Boucot and Janis 1983; Karatajute-Talimaa 1990		East Baltic2	18	Baltic	Gorstian-Ludfordian
Oeselia	mosaica	Thelodonti		Oeseliidae	Silurian	Ludlow	Gorstian			Himmiste Beds Formation		Latvia	BA3	426	425	Marss 2005; Boucot and Janis 1983 for BA		East Baltic2	18	Baltic	Gorstian-Ludfordian
Oeselia	mosaica	Thelodonti		Oeseliidae	Silurian	Ludlow	Gorstian			Himmiste Beds Formation		Estonia	BA3	426	425	Marss 2005; Boucot and Janis 1983 for BA		East Baltic2	18	Baltic	Gorstian-Ludfordian
Oeselia	mosaica	Thelodonti		Oeseliidae	Silurian	Ludlow	Ludfordian			Kuressaare Fm		Latvia	BA3	425	423	Marss 2005; Boucot and Janis 1983 for BA		East Baltic2	18	Baltic	Gorstian-Ludfordian
Oeselia	mosaica	Thelodonti		Oeseliidae	Silurian	Ludlow	Ludfordian			Kuressaare Fm		Estonia	BA3	425	423	Marss 2005; Boucot and Janis 1983 for BA		East Baltic2	18	Baltic	Gorstian-Ludfordian
Paralogania	kaarmisensis	Thelodonti	Shieliiformes	Shieliidae	Silurian	Ludlow	Gorstian			Himmiste Beds Formation		Latvia	BA3	426	425	Marss and Mannik 2013, Marss & Karatajute-Talimaa 2002; Marss and Miller 2004; Sepkoski 1998; Boucot and Janis 1983; Musteikis & Paskevicius 1999; Blieck et al 2002		East Baltic2	18	Baltic	Gorstian-Ludfordian
Paralogania	kaarmisensis	Thelodonti	Shieliiformes	Shieliidae	Silurian	Ludlow	Gorstian			Himmiste Beds Formation		Estonia	BA3	426	425	Marss and Mannik 2013, , Marss & Karatajute-Talimaa 2002; Marss and Miller 2004; Sepkoski 1998; Boucot and Janis 1983; Musteikis & Paskevicius 1999; Blieck et al 2002		East Baltic2	18	Baltic	Gorstian-Ludfordian
Paralogania	martinssoni	Thelodonti	Shieliiformes	Shieliidae	Silurian	Ludlow	Gorstian			Himmiste Beds Formation		Estonia	BA3	429	427	Boucot and Janis 1983 for BA		East Baltic2	18	Baltic	Gorstian-Ludfordian
Paralogania	consimilis	Thelodonti	Shieliiformes	Shieliidae	Silurian	Ludlow	Gorstian			Himmiste Beds Formation		Latvia	BA3	426	425	Marss & Karatajute-Talimaa 2002; Marss and Miller 2004; Sepkoski 1998; Boucot and Janis 1983; Musteikis & Paskevicius 1999; Blieck et al 2002		East Baltic2	18	Baltic	Gorstian-Ludfordian
Paralogania	consimilis	Thelodonti	Shieliiformes	Shieliidae	Silurian	Ludlow	Gorstian			Himmiste Beds Formation		Estonia	BA3	426	425	Marss & Karatajute-Talimaa 2002; Marss and Miller 2004; Sepkoski 1998; Boucot and Janis 1983; Musteikis & Paskevicius 1999; Blieck et al 2002		East Baltic2	18	Baltic	Gorstian-Ludfordian
Paralogania	ludlowiensis	Thelodonti	Shieliiformes	Shieliidae	Silurian	Ludlow	Gorstian			Himmiste Beds Formation		Estonia	BA3	426	425	Marss & Karatajute-Talimaa 2002; Marss and Miller 2004; Sepkoski 1998; Boucot and Janis 1983; Musteikis & Paskevicius 1999; Blieck et al 2002		East Baltic2	18	Baltic	Gorstian-Ludfordian
Paralogania	martinssoni	Thelodonti	Shieliiformes	Shieliidae	Silurian	Ludlow	Gorstian			Himmiste Beds Formation		Latvia	BA3	426	425	Marss & Karatajute-Talimaa 2002; Marss and Miller 2004; Sepkoski 1998; Boucot and Janis 1983; Musteikis & Paskevicius 1999; Blieck et al 2002		East Baltic2	18	Baltic	Gorstian-Ludfordian
Paralogania	menneri	Thelodonti	Shieliiformes	Shieliidae	Silurian	Ludlow	Gorstian			Himmiste Beds Formation		Latvia	BA3	426	425	Marss & Karatajute-Talimaa 2002; Marss and Miller 2004; Sepkoski 1998; Boucot and Janis 1983; Musteikis & Paskevicius 1999; Blieck et al 2002		East Baltic2	18	Baltic	Gorstian-Ludfordian
Paralogania	menneri	Thelodonti	Shieliiformes	Shieliidae	Silurian	Ludlow	Gorstian			Himmiste Beds Formation		Estonia	BA3	426	425	Marss & Karatajute-Talimaa 2002; Marss and Miller 2004; Sepkoski 1998; Boucot and Janis 1983; Musteikis & Paskevicius 1999; Blieck et al 2002		East Baltic2	18	Baltic	Gorstian-Ludfordian
Paralogania	ludlowiensis	Thelodonti	Shieliiformes	Shieliidae	Silurian	Ludlow	Gorstian-Ludfordian			upper Pagegiai Formation		Latvia	BA4-5	426	424	Musteikis & Paskevicius 1999 for environment		East Baltic2	18	Baltic	Gorstian-Ludfordian
Paralogania	sp. cf. ludlowiensis	Thelodonti	Shieliiformes	Shieliidae	Silurian	Ludlow	Gorstian-Ludfordian			Himmiste Beds Formation?		Baltics	BA3	426	424	Turner & Burrow, 2018, Marss et al 2007		East Baltic2	18	Baltic	Gorstian-Ludfordian
Paralogania	consimilis	Thelodonti	Shieliiformes	Shieliidae	Silurian	Ludlow	Ludfordian			Kuressaare Fm		Latvia	BA3	425	423	Marss & Karatajute-Talimaa 2002; Marss and Miller 2004; Cherns 1999; Boucot and Janis 1983; Musteikis & Paskevicius 1999		East Baltic2	18	Baltic	Gorstian-Ludfordian
Paralogania	menneri	Thelodonti	Shieliiformes	Shieliidae	Silurian	Ludlow	Ludfordian			Kuressaare Fm		Latvia	BA3	425	423	Marss & Karatajute-Talimaa 2002; Marss and Miller 2004; Cherns 1999; Boucot and Janis 1983; Musteikis & Paskevicius 1999		East Baltic2	18	Baltic	Gorstian-Ludfordian
Paralogania	perensae	Thelodonti	Shieliiformes	Shieliidae	Silurian	Ludlow	Ludfordian			Kuressaare Fm		Latvia	BA3	425	423	Marss & Karatajute-Talimaa 2002; Marss and Miller 2004; Cherns 1999; Boucot and Janis 1983; Musteikis & Paskevicius 1999		East Baltic2	18	Baltic	Gorstian-Ludfordian
Phlebolepis	ornata	Thelodonti	Phlebolepidiformes	Phlebolepididae	Silurian	Ludlow	Gorstian			Himmiste Beds Formation		Estonia	BA3	426	425	Turner 2000; Sepkoski 1998 for environment; Maars and Miller 2004; Mark-Kurik 1969; Boucot and Janis 1983 for BA; Marss 1986		East Baltic2	18	Baltic	Gorstian-Ludfordian
Phlebolepis	elegans	Thelodonti	Phlebolepidiformes	Phlebolepididae	Silurian	Ludlow	Gorstian-Ludfordian	K2-S		Sauvere Beds Formation		Estonia	BA3	426	424	Mark-Kurik 1969; Boucot and Janis 1983 for BA		East Baltic2	18	Baltic	Gorstian-Ludfordian
Thelodus	calvus	Thelodonti	Thelodontiformes	Coelolepididae	Silurian	Ludlow	Gorstian			Himmiste Beds Formation		Estonia	BA3	426	425	Mark-Kurik 1969; Marss et al 2003 (for environment); Boucot and Janis 1983 for BA; Plotnick 1999 for environment; Blieck et al 2002; Sepkoski 1998 for environment; Musteikis & Paskevicius 1999; Vergoossen 2003, 2004		East Baltic2	18	Baltic	Gorstian-Ludfordian
Thelodus	calvus	Thelodonti	Thelodontiformes	Coelolepididae	Silurian	Ludlow	Gorstian			Himmiste Beds Formation		Latvia	BA3	426	425	Mark-Kurik 1969; Marss et al 2003 (for environment); Boucot and Janis 1983 for BA; Plotnick 1999 for environment; Blieck et al 2002; Sepkoski 1998 for environment; Musteikis & Paskevicius 1999; Vergoossen 2003, 2004		East Baltic2	18	Baltic	Gorstian-Ludfordian
Thelodus	carinatus	Thelodonti	Thelodontiformes	Coelolepididae	Silurian	Ludlow	Gorstian			Himmiste Beds Formation		Estonia	BA3	426	425	Mark-Kurik 1969; Marss et al 2003 (for environment); Boucot and Janis 1983 for BA; Plotnick 1999 for environment; Blieck et al 2002; Sepkoski 1998 for environment; Musteikis & Paskevicius 1999; Vergoossen 2003, 2004		East Baltic2	18	Baltic	Gorstian-Ludfordian
Thelodus	carinatus	Thelodonti	Thelodontiformes	Coelolepididae	Silurian	Ludlow	Gorstian			Himmiste Beds Formation		Latvia	BA3	426	425	Mark-Kurik 1969; Marss et al 2003 (for environment); Boucot and Janis 1983 for BA; Plotnick 1999 for environment; Blieck et al 2002; Sepkoski 1998 for environment; Musteikis & Paskevicius 1999; Vergoossen 2003, 2004		East Baltic2	18	Baltic	Gorstian-Ludfordian
Thelodus	hoskinsi	Thelodonti	Thelodontiformes	Coelolepididae	Silurian	Ludlow	Gorstian			Himmiste Beds Formation		Estonia	BA3	426	425	Mark-Kurik 1969; Marss et al 2003 (for environment); Boucot and Janis 1983 for BA; Plotnick 1999 for environment; Blieck et al 2002; Sepkoski 1998 for environment; Musteikis & Paskevicius 1999; Vergoossen 2003, 2004		East Baltic2	18	Baltic	Gorstian-Ludfordian
Thelodus	hoskinsi	Thelodonti	Thelodontiformes	Coelolepididae	Silurian	Ludlow	Gorstian			Himmiste Beds Formation		Latvia	BA3	426	425	Mark-Kurik 1969; Marss et al 2003 (for environment); Boucot and Janis 1983 for BA; Plotnick 1999 for environment; Blieck et al 2002; Sepkoski 1998 for environment; Musteikis & Paskevicius 1999; Vergoossen 2003, 2004		East Baltic2	18	Baltic	Gorstian-Ludfordian
Thelodus	laevis	Thelodonti	Thelodontiformes	Coelolepididae	Silurian	Ludlow	Gorstian			Himmiste Beds Formation		Latvia	BA3	426	425	Mark-Kurik 1969; Marss et al 2003 (for environment); Boucot and Janis 1983 for BA; Plotnick 1999 for environment; Blieck et al 2002; Sepkoski 1998 for environment; Musteikis & Paskevicius 1999; Vergoossen 2003, 2004		East Baltic2	18	Baltic	Gorstian-Ludfordian
Thelodus	marginatus	Thelodonti	Thelodontiformes	Coelolepididae	Silurian	Ludlow	Gorstian			Himmiste Beds Formation		Estonia	BA3	426	425	Mark-Kurik 1969; Marss et al 2003 (for environment); Boucot and Janis 1983 for BA; Plotnick 1999 for environment; Blieck et al 2002; Sepkoski 1998 for environment; Musteikis & Paskevicius 1999; Vergoossen 2003, 2004		East Baltic2	18	Baltic	Gorstian-Ludfordian
Thelodus	marginatus	Thelodonti	Thelodontiformes	Coelolepididae	Silurian	Ludlow	Gorstian			Himmiste Beds Formation		Latvia	BA3	426	425	Mark-Kurik 1969; Marss et al 2003 (for environment); Boucot and Janis 1983 for BA; Plotnick 1999 for environment; Blieck et al 2002; Sepkoski 1998 for environment; Musteikis & Paskevicius 1999; Vergoossen 2003, 2004		East Baltic2	18	Baltic	Gorstian-Ludfordian
Thelodus	matukhini	Thelodonti	Thelodontiformes	Coelolepididae	Silurian	Ludlow	Gorstian			Himmiste Beds Formation		Estonia	BA3	426	425	Mark-Kurik 1969; Marss et al 2003 (for environment); Boucot and Janis 1983 for BA; Plotnick 1999 for environment; Blieck et al 2002; Sepkoski 1998 for environment; Musteikis & Paskevicius 1999; Vergoossen 2003, 2004		East Baltic2	18	Baltic	Gorstian-Ludfordian
Thelodus	matukhini	Thelodonti	Thelodontiformes	Coelolepididae	Silurian	Ludlow	Gorstian			Himmiste Beds Formation		Latvia	BA3	426	425	Mark-Kurik 1969; Marss et al 2003 (for environment); Boucot and Janis 1983 for BA; Plotnick 1999 for environment; Blieck et al 2002; Sepkoski 1998 for environment; Musteikis & Paskevicius 1999; Vergoossen 2003, 2004		East Baltic2	18	Baltic	Gorstian-Ludfordian
Thelodus	schmidti	Thelodonti	Thelodontiformes	Coelolepididae	Silurian	Ludlow	Gorstian			Himmiste Beds Formation		Latvia	BA3	426	425	Mark-Kurik 1969; Marss et al 2003 (for environment); Boucot and Janis 1983 for BA; Plotnick 1999 for environment; Blieck et al 2002; Sepkoski 1998 for environment; Musteikis & Paskevicius 1999; Vergoossen 2003, 2004		East Baltic2	18	Baltic	Gorstian-Ludfordian
Thelodus	sinensis	Thelodonti	Thelodontiformes	Coelolepididae	Silurian	Ludlow	Gorstian			Himmiste Beds Formation		Estonia	BA3	426	425	Mark-Kurik 1969; Marss et al 2003 (for environment); Boucot and Janis 1983 for BA; Plotnick 1999 for environment; Blieck et al 2002; Sepkoski 1998 for environment; Musteikis & Paskevicius 1999; Vergoossen 2003, 2004		East Baltic2	18	Baltic	Gorstian-Ludfordian
Thelodus	sinensis	Thelodonti	Thelodontiformes	Coelolepididae	Silurian	Ludlow	Gorstian			Himmiste Beds Formation		Latvia	BA3	426	425	Mark-Kurik 1969; Marss et al 2003 (for environment); Boucot and Janis 1983 for BA; Plotnick 1999 for environment; Blieck et al 2002; Sepkoski 1998 for environment; Musteikis & Paskevicius 1999; Vergoossen 2003, 2004		East Baltic2	18	Baltic	Gorstian-Ludfordian
Thelodus	sp.	Thelodonti	Thelodontiformes	Coelolepididae	Silurian	Ludlow	Gorstian			Himmiste Beds Formation		Estonia	BA3	426	425	Mark-Kurik 1969; Marss et al 2003 (for environment); Boucot and Janis 1983 for BA; Plotnick 1999 for environment; Blieck et al 2002; Sepkoski 1998 for environment; Musteikis & Paskevicius 1999; Vergoossen 2003, 2004		East Baltic2	18	Baltic	Gorstian-Ludfordian
Thelodus	sp.	Thelodonti	Thelodontiformes	Coelolepididae	Silurian	Ludlow	Gorstian			Himmiste Beds Formation		Latvia	BA3	426	425	Mark-Kurik 1969; Marss et al 2003 (for environment); Boucot and Janis 1983 for BA; Plotnick 1999 for environment; Blieck et al 2002; Sepkoski 1998 for environment; Musteikis & Paskevicius 1999; Vergoossen 2003, 2004		East Baltic2	18	Baltic	Gorstian-Ludfordian
Thelodus	spp.	Thelodonti	Thelodontiformes	Coelolepididae	Silurian	Ludlow	Gorstian			Himmiste Beds Formation		Estonia	BA3	426	425	Mark-Kurik 1969; Marss et al 2003 (for environment); Boucot and Janis 1983 for BA; Plotnick 1999 for environment; Blieck et al 2002; Sepkoski 1998 for environment; Musteikis & Paskevicius 1999; Vergoossen 2003, 2004		East Baltic2	18	Baltic	Gorstian-Ludfordian
Thelodus	spp.	Thelodonti	Thelodontiformes	Coelolepididae	Silurian	Ludlow	Gorstian			Himmiste Beds Formation		Latvia	BA3	426	425	Mark-Kurik 1969; Marss et al 2003 (for environment); Boucot and Janis 1983 for BA; Plotnick 1999 for environment; Blieck et al 2002; Sepkoski 1998 for environment; Musteikis & Paskevicius 1999; Vergoossen 2003, 2004		East Baltic2	18	Baltic	Gorstian-Ludfordian
Thelodus	traquairi	Thelodonti	Thelodontiformes	Coelolepididae	Silurian	Ludlow	Gorstian			Himmiste Beds Formation		Latvia	BA3	426	425	Mark-Kurik 1969; Marss et al 2003 (for environment); Boucot and Janis 1983 for BA; Plotnick 1999 for environment; Blieck et al 2002; Sepkoski 1998 for environment; Musteikis & Paskevicius 1999; Vergoossen 2003, 2004		East Baltic2	18	Baltic	Gorstian-Ludfordian
Thelodus	trilobatus	Thelodonti	Thelodontiformes	Coelolepididae	Silurian	Ludlow	Gorstian			Himmiste Beds Formation		Estonia	BA3	426	425	Mark-Kurik 1969; Marss et al 2003 (for environment); Boucot and Janis 1983 for BA; Plotnick 1999 for environment; Blieck et al 2002; Sepkoski 1998 for environment; Musteikis & Paskevicius 1999; Vergoossen 2003, 2004		East Baltic2	18	Baltic	Gorstian-Ludfordian
Thelodus	trilobatus	Thelodonti	Thelodontiformes	Coelolepididae	Silurian	Ludlow	Gorstian			Himmiste Beds Formation		Latvia	BA3	426	425	Mark-Kurik 1969; Marss et al 2003 (for environment); Boucot and Janis 1983 for BA; Plotnick 1999 for environment; Blieck et al 2002; Sepkoski 1998 for environment; Musteikis & Paskevicius 1999; Vergoossen 2003, 2004		East Baltic2	18	Baltic	Gorstian-Ludfordian
Thelodus	visvaldi	Thelodonti	Thelodontiformes	Coelolepididae	Silurian	Ludlow	Gorstian			Himmiste Beds Formation		Latvia	BA3	426	425	Mark-Kurik 1969; Marss et al 2003 (for environment); Boucot and Janis 1983 for BA; Plotnick 1999 for environment; Blieck et al 2002; Sepkoski 1998 for environment; Musteikis & Paskevicius 1999; Vergoossen 2003, 2004		East Baltic2	18	Baltic	Gorstian-Ludfordian
Thelodus	visvaldi	Thelodonti	Thelodontiformes	Coelolepididae	Silurian	Ludlow	Gorstian			Himmiste Beds Formation		Estonia	BA3	426	425	Mark-Kurik 1969; Marss et al 2003 (for environment); Boucot and Janis 1983 for BA; Plotnick 1999 for environment; Blieck et al 2002; Sepkoski 1998 for environment; Musteikis & Paskevicius 1999; Vergoossen 2003, 2004		East Baltic2	18	Baltic	Gorstian-Ludfordian
Thelodus	admirabilis	Thelodonti	Thelodontiformes	Coelolepididae	Silurian	Ludlow	Gorstian-Ludfordian			Pagegiai and Minija Formations		Latvia	BA2	426	424	Boucot and Janis 1983 for BA		East Baltic2	18	Baltic	Gorstian-Ludfordian
Thelodus	laevis	Thelodonti	Thelodontiformes	Coelolepididae	Silurian	Ludlow	Gorstian-Ludfordian	Paada	K2-H	Himmiste Beds Formation		Estonia	BA3	426	424	Marss 2011 for Taxa, Mark-Kurik 1969; Marss et al 2003 (for environment)		East Baltic2	18	Baltic	Gorstian-Ludfordian
Thelodus	parvidens	Thelodonti	Thelodontiformes	Coelolepididae	Silurian	Ludlow	Gorstian-Ludfordian			Pagegiai, Minija and Jura Beds		Latvia	BA2	426	424	Boucot and Janis 1983 for BA		East Baltic2	18	Baltic	Gorstian-Ludfordian
Thelodus	parvidens	Thelodonti	Thelodontiformes	Coelolepididae	Silurian	Ludlow	Gorstian-Ludfordian	Kuressaare K3a		Tahula beds		Estonia	BA3	425	423	Boucot and Janis 1983 for BA		East Baltic2	18	Baltic	Gorstian-Ludfordian
Thelodus	schmidti	Thelodonti	Thelodontiformes	Coelolepididae	Silurian	Ludlow	Gorstian-Ludfordian	Paadla K2-U		Uduvere Beds		Estonia	BA3	426	424	Mark-Kurik 1969		East Baltic2	18	Baltic	Gorstian-Ludfordian
Thelodus	sculptilis	Thelodonti	Thelodontiformes	Coelolepididae	Silurian	Ludlow	Gorstian-Ludfordian	Kaugatuma Stage		Aigu beds		Estonia	BA2	426	424	Boucot and Janis 1983 for BA		East Baltic2	18	Baltic	Gorstian-Ludfordian
Thelodus	sculptilis	Thelodonti	Thelodontiformes	Coelolepididae	Silurian	Ludlow	Gorstian-Ludfordian	Kaugatuma Stage		Aigu beds		Latvia	BA2	426	424	Boucot and Janis 1983 for BA		East Baltic2	18	Baltic	Gorstian-Ludfordian
Thelodus	sculptilis	Thelodonti	Thelodontiformes	Coelolepididae	Silurian	Ludlow	Gorstian-Ludfordian	Kuressaare Stage		Tahula beds		Estonia	BA3	425	423	Boucot and Janis 1983 for BA		East Baltic2	18	Baltic	Gorstian-Ludfordian
Thelodus	sculptilis	Thelodonti	Thelodontiformes	Coelolepididae	Silurian	Ludlow	Gorstian-Ludfordian	Kuressaare Stage		Tahula beds		Latvia	BA3	425	423	Boucot and Janis 1983 for BA		East Baltic2	18	Baltic	Gorstian-Ludfordian
Thelodus	trilobatus	Thelodonti	Thelodontiformes	Coelolepididae	Silurian	Ludlow	Gorstian-Ludfordian			Pagegiai to Jura Formations		Latvia	BA3	426	424	Boucot and Janis 1983 for BA		East Baltic2	18	Baltic	Gorstian-Ludfordian
Thelodus	admirabilis	Thelodonti	Thelodontiformes	Coelolepididae	Silurian	Ludlow	Ludfordian			Kuressaare Fm		Estonia	BA2	425	423	Mark-Kurik 1969; Marss et al 2003 (for environment); Antia 1981; Boucot and Janis 1983 for BA; Plotnick 1999 for environment; Blieck et al 2002; Musteikis & Paskevicius 1999; Vergoossen 2003, 2004		East Baltic2	18	Baltic	Gorstian-Ludfordian
Thelodus	admirabilis	Thelodonti	Thelodontiformes	Coelolepididae	Silurian	Ludlow	Ludfordian			Kuressaare Fm		Latvia	BA2	425	423	Mark-Kurik 1969; Marss et al 2003 (for environment); Antia 1981; Boucot and Janis 1983 for BA; Plotnick 1999 for environment; Blieck et al 2002; Musteikis & Paskevicius 1999; Vergoossen 2003, 2004		East Baltic2	18	Baltic	Gorstian-Ludfordian
Thelodus	calvus	Thelodonti	Thelodontiformes	Coelolepididae	Silurian	Ludlow	Ludfordian			Kuressaare Fm		Estonia	BA2	425	423	Mark-Kurik 1969; Marss et al 2003 (for environment); Antia 1981; Boucot and Janis 1983 for BA; Plotnick 1999 for environment; Blieck et al 2002; Musteikis & Paskevicius 1999; Vergoossen 2003, 2004		East Baltic2	18	Baltic	Gorstian-Ludfordian
Thelodus	calvus	Thelodonti	Thelodontiformes	Coelolepididae	Silurian	Ludlow	Ludfordian			Kuressaare Fm		Latvia	BA2	425	423	Mark-Kurik 1969; Marss et al 2003 (for environment); Antia 1981; Boucot and Janis 1983 for BA; Plotnick 1999 for environment; Blieck et al 2002; Musteikis & Paskevicius 1999; Vergoossen 2003, 2004		East Baltic2	18	Baltic	Gorstian-Ludfordian
Thelodus	carinatus	Thelodonti	Thelodontiformes	Coelolepididae	Silurian	Ludlow	Ludfordian			Kuressaare Fm		Estonia	BA2	425	423	Mark-Kurik 1969; Marss et al 2003 (for environment); Antia 1981; Boucot and Janis 1983 for BA; Plotnick 1999 for environment; Blieck et al 2002; Musteikis & Paskevicius 1999; Vergoossen 2003, 2004		East Baltic2	18	Baltic	Gorstian-Ludfordian
Thelodus	carinatus	Thelodonti	Thelodontiformes	Coelolepididae	Silurian	Ludlow	Ludfordian			Kuressaare Fm		Latvia	BA2	425	423	Mark-Kurik 1969; Marss et al 2003 (for environment); Antia 1981; Boucot and Janis 1983 for BA; Plotnick 1999 for environment; Blieck et al 2002; Musteikis & Paskevicius 1999; Vergoossen 2003, 2004		East Baltic2	18	Baltic	Gorstian-Ludfordian
Thelodus	hoskinsi	Thelodonti	Thelodontiformes	Coelolepididae	Silurian	Ludlow	Ludfordian			Kuressaare Fm		Estonia	BA2	425	423	Mark-Kurik 1969; Marss et al 2003 (for environment); Antia 1981; Boucot and Janis 1983 for BA; Plotnick 1999 for environment; Blieck et al 2002; Musteikis & Paskevicius 1999; Vergoossen 2003, 2004		East Baltic2	18	Baltic	Gorstian-Ludfordian
Thelodus	hoskinsi	Thelodonti	Thelodontiformes	Coelolepididae	Silurian	Ludlow	Ludfordian			Kuressaare Fm		Latvia	BA2	425	423	Mark-Kurik 1969; Marss et al 2003 (for environment); Antia 1981; Boucot and Janis 1983 for BA; Plotnick 1999 for environment; Blieck et al 2002; Musteikis & Paskevicius 1999; Vergoossen 2003, 2004		East Baltic2	18	Baltic	Gorstian-Ludfordian
Thelodus	marginatus	Thelodonti	Thelodontiformes	Coelolepididae	Silurian	Ludlow	Ludfordian			Kuressaare Fm		Estonia	BA2	425	423	Mark-Kurik 1969; Marss et al 2003 (for environment); Antia 1981; Boucot and Janis 1983 for BA; Plotnick 1999 for environment; Blieck et al 2002; Musteikis & Paskevicius 1999; Vergoossen 2003, 2004		East Baltic2	18	Baltic	Gorstian-Ludfordian
Thelodus	marginatus	Thelodonti	Thelodontiformes	Coelolepididae	Silurian	Ludlow	Ludfordian			Kuressaare Fm		Latvia	BA2	425	423	Mark-Kurik 1969; Marss et al 2003 (for environment); Antia 1981; Boucot and Janis 1983 for BA; Plotnick 1999 for environment; Blieck et al 2002; Musteikis & Paskevicius 1999; Vergoossen 2003, 2004		East Baltic2	18	Baltic	Gorstian-Ludfordian
Thelodus	matukhini	Thelodonti	Thelodontiformes	Coelolepididae	Silurian	Ludlow	Ludfordian			Kuressaare Fm		Estonia	BA2	425	423	Mark-Kurik 1969; Marss et al 2003 (for environment); Antia 1981; Boucot and Janis 1983 for BA; Plotnick 1999 for environment; Blieck et al 2002; Musteikis & Paskevicius 1999; Vergoossen 2003, 2004		East Baltic2	18	Baltic	Gorstian-Ludfordian
Thelodus	matukhini	Thelodonti	Thelodontiformes	Coelolepididae	Silurian	Ludlow	Ludfordian			Kuressaare Fm		Latvia	BA2	425	423	Mark-Kurik 1969; Marss et al 2003 (for environment); Antia 1981; Boucot and Janis 1983 for BA; Plotnick 1999 for environment; Blieck et al 2002; Musteikis & Paskevicius 1999; Vergoossen 2003, 2004		East Baltic2	18	Baltic	Gorstian-Ludfordian
Thelodus	schmidti	Thelodonti	Thelodontiformes	Coelolepididae	Silurian	Ludlow	Ludfordian			Kuressaare Fm		Latvia	BA2	425	423	Mark-Kurik 1969; Marss et al 2003 (for environment); Antia 1981; Boucot and Janis 1983 for BA; Plotnick 1999 for environment; Blieck et al 2002; Musteikis & Paskevicius 1999; Vergoossen 2003, 2004		East Baltic2	18	Baltic	Gorstian-Ludfordian
Thelodus	sinensis	Thelodonti	Thelodontiformes	Coelolepididae	Silurian	Ludlow	Ludfordian			Kuressaare Fm		Estonia	BA2	425	423	Mark-Kurik 1969; Marss et al 2003 (for environment); Antia 1981; Boucot and Janis 1983 for BA; Plotnick 1999 for environment; Blieck et al 2002; Musteikis & Paskevicius 1999; Vergoossen 2003, 2004		East Baltic2	18	Baltic	Gorstian-Ludfordian
Thelodus	sinensis	Thelodonti	Thelodontiformes	Coelolepididae	Silurian	Ludlow	Ludfordian			Kuressaare Fm		Latvia	BA2	425	423	Mark-Kurik 1969; Marss et al 2003 (for environment); Antia 1981; Boucot and Janis 1983 for BA; Plotnick 1999 for environment; Blieck et al 2002; Musteikis & Paskevicius 1999; Vergoossen 2003, 2004		East Baltic2	18	Baltic	Gorstian-Ludfordian
Thelodus	sp.	Thelodonti	Thelodontiformes	Coelolepididae	Silurian	Ludlow	Ludfordian			Kuressaare Fm		Estonia	BA2	425	423	Mark-Kurik 1969; Marss et al 2003 (for environment); Antia 1981; Boucot and Janis 1983 for BA; Plotnick 1999 for environment; Blieck et al 2002; Musteikis & Paskevicius 1999; Vergoossen 2003, 2004		East Baltic2	18	Baltic	Gorstian-Ludfordian
Thelodus	sp.	Thelodonti	Thelodontiformes	Coelolepididae	Silurian	Ludlow	Ludfordian			Kuressaare Fm		Latvia	BA2	425	423	Mark-Kurik 1969; Marss et al 2003 (for environment); Antia 1981; Boucot and Janis 1983 for BA; Plotnick 1999 for environment; Blieck et al 2002; Musteikis & Paskevicius 1999; Vergoossen 2003, 2004		East Baltic2	18	Baltic	Gorstian-Ludfordian
Thelodus	spp.	Thelodonti	Thelodontiformes	Coelolepididae	Silurian	Ludlow	Ludfordian			Kuressaare Fm		Estonia	BA2	425	423	Mark-Kurik 1969; Marss et al 2003 (for environment); Antia 1981; Boucot and Janis 1983 for BA; Plotnick 1999 for environment; Blieck et al 2002; Musteikis & Paskevicius 1999; Vergoossen 2003, 2004		East Baltic2	18	Baltic	Gorstian-Ludfordian
Thelodus	spp.	Thelodonti	Thelodontiformes	Coelolepididae	Silurian	Ludlow	Ludfordian			Kuressaare Fm		Latvia	BA2	425	423	Mark-Kurik 1969; Marss et al 2003 (for environment); Antia 1981; Boucot and Janis 1983 for BA; Plotnick 1999 for environment; Blieck et al 2002; Musteikis & Paskevicius 1999; Vergoossen 2003, 2004		East Baltic2	18	Baltic	Gorstian-Ludfordian
Thelodus	traquairi	Thelodonti	Thelodontiformes	Coelolepididae	Silurian	Ludlow	Ludfordian			Kuressaare Fm		Latvia	BA2	425	423	Mark-Kurik 1969; Marss et al 2003 (for environment); Antia 1981; Boucot and Janis 1983 for BA; Plotnick 1999 for environment; Blieck et al 2002; Musteikis & Paskevicius 1999; Vergoossen 2003, 2004		East Baltic2	18	Baltic	Gorstian-Ludfordian
Thelodus	trilobatus	Thelodonti	Thelodontiformes	Coelolepididae	Silurian	Ludlow	Ludfordian			Kuressaare Fm		Estonia	BA2	425	423	Mark-Kurik 1969; Marss et al 2003 (for environment); Antia 1981; Boucot and Janis 1983 for BA; Plotnick 1999 for environment; Blieck et al 2002; Musteikis & Paskevicius 1999; Vergoossen 2003, 2004		East Baltic2	18	Baltic	Gorstian-Ludfordian
Thelodus	trilobatus	Thelodonti	Thelodontiformes	Coelolepididae	Silurian	Ludlow	Ludfordian			Kuressaare Fm		Latvia	BA2	425	423	Mark-Kurik 1969; Marss et al 2003 (for environment); Antia 1981; Boucot and Janis 1983 for BA; Plotnick 1999 for environment; Blieck et al 2002; Musteikis & Paskevicius 1999; Vergoossen 2003, 2004		East Baltic2	18	Baltic	Gorstian-Ludfordian
Thelodus	parvidens	Thelodonti	Thelodontiformes	Coelolepididae	Silurian	Ludlow	Gorstian-Ludfordian	Paadla K2-H		Himmiste Beds Formation		Estonia	BA3	426	423	Mark-Kurik 1969; Marss et al 2003 (for environment)		East Baltic2	18	Baltic	Gorstian-Ludfordian
Thelodus	schmidti	Thelodonti	Thelodontiformes	Coelolepididae	Silurian	Ludlow	Gorstian-Ludfordian	Paadla K2-H		Himmiste Beds Formation		Estonia	BA3	426	423	Mark-Kurik 1969; Marss et al 2003 (for environment); Boucot and Janis 1983 for BA; Plotnick 1999 for environment; Blieck et al 2002; Sepkoski 1998 for environment; Musteikis & Paskevicius 1999; Vergoossen 2003, 2004		East Baltic2	18	Baltic	Gorstian-Ludfordian
Thelodus	parvidens	Thelodonti	Thelodontiformes	Coelolepididae	Silurian	Ludlow	Gorstian-Ludfordian	Paadla K2-U		Uduvere Beds		Estonia	BA3	426	423	Mark-Kurik 1969; Boucot and Janis 1983 for BA		East Baltic2	18	Baltic	Gorstian-Ludfordian
Thelodus	trilobatus	Thelodonti	Thelodontiformes	Coelolepididae	Silurian	Ludlow	Ludfordian	Kuressaare K3a		Kuressaare Fm		Estonia	BA2	425	423	Boucot and Janis 1983 for BA		East Baltic2	18	Baltic	Gorstian-Ludfordian
Thelodus	carinatus	Thelodonti	Thelodontiformes	Coelolepididae	Silurian	Ludlow	Gorstian-Ludfordian			Himmiste Beds Formation		Latvia	BA3	427	423	Marss and Miller 2004; Mark-Kurik 1969; Antia 1981; Boucot and Janis 1983 for BA; Klubov et al 1980; Vergoossen 2003, 2004		East Baltic2	18	Baltic	Gorstian-Ludfordian
Thelodus	sculptilis	Thelodonti	Thelodontiformes	Coelolepididae	Silurian	Ludlow	Gorstian-Ludfordian			Himmiste Beds Formation		Latvia	BA3	427	423	Marss and Miller 2004; Mark-Kurik 1969; Antia 1981; Boucot and Janis 1983 for BA; Klubov et al 1980; Vergoossen 2003, 2004		East Baltic2	18	Baltic	Gorstian-Ludfordian
Thelodus	sp.	Thelodonti	Thelodontiformes	Coelolepididae	Silurian	Ludlow	Gorstian-Ludfordian			Himmiste Beds Formation		Latvia	BA3	427	423	Marss and Miller 2004; Mark-Kurik 1969; Antia 1981; Boucot and Janis 1983 for BA; Klubov et al 1980; Vergoossen 2003, 2004		East Baltic2	18	Baltic	Gorstian-Ludfordian
Thelodus	trilobatus	Thelodonti	Thelodontiformes	Coelolepididae	Silurian	Ludlow	Gorstian-Ludfordian			Himmiste Beds Formation		Latvia	BA3	427	423	Marss and Miller 2004; Mark-Kurik 1969; Antia 1981; Boucot and Janis 1983 for BA; Klubov et al 1980; Vergoossen 2003, 2004		East Baltic2	18	Baltic	Gorstian-Ludfordian
Thelodus	parvidens	Thelodonti	Thelodontiformes	Coelolepididae	Silurian	Ludlow	Gorstian-Ludfordian	Ohesaare K4		Kuressaare Fm		Estonia	BA2	427	423	Mark-Kurik 1969; Boucot and Janis 1983 for BA		East Baltic2	18	Baltic	Gorstian-Ludfordian
Thelodus	trilobatus	Thelodonti	Thelodontiformes	Coelolepididae	Silurian	Ludlow	Gorstian-Ludfordian	Ohesaare K4		Kuressaare Fm		Estonia	BA2	427	423	Mark-Kurik 1969; Boucot and Janis 1983 for BA		East Baltic2	18	Baltic	Gorstian-Ludfordian
Helenolepis	navicularis	Thelodonti	Phlebolepidiformes	Phlebolepididae	Silurian	Ludlow	Gorstian-Ludfordian			Baital (Baytal) Formation	Tauganteli beds	Kadvoi and Elegest River, central Tuva, Russian Federation	BA1-3?	426	423	Karatajute-Talimaa 1978	Sennikov et al 2015	Elegest and Kadvoi3	18	Siberia	Gorstian-Ludfordian
Loganellia	cf grossi	Thelodonti	Loganelliiformes	Loganelliidae	Silurian	Ludlow	Ludfordian			Baital (Baytal) Formation	Tauganteli beds	Elegest and Kadvoi rivers, Tuva, Russian Federation	BA1-3?	425	423	Boucot and Janis 1983; Karatajute-Talimaa 1990		Elegest and Kadvoi3	18	Siberia	Gorstian-Ludfordian
Loganellia	cuneata	Thelodonti	Loganelliiformes	Loganelliidae	Silurian	Ludlow	Ludfordian			Baital (Baytal) Formation	Tauganteli beds	Elegest and Kadvoi rivers, Tuva, Russian Federation	BA1-3?	425	423	Boucot and Janis 1983; Karatajute-Talimaa 1990		Elegest and Kadvoi3	18	Siberia	Gorstian-Ludfordian
Loganellia	incompta	Thelodonti	Loganelliiformes	Loganelliidae	Silurian	Ludlow	Ludfordian			Baital (Baytal) Formation	Tauganteli beds	Elegest and Kadvoi rivers, Tuva, Russian Federation	BA1-3?	425	423	Boucot and Janis 1983; Karatajute-Talimaa 1990		Elegest and Kadvoi3	18	Siberia	Gorstian-Ludfordian
Loganellia	cf. tuvaensis	Thelodonti	Loganelliiformes	Loganelliidae	Silurian	Ludlow	Gorstian-Ludfordian			Baital (Baytal) Formation	Tauganteli beds	Elegest and Kadvoi rivers, Tuva, Russian Federation	BA1-3?	426	423	Turner 1973; Boucot and Janis 1983; Blieck et al 2002; Karatajute-Talimaa 1990; Blom 1999		Elegest and Kadvoi3	18	Siberia	Gorstian-Ludfordian
Loganellia	incompta	Thelodonti	Loganelliiformes	Loganelliidae	Silurian	Ludlow	Gorstian-Ludfordian			Baital (Baytal) Formation	Tauganteli beds	Elegest and Kadvoi rivers, Tuva, Russian Federation	BA1-3?	426	423	Turner 1973; Boucot and Janis 1983; Blieck et al 2002; Karatajute-Talimaa 1990; Blom 1999		Elegest and Kadvoi3	18	Siberia	Gorstian-Ludfordian
Loganellia	unispinata	Thelodonti	Loganelliiformes	Loganelliidae	Silurian	Ludlow	Gorstian-Ludfordian			Baital (Baytal) Formation	Tauganteli beds	Elegest and Kadvoi rivers, Tuva, Russian Federation	BA1-3?	426	423	Turner 1973; Boucot and Janis 1983; Blieck et al 2002; Karatajute-Talimaa 1990; Blom 1999		Elegest and Kadvoi3	18	Siberia	Gorstian-Ludfordian
Hoburgilepis	papillata	Anaspida	Birkeniiformes	Birkeniidae	Silurian	Ludlow	Ludfordian			Burgsvik Fm	Hoburgen 2	Gotland, Sweden	BA2-3	423	423	Blom et al. 2002; Marrs and Miller 2002		Gotland3	18	Baltic	Gorstian-Ludfordian
Liivilepis	curvata	Anaspida	Birkeniiformes	Septentrioniidae	Silurian	Ludlow	Ludfordian			Burgsvik Fm	Hoburgen 3	Gotland, Sweden	BA2-3	423	423	Blom et al. 2002		Gotland3	18	Baltic	Gorstian-Ludfordian
Pharyngolepis	sp.	Anaspida	Birkeniiformes	Pharyngolepididae	Silurian	Ludlow	Gorstian		Hemse	Petes Fm		Gotland, Sweden	BA3	425	425	Blom et al. 2002; Bremer and Blom 2015		Gotland3	18	Baltic	Gorstian-Ludfordian
Schidiosteus	mustelensis	Anaspida	Birkeniiformes	Rhyncholepididae	Silurian	Ludlow	Gorstian-Ludfordian		Hemse	Petes Fm		Gotland, Sweden	BA3	425	425	Blom et al. 2002; Bremer and Blom 2015		Gotland3	18	Baltic	Gorstian-Ludfordian
Septentrionia	mucronata	Anaspida	Birkeniiformes	Septentrioniidae	Silurian	Ludlow	Ludfordian			Burgsvik Formation	Hobergen 2 and 3 beds	Gotland, Sweden	BA2-3	423	423	Blom et al. 2002; Bremer and Blom 2015		Gotland3	18	Baltic	Gorstian-Ludfordian
Septentrionia	mucronata	Anaspida	Birkeniiformes	Septentrioniidae	Silurian	Ludlow	Ludfordian			Hamra Formation		Gotland, Sweden	BA3	423	423	Eriksson et al. 2009' Bremer and Blom 2015		Gotland3	18	Baltic	Gorstian-Ludfordian
Tahulalepis	elongituberculata	Anaspida	Birkeniiformes	Tahulalepididae	Silurian	Ludlow	Ludfordian			Burgsvik Formation	Upper	Gotland, Sweden	BA2-3	423	423	Eriksson et al. 2009		Gotland3	18	Baltic	Gorstian-Ludfordian
Archaegonaspis	lindstromi	Heterostraci	Cyathaspidiformes	Cyathaspididae	Silurian	Ludlow	Gorstian-Ludfordian		Hemse	Hemse Group		Goggs Island, Gotland Island	BA3	425	423	Marss 2001; Boucot & Janis 1983 for BA; Fredholm, 1988		Gotland3	18	Baltic	Gorstian-Ludfordian
Cyathaspis	integer	Heterostraci	Cyathaspidiformes	Cyathaspididae	Silurian	Ludlow	Gorstian-Ludfordian?			?		Gotland Island, Sweden	?	425	423	Kunth 1872, Marss, 2019		Gotland3	18	Baltic	Gorstian-Ludfordian
Andreolepis	hedei	Osteichthyes	Actinopterygii	Andreolepididae	Silurian	Ludlow	Ludfordian			Hemse Beds	Upper	Gotland Island, Sweden	BA3	425	423	Gross 1968: Marss 2001		Gotland3	18	Baltic	Gorstian-Ludfordian
Andreolepis	hedei	Osteichthyes	Actinopterygii	Andreolepididae	Silurian	Ludlow	Ludfordian			Hemse Beds	Upper	Gotland Island, Sweden	BA3	425	423	Gross 1968: Marss 2001		Gotland3	18	Baltic	Gorstian-Ludfordian
Andreolepis	petri	Osteichthyes	Actinopterygii	Andreolepididae	Silurian	Ludlow	Ludfordian			Hemse Beds?		Gotland Island, Sweden	BA3	425	423	Gross 1968: Marss 2001		Gotland3	18	Baltic	Gorstian-Ludfordian
Andreolepis	petri	Osteichthyes	Actinopterygii	Andreolepididae	Silurian	Ludlow	Ludfordian			Hemse Beds?		Gotland Island, Sweden	BA3	425	423	Gross 1968: Marss 2001		Gotland3	18	Baltic	Gorstian-Ludfordian
Indet		Osteostraci	Indet	Indet	Silurian	Ludlow	Ludfordian			Hamra Formation		Gotland, Sweden	BA3	425	423	Bremer et al, 2020		Gotland3	18	Baltic	Gorstian-Ludfordian
Tahulaspis	sp.	Osteostraci	Thyestiformes?	Tremataspidae?	Silurian	Ludlow	Ludfordian			Hamra Formation		Gotland, Sweden	BA3	425	423	Bremer et al, 2020		Gotland3	18	Baltic	Gorstian-Ludfordian
Loganellia	cuneata	Thelodonti	Loganelliiformes	Loganelliidae	Silurian	Ludlow	Gorstian-Ludfordian		Hemse	När Formation		Gotland, Sweden	?	427	423	Bremer et al, 2020		Gotland3	18	Baltic	Gorstian-Ludfordian
Loganellia	cuneata	Thelodonti	Loganelliiformes	Loganelliidae	Silurian	Ludlow	Ludfordian			Hamra Formation		Gotland, Sweden	BA3	425	423	Bremer et al, 2020		Gotland3	18	Baltic	Gorstian-Ludfordian
Loganellia	cuneata	Thelodonti	Loganelliiformes	Loganelliidae	Silurian	Ludlow	Ludfordian			Sundre Formation		Gotland, Sweden	?	425	423	Bremer et al, 2020		Gotland3	18	Baltic	Gorstian-Ludfordian
Loganellia	cuneata	Thelodonti	Loganelliiformes	Loganelliidae	Silurian	Ludlow	Ludfordian			Eke Formation		Gotland, Sweden	BA2-3	425	423	Boucot and Janis 1983 for BA		Gotland3	18	Baltic	Gorstian-Ludfordian
Loganellia	cf grossi	Thelodonti	Loganelliiformes	Loganelliidae	Silurian	Ludlow	Ludfordian			Hemse Group, Burgsvik Formation, Sundre Formation, Hamra Formation		Gotland, Sweden	BA2-3	425	423	Boucot and Janis 1983; Karatajute-Talimaa 1990		Gotland3	18	Baltic	Gorstian-Ludfordian
Loganellia	incompta	Thelodonti	Loganelliiformes	Loganelliidae	Silurian	Ludlow	Ludfordian			Hemse Group, Burgsvik Formation, Sundre Formation, Hamra Formation		Gotland, Sweden	BA2-3	425	423	Boucot and Janis 1983; Karatajute-Talimaa 1990		Gotland3	18	Baltic	Gorstian-Ludfordian
Logania	cuneata	Thelodonti	Loganelliiformes	Loganelliidae	Silurian	Ludlow	Ludfordian			Hemse Group, Burgsvik Formation, Sundre Formation, Hamra Formation		Gotland, Sweden	BA2-3	425	423	Fredholm, 1988		Gotland3	18	Baltic	Gorstian-Ludfordian
Logania	martinssoni	Thelodonti	Loganelliiformes	Loganelliidae	Silurian	Ludlow	Ludfordian			Hemse Group, Burgsvik Formation, Sundre Formation, Hamra Formation		Gotland, Sweden	BA2-3	425	423	Fredholm, 1988		Gotland3	18	Baltic	Gorstian-Ludfordian
Paralogania	kaarmisensis	Thelodonti	Shieliiformes	Shieliidae	Silurian	Ludlow	Gorstian		Hemse	Hemse Group		Gotland, Sweden	BA3	426	425	Marss & Karatajute-Talimaa 2002; Marss and Miller 2004; Sepkoski 1998; Boucot and Janis 1983; Musteikis & Paskevicius 1999; Blieck et al 2002		Gotland3	18	Baltic	Gorstian-Ludfordian
Paralogania	ludlowiensis	Thelodonti	Shieliiformes	Shieliidae	Silurian	Ludlow	Ludfordian			Eke Formation		Gotland, Sweden	BA2-3	425	423	Bremer et al, 2020		Gotland3	18	Baltic	Gorstian-Ludfordian
Paralogania	ludlowiensis	Thelodonti	Shieliiformes	Shieliidae	Silurian	Ludlow	Ludfordian			Burgsvik Formation		Gotland, Sweden	BA2-3	425	423	Bremer et al, 2020		Gotland3	18	Baltic	Gorstian-Ludfordian
Paralogania	ludlowiensis	Thelodonti	Shieliiformes	Shieliidae	Silurian	Ludlow	Ludfordian			Hamra Formation		Gotland, Sweden	?	425	423	Bremer et al, 2020		Gotland3	18	Baltic	Gorstian-Ludfordian
Paralogania	consimilis	Thelodonti	Shieliiformes	Shieliidae	Silurian	Ludlow	Gorstian		Hemse	Hemse Group		Gotland, Sweden	BA3	426	425	Marss & Karatajute-Talimaa 2002; Marss and Miller 2004; Sepkoski 1998; Boucot and Janis 1983; Musteikis & Paskevicius 1999; Blieck et al 2002		Gotland3	18	Baltic	Gorstian-Ludfordian
Paralogania	consimilis	Thelodonti	Shieliiformes	Shieliidae	Silurian	Ludlow	Ludfordian			Hemse Group, Burgsvik Formation, Sundre Formation, Hamra Formation		Gotland, Sweden	BA2-3	425	423	Marss & Karatajute-Talimaa 2002; Marss and Miller 2004; Cherns 1999; Boucot and Janis 1983; Musteikis & Paskevicius 1999		Gotland3	18	Baltic	Gorstian-Ludfordian
Paralogania	kaarmisensis	Thelodonti	Shieliiformes	Shieliidae	Silurian	Ludlow	Ludfordian			Hemse Group, Burgsvik Formation, Sundre Formation, Hamra Formation		Gotland, Sweden	BA2-3	425	423	Marss & Karatajute-Talimaa 2002; Marss and Miller 2004; Cherns 1999; Boucot and Janis 1983; Musteikis & Paskevicius 1999		Gotland3	18	Baltic	Gorstian-Ludfordian
Paralogania	menneri	Thelodonti	Shieliiformes	Shieliidae	Silurian	Ludlow	Gorstian		Hemse	Hemse Group		Gotland, Sweden	BA3	426	425	Marss & Karatajute-Talimaa 2002; Marss and Miller 2004; Sepkoski 1998; Boucot and Janis 1983; Musteikis & Paskevicius 1999; Blieck et al 2002		Gotland3	18	Baltic	Gorstian-Ludfordian
Paralogania	menneri	Thelodonti	Shieliiformes	Shieliidae	Silurian	Ludlow	Ludfordian			Hemse Group, Burgsvik Formation, Sundre Formation, Hamra Formation		Gotland, Sweden	BA2-3	425	423	Marss & Karatajute-Talimaa 2002; Marss and Miller 2004; Cherns 1999; Boucot and Janis 1983; Musteikis & Paskevicius 1999		Gotland3	18	Baltic	Gorstian-Ludfordian
Paralogania	perensae	Thelodonti	Shieliiformes	Shieliidae	Silurian	Ludlow	Ludfordian			Hemse Group, Burgsvik Formation, Sundre Formation, Hamra Formation		Gotland, Sweden	BA2-3	425	423	Marss & Karatajute-Talimaa 2002; Marss and Miller 2004; Cherns 1999; Boucot and Janis 1983; Musteikis & Paskevicius 1999		Gotland3	18	Baltic	Gorstian-Ludfordian
Paralogania	ex gr. martinssoni	Thelodonti	Shieliiformes	Shieliidae	Silurian	Ludlow	Gorstian-Ludfordian			Hemse Group, Burgsvik Formation, Sundre Formation, Hamra Formation		Gotland, Sweden	BA2-3	426	423	Turner & Burrow, 2018, Marss et al 2007		Gotland3	18	Baltic	Gorstian-Ludfordian
Paralogania	sp. cf. ludlowiensis	Thelodonti	Shieliiformes	Shieliidae	Silurian	Ludlow	Gorstian-Ludfordian		Hemse	Hemse Group		Gotland, Sweden	BA3	426	423	Turner & Burrow, 2018, Marss et al 2007		Gotland3	18	Baltic	Gorstian-Ludfordian
Paralogania?	sp.	Thelodonti	Shieliiformes	Shieliidae	Silurian	Upper	Gorstian-Ludfordian		Hemse	När Formation		Gotland, Sweden	?	427	423	Bremer et al, 2020		Gotland3	18	Baltic	Gorstian-Ludfordian
Paralogania?	sp.	Thelodonti	Shieliiformes	Shieliidae	Silurian	Ludlow	Ludfordian			Sundre Formation		Gotland, Sweden	?	425	423	Bremer et al, 2020		Gotland3	18	Baltic	Gorstian-Ludfordian
Phlebolepis	elegans	Thelodonti	Phlebolepidiformes	Phlebolepididae	Silurian	Ludlow	Gorstian-Ludfordian		Hemse	Hemse Group		Gotland, Sweden	BA3	426	423	Gross 1968; Boucot and Janis 1983 for BA		Gotland3	18	Baltic	Gorstian-Ludfordian
Phlebolepis	ornata	Thelodonti	Phlebolepidiformes	Phlebolepididae	Silurian	Ludlow	Gorstian-Ludfordian		Hemse	Hemse Group		Gotland, Sweden	BA3	426	423	Boucot and Janis 1983 for BA		Gotland3	18	Baltic	Gorstian-Ludfordian
Thelodus	laevis	Thelodonti	Thelodontiformes	Coelolepididae	Silurian	Ludlow	Gorstian		Hemse	Hemse Group		Gotland, Sweden	BA3	426	425	Mark-Kurik 1969; Marss et al 2003 (for environment); Boucot and Janis 1983 for BA; Plotnick 1999 for environment; Blieck et al 2002; Sepkoski 1998 for environment; Musteikis & Paskevicius 1999; Vergoossen 2003, 2004		Gotland3	18	Baltic	Gorstian-Ludfordian
Thelodus	parvidens	Thelodonti	Thelodontiformes	Coelolepididae	Silurian	Ludlow	Gorstian-Ludfordian			Eke and Burgsvik beds		Gotland, Sweden	BA2-3	426	423	Mark-Kurik 1969, Boucot and Janis 1983 for BA		Gotland3	18	Baltic	Gorstian-Ludfordian
Thelodus	parvidens	Thelodonti	Thelodontiformes	Coelolepididae	Silurian	Ludlow	Gorstian-Ludfordian	Ludlovian		Hemse Beds		Gotland, Sweden	BA3	426	423	Mark-Kurik 1969, Fredholm, 1988		Gotland3	18	Baltic	Gorstian-Ludfordian
Thelodus	parvidens	Thelodonti	Thelodontiformes	Coelolepididae	Silurian	Ludlow	Ludfordian			Hamra Formation		Gotland, Sweden	?	425	423	Mark-Kurik 1969, Bremer et al, 2020		Gotland3	18	Baltic	Gorstian-Ludfordian
Thelodus	schmidti	Thelodonti	Thelodontiformes	Coelolepididae	Silurian	Ludlow	Gorstian		Hemse	Hemse Group		Gotland, Sweden	BA3	426	425	Martinsson 1966?, Mark-Kurik 1969; Marss et al 2003 (for environment); Boucot and Janis 1983 for BA; Plotnick 1999 for environment; Blieck et al 2002; Sepkoski 1998 for environment; Musteikis & Paskevicius 1999; Vergoossen 2003, 2004		Gotland3	18	Baltic	Gorstian-Ludfordian
Thelodus	schmidti	Thelodonti	Thelodontiformes	Coelolepididae	Silurian	Ludlow	Ludfordian			Hemse Group, Burgsvik Formation, Sundre Formation, Hamra Formation		Gotland, Sweden	BA2-3	425	423	Martinsson 1966?, Mark-Kurik 1969; Marss et al 2003 (for environment); Boucot and Janis 1983 for BA; Plotnick 1999 for environment; Blieck et al 2002; Sepkoski 1998 for environment; Musteikis & Paskevicius 1999; Vergoossen 2003, 2004		Gotland3	18	Baltic	Gorstian-Ludfordian
Thelodus	sculptilis	Thelodonti	Thelodontiformes	Coelolepididae	Silurian	Ludlow	Gorstian		Hemse	Hemse Group		Gotland, Sweden	BA3	426	425	Mark-Kurik 1969; Marss et al 2003 (for environment); Boucot and Janis 1983 for BA; Plotnick 1999 for environment; Blieck et al 2002; Sepkoski 1998 for environment; Musteikis & Paskevicius 1999; Vergoossen 2003, 2004		Gotland3	18	Baltic	Gorstian-Ludfordian
Thelodus	sculptilis	Thelodonti	Thelodontiformes	Coelolepididae	Silurian	Ludlow	Ludfordian			Burgsvik Formation		Gotland, Sweden	BA2-3	425	423	Bremer et al, 2020		Gotland3	18	Baltic	Gorstian-Ludfordian
Thelodus	sculptilis	Thelodonti	Thelodontiformes	Coelolepididae	Silurian	Ludlow	Ludfordian			Sundre Formation		Gotland, Sweden	?	425	423	Bremer et al, 2020		Gotland3	18	Baltic	Gorstian-Ludfordian
Thelodus	sculptilis	Thelodonti	Thelodontiformes	Coelolepididae	Silurian	Ludlow	Ludfordian			Hamra Formation		Gotland, Sweden	?	425	423	Bremer et al, 2020		Gotland3	18	Baltic	Gorstian-Ludfordian
Thelodus	sp.	Thelodonti	Thelodontiformes	Coelolepididae	Silurian	Ludlow	Gorstian		Hemse	Hemse Group		Gotland, Sweden	BA3	426	425	Mark-Kurik 1969; Marss et al 2003 (for environment); Boucot and Janis 1983 for BA; Plotnick 1999 for environment; Blieck et al 2002; Sepkoski 1998 for environment; Musteikis & Paskevicius 1999; Vergoossen 2003, 2004		Gotland3	18	Baltic	Gorstian-Ludfordian
Thelodus	sp.	Thelodonti	Thelodontiformes	Coelolepididae	Silurian	Ludlow	Ludfordian		Hemse	Hemse Group, Burgsvik Formation, Sundre Formation, Hamra Formation		Gotland, Sweden	BA2-3	425	423	Mark-Kurik 1969; Marss et al 2003 (for environment); Antia 1981; Boucot and Janis 1983 for BA; Plotnick 1999 for environment; Blieck et al 2002; Musteikis & Paskevicius 1999; Vergoossen 2003, 2004		Gotland3	18	Baltic	Gorstian-Ludfordian
Thelodus	sp.	Thelodonti	Thelodontiformes	Coelolepididae	Silurian	Ludlow	Gorstian-Ludfordian		Hemse	Hemse Group		Gotland, Sweden	BA3	426	423	Mark-Kurik 1969, Fredholm, 1988		Gotland3	18	Baltic	Gorstian-Ludfordian
Thelodus	traquairi	Thelodonti	Thelodontiformes	Coelolepididae	Silurian	Ludlow	Gorstian		Hemse	Hemse Group		Gotland, Sweden	BA3	426	425	Mark-Kurik 1969; Marss et al 2003 (for environment); Boucot and Janis 1983 for BA; Plotnick 1999 for environment; Blieck et al 2002; Sepkoski 1998 for environment; Musteikis & Paskevicius 1999; Vergoossen 2003, 2004		Gotland3	18	Baltic	Gorstian-Ludfordian
Thelodus	traquairi	Thelodonti	Thelodontiformes	Coelolepididae	Silurian	Ludlow	Ludfordian			Hemse Group, Burgsvik Formation, Sundre Formation, Hamra Formation		Gotland, Sweden	BA2-3	425	423	Mark-Kurik 1969; Marss et al 2003 (for environment); Antia 1981; Boucot and Janis 1983 for BA; Plotnick 1999 for environment; Blieck et al 2002; Musteikis & Paskevicius 1999; Vergoossen 2003, 2004		Gotland3	18	Baltic	Gorstian-Ludfordian
Thelodus	trilobatus	Thelodonti	Thelodontiformes	Coelolepididae	Silurian	Ludlow	Gorstian		Hemse	Hemse Group		Gotland, Sweden	BA3	426	425	Mark-Kurik 1969; Marss et al 2003 (for environment); Boucot and Janis 1983 for BA; Plotnick 1999 for environment; Blieck et al 2002; Sepkoski 1998 for environment; Musteikis & Paskevicius 1999; Vergoossen 2003, 2004		Gotland3	18	Baltic	Gorstian-Ludfordian
Thelodus	trilobatus	Thelodonti	Thelodontiformes	Coelolepididae	Silurian	Ludlow	Ludfordian			Hemse Group, Burgsvik Formation, Sundre Formation, Hamra Formation		Gotland, Sweden	BA2-3	425	423	Mark-Kurik 1969; Marss et al 2003 (for environment); Antia 1981; Boucot and Janis 1983 for BA; Plotnick 1999 for environment; Blieck et al 2002; Musteikis & Paskevicius 1999; Vergoossen 2003, 2004		Gotland3	18	Baltic	Gorstian-Ludfordian
Thelodus	trilobatus	Thelodonti	Thelodontiformes	Coelolepididae	Silurian	Ludlow	Ludfordian			Hamra Formation; Sundre Formation		Gotland, Sweden	?	425	423	Mark-Kurik 1969, Bremer et al, 2020		Gotland3	18	Baltic	Gorstian-Ludfordian
Thelodus	admirabilis	Thelodonti	Thelodontiformes	Coelolepididae	Silurian	Ludlow	Gorstian			Hemse Beds		Gotland, Sweden	BA3	426	425	Mark-Kurik 1969; Marss et al 2003 (for environment); Boucot and Janis 1983 for BA; Plotnick 1999 for environment; Blieck et al 2002; Sepkoski 1998 for environment; Musteikis & Paskevicius 1999; Vergoossen 2003, 2004		Gotland3	18	Baltic	Gorstian-Ludfordian
Thelodus	admirabilis	Thelodonti	Thelodontiformes	Coelolepididae	Silurian	Ludlow	Ludfordian			Hemse Beds		Gotland, Sweden	BA3	425	423	Mark-Kurik 1969; Marss et al 2003 (for environment); Antia 1981; Boucot and Janis 1983 for BA; Plotnick 1999 for environment; Blieck et al 2002; Musteikis & Paskevicius 1999; Vergoossen 2003, 2004		Gotland3	18	Baltic	Gorstian-Ludfordian
Thelodus	calvus	Thelodonti	Thelodontiformes	Coelolepididae	Silurian	Ludlow	Gorstian			Hemse Beds		Gotland, Sweden	BA3	426	425	Mark-Kurik 1969; Marss et al 2003 (for environment); Boucot and Janis 1983 for BA; Plotnick 1999 for environment; Blieck et al 2002; Sepkoski 1998 for environment; Musteikis & Paskevicius 1999; Vergoossen 2003, 2004		Gotland3	18	Baltic	Gorstian-Ludfordian
Thelodus	calvus	Thelodonti	Thelodontiformes	Coelolepididae	Silurian	Ludlow	Ludfordian			Hemse Beds		Gotland, Sweden	BA3	425	423	Mark-Kurik 1969; Marss et al 2003 (for environment); Antia 1981; Boucot and Janis 1983 for BA; Plotnick 1999 for environment; Blieck et al 2002; Musteikis & Paskevicius 1999; Vergoossen 2003, 2004		Gotland3	18	Baltic	Gorstian-Ludfordian
Thelodus	carinatus	Thelodonti	Thelodontiformes	Coelolepididae	Silurian	Ludlow	Gorstian			Hemse Beds		Gotland, Sweden	BA3	426	425	Mark-Kurik 1969; Marss et al 2003 (for environment); Boucot and Janis 1983 for BA; Plotnick 1999 for environment; Blieck et al 2002; Sepkoski 1998 for environment; Musteikis & Paskevicius 1999; Vergoossen 2003, 2004		Gotland3	18	Baltic	Gorstian-Ludfordian
Thelodus	carinatus	Thelodonti	Thelodontiformes	Coelolepididae	Silurian	Ludlow	Ludfordian			Hemse Beds		Gotland, Sweden	BA3	425	423	Mark-Kurik 1969; Marss et al 2003 (for environment); Antia 1981; Boucot and Janis 1983 for BA; Plotnick 1999 for environment; Blieck et al 2002; Musteikis & Paskevicius 1999; Vergoossen 2003, 2004		Gotland3	18	Baltic	Gorstian-Ludfordian
Thelodus	carinatus	Thelodonti	Thelodontiformes	Coelolepididae	Silurian	Ludlow	Gorstian-Ludfordian			Hemse Beds		Gotland, Sweden	BA3	426	423	Boucot and Janis 1983 for BA		Gotland3	18	Baltic	Gorstian-Ludfordian
Thelodus	carinatus	Thelodonti	Thelodontiformes	Coelolepididae	Silurian	Ludlow	Gorstian-Ludfordian	Ludlovian		Hemse Beds		Gotland, Sweden	BA3	426	423	Fredholm, 1988		Gotland3	18	Baltic	Gorstian-Ludfordian
Thelodus	hoskinsi	Thelodonti	Thelodontiformes	Coelolepididae	Silurian	Ludlow	Gorstian			Hemse Beds		Gotland, Sweden	BA3	426	425	Mark-Kurik 1969; Marss et al 2003 (for environment); Boucot and Janis 1983 for BA; Plotnick 1999 for environment; Blieck et al 2002; Sepkoski 1998 for environment; Musteikis & Paskevicius 1999; Vergoossen 2003, 2004		Gotland3	18	Baltic	Gorstian-Ludfordian
Thelodus	hoskinsi	Thelodonti	Thelodontiformes	Coelolepididae	Silurian	Ludlow	Ludfordian			Hemse Beds		Gotland, Sweden	BA3	425	423	Mark-Kurik 1969; Marss et al 2003 (for environment); Antia 1981; Boucot and Janis 1983 for BA; Plotnick 1999 for environment; Blieck et al 2002; Musteikis & Paskevicius 1999; Vergoossen 2003, 2004		Gotland3	18	Baltic	Gorstian-Ludfordian
Thelodus	marginatus	Thelodonti	Thelodontiformes	Coelolepididae	Silurian	Ludlow	Gorstian			Hemse Beds		Gotland, Sweden	BA3	426	425	Mark-Kurik 1969; Marss et al 2003 (for environment); Boucot and Janis 1983 for BA; Plotnick 1999 for environment; Blieck et al 2002; Sepkoski 1998 for environment; Musteikis & Paskevicius 1999; Vergoossen 2003, 2004		Gotland3	18	Baltic	Gorstian-Ludfordian
Thelodus	marginatus	Thelodonti	Thelodontiformes	Coelolepididae	Silurian	Ludlow	Ludfordian			Hemse Beds		Gotland, Sweden	BA3	425	423	Mark-Kurik 1969; Marss et al 2003 (for environment); Antia 1981; Boucot and Janis 1983 for BA; Plotnick 1999 for environment; Blieck et al 2002; Musteikis & Paskevicius 1999; Vergoossen 2003, 2004		Gotland3	18	Baltic	Gorstian-Ludfordian
Thelodus	matukhini	Thelodonti	Thelodontiformes	Coelolepididae	Silurian	Ludlow	Gorstian			Hemse Beds		Gotland, Sweden	BA3	426	425	Mark-Kurik 1969; Marss et al 2003 (for environment); Boucot and Janis 1983 for BA; Plotnick 1999 for environment; Blieck et al 2002; Sepkoski 1998 for environment; Musteikis & Paskevicius 1999; Vergoossen 2003, 2004		Gotland3	18	Baltic	Gorstian-Ludfordian
Thelodus	matukhini	Thelodonti	Thelodontiformes	Coelolepididae	Silurian	Ludlow	Ludfordian			Hemse Beds		Gotland, Sweden	BA3	425	423	Mark-Kurik 1969; Marss et al 2003 (for environment); Antia 1981; Boucot and Janis 1983 for BA; Plotnick 1999 for environment; Blieck et al 2002; Musteikis & Paskevicius 1999; Vergoossen 2003, 2004		Gotland3	18	Baltic	Gorstian-Ludfordian
Thelodus	sinensis	Thelodonti	Thelodontiformes	Coelolepididae	Silurian	Ludlow	Gorstian			Hemse Beds		Gotland, Sweden	BA3	426	425	Mark-Kurik 1969; Marss et al 2003 (for environment); Boucot and Janis 1983 for BA; Plotnick 1999 for environment; Blieck et al 2002; Sepkoski 1998 for environment; Musteikis & Paskevicius 1999; Vergoossen 2003, 2004		Gotland3	18	Baltic	Gorstian-Ludfordian
Thelodus	sinensis	Thelodonti	Thelodontiformes	Coelolepididae	Silurian	Ludlow	Ludfordian			Hemse Beds		Gotland, Sweden	BA3	425	423	Mark-Kurik 1969; Marss et al 2003 (for environment); Antia 1981; Boucot and Janis 1983 for BA; Plotnick 1999 for environment; Blieck et al 2002; Musteikis & Paskevicius 1999; Vergoossen 2003, 2004		Gotland3	18	Baltic	Gorstian-Ludfordian
Thelodus	spp.	Thelodonti	Thelodontiformes	Coelolepididae	Silurian	Ludlow	Ludfordian			Hemse Beds		Gotland, Sweden	BA3	425	423	Mark-Kurik 1969; Marss et al 2003 (for environment); Antia 1981; Boucot and Janis 1983 for BA; Plotnick 1999 for environment; Blieck et al 2002; Musteikis & Paskevicius 1999; Vergoossen 2003, 2004		Gotland3	18	Baltic	Gorstian-Ludfordian
Thelodus	spp.	Thelodonti	Thelodontiformes	Coelolepididae	Silurian	Ludlow	Gorstian			Hemse Beds		Gotland, Sweden	BA3	426	425	Mark-Kurik 1969; Marss et al 2003 (for environment); Boucot and Janis 1983 for BA; Plotnick 1999 for environment; Blieck et al 2002; Sepkoski 1998 for environment; Musteikis & Paskevicius 1999; Vergoossen 2003, 2004		Gotland3	18	Baltic	Gorstian-Ludfordian
Thelodus	visvaldi	Thelodonti	Thelodontiformes	Coelolepididae	Silurian	Ludlow	Gorstian			Hemse Beds		Gotland, Sweden	BA3	426	425	Mark-Kurik 1969; Marss et al 2003 (for environment); Boucot and Janis 1983 for BA; Plotnick 1999 for environment; Blieck et al 2002; Sepkoski 1998 for environment; Musteikis & Paskevicius 1999; Vergoossen 2003, 2004		Gotland3	18	Baltic	Gorstian-Ludfordian
Archaegonaspis	drummondi	Heterostraci	Cyathaspidiformes	Cyathaspididae	Silurian	Ludlow	Gorstian-Ludforian			Vernon Formation		New York	BA 1	427	423	Flower and Wayland-Smith 1952; Plotnick 1999 for BA		Kenwood	18	Laurasia	Gorstian-Ludfordian
Vernonaspis	allenae	Heterostraci	Cyathaspidiformes	Cyathaspididae	Silurian	Ludlow	Gorstian-Ludforian			Vernon Formation		New York	BA 1	427	423	Broad and Lenz, 1972; Flower and Wayland-Smith 1952; Plotnick 1999 for BA		Kenwood	18	Laurasia	Gorstian-Ludfordian
Vernonaspis	leonardi	Heterostraci	Cyathaspidiformes	Cyathaspididae	Silurian	Ludlow	Gorstian-Ludforian			Vernon Formation		New York	BA 1	427	423	Broad and Lenz, 1972; Flower and Wayland-Smith 1952; Plotnick 1999 for BA		Kenwood	18	Laurasia	Gorstian-Ludfordian
Vernonaspis	sp.	Heterostraci	Cyathaspidiformes	Cyathaspididae	Silurian	Ludlow	Gorstian-Ludforian			Vernon Formation		Kenwood, New York, USA	BA 1	427	423	Plotnick 1999		Kenwood	18	Laurasia	Gorstian-Ludfordian
Archaegonaspis	sp.	Heterostraci	Cyathaspidiformes	Cyathaspididae	Silurian	Ludlow	Gorstian-Ludfordian			Leopold Formation	Cape Clarence Member	Nunavut, Canada Somerset and Leopold Islands	BA1?-2	427	423	Plotnick 1999; Eurypterid member		Leopold Formation	18	Laurasia	Gorstian-Ludfordian
Americaspis	claypolei	Heterostraci		Cyathaspididae	Silurian	Ludlow	Gorstian-Ludforian			Longwood Shale		northern New Jersey, USA	BA 0-1	427	423	Denison 1964; Boucot & Janis 1983		Longwood Shale2	18	Laurasia	Gorstian-Ludfordian
Schidiosteus	mustelensis	Anaspida	Birkeniiformes	Rhyncholepididae	Silurian	Ludlow	Gorstian-Ludforian			Ust'-Spokojnaya Formation	Lower	Matusevich river, Russia	BA3?	427	423	Blom et al. 2002		Matusevich River2	18	Siberia	Gorstian-Ludfordian
Schidiosteus	mustelensis	Anaspida	Birkeniiformes	Rhyncholepididae	Silurian	Ludlow	Ludfordian			Ust'-Spokojnaya Formation	Assemblage 2 (Middle)	Matusevich River, Pioneer Island, Severnaya Zemlya, Russia	BA3?	425.5	424.5	Blom et al. 2002		Matusevich River2	18	Siberia	Gorstian-Ludfordian
Spokoinolepis	alternans	Anaspida	Birkeniiformes	Septentrioniidae	Silurian	Ludlow	Ludfordian			Ust'-Spokojnaya Formation	Assemblage 3 (Upper)	Pioneer Island, Severnaya Zemla	BA3?	424	423	Blom et al. 2002		Matusevich River2	18	Siberia	Gorstian-Ludfordian
Paralogania	kaarmisensis	Thelodonti	Shieliiformes	Shieliidae	Silurian	Ludlow	Gorstian-Ludfordian			Ust'-Spokojnaya Formation		Matusevich River, October Revolution Island, Russian Federation	BA2?-3-4?	426	423	Marss and Mannik 2013		Matusevich River2	18	Siberia	Gorstian-Ludfordian
Paralogania	martinssoni	Thelodonti	Shieliiformes	Shieliidae	Silurian	Ludlow	Gorstian-Ludforian			Ust'-Spokojnaya Formation		Pioneer Island, Russian Federation	BA2?-3-4?	427	423	Marss and Mannik 2013		Matusevich River2	18	Siberia	Gorstian-Ludfordian
Paralogania	menneri	Thelodonti	Shieliiformes	Shieliidae	Silurian	Ludlow	Gorstian-Ludforian			Ust'-Spokojnaya Formation		Spokoinaya and Matusevich Riversm October Revolution and Lomsomolets islands, Severnaya Zemlya Archipelago, Russian Federation	BA2?-3-4?	427	423	Marss and Mannik 2013		Matusevich River2	18	Siberia	Gorstian-Ludfordian
Phlebolepis	elegans	Thelodonti	Phlebolepidiformes	Phlebolepididae	Silurian	Ludlow	Gorstian-Ludforian			Ust'-Spokojnaya Formation		Spokoinaya and Matusevich Rivers, October Revolution Island, Russian Federation	BA2?-3-4?	427	423	Blieck et al 2002; Turner 1999 for BA		Matusevich River2	18	Siberia	Gorstian-Ludfordian
Thelodus	sp.	Thelodonti	Thelodontiformes	Coelolepididae	Silurian	Ludlow	Gorstian-Ludforian	Andrelepis hedei Biozone		Ust'-Spokojnaya Formation		Pioneer Island, Severnaya Zemlya Archipelago, Russian Federation	BA2?-3-4?	427	423	Karatajute-Talimaa and Marss 2002		Matusevich River2	18	Siberia	Gorstian-Ludfordian
Thelodus	visvaldi	Thelodonti	Thelodontiformes	Coelolepididae	Silurian	Wenlock-Ludlow				Ust'-Spokojnaya Formation		Pioneer Island, Russian Federation	BA2?-3-4?	427	423	Karatajute-Talimaa and Marss 2002		Matusevich River2	18	Siberia	Gorstian-Ludfordian
Thelodus	visvaldi	Thelodonti	Thelodontiformes	Coelolepididae	Silurian	Wenlock-Ludlow				Ust'-Spokojnaya Formation		Matusevich river, Cape October, October Revolution Island, Russian Federation	BA2?-3-4?	427	423	Karatajute-Talimaa and Marss 2002		Matusevich River2	18	Siberia	Gorstian-Ludfordian
Valiukia	flabellata	Thelodonti	Shieliiformes	Shieliidae	Silurian	Ludlow	Gorstian			Ust'-Spokojnaya Formation		Matusevich River, October Revolution Island, Russian Federation	BA2?-3-4?	426	425	Karatajūtė-Talimaa & Märss, 2002; Blieck et al 2002		Matusevich River2	18	Siberia	Gorstian-Ludfordian
Valiukia	sp1	Thelodonti	Shieliiformes	Shieliidae	Silurian	Ludlow	Gorstian			Ust'-Spokojnaya Formation		Matusevich River, October Revolution Island, Russian Federation	BA2?-3-4?	426	425	Karatajūtė-Talimaa & Märss, 2002; Blieck et al 2002		Matusevich River2	18	Siberia	Gorstian-Ludfordian
Valiukia	flabellata	Thelodonti	Shieliiformes	Shieliidae	Silurian	Ludlow	Gorstian-Ludforian			Ust'-Spokojnaya Formation		Matusevich River, October Revolution Island, Russian Federation	BA2?-3-4?	427	423	Turner 1999 for BA		Matusevich River2	18	Siberia	Gorstian-Ludfordian
Valiukia	flabellata	Thelodonti	Shieliiformes	Shieliidae	Silurian	Ludlow	Ludfordian			Ust'-Spokojnaya Formation		Matusevich River, October Revolution Island, Russian Federation	BA2?-3-4?	425	423	Karatajūtė-Talimaa & Märss, 2002; Blieck et al 2002		Matusevich River2	18	Siberia	Gorstian-Ludfordian
Valiukia	sp1	Thelodonti	Shieliiformes	Shieliidae	Silurian	Ludlow	Ludfordian			Ust'-Spokojnaya Formation		Matusevich River, October Revolution Island, Russian Federation	BA2?-3-4?	425	423	Karatajūtė-Talimaa & Märss, 2002; Blieck et al 2002		Matusevich River2	18	Siberia	Gorstian-Ludfordian
Americaspis	americana	Heterostraci	Heterostraci	Cyathaspididae	Silurian	Ludlow	Gorstian and Ludfordian			Bloomsburg Formation		Mt Union, Pennsylvania, USA	BA1-3	427	423	Plotnick 1999; Denison 1964		Monroe Country	18	Laurasia	Gorstian-Ludfordian
Vernonaspis	vaningeni	Heterostraci	Cyathaspidiformes	Cyathaspididae	Silurian	Ludlow	Ludfordian	late Niagarian or early Cayugian		Bloomsburg Formation		Delaware Water Gap, Water Gap Village, Pennsylvania	BA0-1	425	423	Beerbower and Hait, 1959		Monroe Country	18	Laurasia	Gorstian-Ludfordian
Vernonaspis	vaningeni	Heterostraci	Cyathaspidiformes	Cyathaspididae	Silurian	Ludlow	Ludfordian			Bloomsburg Formation	upper	Monroe County, Pennsylvania	BA1	425	423	Broad and Lenz, 1972; Giffin 1979; Boucot & Janis 1983 for BA - might be non-marine		Monroe Country	18	Laurasia	Gorstian-Ludfordian
Vernonaspis	bryanti	Heterostraci	Cyathaspidiformes	Cyathaspididae	Silurian	Ludlow	Gorstian and Ludfordian			Bloomsburg Formation	upper	Monroe County, Pennsylvania	BA1	425	423	Broad and Lenz, 1972; Giffin 1979; Boucot & Janis 1983 for BA - might be non-marine		Monroe Country	18	Laurasia	Gorstian-Ludfordian
Vernonaspis	sp.	Heterostraci	Cyathaspidiformes	Cyathaspididae	Silurian	Ludlow	Gorstian and Ludfordian			Bloomsburg Formation		Mt Union, Pennsylvania, USA	BA1-3	427	423	Plotnick 1999		Monroe Country	18	Laurasia	Gorstian-Ludfordian
Thelodus	admirabilis	Thelodonti	Thelodontiformes	Coelolepididae	Silurian	Ludlow	Gorstian			Bloomsburg Formation		Pennsylvania, USA	BA 1	426	425	Mark-Kurik 1969; Marss et al 2003 (for environment); Boucot and Janis 1983 for BA; Plotnick 1999 for environment; Blieck et al 2002; Sepkoski 1998 for environment; Musteikis & Paskevicius 1999; Vergoossen 2003, 2004		Monroe Country	18	Laurasia	Gorstian-Ludfordian
Thelodus	calvus	Thelodonti	Thelodontiformes	Coelolepididae	Silurian	Ludlow	Gorstian			Bloomsburg Formation		Pennsylvania, USA	BA 1	426	425	Mark-Kurik 1969; Marss et al 2003 (for environment); Boucot and Janis 1983 for BA; Plotnick 1999 for environment; Blieck et al 2002; Sepkoski 1998 for environment; Musteikis & Paskevicius 1999; Vergoossen 2003, 2004		Monroe Country	18	Laurasia	Gorstian-Ludfordian
Thelodus	carinatus	Thelodonti	Thelodontiformes	Coelolepididae	Silurian	Ludlow	Gorstian			Bloomsburg Formation		Pennsylvania, USA	BA 1	426	425	Mark-Kurik 1969; Marss et al 2003 (for environment); Boucot and Janis 1983 for BA; Plotnick 1999 for environment; Blieck et al 2002; Sepkoski 1998 for environment; Musteikis & Paskevicius 1999; Vergoossen 2003, 2004		Monroe Country	18	Laurasia	Gorstian-Ludfordian
Thelodus	hoskinsi	Thelodonti	Thelodontiformes	Coelolepididae	Silurian	Ludlow	Gorstian			Bloomsburg Formation		Pennsylvania, USA	BA 1	426	425	Mark-Kurik 1969; Marss et al 2003 (for environment); Boucot and Janis 1983 for BA; Plotnick 1999 for environment; Blieck et al 2002; Sepkoski 1998 for environment; Musteikis & Paskevicius 1999; Vergoossen 2003, 2004		Monroe Country	18	Laurasia	Gorstian-Ludfordian
Thelodus	laevis	Thelodonti	Thelodontiformes	Coelolepididae	Silurian	Ludlow	Gorstian			Bloomsburg Formation		Pennsylvania, USA	BA 1	426	425	Mark-Kurik 1969; Marss et al 2003 (for environment); Boucot and Janis 1983 for BA; Plotnick 1999 for environment; Blieck et al 2002; Sepkoski 1998 for environment; Musteikis & Paskevicius 1999; Vergoossen 2003, 2004		Monroe Country	18	Laurasia	Gorstian-Ludfordian
Thelodus	marginatus	Thelodonti	Thelodontiformes	Coelolepididae	Silurian	Ludlow	Gorstian			Bloomsburg Formation		Pennsylvania, USA	BA 1	426	425	Mark-Kurik 1969; Marss et al 2003 (for environment); Boucot and Janis 1983 for BA; Plotnick 1999 for environment; Blieck et al 2002; Sepkoski 1998 for environment; Musteikis & Paskevicius 1999; Vergoossen 2003, 2004		Monroe Country	18	Laurasia	Gorstian-Ludfordian
Thelodus	matukhini	Thelodonti	Thelodontiformes	Coelolepididae	Silurian	Ludlow	Gorstian			Bloomsburg Formation		Pennsylvania, USA	BA 1	426	425	Mark-Kurik 1969; Marss et al 2003 (for environment); Boucot and Janis 1983 for BA; Plotnick 1999 for environment; Blieck et al 2002; Sepkoski 1998 for environment; Musteikis & Paskevicius 1999; Vergoossen 2003, 2004		Monroe Country	18	Laurasia	Gorstian-Ludfordian
Thelodus	parvidens	Thelodonti	Thelodontiformes	Coelolepididae	Silurian	Ludlow	Gorstian			Bloomsburg Formation		Pennsylvania, USA	BA 1	426	425	Mark-Kurik 1969; Marss et al 2003 (for environment); Boucot and Janis 1983 for BA; Plotnick 1999 for environment; Blieck et al 2002; Sepkoski 1998 for environment; Musteikis & Paskevicius 1999; Vergoossen 2003, 2004		Monroe Country	18	Laurasia	Gorstian-Ludfordian
Thelodus	schmidti	Thelodonti	Thelodontiformes	Coelolepididae	Silurian	Ludlow	Gorstian			Bloomsburg Formation		Pennsylvania, USA	BA 1	426	425	Mark-Kurik 1969; Marss et al 2003 (for environment); Boucot and Janis 1983 for BA; Plotnick 1999 for environment; Blieck et al 2002; Sepkoski 1998 for environment; Musteikis & Paskevicius 1999; Vergoossen 2003, 2004		Monroe Country	18	Laurasia	Gorstian-Ludfordian
Thelodus	sculptilis	Thelodonti	Thelodontiformes	Coelolepididae	Silurian	Ludlow	Gorstian			Bloomsburg Formation		Pennsylvania, USA	BA 1	426	425	Mark-Kurik 1969; Marss et al 2003 (for environment); Boucot and Janis 1983 for BA; Plotnick 1999 for environment; Blieck et al 2002; Sepkoski 1998 for environment; Musteikis & Paskevicius 1999; Vergoossen 2003, 2004		Monroe Country	18	Laurasia	Gorstian-Ludfordian
Thelodus	sinensis	Thelodonti	Thelodontiformes	Coelolepididae	Silurian	Ludlow	Gorstian			Bloomsburg Formation		Pennsylvania, USA	BA 1	426	425	Mark-Kurik 1969; Marss et al 2003 (for environment); Boucot and Janis 1983 for BA; Plotnick 1999 for environment; Blieck et al 2002; Sepkoski 1998 for environment; Musteikis & Paskevicius 1999; Vergoossen 2003, 2004		Monroe Country	18	Laurasia	Gorstian-Ludfordian
Thelodus	sp.	Thelodonti	Thelodontiformes	Coelolepididae	Silurian	Ludlow	Gorstian			Bloomsburg Formation		Pennsylvania, USA	BA 1	426	425	Mark-Kurik 1969; Marss et al 2003 (for environment); Boucot and Janis 1983 for BA; Plotnick 1999 for environment; Blieck et al 2002; Sepkoski 1998 for environment; Musteikis & Paskevicius 1999; Vergoossen 2003, 2004		Monroe Country	18	Laurasia	Gorstian-Ludfordian
Thelodus	spp.	Thelodonti	Thelodontiformes	Coelolepididae	Silurian	Ludlow	Gorstian			Bloomsburg Formation		Pennsylvania, USA	BA 1	426	425	Mark-Kurik 1969; Marss et al 2003 (for environment); Boucot and Janis 1983 for BA; Plotnick 1999 for environment; Blieck et al 2002; Sepkoski 1998 for environment; Musteikis & Paskevicius 1999; Vergoossen 2003, 2004		Monroe Country	18	Laurasia	Gorstian-Ludfordian
Thelodus	traquairi	Thelodonti	Thelodontiformes	Coelolepididae	Silurian	Ludlow	Gorstian			Bloomsburg Formation		Pennsylvania, USA	BA 1	426	425	Mark-Kurik 1969; Marss et al 2003 (for environment); Boucot and Janis 1983 for BA; Plotnick 1999 for environment; Blieck et al 2002; Sepkoski 1998 for environment; Musteikis & Paskevicius 1999; Vergoossen 2003, 2004		Monroe Country	18	Laurasia	Gorstian-Ludfordian
Thelodus	trilobatus	Thelodonti	Thelodontiformes	Coelolepididae	Silurian	Ludlow	Gorstian			Bloomsburg Formation		Pennsylvania, USA	BA 1	426	425	Mark-Kurik 1969; Marss et al 2003 (for environment); Boucot and Janis 1983 for BA; Plotnick 1999 for environment; Blieck et al 2002; Sepkoski 1998 for environment; Musteikis & Paskevicius 1999; Vergoossen 2003, 2004		Monroe Country	18	Laurasia	Gorstian-Ludfordian
Thelodus	visvaldi	Thelodonti	Thelodontiformes	Coelolepididae	Silurian	Ludlow	Gorstian			Bloomsburg Formation		Pennsylvania, USA	BA 1	426	425	Mark-Kurik 1969; Marss et al 2003 (for environment); Boucot and Janis 1983 for BA; Plotnick 1999 for environment; Blieck et al 2002; Sepkoski 1998 for environment; Musteikis & Paskevicius 1999; Vergoossen 2003, 2004		Monroe Country	18	Laurasia	Gorstian-Ludfordian
Thelodus	admirabilis	Thelodonti	Thelodontiformes	Coelolepididae	Silurian	Ludlow	Ludfordian			Bloomsburg Formation		Pennsylvania, USA	BA 1	425	423	Mark-Kurik 1969; Marss et al 2003 (for environment); Antia 1981; Boucot and Janis 1983 for BA; Plotnick 1999 for environment; Blieck et al 2002; Musteikis & Paskevicius 1999; Vergoossen 2003, 2004		Monroe Country	18	Laurasia	Gorstian-Ludfordian
Thelodus	calvus	Thelodonti	Thelodontiformes	Coelolepididae	Silurian	Ludlow	Ludfordian			Bloomsburg Formation		Pennsylvania, USA	BA 1	425	423	Mark-Kurik 1969; Marss et al 2003 (for environment); Antia 1981; Boucot and Janis 1983 for BA; Plotnick 1999 for environment; Blieck et al 2002; Musteikis & Paskevicius 1999; Vergoossen 2003, 2004		Monroe Country	18	Laurasia	Gorstian-Ludfordian
Thelodus	carinatus	Thelodonti	Thelodontiformes	Coelolepididae	Silurian	Ludlow	Ludfordian			Bloomsburg Formation		Pennsylvania, USA	BA 1	425	423	Mark-Kurik 1969; Marss et al 2003 (for environment); Antia 1981; Boucot and Janis 1983 for BA; Plotnick 1999 for environment; Blieck et al 2002; Musteikis & Paskevicius 1999; Vergoossen 2003, 2004		Monroe Country	18	Laurasia	Gorstian-Ludfordian
Thelodus	hoskinsi	Thelodonti	Thelodontiformes	Coelolepididae	Silurian	Ludlow	Ludfordian			Bloomsburg Formation		Pennsylvania, USA	BA 1	425	423	Mark-Kurik 1969; Marss et al 2003 (for environment); Antia 1981; Boucot and Janis 1983 for BA; Plotnick 1999 for environment; Blieck et al 2002; Musteikis & Paskevicius 1999; Vergoossen 2003, 2004		Monroe Country	18	Laurasia	Gorstian-Ludfordian
Thelodus	marginatus	Thelodonti	Thelodontiformes	Coelolepididae	Silurian	Ludlow	Ludfordian			Bloomsburg Formation		Pennsylvania, USA	BA 1	425	423	Mark-Kurik 1969; Marss et al 2003 (for environment); Antia 1981; Boucot and Janis 1983 for BA; Plotnick 1999 for environment; Blieck et al 2002; Musteikis & Paskevicius 1999; Vergoossen 2003, 2004		Monroe Country	18	Laurasia	Gorstian-Ludfordian
Thelodus	matukhini	Thelodonti	Thelodontiformes	Coelolepididae	Silurian	Ludlow	Ludfordian			Bloomsburg Formation		Pennsylvania, USA	BA 1	425	423	Mark-Kurik 1969; Marss et al 2003 (for environment); Antia 1981; Boucot and Janis 1983 for BA; Plotnick 1999 for environment; Blieck et al 2002; Musteikis & Paskevicius 1999; Vergoossen 2003, 2004		Monroe Country	18	Laurasia	Gorstian-Ludfordian
Thelodus	parvidens	Thelodonti	Thelodontiformes	Coelolepididae	Silurian	Ludlow	Ludfordian			Bloomsburg Formation		Pennsylvania, USA	BA 1	425	423	Mark-Kurik 1969; Marss et al 2003 (for environment); Antia 1981; Boucot and Janis 1983 for BA; Plotnick 1999 for environment; Blieck et al 2002; Musteikis & Paskevicius 1999; Vergoossen 2003, 2004		Monroe Country	18	Laurasia	Gorstian-Ludfordian
Thelodus	schmidti	Thelodonti	Thelodontiformes	Coelolepididae	Silurian	Ludlow	Ludfordian			Bloomsburg Formation		Pennsylvania, USA	BA 1	425	423	Mark-Kurik 1969; Marss et al 2003 (for environment); Antia 1981; Boucot and Janis 1983 for BA; Plotnick 1999 for environment; Blieck et al 2002; Musteikis & Paskevicius 1999; Vergoossen 2003, 2004		Monroe Country	18	Laurasia	Gorstian-Ludfordian
Thelodus	sculptilis	Thelodonti	Thelodontiformes	Coelolepididae	Silurian	Ludlow	Ludfordian			Bloomsburg Formation		Pennsylvania, USA	BA 1	425	423	Mark-Kurik 1969; Marss et al 2003 (for environment); Antia 1981; Boucot and Janis 1983 for BA; Plotnick 1999 for environment; Blieck et al 2002; Musteikis & Paskevicius 1999; Vergoossen 2003, 2004		Monroe Country	18	Laurasia	Gorstian-Ludfordian
Thelodus	sinensis	Thelodonti	Thelodontiformes	Coelolepididae	Silurian	Ludlow	Ludfordian			Bloomsburg Formation		Pennsylvania, USA	BA 1	425	423	Mark-Kurik 1969; Marss et al 2003 (for environment); Antia 1981; Boucot and Janis 1983 for BA; Plotnick 1999 for environment; Blieck et al 2002; Musteikis & Paskevicius 1999; Vergoossen 2003, 2004		Monroe Country	18	Laurasia	Gorstian-Ludfordian
Thelodus	sp.	Thelodonti	Thelodontiformes	Coelolepididae	Silurian	Ludlow	Ludfordian			Bloomsburg Formation		Pennsylvania, USA	BA 1	425	423	Mark-Kurik 1969; Marss et al 2003 (for environment); Antia 1981; Boucot and Janis 1983 for BA; Plotnick 1999 for environment; Blieck et al 2002; Musteikis & Paskevicius 1999; Vergoossen 2003, 2004		Monroe Country	18	Laurasia	Gorstian-Ludfordian
Thelodus	spp.	Thelodonti	Thelodontiformes	Coelolepididae	Silurian	Ludlow	Ludfordian			Bloomsburg Formation		Pennsylvania, USA	BA 1	425	423	Mark-Kurik 1969; Marss et al 2003 (for environment); Antia 1981; Boucot and Janis 1983 for BA; Plotnick 1999 for environment; Blieck et al 2002; Musteikis & Paskevicius 1999; Vergoossen 2003, 2004		Monroe Country	18	Laurasia	Gorstian-Ludfordian
Thelodus	traquairi	Thelodonti	Thelodontiformes	Coelolepididae	Silurian	Ludlow	Ludfordian			Bloomsburg Formation		Pennsylvania, USA	BA 1	425	423	Mark-Kurik 1969; Marss et al 2003 (for environment); Antia 1981; Boucot and Janis 1983 for BA; Plotnick 1999 for environment; Blieck et al 2002; Musteikis & Paskevicius 1999; Vergoossen 2003, 2004		Monroe Country	18	Laurasia	Gorstian-Ludfordian
Thelodus	trilobatus	Thelodonti	Thelodontiformes	Coelolepididae	Silurian	Ludlow	Ludfordian			Bloomsburg Formation		Pennsylvania, USA	BA 1	425	423	Mark-Kurik 1969; Marss et al 2003 (for environment); Antia 1981; Boucot and Janis 1983 for BA; Plotnick 1999 for environment; Blieck et al 2002; Musteikis & Paskevicius 1999; Vergoossen 2003, 2004		Monroe Country	18	Laurasia	Gorstian-Ludfordian
Thelodus	hoskinsi	Thelodonti	Thelodontiformes	Coelolepididae	Silurian	Ludlow	Gorstian and Ludfordian			Bloomsburg Formation		Pennsylvania, USA	BA 1	427	423	Boucot and Janis 1983 for BA; Giffin 1979		Monroe Country	18	Laurasia	Gorstian-Ludfordian
Thelodus	admirabilis	Thelodonti	Thelodontiformes	Coelolepididae	Silurian	Ludlow	Gorstian			Samoilovich and Ust' Spokoinaya formation s		Novaya Zemlya Archipelago, Russian Federation	?	426	425	Marss et al 2003 (for environment); Antia 1981; Boucot and Janis 1983 for BA; Plotnick 1999 for environment; Musteikis & Paskevicius 1999, Mannik et al 2002, Burrow et al 2018		Novaya Zemlya	18	Siberia	Gorstian-Ludfordian
Thelodus	admirabilis	Thelodonti	Thelodontiformes	Coelolepididae	Silurian	Ludlow	Ludfordian			Samoilovich and Ust' Spokoinaya formation s		Novaya Zemlya Archipelago, Russian Federation	?	425	423	Marss et al 2003 (for environment); Antia 1981; Boucot and Janis 1983 for BA; Plotnick 1999 for environment; Musteikis & Paskevicius 1999, Mannik et al 2002, Burrow et al 2018		Novaya Zemlya	18	Siberia	Gorstian-Ludfordian
Thelodus	calvus	Thelodonti	Thelodontiformes	Coelolepididae	Silurian	Ludlow	Gorstian			Samoilovich and Ust' Spokoinaya formation s		Novaya Zemlya Archipelago, Russian Federation	?	426	425	Marss and Miller 2004, Marss et al 2003 (for environment); Antia 1981; Boucot and Janis 1983 for BA; Plotnick 1999 for environment; Musteikis & Paskevicius 1999, Mannik et al 2002, Burrow et al 2018		Novaya Zemlya	18	Siberia	Gorstian-Ludfordian
Thelodus	calvus	Thelodonti	Thelodontiformes	Coelolepididae	Silurian	Ludlow	Ludfordian			Samoilovich and Ust' Spokoinaya formation s		Novaya Zemlya Archipelago, Russian Federation	?	425	423	Marss and Miller 2004, Marss et al 2003 (for environment); Antia 1981; Boucot and Janis 1983 for BA; Plotnick 1999 for environment; Musteikis & Paskevicius 1999, Mannik et al 2002, Burrow et al 2018		Novaya Zemlya	18	Siberia	Gorstian-Ludfordian
Thelodus	carinatus	Thelodonti	Thelodontiformes	Coelolepididae	Silurian	Ludlow	Gorstian			Samoilovich and Ust' Spokoinaya formation s		Novaya Zemlya Archipelago, Russian Federation	?	426	425	Marss et al 2003 (for environment); Antia 1981; Boucot and Janis 1983 for BA; Plotnick 1999 for environment; Musteikis & Paskevicius 1999, Mannik et al 2002, Burrow et al 2018		Novaya Zemlya	18	Siberia	Gorstian-Ludfordian
Thelodus	carinatus	Thelodonti	Thelodontiformes	Coelolepididae	Silurian	Ludlow	Ludfordian			Samoilovich and Ust' Spokoinaya formation s		Novaya Zemlya Archipelago, Russian Federation	?	425	423	Marss et al 2003 (for environment); Antia 1981; Boucot and Janis 1983 for BA; Plotnick 1999 for environment; Musteikis & Paskevicius 1999, Mannik et al 2002, Burrow et al 2018		Novaya Zemlya	18	Siberia	Gorstian-Ludfordian
Thelodus	hoskinsi	Thelodonti	Thelodontiformes	Coelolepididae	Silurian	Ludlow	Gorstian			Samoilovich and Ust' Spokoinaya formation s		Novaya Zemlya Archipelago, Russian Federation	?	426	425	Marss et al 2003 (for environment); Antia 1981; Boucot and Janis 1983 for BA; Plotnick 1999 for environment; Musteikis & Paskevicius 1999, Mannik et al 2002, Burrow et al 2018		Novaya Zemlya	18	Siberia	Gorstian-Ludfordian
Thelodus	hoskinsi	Thelodonti	Thelodontiformes	Coelolepididae	Silurian	Ludlow	Ludfordian			Samoilovich and Ust' Spokoinaya formation s		Novaya Zemlya Archipelago, Russian Federation	?	425	423	Marss et al 2003 (for environment); Antia 1981; Boucot and Janis 1983 for BA; Plotnick 1999 for environment; Musteikis & Paskevicius 1999, Mannik et al 2002, Burrow et al 2018		Novaya Zemlya	18	Siberia	Gorstian-Ludfordian
Thelodus	laevis	Thelodonti	Thelodontiformes	Coelolepididae	Silurian	Ludlow	Gorstian			Samoilovich and Ust' Spokoinaya formation s		Novaya Zemlya Archipelago, Russian Federation	?	426	425	Marss et al 2003 (for environment); Antia 1981; Boucot and Janis 1983 for BA; Plotnick 1999 for environment; Musteikis & Paskevicius 1999, Mannik et al 2002, Burrow et al 2018		Novaya Zemlya	18	Siberia	Gorstian-Ludfordian
Thelodus	marginatus	Thelodonti	Thelodontiformes	Coelolepididae	Silurian	Ludlow	Gorstian			Samoilovich and Ust' Spokoinaya formation s		Novaya Zemlya Archipelago, Russian Federation	?	426	425	Marss et al 2003 (for environment); Antia 1981; Boucot and Janis 1983 for BA; Plotnick 1999 for environment; Musteikis & Paskevicius 1999, Mannik et al 2002, Burrow et al 2018		Novaya Zemlya	18	Siberia	Gorstian-Ludfordian
Thelodus	marginatus	Thelodonti	Thelodontiformes	Coelolepididae	Silurian	Ludlow	Ludfordian			Samoilovich and Ust' Spokoinaya formation s		Novaya Zemlya Archipelago, Russian Federation	?	425	423	Marss et al 2003 (for environment); Antia 1981; Boucot and Janis 1983 for BA; Plotnick 1999 for environment; Musteikis & Paskevicius 1999, Mannik et al 2002, Burrow et al 2018		Novaya Zemlya	18	Siberia	Gorstian-Ludfordian
Thelodus	matukhini	Thelodonti	Thelodontiformes	Coelolepididae	Silurian	Ludlow	Gorstian			Samoilovich and Ust' Spokoinaya formation s		Novaya Zemlya Archipelago, Russian Federation	?	426	425	Marss et al 2003 (for environment); Antia 1981; Boucot and Janis 1983 for BA; Plotnick 1999 for environment; Musteikis & Paskevicius 1999, Mannik et al 2002, Burrow et al 2018		Novaya Zemlya	18	Siberia	Gorstian-Ludfordian
Thelodus	matukhini	Thelodonti	Thelodontiformes	Coelolepididae	Silurian	Ludlow	Ludfordian			Samoilovich and Ust' Spokoinaya formation s		Novaya Zemlya Archipelago, Russian Federation	?	425	423	Marss et al 2003 (for environment); Antia 1981; Boucot and Janis 1983 for BA; Plotnick 1999 for environment; Musteikis & Paskevicius 1999, Mannik et al 2002, Burrow et al 2018		Novaya Zemlya	18	Siberia	Gorstian-Ludfordian
Thelodus	parvidens	Thelodonti	Thelodontiformes	Coelolepididae	Silurian	Ludlow	Gorstian			Samoilovich and Ust' Spokoinaya formation s		Novaya Zemlya Archipelago, Russian Federation	?	426	425	Marss et al 2003 (for environment); Antia 1981; Boucot and Janis 1983 for BA; Plotnick 1999 for environment; Musteikis & Paskevicius 1999, Mannik et al 2002, Burrow et al 2018		Novaya Zemlya	18	Siberia	Gorstian-Ludfordian
Thelodus	parvidens	Thelodonti	Thelodontiformes	Coelolepididae	Silurian	Ludlow	Ludfordian			Samoilovich and Ust' Spokoinaya formation s		Novaya Zemlya Archipelago, Russian Federation	?	425	423	Marss et al 2003 (for environment); Antia 1981; Boucot and Janis 1983 for BA; Plotnick 1999 for environment; Musteikis & Paskevicius 1999, Mannik et al 2002, Burrow et al 2018		Novaya Zemlya	18	Siberia	Gorstian-Ludfordian
Thelodus	schmidti	Thelodonti	Thelodontiformes	Coelolepididae	Silurian	Ludlow	Gorstian			Samoilovich and Ust' Spokoinaya formation s		Novaya Zemlya Archipelago, Russian Federation	?	426	425	Marss et al 2003 (for environment); Antia 1981; Boucot and Janis 1983 for BA; Plotnick 1999 for environment; Musteikis & Paskevicius 1999, Mannik et al 2002, Burrow et al 2018		Novaya Zemlya	18	Siberia	Gorstian-Ludfordian
Thelodus	schmidti	Thelodonti	Thelodontiformes	Coelolepididae	Silurian	Ludlow	Ludfordian			Samoilovich and Ust' Spokoinaya formation s		Novaya Zemlya Archipelago, Russian Federation	?	425	423	Marss et al 2003 (for environment); Antia 1981; Boucot and Janis 1983 for BA; Plotnick 1999 for environment; Musteikis & Paskevicius 1999, Mannik et al 2002, Burrow et al 2018		Novaya Zemlya	18	Siberia	Gorstian-Ludfordian
Thelodus	sculptilis	Thelodonti	Thelodontiformes	Coelolepididae	Silurian	Ludlow	Ludfordian			Samoilovich and Ust' Spokoinaya formation s		Novaya Zemlya Archipelago, Russian Federation	?	426	425	Marss et al 2003 (for environment); Antia 1981; Boucot and Janis 1983 for BA; Plotnick 1999 for environment; Musteikis & Paskevicius 1999, Mannik et al 2002, Burrow et al 2018	Marss and Mannik 2013	Novaya Zemlya	18	Siberia	Gorstian-Ludfordian
Thelodus	sculptilis	Thelodonti	Thelodontiformes	Coelolepididae	Silurian	Ludlow	Ludfordian	Greben' Stage		Samoilovich and Ust' Spokoinaya formation s		Novaya Zemlya Archipelago, Russian Federation	?	425	424	Marss et al 2003 (for environment); Antia 1981; Boucot and Janis 1983 for BA; Plotnick 1999 for environment; Musteikis & Paskevicius 1999, Mannik et al 2002, Burrow et al 2018	Marss and Mannik 2013	Novaya Zemlya	18	Siberia	Gorstian-Ludfordian
Thelodus	sculptilis	Thelodonti	Thelodontiformes	Coelolepididae	Silurian	Ludlow	Ludfordian			Samoilovich and Ust' Spokoinaya formation s		Novaya Zemlya Archipelago, Russian Federation	?	425	423	Marss et al 2003 (for environment); Antia 1981; Boucot and Janis 1983 for BA; Plotnick 1999 for environment; Musteikis & Paskevicius 1999, Mannik et al 2002, Burrow et al 2018	Marss and Mannik 2013	Novaya Zemlya	18	Siberia	Gorstian-Ludfordian
Thelodus	sinensis	Thelodonti	Thelodontiformes	Coelolepididae	Silurian	Ludlow	Gorstian			Samoilovich and Ust' Spokoinaya formation s		Novaya Zemlya Archipelago, Russian Federation	?	426	425	Marss et al 2003 (for environment); Antia 1981; Boucot and Janis 1983 for BA; Plotnick 1999 for environment; Musteikis & Paskevicius 1999, Mannik et al 2002, Burrow et al 2018		Novaya Zemlya	18	Siberia	Gorstian-Ludfordian
Thelodus	sinensis	Thelodonti	Thelodontiformes	Coelolepididae	Silurian	Ludlow	Ludfordian			Samoilovich and Ust' Spokoinaya formation s		Novaya Zemlya Archipelago, Russian Federation	?	425	423	Marss and Miller 2004, Marss et al 2003 (for environment); Antia 1981; Boucot and Janis 1983 for BA; Plotnick 1999 for environment; Musteikis & Paskevicius 1999, Mannik et al 2002, Burrow et al 2018		Novaya Zemlya	18	Siberia	Gorstian-Ludfordian
Thelodus	sp.	Thelodonti	Thelodontiformes	Coelolepididae	Silurian	Ludlow	Gorstian			Samoilovich and Ust' Spokoinaya formation s		Novaya Zemlya Archipelago, Russian Federation	?	426	425	Marss et al 2003 (for environment); Antia 1981; Boucot and Janis 1983 for BA; Plotnick 1999 for environment; Musteikis & Paskevicius 1999, Mannik et al 2002, Burrow et al 2018		Novaya Zemlya	18	Siberia	Gorstian-Ludfordian
Thelodus	sp.	Thelodonti	Thelodontiformes	Coelolepididae	Silurian	Ludlow	Ludfordian			Samoilovich and Ust' Spokoinaya formation s		Novaya Zemlya Archipelago, Russian Federation	?	425	423	Marss et al 2003 (for environment); Antia 1981; Boucot and Janis 1983 for BA; Plotnick 1999 for environment; Musteikis & Paskevicius 1999, Mannik et al 2002, Burrow et al 2018		Novaya Zemlya	18	Siberia	Gorstian-Ludfordian
Thelodus	spp.	Thelodonti	Thelodontiformes	Coelolepididae	Silurian	Ludlow	Ludfordian			Samoilovich and Ust' Spokoinaya formation s		Novaya Zemlya Archipelago, Russian Federation	?	425	423	Marss et al 2003 (for environment); Antia 1981; Boucot and Janis 1983 for BA; Plotnick 1999 for environment; Musteikis & Paskevicius 1999, Mannik et al 2002, Burrow et al 2018		Novaya Zemlya	18	Siberia	Gorstian-Ludfordian
Thelodus	spp.	Thelodonti	Thelodontiformes	Coelolepididae	Silurian	Ludlow	Gorstian			Samoilovich and Ust' Spokoinaya formation s		Novaya Zemlya Archipelago, Russian Federation	?	426	425	Marss et al 2003 (for environment); Antia 1981; Boucot and Janis 1983 for BA; Plotnick 1999 for environment; Musteikis & Paskevicius 1999, Mannik et al 2002, Burrow et al 2018		Novaya Zemlya	18	Siberia	Gorstian-Ludfordian
Thelodus	traquairi	Thelodonti	Thelodontiformes	Coelolepididae	Silurian	Ludlow	Gorstian			Samoilovich and Ust' Spokoinaya formation s		Novaya Zemlya Archipelago, Russian Federation	?	426	425	Marss et al 2003 (for environment); Antia 1981; Boucot and Janis 1983 for BA; Plotnick 1999 for environment; Musteikis & Paskevicius 1999, Mannik et al 2002, Burrow et al 2018		Novaya Zemlya	18	Siberia	Gorstian-Ludfordian
Thelodus	traquairi	Thelodonti	Thelodontiformes	Coelolepididae	Silurian	Ludlow	Ludfordian			Samoilovich and Ust' Spokoinaya formation s		Novaya Zemlya Archipelago, Russian Federation	?	425	423	Marss et al 2003 (for environment); Antia 1981; Boucot and Janis 1983 for BA; Plotnick 1999 for environment; Musteikis & Paskevicius 1999, Mannik et al 2002, Burrow et al 2018		Novaya Zemlya	18	Siberia	Gorstian-Ludfordian
Thelodus	trilobatus	Thelodonti	Thelodontiformes	Coelolepididae	Silurian	Ludlow	Gorstian			Samoilovich and Ust' Spokoinaya formation s		Novaya Zemlya Archipelago, Russian Federation	?	426	425	Marss et al 2003 (for environment); Antia 1981; Boucot and Janis 1983 for BA; Plotnick 1999 for environment; Musteikis & Paskevicius 1999, Mannik et al 2002, Burrow et al 2018		Novaya Zemlya	18	Siberia	Gorstian-Ludfordian
Thelodus	trilobatus	Thelodonti	Thelodontiformes	Coelolepididae	Silurian	Ludlow	Ludfordian			Samoilovich and Ust' Spokoinaya formation s		Novaya Zemlya Archipelago, Russian Federation	?	425	423	Marss et al 2003 (for environment); Antia 1981; Boucot and Janis 1983 for BA; Plotnick 1999 for environment; Musteikis & Paskevicius 1999, Mannik et al 2002, Burrow et al 2018		Novaya Zemlya	18	Siberia	Gorstian-Ludfordian
Thelodus	visvaldi	Thelodonti	Thelodontiformes	Coelolepididae	Silurian	Ludlow	Gorstian			Ust-Spokonaya		Novaya Zemlya Archipelago, Russian Federation	?	426	425	Marss et al 2003 (for environment); Antia 1981; Boucot and Janis 1983 for BA; Plotnick 1999 for environment; Musteikis & Paskevicius 1999, Mannik et al 2002, Burrow et al 2018		Novaya Zemlya	18	Siberia	Gorstian-Ludfordian
Gen. indet.	sp C; C1; D; F; H?	Anaspida	Birkeniiformes	Indet	Silurian	Ludlow	Gorstian			Ust-Spokonaya		October revolution island, Russia	BA2?-3-4?	426	425	Marrs and Miller 2002; Traquair 1898		Ocotober Revolution Island	18	Siberia	Gorstian-Ludfordian
Gen. indet.	C1	Anaspida	Birkeniiformes	Indet	Silurian	Ludlow	Gorstian			Ust-Spokonaya		October revolution Island, Russia	BA2?-3-4?	426	425	Marrs and Miller 2002; Traquair 1898		Ocotober Revolution Island	18	Siberia	Gorstian-Ludfordian
Gen. indet.	D	Anaspida	Birkeniiformes	Indet	Silurian	Ludlow	Gorstian			Ust-Spokonaya		October revolution Island, Russia	BA2?-3-4?	426	425	Marrs and Miller 2002; Traquair 1898		Ocotober Revolution Island	18	Siberia	Gorstian-Ludfordian
Gen. indet.	F	Anaspida	Birkeniiformes	Indet	Silurian	Ludlow	Gorstian			Ust-Spokonaya		October revolution Island, Russia	BA2?-3-4?	426	425	Marrs and Miller 2002; Traquair 1898		Ocotober Revolution Island	18	Siberia	Gorstian-Ludfordian
Gen. indet.	H?	Anaspida	Birkeniiformes	Indet	Silurian	Ludlow	Gorstian			Ust-Spokonaya		October revolution Island, Russia	BA2?-3-4?	426	425	Marrs and Miller 2002; Traquair 1898		Ocotober Revolution Island	18	Siberia	Gorstian-Ludfordian
Gen. indet.	sp C	Anaspida	Birkeniiformes	Indet	Silurian	Ludlow	Gorstian			Ust-Spokonaya		October revolution Island, Russia	BA2?-3-4?	426	425	Marrs and Miller 2002; Traquair 1898		Ocotober Revolution Island	18	Siberia	Gorstian-Ludfordian
Gen. indet.	sp F?	Anaspida	Birkeniiformes	Indet	Silurian	Ludlow	Ludfordian			Ust-Spokonaya		October Resolution Island, Russia	BA2?-3-4?	425	423	Marrs and Miller 2002		Ocotober Revolution Island	18	Siberia	Gorstian-Ludfordian
Gen. indet.	sp F?	Anaspida	Birkeniiformes	Indet	Silurian	Ludlow	Ludfordian			Ust-Spokonaya		October Revolution Island, Russia	BA2?-3-4?	425	423	Marrs and Miller 2002		Ocotober Revolution Island	18	Siberia	Gorstian-Ludfordian
Pterygolepis	nitida	Anaspida	Birkeniiformes	Pterygolepididae	Silurian	Ludlow	Gorstian			Ust-Spokonaya	Assemblage 1 (Lower)	October Revolution Island and Pioneer Island, Severnaya Zemlya, Russia	BA3?	426	425	Blom et al. 2002		Ocotober Revolution Island	18	Siberia	Gorstian-Ludfordian
Rytidolepis	quenstedti	Anaspida	Birkeniiformes	Rhyncholepididae	Silurian	Ludlow	Gorstian			Ust-Spokonaya	Assemblage 1 (Lower)	October Revolution Island and Pioneer Island, Severnaya Zemlya, Russia	BA3?	426	425	Blom et al. 2002		Ocotober Revolution Island	18	Siberia	Gorstian-Ludfordian
Loganellia	cf grossi	Thelodonti	Loganelliiformes	Loganelliidae	Silurian	Ludlow	Ludfordian			Ust-Spokonaya		October Revolution Island, Russian Federation	BA2?-3-4?	425	423	Boucot and Janis 1983; Karatajute-Talimaa 1990		Ocotober Revolution Island	18	Siberia	Gorstian-Ludfordian
Loganellia	incompta	Thelodonti	Loganelliiformes	Loganelliidae	Silurian	Ludlow	Ludfordian			Ust-Spokonaya		October Revolution Island, Russian Federation	BA2?-3-4?	425	423	Boucot and Janis 1983; Karatajute-Talimaa 1990		Ocotober Revolution Island	18	Siberia	Gorstian-Ludfordian
Paralogania	ludlowiensis	Thelodonti	Shieliiformes	Shieliidae	Silurian	Ludlow	Gorstian			Ust-Spokonaya		October Revolution Island, Russian Federation	BA2?-3-4?	426	425	Marss & Karatajute-Talimaa 2002; Marss and Miller 2004; Sepkoski 1998; Boucot and Janis 1983; Musteikis & Paskevicius 1999; Blieck et al 2002		Ocotober Revolution Island	18	Siberia	Gorstian-Ludfordian
Paralogania	martinssoni	Thelodonti	Shieliiformes	Shieliidae	Silurian	Ludlow	Gorstian			Ust-Spokonaya		October Revolution Island, Russian Federation	BA2?-3-4?	426	425	Marss & Karatajute-Talimaa 2002; Marss and Miller 2004; Sepkoski 1998; Boucot and Janis 1983; Musteikis & Paskevicius 1999; Blieck et al 2002		Ocotober Revolution Island	18	Siberia	Gorstian-Ludfordian
Paralogania	ex gr. martinssoni	Thelodonti	Shieliiformes	Shieliidae	Silurian	Ludlow	Gorstian and Ludfordian			Ust-Spokonaya		Ocotober Revoution Island, Russian	BA2?-3-4?	427	423	Turner & Burrow, 2018, Marss et al 2007		Ocotober Revolution Island	18	Siberia	Gorstian-Ludfordian
Paralogania	sp. cf. ludlowiensis	Thelodonti	Shieliiformes	Shieliidae	Silurian	Ludlow	Gorstian and Ludfordian			Ust-Spokonaya		Ocotober Revoution Island, Russian	BA2?-3-4?	427	423	Turner & Burrow, 2018, Marss et al 2007		Ocotober Revolution Island	18	Siberia	Gorstian-Ludfordian
Paralogania	consimilis	Thelodonti	Shieliiformes	Shieliidae	Silurian	Ludlow	Gorstian and Ludfordian			Ust-Spokonaya		October Revolution Island, Russian Federation	BA2?-3-4?	427	423	Blieck et al 2002		Ocotober Revolution Island	18	Siberia	Gorstian-Ludfordian
Paralogania	martinssoni	Thelodonti	Shieliiformes	Shieliidae	Silurian	Ludlow	Gorstian and Ludfordian			Ust-Spokonaya		October Revolution Island, Russian Federation	BA2?-3-4?	427	423	Blieck et al 2002; Turner 1999 for BA		Ocotober Revolution Island	18	Siberia	Gorstian-Ludfordian
Paralogania	kaarmisensis	Thelodonti	Shieliiformes	Shieliidae	Silurian	Ludlow	Gorstian			Ust'-Spokojnaya Formation		October Revolution Island, Russian Federation	BA2?-3-4?	426	425	Marss and Mannik 2013, Marss & Karatajute-Talimaa 2002; Marss and Miller 2004; Sepkoski 1998; Boucot and Janis 1983; Musteikis & Paskevicius 1999; Blieck et al 2002		Ocotober Revolution Island	18	Siberia	Gorstian-Ludfordian
Thelodus	admirabilis	Thelodonti	Thelodontiformes	Coelolepididae	Silurian	Ludlow	Gorstian			Ust-Spokonaya		October Revolution Island, Russian Federation	BA2?-3-4?	426	425	Mark-Kurik 1969; Marss et al 2003 (for environment); Boucot and Janis 1983 for BA; Plotnick 1999 for environment; Blieck et al 2002; Sepkoski 1998 for environment; Musteikis & Paskevicius 1999; Vergoossen 2003, 2004		Ocotober Revolution Island	18	Siberia	Gorstian-Ludfordian
Thelodus	carinatus	Thelodonti	Thelodontiformes	Coelolepididae	Silurian	Ludlow	Gorstian			Ust-Spokonaya		October Revolution Island, Russian Federation	BA2?-3-4?	426	425	Mark-Kurik 1969; Marss et al 2003 (for environment); Boucot and Janis 1983 for BA; Plotnick 1999 for environment; Blieck et al 2002; Sepkoski 1998 for environment; Musteikis & Paskevicius 1999; Vergoossen 2003, 2004		Ocotober Revolution Island	18	Siberia	Gorstian-Ludfordian
Thelodus	hoskinsi	Thelodonti	Thelodontiformes	Coelolepididae	Silurian	Ludlow	Gorstian			Ust-Spokonaya		October Revolution Island, Russian Federation	BA2?-3-4?	426	425	Mark-Kurik 1969; Marss et al 2003 (for environment); Boucot and Janis 1983 for BA; Plotnick 1999 for environment; Blieck et al 2002; Sepkoski 1998 for environment; Musteikis & Paskevicius 1999; Vergoossen 2003, 2004		Ocotober Revolution Island	18	Siberia	Gorstian-Ludfordian
Thelodus	laevis	Thelodonti	Thelodontiformes	Coelolepididae	Silurian	Ludlow	Gorstian			Ust-Spokonaya		October Revolution Island, Russian Federation	BA2?-3-4?	426	425	Mark-Kurik 1969; Marss et al 2003 (for environment); Boucot and Janis 1983 for BA; Plotnick 1999 for environment; Blieck et al 2002; Sepkoski 1998 for environment; Musteikis & Paskevicius 1999; Vergoossen 2003, 2004		Ocotober Revolution Island	18	Siberia	Gorstian-Ludfordian
Thelodus	marginatus	Thelodonti	Thelodontiformes	Coelolepididae	Silurian	Ludlow	Gorstian			Ust-Spokonaya		October Revolution Island, Russian Federation	BA2?-3-4?	426	425	Mark-Kurik 1969; Marss et al 2003 (for environment); Boucot and Janis 1983 for BA; Plotnick 1999 for environment; Blieck et al 2002; Sepkoski 1998 for environment; Musteikis & Paskevicius 1999; Vergoossen 2003, 2004		Ocotober Revolution Island	18	Siberia	Gorstian-Ludfordian
Thelodus	matukhini	Thelodonti	Thelodontiformes	Coelolepididae	Silurian	Ludlow	Gorstian			Ust-Spokonaya		October Revolution Island, Russian Federation	BA2?-3-4?	426	425	Mark-Kurik 1969; Marss et al 2003 (for environment); Boucot and Janis 1983 for BA; Plotnick 1999 for environment; Blieck et al 2002; Sepkoski 1998 for environment; Musteikis & Paskevicius 1999; Vergoossen 2003, 2004		Ocotober Revolution Island	18	Siberia	Gorstian-Ludfordian
Thelodus	parvidens	Thelodonti	Thelodontiformes	Coelolepididae	Silurian	Ludlow	Gorstian			Ust-Spokonaya		October Revolution Island, Russian Federation	BA2?-3-4?	426	425	Mark-Kurik 1969; Marss et al 2003 (for environment); Boucot and Janis 1983 for BA; Plotnick 1999 for environment; Blieck et al 2002; Sepkoski 1998 for environment; Musteikis & Paskevicius 1999; Vergoossen 2003, 2004		Ocotober Revolution Island	18	Siberia	Gorstian-Ludfordian
Thelodus	schmidti	Thelodonti	Thelodontiformes	Coelolepididae	Silurian	Ludlow	Gorstian			Ust-Spokonaya		October Revolution Island, Russian Federation	BA2?-3-4?	426	425	Mark-Kurik 1969; Marss et al 2003 (for environment); Boucot and Janis 1983 for BA; Plotnick 1999 for environment; Blieck et al 2002; Sepkoski 1998 for environment; Musteikis & Paskevicius 1999; Vergoossen 2003, 2004		Ocotober Revolution Island	18	Siberia	Gorstian-Ludfordian
Thelodus	sculptilis	Thelodonti	Thelodontiformes	Coelolepididae	Silurian	Ludlow	Gorstian			Ust-Spokonaya		October Revolution Island, Russian Federation	BA2?-3-4?	426	425	Mark-Kurik 1969; Marss et al 2003 (for environment); Boucot and Janis 1983 for BA; Plotnick 1999 for environment; Blieck et al 2002; Sepkoski 1998 for environment; Musteikis & Paskevicius 1999; Vergoossen 2003, 2004		Ocotober Revolution Island	18	Siberia	Gorstian-Ludfordian
Thelodus	sinensis	Thelodonti	Thelodontiformes	Coelolepididae	Silurian	Ludlow	Gorstian			Ust-Spokonaya		October Revolution Island, Russian Federation	BA2?-3-4?	426	425	Mark-Kurik 1969; Marss et al 2003 (for environment); Boucot and Janis 1983 for BA; Plotnick 1999 for environment; Blieck et al 2002; Sepkoski 1998 for environment; Musteikis & Paskevicius 1999; Vergoossen 2003, 2004		Ocotober Revolution Island	18	Siberia	Gorstian-Ludfordian
Thelodus	sp.	Thelodonti	Thelodontiformes	Coelolepididae	Silurian	Ludlow	Gorstian			Ust-Spokonaya		October Revolution Island, Russian Federation	BA2?-3-4?	426	425	Mark-Kurik 1969; Marss et al 2003 (for environment); Boucot and Janis 1983 for BA; Plotnick 1999 for environment; Blieck et al 2002; Sepkoski 1998 for environment; Musteikis & Paskevicius 1999; Vergoossen 2003, 2004		Ocotober Revolution Island	18	Siberia	Gorstian-Ludfordian
Thelodus	traquairi	Thelodonti	Thelodontiformes	Coelolepididae	Silurian	Ludlow	Gorstian			Ust-Spokonaya		October Revolution Island, Russian Federation	BA2?-3-4?	426	425	Mark-Kurik 1969; Marss et al 2003 (for environment); Boucot and Janis 1983 for BA; Plotnick 1999 for environment; Blieck et al 2002; Sepkoski 1998 for environment; Musteikis & Paskevicius 1999; Vergoossen 2003, 2004		Ocotober Revolution Island	18	Siberia	Gorstian-Ludfordian
Thelodus	trilobatus	Thelodonti	Thelodontiformes	Coelolepididae	Silurian	Ludlow	Gorstian			Ust-Spokonaya		October Revolution Island, Russian Federation	BA2?-3-4?	426	425	Mark-Kurik 1969; Marss et al 2003 (for environment); Boucot and Janis 1983 for BA; Plotnick 1999 for environment; Blieck et al 2002; Sepkoski 1998 for environment; Musteikis & Paskevicius 1999; Vergoossen 2003, 2004		Ocotober Revolution Island	18	Siberia	Gorstian-Ludfordian
Thelodus	visvaldi	Thelodonti	Thelodontiformes	Coelolepididae	Silurian	Ludlow	Gorstian			Ust-Spokonaya		October Revolution Island, Russian Federation	BA2?-3-4?	426	425	Mark-Kurik 1969; Marss et al 2003 (for environment); Boucot and Janis 1983 for BA; Plotnick 1999 for environment; Blieck et al 2002; Sepkoski 1998 for environment; Musteikis & Paskevicius 1999; Vergoossen 2003, 2004		Ocotober Revolution Island	18	Siberia	Gorstian-Ludfordian
Thelodus	admirabilis	Thelodonti	Thelodontiformes	Coelolepididae	Silurian	Ludlow	Ludfordian			Ust-Spokonaya		October Revolution Island, Russian Federation	BA2?-3-4?	425	423	Mark-Kurik 1969; Marss et al 2003 (for environment); Antia 1981; Boucot and Janis 1983 for BA; Plotnick 1999 for environment; Blieck et al 2002; Musteikis & Paskevicius 1999; Vergoossen 2003, 2004		Ocotober Revolution Island	18	Siberia	Gorstian-Ludfordian
Thelodus	carinatus	Thelodonti	Thelodontiformes	Coelolepididae	Silurian	Ludlow	Ludfordian			Ust-Spokonaya		October Revolution Island, Russian Federation	BA2?-3-4?	425	423	Mark-Kurik 1969; Marss et al 2003 (for environment); Antia 1981; Boucot and Janis 1983 for BA; Plotnick 1999 for environment; Blieck et al 2002; Musteikis & Paskevicius 1999; Vergoossen 2003, 2004		Ocotober Revolution Island	18	Siberia	Gorstian-Ludfordian
Thelodus	hoskinsi	Thelodonti	Thelodontiformes	Coelolepididae	Silurian	Ludlow	Ludfordian			Ust-Spokonaya		October Revolution Island, Russian Federation	BA2?-3-4?	425	423	Mark-Kurik 1969; Marss et al 2003 (for environment); Antia 1981; Boucot and Janis 1983 for BA; Plotnick 1999 for environment; Blieck et al 2002; Musteikis & Paskevicius 1999; Vergoossen 2003, 2004		Ocotober Revolution Island	18	Siberia	Gorstian-Ludfordian
Thelodus	marginatus	Thelodonti	Thelodontiformes	Coelolepididae	Silurian	Ludlow	Ludfordian			Ust-Spokonaya		October Revolution Island, Russian Federation	BA2?-3-4?	425	423	Mark-Kurik 1969; Marss et al 2003 (for environment); Antia 1981; Boucot and Janis 1983 for BA; Plotnick 1999 for environment; Blieck et al 2002; Musteikis & Paskevicius 1999; Vergoossen 2003, 2004		Ocotober Revolution Island	18	Siberia	Gorstian-Ludfordian
Thelodus	matukhini	Thelodonti	Thelodontiformes	Coelolepididae	Silurian	Ludlow	Ludfordian			Ust-Spokonaya		October Revolution Island, Russian Federation	BA2?-3-4?	425	423	Mark-Kurik 1969; Marss et al 2003 (for environment); Antia 1981; Boucot and Janis 1983 for BA; Plotnick 1999 for environment; Blieck et al 2002; Musteikis & Paskevicius 1999; Vergoossen 2003, 2004		Ocotober Revolution Island	18	Siberia	Gorstian-Ludfordian
Thelodus	parvidens	Thelodonti	Thelodontiformes	Coelolepididae	Silurian	Ludlow	Ludfordian			Ust-Spokonaya		October Revolution Island, Russian Federation	BA2?-3-4?	425	423	Mark-Kurik 1969; Marss et al 2003 (for environment); Antia 1981; Boucot and Janis 1983 for BA; Plotnick 1999 for environment; Blieck et al 2002; Musteikis & Paskevicius 1999; Vergoossen 2003, 2004		Ocotober Revolution Island	18	Siberia	Gorstian-Ludfordian
Thelodus	schmidti	Thelodonti	Thelodontiformes	Coelolepididae	Silurian	Ludlow	Ludfordian			Ust-Spokonaya		October Revolution Island, Russian Federation	BA2?-3-4?	425	423	Mark-Kurik 1969; Marss et al 2003 (for environment); Antia 1981; Boucot and Janis 1983 for BA; Plotnick 1999 for environment; Blieck et al 2002; Musteikis & Paskevicius 1999; Vergoossen 2003, 2004		Ocotober Revolution Island	18	Siberia	Gorstian-Ludfordian
Thelodus	sculptilis	Thelodonti	Thelodontiformes	Coelolepididae	Silurian	Ludlow	Ludfordian			Ust-Spokonaya		October Revolution Island, Russian Federation	BA2?-3-4?	425	423	Mark-Kurik 1969; Marss et al 2003 (for environment); Antia 1981; Boucot and Janis 1983 for BA; Plotnick 1999 for environment; Blieck et al 2002; Musteikis & Paskevicius 1999; Vergoossen 2003, 2004		Ocotober Revolution Island	18	Siberia	Gorstian-Ludfordian
Thelodus	sinensis	Thelodonti	Thelodontiformes	Coelolepididae	Silurian	Ludlow	Ludfordian			Ust-Spokonaya		October Revolution Island, Russian Federation	BA2?-3-4?	425	423	Mark-Kurik 1969; Marss et al 2003 (for environment); Antia 1981; Boucot and Janis 1983 for BA; Plotnick 1999 for environment; Blieck et al 2002; Musteikis & Paskevicius 1999; Vergoossen 2003, 2004		Ocotober Revolution Island	18	Siberia	Gorstian-Ludfordian
Thelodus	sp.	Thelodonti	Thelodontiformes	Coelolepididae	Silurian	Ludlow	Ludfordian			Ust-Spokonaya		October Revolution Island, Russian Federation	BA2?-3-4?	425	423	Mark-Kurik 1969; Marss et al 2003 (for environment); Antia 1981; Boucot and Janis 1983 for BA; Plotnick 1999 for environment; Blieck et al 2002; Musteikis & Paskevicius 1999; Vergoossen 2003, 2004		Ocotober Revolution Island	18	Siberia	Gorstian-Ludfordian
Thelodus	traquairi	Thelodonti	Thelodontiformes	Coelolepididae	Silurian	Ludlow	Ludfordian			Ust-Spokonaya		October Revolution Island, Russian Federation	BA2?-3-4?	425	423	Mark-Kurik 1969; Marss et al 2003 (for environment); Antia 1981; Boucot and Janis 1983 for BA; Plotnick 1999 for environment; Blieck et al 2002; Musteikis & Paskevicius 1999; Vergoossen 2003, 2004		Ocotober Revolution Island	18	Siberia	Gorstian-Ludfordian
Thelodus	trilobatus	Thelodonti	Thelodontiformes	Coelolepididae	Silurian	Ludlow	Ludfordian			Ust-Spokonaya		October Revolution Island, Russian Federation	BA2?-3-4?	425	423	Mark-Kurik 1969; Marss et al 2003 (for environment); Antia 1981; Boucot and Janis 1983 for BA; Plotnick 1999 for environment; Blieck et al 2002; Musteikis & Paskevicius 1999; Vergoossen 2003, 2004		Ocotober Revolution Island	18	Siberia	Gorstian-Ludfordian
Thelodus	calvus	Thelodonti	Thelodontiformes	Coelolepididae	Silurian	Ludlow	Gorstian and Ludfordian			Ust-Spokonaya		October Revolution Island, Russian Federation	BA2?-3-4?	427	423	Blieck et al 2002		Ocotober Revolution Island	18	Siberia	Gorstian-Ludfordian
Valiukia	sp1	Thelodonti	Shieliiformes	Shieliidae	Silurian	Ludlow	Gorstian and Ludfordian			Ust-Spokonaya		October Revolution Island, Russian Federation	BA2?-3-4?	427	423	Blieck et al 2002.		Ocotober Revolution Island	18	Siberia	Gorstian-Ludfordian
Saarolepis	oeselensis	Anaspida	Birkeniiformes	Incertae	Silurian	Ludlow	Gorstian-Ludfordian			Paadla formation		Oesel Island, Estonia	BA3	427	423	Ritchie 1980, Robertson, 1950		Oesel Island	18	Baltic	Gorstian-Ludfordian
Tolypelepis	undulata	Heterostraci	Cyathaspidiformes	Cyathaspididae	Silurian	Ludlow	Gorstian-Ludfordian			Paadla formation		Oesel, Estonia	BA3	427	423	Kiaer, 1932, Rundle et al 2020		Oesel Island	18	Baltic	Gorstian-Ludfordian
Cephalaspis	oeselensis	Osteostraci	Cephalaspidiformes	Cephalaspididae	Silurian	Ludlow	Gorstian-Ludfordian			Paadla formation		Oesel Island, Estonia	BA3	427	423	Robertson, 1945		Oesel Island	18	Baltic	Gorstian-Ludfordian
Cephalaspis	oeselensis	Osteostraci	Cephalaspidiformes	Cephalaspididae	Silurian	Ludlow	Gorstian-Ludfordian			Paadla formation		Oesel Island, Estonia	BA3	427	423	Robertson, 1939		Oesel Island	18	Baltic	Gorstian-Ludfordian
Dartmuthia	gemmifera	Osteostraci	Thyestiformes	Tremataspididae	Silurian	Ludlow	Gorstian-Ludfordian			Paadla formation		Oesel Island, Estonia	BA3	427	423	Robertson, 1950		Oesel Island	18	Baltic	Gorstian-Ludfordian
Oeselaspis	pustulata	Osteostraci	Thyestiformes	Tremataspididae	Silurian	Ludlow	Gorstian-Ludfordian			Paadla formation		Oesel Island, Estonia	BA3	427	423	Robertson, 1950		Oesel Island	18	Baltic	Gorstian-Ludfordian
Saaremaaspis	mickwitzi	Osteostraci	Thyestiformes	Tremataspidae	Silurian	Ludlow	Gorstian-Ludfordian			Paadla formation		Oesel Island, Estonia	BA3	427	423	Robertson, 1945		Oesel Island	18	Baltic	Gorstian-Ludfordian
Thyestes	verrucosus	Osteostraci	Thyestiformes	Thyestidae	Silurian	Ludlow	Gorstian-Ludfordian			Paadla formation		Oesel Island, Estonia	BA3	427	423	Robertson, 1945		Oesel Island	18	Baltic	Gorstian-Ludfordian
Tremataspis	mammillata	Osteostraci	Thyestiformes	Tremataspididae	Silurian	Ludlow	Gorstian-Ludfordian			Paadla formation		Oesel Island, Estonia	BA3	427	423	Robertson, 1950		Oesel Island	18	Baltic	Gorstian-Ludfordian
Tremataspis	milleri	Osteostraci	Thyestiformes	Tremataspididae	Silurian	Ludlow	Gorstian-Ludfordian			Paadla formation		Oesel Island, Estonia	BA3	427	423	Robertson, 1950		Oesel Island	18	Baltic	Gorstian-Ludfordian
Tremataspis	panderi	Osteostraci	Thyestiformes	Tremataspididae	Silurian	Ludlow	Gorstian-Ludfordian			Paadla formation		Oesel Island, Estonia	BA3	427	423	Robertson, 1950		Oesel Island	18	Baltic	Gorstian-Ludfordian
Tremataspis	patteni	Osteostraci	Thyestiformes	Tremataspididae	Silurian	Ludlow	Gorstian-Ludfordian			Paadla formation		Oesel Island, Estonia	BA3	427	423	Robertson, 1950		Oesel Island	18	Baltic	Gorstian-Ludfordian
Tremataspis	rohoni	Osteostraci	Thyestiformes	Tremataspididae	Silurian	Ludlow	Gorstian-Ludfordian			Paadla formation		Oesel Island, Estonia	BA3	427	423	Robertson, 1950		Oesel Island	18	Baltic	Gorstian-Ludfordian
Tremataspis	scalaris	Osteostraci	Thyestiformes	Tremataspididae	Silurian	Ludlow	Gorstian-Ludfordian			Paadla formation		Oesel Island, Estonia	BA3	427	423	Robertson, 1950		Oesel Island	18	Baltic	Gorstian-Ludfordian
Tremataspis	schmidti	Osteostraci	Thyestiformes	Tremataspididae	Silurian	Ludlow	Gorstian-Ludfordian			Paadla formation		Oesel Island, Estonia	BA3	427	423	Robertson, 1950		Oesel Island	18	Baltic	Gorstian-Ludfordian
Witaaspis	patteni	Osteostraci	Thyestiformes	Witaaspididae	Silurian	Ludlow	Gorstian-Ludfordian			Paadla formation		Oesel Island, Estonia	BA3	427	423	Robertson, 1945		Oesel Island	18	Baltic	Gorstian-Ludfordian
Witaaspis	schrenkii	Osteostraci	Thyestiformes	Witaaspididae	Silurian	Ludlow	Gorstian-Ludfordian			Paadla formation		Oesel Island, Estonia	BA3	427	423	Robertson, 1945		Oesel Island	18	Baltic	Gorstian-Ludfordian
Coelolepis	luhai	Thelodonti	Thelodontiformes	Coelolepidae	Silurian	Ludlow	Gorstian-Ludfordian			Paadla formation		Oesel Island, Estonia	BA3	427	423	Robertson, 1950		Oesel Island	18	Baltic	Gorstian-Ludfordian
Rytidolepis	quenstedti	Anaspida	Birkeniiformes	Rhyncholepididae	Silurian	Ludlow	Ludfordian			Paada Formation	Himmiste Beds	Saaremaa, Estonia	BA2-3	425	423	Blom et al. 2002		Paadla	18	Baltic	Gorstian-Ludfordian
Saarolepis? Rhyncholepis?	oselensis	Anaspida	Birkeniiformes	Incertae	Silurian	Ludlow	Gorstian			Paada Formation	K1	Saaremaa island, Oesel, Estonia	BA2-3	426	426	Obruchev 1970; Ritchie 1980' Blom 2012 (as separate genus in phylogeny)		Paadla	18	Baltic	Gorstian-Ludfordian
Schidiosteus	mustelensis	Anaspida	Birkeniiformes	Rhyncholepididae	Silurian	Ludlow	Ludfordian			Paada Formation	Himmiste Beds	Silma cluff, Saaremaa, Estonia	BA2-3	425	423	Blom et al. 2002		Paadla	18	Baltic	Gorstian-Ludfordian
Silmalepis	erinacea	Anaspida	Birkeniiformes	Rhyncholepididae	Silurian	Ludlow	Ludfordian			Paada Formation	Himmiste Beds	Silma cluff, Saaremaa, Estonia	BA2-3	425	423	Blom et al. 2002		Paadla	18	Baltic	Gorstian-Ludfordian
Vesikulepis	funiforma	Anaspida	Birkeniiformes	Rhyncholepididae	Silurian	Ludlow	Gorstian-Ludforian			Paada Formation	Himmiste Beds	Silma Cliff, Saaremaa, Estonia	BA2-3	425	424	Blom et al. 2002		Paadla	18	Baltic	Gorstian-Ludfordian
Andreolepis	hedei	Osteichthyes	Actinopterygii	Andreolepididae	Silurian	Ludlow	Gorstian-Ludforian	Paadla		Paada Formation		Saaremaa Island, East Baltic, Estonia	BA2-3	427	423	Marss 2001, Marss et al 2014		Paadla	18	Baltic	Gorstian-Ludfordian
Dartmuthia	procera	Osteostraci	Thyestiformes	Tremataspididae	Silurian	Ludlow	Gorstian-Ludforian	Paadla; Kuressaare; Kaugatuma		Paada Formation	Tahula Beds	Saaremaa Island, East Baltic, Estonia	BA2-3	425	424	Marss et al, 2014	Marss et al, 2014	Paadla	18	Baltic	Gorstian-Ludfordian
Dartmuthia	gemmifera	Osteostraci	Thyestiformes	Tremataspididae	Silurian	Ludlow	Gorstian-Ludforian	Paadla		Paada Formation	Himmiste beds	Saaremaa Island, East Baltic, Estonia	BA2-3	425	424	Marss et al, 2014	Marss et al, 2014	Paadla	18	Baltic	Gorstian-Ludfordian
Dartmuthia	gemmifera	Osteostraci	Thyestiformes	Tremataspidoidea	Silurian	Ludlow	Gorstian	Paadla (2)		Paada Formation		Baltic; Saaremaa	BA2-3	427	423	Janvier, 1985a; Märss and Einasto, 1978 ; Baarli et al 2003; Boucot & Janis 1983		Paadla	18	Baltic	Gorstian-Ludfordian
Oeselaspis	pustulata	Osteostraci	Thyestiformes	Tremataspididae	Silurian	Ludlow	Gorstian-Ludforian	Paadla		Paada Formation		Saaremaa Island, East Baltic, Estonia	BA2-3	425	424	Marss et al, 2014		Paadla	18	Baltic	Gorstian-Ludfordian
Procephalaspis	aff. oeselensis	Osteostraci	Thyestiformes	Procephalaspididae	Silurian	Ludlow	Gorstian-Ludforian	Paadla		Paada Formation	Himmiste beds	Saaremaa Island, East Baltic, Estonia	BA2-3	425	424	Marss et al, 2014		Paadla	18	Baltic	Gorstian-Ludfordian
Procephalaspis	oeselensis	Osteostraci	Thyestiformes	Procephalaspididae	Silurian	Ludlow	Gorstian-Ludforian	Paadla		Paada Formation	Himmiste beds	Saaremaa Island, East Baltic, Estonia	BA2-3	425	424	Marss et al, 2014		Paadla	18	Baltic	Gorstian-Ludfordian
Procephalaspis	oeselensis	Osteostraci	Thyestiformes	Procephalaspididae	Silurian	Ludlow	Gorstian	Paadla (2)		Paada Formation		Baltic; Saaremaa	BA2-3	427	423	Janvier, 1985a; Märss and Einasto, 1978 ; Baarli et al 2003; Boucot & Janis 1983		Paadla	18	Baltic	Gorstian-Ludfordian
Saaremaaspis	mickwitzi	Osteostraci	Thyestiformes	Tremataspidae	Silurian	Ludlow	Gorstian-Ludforian	Paadla		Paada Formation		Saaremaa Island, East Baltic, Estonia	BA2-3	425	424	Marss et al, 2014		Paadla	18	Baltic	Gorstian-Ludfordian
Tahulaspis	praevia	Osteostraci	Thyestiformes?	Tremataspidae?	Silurian	Ludlow	Ludfordian	Paadla; Kuressaare		Paada Formation	Himmiste Beds	Saaremaa Island, East Baltic, Estonia	BA2-3	425	423	Marss et al, 2014		Paadla	18	Baltic	Gorstian-Ludfordian
Thyestes	verrucosus	Osteostraci	Thyestiformes	Thyestidae	Silurian	Ludlow	Gorstian	Paadla (2)		Paada Formation		Baltic; Saaremaa	BA2-3	427	423	Janvier, 1985a; Märss and Einasto, 1978 ; Baarli et al 2003; Boucot & Janis 1983		Paadla	18	Baltic	Gorstian-Ludfordian
Tremataspis	perforata sp.	Osteostraci	Thyestiformes	Tremataspididae	Silurian	Ludlow	Gorstian-Ludforian	Paadla		Paada Formation		Saaremaa Island, East Baltic, Estonia	BA2-3	425	424	Marss et al, 2014		Paadla	18	Baltic	Gorstian-Ludfordian
Tremataspis	milleri	Osteostraci	Thyestiformes	Tremataspididae	Silurian	Ludlow	Gorstian	Paadla (2)		Paada Formation		Baltic; Saaremaa	BA2-3	427	423	Janvier, 1985a; Märss and Einasto, 1978 ; Baarli et al 2003; Boucot & Janis 1983		Paadla	18	Baltic	Gorstian-Ludfordian
Tremataspis	rohoni	Osteostraci	Thyestiformes	Tremataspididae	Silurian	Ludlow	Gorstian	Paadla (2)		Paada Formation		Baltic; Saaremaa	BA2-3	427	423	Janvier, 1985a; Märss and Einasto, 1978 ; Baarli et al 2003; Boucot & Janis 1983		Paadla	18	Baltic	Gorstian-Ludfordian
Tremataspis	mammillata	Osteostraci	Thyestiformes	Tremataspididae	Silurian	Ludlow	Gorstian	Paadla (2)		Paada Formation	Himmiste Beds	Baltic; Saaremaa	BA2-3	427	423	Janvier, 1985a; Märss and Einasto, 1978 ; Baarli et al 2003; Boucot & Janis 1983; Marss et al, 2014		Paadla	18	Baltic	Gorstian-Ludfordian
Tremataspis	obruchevi	Osteostraci	Thyestiformes	Tremataspididae	Silurian	Ludlow	Gorstian			Paada Formation		Baltic, Saaremaa	BA2-3	427	423	Janvier, 1985a; Märss and Einasto, 1978 ; Baarli et al 2004; Boucot & Janis 1987; Turner 1999		Paadla	18	Baltic	Gorstian-Ludfordian
Tremataspis	patteni	Osteostraci	Thyestiformes	Tremataspididae	Silurian	Ludlow	Gorstian-Ludforian			Paada Formation		Saaremaa Island, East Baltic, Estonia	BA2-3	427	423	Marss et al, 2014		Paadla	18	Baltic	Gorstian-Ludfordian
Witaaspis	schrenkii	Osteostraci	Thyestiformes	Witaaspididae	Silurian	Ludlow	Gorstian	Paadla (2)		Paada Formation		Baltic; Saaremaa	BA2-3	427	423	Janvier, 1985a; Märss and Einasto, 1978 ; Baarli et al 2004; Boucot & Janis 1983		Paadla	18	Baltic	Gorstian-Ludfordian
Longodus	acicularis	Thelodonti	Loganelliiformes	Loganelliidae	Silurian	Ludlow	Gorstian			Paada Formation		Kuressaare core, Saaremaa Island, Estonia	BA2-3	426	426	Boucot and Janis 1983		Paadla	18	Baltic	Gorstian-Ludfordian
Paralogania	consimilis	Thelodonti	Shieliiformes	Shieliidae	Silurian	Ludlow	Gorstian			Paada Formation		Saaremaa Island, Estonia	BA2-3	426	426	Marss & Karatajute-Talimaa 2002; Marss and Miller 2004; Sepkoski 1998; Boucot and Janis 1983; Musteikis & Paskevicius 1999; Blieck et al 2002		Paadla	18	Baltic	Gorstian-Ludfordian
Paralogania	martinssoni	Thelodonti	Shieliiformes	Shieliidae	Silurian	Ludlow	Gorstian			Paada Formation		Saaremaa Island, Estonia	BA2-3	426	426	Marss & Karatajute-Talimaa 2002; Marss and Miller 2004; Sepkoski 1998; Boucot and Janis 1983; Musteikis & Paskevicius 1999; Blieck et al 2002		Paadla	18	Baltic	Gorstian-Ludfordian
Paralogania	menneri	Thelodonti	Shieliiformes	Shieliidae	Silurian	Ludlow	Gorstian			Paada Formation		Saaremaa Island, Estonia	BA2-3	426	426	Marss & Karatajute-Talimaa 2002; Marss and Miller 2004; Sepkoski 1998; Boucot and Janis 1983; Musteikis & Paskevicius 1999; Blieck et al 2002		Paadla	18	Baltic	Gorstian-Ludfordian
Paralogania	kaarmisensis	Thelodonti	Shieliiformes	Shieliidae	Silurian	Ludlow	Gorstian			Paada Formation		Saaremaa Island, Estonia	BA2-3	426	426	Marss & Karatajute-Talimaa 2002; Marss and Miller 2004; Sepkoski 1998; Boucot and Janis 1983; Musteikis & Paskevicius 1999; Blieck et al 2002		Paadla	18	Baltic	Gorstian-Ludfordian
Paralogania	kaarmisensis	Thelodonti	Shieliiformes	Shieliidae	Silurian	Ludlow	Gorstian-Ludforian	Paadla Stage		Paada Formation	Himmiste beds	Saaremaa Island, Estonia	BA2-3	425	424	Boucot and Janis 1983 for BA		Paadla	18	Baltic	Gorstian-Ludfordian
Paralogania	kaarmisensis	Thelodonti	Shieliiformes	Shieliidae	Silurian	Ludlow	Gorstian-Ludforian	Paadla Stage		Paada Formation	Sauvere+Himmiste beds	Saaremaa Island, Estonia	BA2-3	425	424	Boucot and Janis 1983 for BA		Paadla	18	Baltic	Gorstian-Ludfordian
Phlebolepis	elegans	Thelodonti	Phlebolepidiformes	Phlebolepididae	Silurian	Ludlow	Gorstian-Ludforian	Paada		Paada Formation	Himmiste Beds Formation	Saaremaa Island, Estonia	BA2-3	425	424	Wilson and Marss 2012 for Taxa, Marss 1986; Mark-Kurik 1969; Boucot and Janis 1983 for BA		Paadla	18	Baltic	Gorstian-Ludfordian
Phlebolepis	ornata	Thelodonti	Phlebolepidiformes	Phlebolepididae	Silurian	Ludlow	Gorstian-Ludforian	Paada		Paada Formation	Sauvere Beds	Saaremaa Island, Estonia	BA2-3	425	424	Marss 1986; Boucot and Janis 1983 for BA		Paadla	18	Baltic	Gorstian-Ludfordian
Phlebolepis	elegans	Thelodonti	Phlebolepidiformes	Phlebolepididae	Silurian	Ludlow	Ludfordian			Paadla formation	Hemse Beds	Saaremaa Island, Estonia	BA 3	424	423	Klaos et al 2003		Paadla	18	Baltic	Gorstian-Ludfordian
Thelodus	sculptilis	Thelodonti	Thelodontiformes	Coelolepididae	Silurian	Ludlow	Gorstian-Ludforian	Paadla; Kuressaare; Kaugatuma		Paada Formation		Saaremaa Island, East Baltic, Estonia	BA2-3	425	424	Marss et al, 2014		Paadla	18	Baltic	Gorstian-Ludfordian
Birkenia	sp?	Anaspida	Birkeniiformes	Birkeniidae	Silurian	Ludlow	Gorstian			Ust'Spokojnaya Formation		Ushakov River	BA3?	426.5	425.5	Marrs and Miller 2002; Traquair 1898		Spokoinaya-Ushakov River2	18	Siberia	Gorstian-Ludfordian
Birkenia	elegans?	Anaspida	Birkeniiformes	Birkeniidae	Silurian	Ludlow	Gorstian			Ust'Spokojnaya Formation	Assemblage 1 (Lower)	Ushnakov River, October Revolution Island, Severnaya Zemlya, Russia	BA3?	426.5	425.5	Blom et al 2002, Marss, 2002		Spokoinaya-Ushakov River2	18	Siberia	Gorstian-Ludfordian
Rhyncholepis	parvula	Anaspida	Birkeniiformes	Rhyncholepididae	Silurian	Ludlow	Gorstian			Ust'Spokojnaya Formation	Assemblage 1 (Lower)	Ushakov River, October Revolution Island and Pioneer Island, Severnaya Zemlya, Russia	BA3?	426.5	425.5	Blom et al. 2002		Spokoinaya-Ushakov River2	18	Siberia	Gorstian-Ludfordian
Schidiosteus	mustelensis	Anaspida	Birkeniiformes	Rhyncholepididae	Silurian	Ludlow	Gorstian			Ust'Spokojnaya Formation	Lower	Ushakov River , October Revolution Island and Pioneer Island, Severnaya Zemlya, Russia	BA3?	426.5	425.5	Blom et al. 2002	Blom et al. 2002	Spokoinaya-Ushakov River2	18	Siberia	Gorstian-Ludfordian
Schidiosteus	mustelensis	Anaspida	Birkeniiformes	Rhyncholepididae	Silurian	Ludlow	Gorstian			Ust'Spokojnaya Formation	Lower	Spokoinaya River , October Revolution Island and Pioneer Island, Severnaya Zemlya, Russia	BA3?	426.5	425.5	Blom et al. 2002	Blom et al. 2002	Spokoinaya-Ushakov River2	18	Siberia	Gorstian-Ludfordian
Schidiosteus	mustelensis	Anaspida	Birkeniiformes	Rhyncholepididae	Silurian	Ludlow	Gorstian			Ust'Spokojnaya Formation	Assemblage 1 (Lower)	Spokanaya river, Russia	BA3?	426.5	425.5	Blom et al. 2002		Spokoinaya-Ushakov River2	18	Siberia	Gorstian-Ludfordian
Spokoinolepis	alternans	Anaspida	Birkeniiformes	Septentrioniidae	Silurian	Ludlow	Ludfordian			Ust'Spokojnaya Formation		Spokoinaya River , October Revolution Island and Pioneer Island, Severnaya Zemlya, Russia	BA3?	425	423	Blom et al. 2002	Mannik et al 2002	Spokoinaya-Ushakov River2	18	Siberia	Gorstian-Ludfordian
Vesikulepis	funiforma	Anaspida	Birkeniiformes	Rhyncholepididae	Silurian	Ludlow	Gorstian			Ust'Spokojnaya Formation	Lower	Ushakov River and Spokonaya River, October Revolution and Pioneer Island, Severnaya Zemlya, Russia	BA3?	426.5	425.5	Blom et al. 2002		Spokoinaya-Ushakov River2	18	Siberia	Gorstian-Ludfordian
Gen. indet.	sp. indet.	Heterostraci	Cyathaspidiformes	Cyathaspididae	Silurian	Ludlow	Gorstian-Ludfordian			Ust'Spokojnaya Formation		October Revolution Island, Severnaya Zemlya	BA3?	427	423	Blieck et al, 2002		Spokoinaya-Ushakov River2	18	Siberia	Gorstian-Ludfordian
Paralogania	ludlowiensis	Thelodonti	Shieliiformes	Shieliidae	Silurian	Ludlow	Gorstian/Ludfordian boundary			Leintwardine Formation		Sunnyhill Quarry	BA3	425	424	Marss & Karatajute-Talimaa 2002; Marss and Miller 2004; Sepkoski 1998; Boucot and Janis 1983; Musteikis & Paskevicius 1999; Blieck et al 2002		Sunnyhill Quarry	18	Baltic	Gorstian-Ludfordian
Paralogania	martinssoni	Thelodonti	Shieliiformes	Shieliidae	Silurian	Ludlow	Gorstian			Elton Formation		Sunnyhill Quarry	BA3	427	425	Marss & Karatajute-Talimaa 2002; Marss and Miller 2004; Sepkoski 1998; Boucot and Janis 1983; Musteikis & Paskevicius 1999; Blieck et al 2002		Sunnyhill Quarry	18	Baltic	Gorstian-Ludfordian
Paralogania	kaarmisensis	Thelodonti	Shieliiformes	Shieliidae	Silurian	Ludlow	Gorstian			Bringewood Formation	Upper	Sunnyhill Quarry	BA3	426	425	Marss and Miller 2004; Sepkoski 1998 for environment		Sunnyhill Quarry	18	Baltic	Gorstian-Ludfordian
Phlebolepis	elegans	Thelodonti	Phlebolepidiformes	Phlebolepididae	Silurian	Ludlow	Gorstian/Ludfordian boundary			Leintwardine Formation		Sunnyhill Quarry	BA3	425	424	Marss and Miller 2004; Cherns 1999 for environment		Sunnyhill Quarry	18	Baltic	Gorstian-Ludfordian
Phlebolepis	ornata	Thelodonti	Phlebolepidiformes	Phlebolepididae	Silurian	Ludlow	Ludfordian			?		Sunnyhill Quarry	BA3	427	424	Gross 1968; Boucot and Janis 1983 for BA; Marss and Miller 2004; Cherns 1999 for environment; Marss 1986		Sunnyhill Quarry	18	Baltic	Gorstian-Ludfordian
Phlebolepis	ornata	Thelodonti	Phlebolepidiformes	Phlebolepididae	Silurian	Ludlow	Gorstian			?		Sunnyhill Quarry	BA3	427	424	Turner 2000; Sepkoski 1998 for environment; Maars and Miller 2004; Mark-Kurik 1969; Boucot and Janis 1983 for BA; Marss 1986		Sunnyhill Quarry	18	Baltic	Gorstian-Ludfordian
Thelodus	sp.	Thelodonti	Thelodontiformes	Coelolepididae	Silurian	Ludlow	Gorstian/Ludfordian boundary			Leintwardine Formation		Sunnyhill Quarry	BA3	425	424	Marss and Miller 2004; Cherns 1999 for environment		Sunnyhill Quarry	18	Baltic	Gorstian-Ludfordian
Ariaspis	ornata	Heterostraci	Cyathaspidiformes	Cyathaspididae	Silurian	Ludlow	Gorstian			Road River Formation		Beaver River, Southeastern Yukon, Canada	BA2-3?	427	425	Denison, 1963; Boucot & Janis 1983 for BA and formation, Rundle et al 2022		Yukon	18	Laurasia	Gorstian-Ludfordian
Dikenaspis	yukonensis	Heterostraci	Cyathaspidiformes	Cyathaspididae	Silurian	Ludlow	Gorstian			Road River Formation		Beaver River, Southeastern Yukon, Canada	BA2-3?	426	425	Denison 1964; Boucot & Janis 1983 for BA and formation		Yukon	18	Laurasia	Gorstian-Ludfordian
Homalaspidella	borealis	Heterostraci	Cyathaspidiformes	Cyathaspididae	Silurian	Ludlow	Gorstian	below Monograptus dubius zone		Road River Formation		Beaver River, Yukon, Canada	BA2-3?	426	425	Elliott and Swift, 2013; Boucot & Janis 1983 for BA and Formation		Yukon	18	Laurasia	Gorstian-Ludfordian
Ptomaspis	canadensis	Heterostraci	Cyathaspidiformes	Cyathaspididae	Silurian	Ludlow	Gorstian			Road River Formation		Beaver River, Southeastern Yukon, Canada	BA2-3?	427	425	Loeffler and Dineley 1976; Boucot & Janis 1983 for BA and formation		Yukon	18	Laurasia	Gorstian-Ludfordian
Vernonaspis	epitegosa	Heterostraci	Cyathaspidiformes	Cyathaspididae	Silurian	Ludlow	Ludfordian			Road River Formation		Yukon Territory, Canada	BA2-3?	425	423	Broad and Lenz 1972; Denison 1964		Yukon	18	Laurasia	Gorstian-Ludfordian
Vernonaspis	major	Heterostraci	Cyathaspidiformes	Cyathaspididae	Silurian	Ludlow	Ludfordian			Road River Formation		Yukon Territory, Canada	BA2-3?	425	423	Broad and Lenz 1972; Denison 1964		Yukon	18	Laurasia	Gorstian-Ludfordian
Vernonaspis	sekwiae	Heterostraci	Cyathaspidiformes	Cyathaspididae	Silurian	Ludlow	Ludfordian			Road River Formation		Yukon Territory, Canada	BA2-3?	425	423	Broad and Lenz 1972; Denison 1964		Yukon	18	Laurasia	Gorstian-Ludfordian
Vernonaspis	sekwiae	Heterostraci	Cyathaspidiformes	Cyathaspididae	Silurian	Ludlow	Ludfordian			Road River Formation		Yukon Territory, Canada	BA2-3?	425	423	Broad and Lenz 1972; Denison 1964		Yukon	18	Laurasia	Gorstian-Ludfordian
Dunyu	cf. xiushanensis	Galeaspida	Eugaleaspidiformes	Eugaleaspidae	Silurian	Ludlow	Ludfordian			Xiaoxi Formation		Baojing, Northwestern Hunan Province, China	BA1–	425	423	Zhao et al, 2018, Shan et al 2020	Li et al 2021	Baojing	19	China	Ludfordian
Dunyu	xiushanensis	Galeaspida	Eugaleaspidiformes	Eugaleaspidae	Silurian	Ludlow	Ludfordian			Xiaoxi Formation		Baojing, Northwestern Hunan Province, China	BA1–	425	423	Zhao et al, 2018, Shan et al 2020	Li et al 2021	Baojing	19	China	Ludfordian
Eugaleaspis	cf. xiushanensis	Galeaspida	Eugaleaspidiformes	Eugaleaspidae	Silurian	Ludlow	Ludfordian			Xiaoxi Formation		Baojing, Northwestern Hunan Province, China	BA1–	425	423	Zhao et al, 2018	Li et al 2021	Baojing	19	China	Ludfordian
Archaegonaspis	ludensis	Heterostraci	Cyathaspidiformes	Cyathaspididae	Silurian	Ludlow	Ludfordian			Leintwardine Formation	Lower	Church Hill, Herefordshire, UK	BA 3	425	423	Dineley and Metcalf 1999		Church Hill	19	Baltic	Ludfordian
Gomphonchus	sp. cf. G. sandelensis	Acanthodii	Ischnacanthiformes	Ischnacanthidae	Silurian	Ludlow	Ludfordian			Kemum Formation?		Lorentz River, Irian Jaya, western New Guinea	BA1–	425	423	Turner et al. 1995, Burrow et al 2010	Burrow et al 2010	Irian Jaya	19	Gondwana	Ludfordian
Indet		Acanthodii	Indet	Indet	Silurian	Ludlow	Ludfordian			Kemum Formation?		Lorentz River, Irian Jaya, western New Guinea	BA1–	425	423	Turner et al. 1995, Burrow et al 2010	Burrow et al 2010	Irian Jaya	19	Gondwana	Ludfordian
Nostolespis	sp. cf. N. striata	Acanthodii	Climatiiformes	Climatiidae	Silurian	Ludlow	Ludfordian			Kemum Formation?		Lorentz River, Irian Jaya, western New Guinea	BA1–	425	423	Turner et al. 1995, Burrow et al 2010	Burrow et al 2010	Irian Jaya	19	Gondwana	Ludfordian
Indet		Chondrichthyes	Protacrodontid?	Protacrodontidae?	Silurian	Ludlow	Ludfordian			Kemum Formation?		Lorentz River, Irian Jaya, western New Guinea	BA1–	425	423	Turner et al. 1995	Turner et al. 1995; Talent et al; Burrow 2010; Bowman et al 2019; Liu et al 2021	Irian Jaya	19	Gondwana	Ludfordian
Indet		Thelodonti	Indet	Indet	Silurian	Ludlow	Ludfordian			Kemum Formation?		Lorentz River, Irian Jaya, western New Guinea	BA1–	425	423	Turner et al. 1995, Burrow et al 2010	Burrow et al 2010	Irian Jaya	19	Gondwana	Ludfordian
Thelodus	sp. cf. T. trilobatus	Thelodonti	Thelodontiformes	Coelolepididae	Silurian	Ludlow	Ludfordian			Kemum Formation?		Lorentz River, Irian Jaya, western New Guinea	BA1–	425	423	Turner et al. 1995, Burrow et al 2010	Burrow et al 2010	Irian Jaya	19	Gondwana	Ludfordian
Turinia	sp.	Thelodonti	Thelodontiformes	Turiniidae	Silurian	Ludlow	Ludfordian			Kemum Formation?		Lorentz River, Irian Jaya, western New Guinea	BA1–	425	423	Turner et al. 1995, Burrow et al 2010	Burrow et al 2010	Irian Jaya	19	Gondwana	Ludfordian
Shimenolepis	graniferus	Placodermi			Silurian	Ludlow	Ludfordian			Xiaoxi Formation	Marine Red Beds	Shanmen, Reservoir, Lixian Country, Hunnan Province, China	BA1–	425	423	Wang 1991	Zhao et al 2016, Zhao et al 2018, Li et al 2021	Lixian	19	China	Ludfordian
Vernonaspis	sekwiae	Heterostraci	Cyathaspidiformes	Cyathaspididae	Silurian	Ludlow	Ludfordian			Delorme		Mt Sekwi, Keele Riverm Northwest Territories, Canada	BA3	425	423	Denison 1964; Boucot & Janis 1983 for BA		Mount Sekwi	19	Laurasia	Ludfordian
Paralogania	kaarmisensis	Thelodonti	Shieliiformes	Shieliidae	Silurian	Ludlow	Ludfordian			Leintwardine Formation		Middle Onibury	BA3	425	423	Dineley and Metcalf 1999, Marss and Miller 2004; Plotnick 1999 for environment		Onibury	19	Baltic	Ludfordian
Paralogania	consimilis	Thelodonti	Shieliiformes	Shieliidae	Silurian	Ludlow	Ludfordian			Leintwardine Formation		Middle Onibury	BA3	425	423	Dineley and Metcalf 1999, Marss and Miller 2004; Plotnick 1999 for environment		Onibury	19	Baltic	Ludfordian
Paralogania	ludlowiensis?	Thelodonti	Shieliiformes	Shieliidae	Silurian	Ludlow	Ludfordian			Leintwardine Formation		Middle Onibury	BA3	425	423	Dineley and Metcalf 1999, Marss and Miller 2004; Plotnick 1999 for environment		Onibury	19	Baltic	Ludfordian
Paralogania	menneri	Thelodonti	Shieliiformes	Shieliidae	Silurian	Ludlow	Ludfordian			Leintwardine Formation		Middle Onibury	BA3	425	423	Dineley and Metcalf 1999, Marss and Miller 2004; Plotnick 1999 for environment		Onibury	19	Baltic	Ludfordian
Paralogania	perensae	Thelodonti	Shieliiformes	Shieliidae	Silurian	Ludlow	Ludfordian			Leintwardine Formation		Middle Onibury	BA3	425	423	Dineley and Metcalf 1999, Marss and Miller 2004; Plotnick 1999 for environment		Onibury	19	Baltic	Ludfordian
Thelodus	sp.	Thelodonti	Thelodontiformes	Coelolepididae	Silurian	Ludlow	Ludfordian			Leintwardine Formation		Middle Onibury	BA3	425	423	Dineley and Metcalf 1999, Marss and Miller 2004; Plotnick 1999 for environment		Onibury	19	Baltic	Ludfordian
Bianchengichthys	micros	Placodermi?			Silurian	Ludlow	Ludfordian			Xiaoxi Formation		Chongqing, Hunan, China	BA1–	425	423	Qiang Li et al 2021	Qiang Li et al 2021	Chongqing2	20	China	Ludfordian
Entelognathus	primordialis	Placodermi			Silurian	Ludlow	Ludfordian	late		Kuanti Formation		Xiaoxiang Reservoir, Qujing, Yunnan, China	BA1-3	423	423	M.Zhu et al 2013	Z.Chen et al 2024	East Yunnan	21	China	Ludfordian-Pridoli
Gomphonchus	sp.	Acanthodii	Ischnacanthiformes	Ischnacanthidae	Silurian	Ludlow-Pridoli	Ludfordian-Pridoli			Miaokao Formation		East Yunnan Province, China	BA1-3	423	420	Wang and Dong 1989, Zhao and Zhu 2010	Z.Chen et al 2024	East Yunnan	21	China	Ludfordian-Pridoli
Hanilepis	wangi	Acanthodii	Climatiiformes	Climatiidae	Silurian	Ludlow-Pridoli	Ludfordian-Pridoli			Miaokao Formation		East Yunnan Province, China	BA1-3	423	420	Wang and Dong 1989, Zhao and Zhu 2010	Z.Chen et al 2024	East Yunnan	21	China	Ludfordian-Pridoli
Hanilepis	wangi	Acanthodii	Climatiiformes	Climatiidae	Silurian	Pridoli				Yulungssu Formation		East Yunnan Province, China	BA1-3	420	419	Wang and Dong 1989, Zhao and Zhu 2010	Z.Chen et al 2024	East Yunnan	21	China	Ludfordian-Pridoli
Nostolepis	sp.	Acanthodii	Climatiiformes	Climatiidae	Silurian	Ludlow-Pridoli	Ludfordian-Pridoli			Miaokao Formation		East Yunnan Province, China	BA1-3	423	420	Wang and Dong 1989, Zhao and Zhu 2010	Z.Chen et al 2024	East Yunnan	21	China	Ludfordian-Pridoli
Nostolepis	sinica	Acanthodii	Climatiiformes	Climatiidae	Silurian	Pridoli				Yulungssu Formation		East Yunnan Province, China	BA1-3	420	419	Wang and Dong 1989, Zhao and Zhu 2010	Z.Chen et al 2024	East Yunnan	21	China	Ludfordian-Pridoli
Nostolepis	striata	Acanthodii	Climatiiformes	Climatiidae	Silurian	Pridoli				Yulungssu Formation		East Yunnan Province, China	BA1-3	420	419	Wang and Dong 1989, Zhao and Zhu 2010	Z.Chen et al 2024	East Yunnan	21	China	Ludfordian-Pridoli
Poracanthodes	qujingensis	Acanthodii	Ischnacanthiformes	Poracanthodidae	Silurian	Ludlow-Pridoli	Ludfordian-Pridoli			Miaokao Formation		East Yunnan Province, China	BA1-3	423	420	Wang and Dong 1989, Zhao and Zhu 2010	Z.Chen et al 2024	East Yunnan	21	China	Ludfordian-Pridoli
Qilinyu	rostrata	Placodermi			Silurian	Ludlow	Ludfordian	late		Kuanti Formation		Qujing County, Eastern Yunnan Province	BA1-3	423	423	Zhu et al 2016; PaleoDB for environment	Z.Chen et al 2024	East Yunnan	21	China	Ludfordian-Pridoli
Dunyu	longiforus	Galeaspida	Eugaleaspidiformes	Eugaleaspidae	Silurian	Ludlow	Ludfordian	late		Kuanti Formation		East Yunnan Province, China	BA1-3	423	423	Zhao and Zhu 2015, Shan et al 2020	Z.Chen et al 2024	East Yunnan	21	China	Ludfordian-Pridoli
Polybranchiaspis	sp.	Galeaspida	Polybranchiaspiformes	Polybranchiaspidae	Silurian	Pridoli				Yulungssu Formation	crispa zone	Liaojiaoshan Area, near Qujing, Yunnan Province	BA1-3	420	419	Mu et al 1986	Z.Chen et al 2024	East Yunnan	21	China	Ludfordian-Pridoli
Guiyu	oneiros	Osteichthyes	Sarcopterygii		Silurian	Ludlow	Ludfordian	late		Kuanti Formation		Qujing County, Eastern Yunnan Province	BA1-3	423	423	Zhu et al 2009, Zhao and Zhu 2010 PBDB for environment	Z.Chen et al 2024	East Yunnan	21	China	Ludfordian-Pridoli
Kawalepis	comptus	Osteichthyes	Actinopterygii		Silurian	Ludlow-Pridoli	Ludfordian-Pridoli			Miaokao Formation		East Yunnan Province, China	BA1-3	423	420	Gagnier et al 1989, Wang and Dong 1989, Zhao and Zhu 2010, Zhao and Zhu 2015	Z.Chen et al 2024	East Yunnan	21	China	Ludfordian-Pridoli
Ligulalepis	yunnanensis	Osteichthyes	Sarcopterygii		Silurian	Ludlow-Pridoli	Ludfordian-Pridoli			Miaokao Formation		East Yunnan Province, China	BA1-3	423	420	Gagnier et al 1989, Wang and Dong 1989, Zhao and Zhu 2010, Zhao and Zhu 2015	Z.Chen et al 2024	East Yunnan	21	China	Ludfordian-Pridoli
Megamastax	amblyodus	Osteichthyes			Silurian	Ludlow	Ludfordian	late		Kuanti Formation		Qujing, Yunnan, China; Xiaoxiang Fauna	BA1-3	423	423	Choo et al 2014	Z.Chen et al 2024	East Yunnan	21	China	Ludfordian-Pridoli
Naxilepis	gracilis	Osteichthyes	Actinopterygii		Silurian	Ludlow	Ludfordian	late		Kuanti Formation		East Yunnan Province, China	BA1-3	423	423	Gagnier et al 1989, Wang and Dong 1989, Zhao and Zhu 2010	Z.Chen et al 2024	East Yunnan	21	China	Ludfordian-Pridoli
Naxilepis	gracilis	Osteichthyes	Actinopterygii		Silurian	Ludlow-Pridoli	Ludfordian-Pridoli			Miaokao Formation		East Yunnan Province, China	BA1-3	423	420	Gagnier et al 1989, Wang and Dong 1989, Zhao and Zhu 2010	Z.Chen et al 2024	East Yunnan	21	China	Ludfordian-Pridoli
Sparalepis	tingi	Osteichthyes			Silurian	Ludlow	Ludfordian	late		Kuanti Formation		Qujing County, Eastern Yunnan Province	BA1-3	423	423	Choo et al. 2017; PaleoDB for environment	Z.Chen et al 2024	East Yunnan	21	China	Ludfordian-Pridoli
Silurolepis	platydorsalis	Placodermi	Antiarcha	Silurolepidae	Silurian	Ludlow	Ludfordian	late		Kuanti Formation		eastern Yunnan, southern China	BA1-3	423	423	Zhang et al 2009	Z.Chen et al 2024	East Yunnan	21	China	Ludfordian-Pridoli
Thelodus	admirabilis	Thelodonti	Thelodontiformes	Coelolepididae	Silurian	Ludlow	Gorstian			Kuanti Formation		eastern Yunnan, southern China	BA1-3	427	425	Mark-Kurik 1969; Marss et al 2003 (for environment); Boucot and Janis 1983 for BA; Plotnick 1999 for environment; Blieck et al 2002; Sepkoski 1998 for environment; Musteikis & Paskevicius 1999; Vergoossen 2003, 2004		East Yunnan	21	China	Ludfordian-Pridoli
Thelodus	calvus	Thelodonti	Thelodontiformes	Coelolepididae	Silurian	Ludlow	Gorstian			Kuanti Formation		eastern Yunnan, southern China	BA1-3	427	425	Mark-Kurik 1969; Marss et al 2003 (for environment); Boucot and Janis 1983 for BA; Plotnick 1999 for environment; Blieck et al 2002; Sepkoski 1998 for environment; Musteikis & Paskevicius 1999; Vergoossen 2003, 2004		East Yunnan	21	China	Ludfordian-Pridoli
Thelodus	carinatus	Thelodonti	Thelodontiformes	Coelolepididae	Silurian	Ludlow	Gorstian			Kuanti Formation		eastern Yunnan, southern China	BA1-3	427	425	Mark-Kurik 1969; Marss et al 2003 (for environment); Boucot and Janis 1983 for BA; Plotnick 1999 for environment; Blieck et al 2002; Sepkoski 1998 for environment; Musteikis & Paskevicius 1999; Vergoossen 2003, 2004		East Yunnan	21	China	Ludfordian-Pridoli
Thelodus	hoskinsi	Thelodonti	Thelodontiformes	Coelolepididae	Silurian	Ludlow	Gorstian			Kuanti Formation		eastern Yunnan, southern China	BA1-3	427	425	Mark-Kurik 1969; Marss et al 2003 (for environment); Boucot and Janis 1983 for BA; Plotnick 1999 for environment; Blieck et al 2002; Sepkoski 1998 for environment; Musteikis & Paskevicius 1999; Vergoossen 2003, 2004		East Yunnan	21	China	Ludfordian-Pridoli
Thelodus	laevis	Thelodonti	Thelodontiformes	Coelolepididae	Silurian	Ludlow	Gorstian			Kuanti Formation		eastern Yunnan, southern China	BA1-3	427	425	Mark-Kurik 1969; Marss et al 2003 (for environment); Boucot and Janis 1983 for BA; Plotnick 1999 for environment; Blieck et al 2002; Sepkoski 1998 for environment; Musteikis & Paskevicius 1999; Vergoossen 2003, 2004		East Yunnan	21	China	Ludfordian-Pridoli
Thelodus	marginatus	Thelodonti	Thelodontiformes	Coelolepididae	Silurian	Ludlow	Gorstian			Kuanti Formation		eastern Yunnan, southern China	BA1-3	427	425	Mark-Kurik 1969; Marss et al 2003 (for environment); Boucot and Janis 1983 for BA; Plotnick 1999 for environment; Blieck et al 2002; Sepkoski 1998 for environment; Musteikis & Paskevicius 1999; Vergoossen 2003, 2004		East Yunnan	21	China	Ludfordian-Pridoli
Thelodus	matukhini	Thelodonti	Thelodontiformes	Coelolepididae	Silurian	Ludlow	Gorstian			Kuanti Formation		eastern Yunnan, southern China	BA1-3	427	425	Mark-Kurik 1969; Marss et al 2003 (for environment); Boucot and Janis 1983 for BA; Plotnick 1999 for environment; Blieck et al 2002; Sepkoski 1998 for environment; Musteikis & Paskevicius 1999; Vergoossen 2003, 2004		East Yunnan	21	China	Ludfordian-Pridoli
Thelodus	parvidens	Thelodonti	Thelodontiformes	Coelolepididae	Silurian	Ludlow	Gorstian			Kuanti Formation		eastern Yunnan, southern China	BA1-3	427	425	Mark-Kurik 1969; Marss et al 2003 (for environment); Boucot and Janis 1983 for BA; Plotnick 1999 for environment; Blieck et al 2002; Sepkoski 1998 for environment; Musteikis & Paskevicius 1999; Vergoossen 2003, 2004		East Yunnan	21	China	Ludfordian-Pridoli
Thelodus	schmidti	Thelodonti	Thelodontiformes	Coelolepididae	Silurian	Ludlow	Gorstian			Kuanti Formation		eastern Yunnan, southern China	BA1-3	427	425	Mark-Kurik 1969; Marss et al 2003 (for environment); Boucot and Janis 1983 for BA; Plotnick 1999 for environment; Blieck et al 2002; Sepkoski 1998 for environment; Musteikis & Paskevicius 1999; Vergoossen 2003, 2004		East Yunnan	21	China	Ludfordian-Pridoli
Thelodus	sculptilis	Thelodonti	Thelodontiformes	Coelolepididae	Silurian	Ludlow	Gorstian			Kuanti Formation		eastern Yunnan, southern China	BA1-3	427	425	Mark-Kurik 1969; Marss et al 2003 (for environment); Boucot and Janis 1983 for BA; Plotnick 1999 for environment; Blieck et al 2002; Sepkoski 1998 for environment; Musteikis & Paskevicius 1999; Vergoossen 2003, 2004		East Yunnan	21	China	Ludfordian-Pridoli
Thelodus	sinensis	Thelodonti	Thelodontiformes	Coelolepididae	Silurian	Ludlow	Gorstian			Kuanti Formation		eastern Yunnan, southern China	BA1-3	427	425	Mark-Kurik 1969; Marss et al 2003 (for environment); Boucot and Janis 1983 for BA; Plotnick 1999 for environment; Blieck et al 2002; Sepkoski 1998 for environment; Musteikis & Paskevicius 1999; Vergoossen 2003, 2004		East Yunnan	21	China	Ludfordian-Pridoli
Thelodus	sp.	Thelodonti	Thelodontiformes	Coelolepididae	Silurian	Ludlow	Gorstian			Kuanti Formation		eastern Yunnan, southern China	BA1-3	427	425	Mark-Kurik 1969; Marss et al 2003 (for environment); Boucot and Janis 1983 for BA; Plotnick 1999 for environment; Blieck et al 2002; Sepkoski 1998 for environment; Musteikis & Paskevicius 1999; Vergoossen 2003, 2004		East Yunnan	21	China	Ludfordian-Pridoli
Thelodus	spp.	Thelodonti	Thelodontiformes	Coelolepididae	Silurian	Ludlow	Gorstian			Kuanti Formation		eastern Yunnan, southern China	BA1-3	427	425	Mark-Kurik 1969; Marss et al 2003 (for environment); Boucot and Janis 1983 for BA; Plotnick 1999 for environment; Blieck et al 2002; Sepkoski 1998 for environment; Musteikis & Paskevicius 1999; Vergoossen 2003, 2004		East Yunnan	21	China	Ludfordian-Pridoli
Thelodus	traquairi	Thelodonti	Thelodontiformes	Coelolepididae	Silurian	Ludlow	Gorstian			Kuanti Formation		eastern Yunnan, southern China	BA1-3	427	425	Mark-Kurik 1969; Marss et al 2003 (for environment); Boucot and Janis 1983 for BA; Plotnick 1999 for environment; Blieck et al 2002; Sepkoski 1998 for environment; Musteikis & Paskevicius 1999; Vergoossen 2003, 2004		East Yunnan	21	China	Ludfordian-Pridoli
Thelodus	trilobatus	Thelodonti	Thelodontiformes	Coelolepididae	Silurian	Ludlow	Gorstian			Kuanti Formation		eastern Yunnan, southern China	BA1-3	427	425	Mark-Kurik 1969; Marss et al 2003 (for environment); Boucot and Janis 1983 for BA; Plotnick 1999 for environment; Blieck et al 2002; Sepkoski 1998 for environment; Musteikis & Paskevicius 1999; Vergoossen 2003, 2004		East Yunnan	21	China	Ludfordian-Pridoli
Thelodus	visvaldi	Thelodonti	Thelodontiformes	Coelolepididae	Silurian	Ludlow	Gorstian			Kuanti Formation		eastern Yunnan, southern China	BA1-3	427	425	Mark-Kurik 1969; Marss et al 2003 (for environment); Boucot and Janis 1983 for BA; Plotnick 1999 for environment; Blieck et al 2002; Sepkoski 1998 for environment; Musteikis & Paskevicius 1999; Vergoossen 2003, 2004		East Yunnan	21	China	Ludfordian-Pridoli
Thelodus	admirabilis	Thelodonti	Thelodontiformes	Coelolepididae	Silurian	Ludlow	Ludfordian			Kuanti Formation		eastern Yunnan, southern China	BA1-3	425	423	Mark-Kurik 1969; Marss et al 2003 (for environment); Antia 1981; Boucot and Janis 1983 for BA; Plotnick 1999 for environment; Blieck et al 2002; Musteikis & Paskevicius 1999; Vergoossen 2003, 2004		East Yunnan	21	China	Ludfordian-Pridoli
Thelodus	calvus	Thelodonti	Thelodontiformes	Coelolepididae	Silurian	Ludlow	Ludfordian			Kuanti Formation		eastern Yunnan, southern China	BA1-3	425	423	Mark-Kurik 1969; Marss et al 2003 (for environment); Antia 1981; Boucot and Janis 1983 for BA; Plotnick 1999 for environment; Blieck et al 2002; Musteikis & Paskevicius 1999; Vergoossen 2003, 2004		East Yunnan	21	China	Ludfordian-Pridoli
Thelodus	carinatus	Thelodonti	Thelodontiformes	Coelolepididae	Silurian	Ludlow	Ludfordian			Kuanti Formation		eastern Yunnan, southern China	BA1-3	425	423	Mark-Kurik 1969; Marss et al 2003 (for environment); Antia 1981; Boucot and Janis 1983 for BA; Plotnick 1999 for environment; Blieck et al 2002; Musteikis & Paskevicius 1999; Vergoossen 2003, 2004		East Yunnan	21	China	Ludfordian-Pridoli
Thelodus	hoskinsi	Thelodonti	Thelodontiformes	Coelolepididae	Silurian	Ludlow	Ludfordian			Kuanti Formation		eastern Yunnan, southern China	BA1-3	425	423	Mark-Kurik 1969; Marss et al 2003 (for environment); Antia 1981; Boucot and Janis 1983 for BA; Plotnick 1999 for environment; Blieck et al 2002; Musteikis & Paskevicius 1999; Vergoossen 2003, 2004		East Yunnan	21	China	Ludfordian-Pridoli
Thelodus	marginatus	Thelodonti	Thelodontiformes	Coelolepididae	Silurian	Ludlow	Ludfordian			Kuanti Formation		eastern Yunnan, southern China	BA1-3	425	423	Mark-Kurik 1969; Marss et al 2003 (for environment); Antia 1981; Boucot and Janis 1983 for BA; Plotnick 1999 for environment; Blieck et al 2002; Musteikis & Paskevicius 1999; Vergoossen 2003, 2004		East Yunnan	21	China	Ludfordian-Pridoli
Thelodus	matukhini	Thelodonti	Thelodontiformes	Coelolepididae	Silurian	Ludlow	Ludfordian			Kuanti Formation		eastern Yunnan, southern China	BA1-3	425	423	Mark-Kurik 1969; Marss et al 2003 (for environment); Antia 1981; Boucot and Janis 1983 for BA; Plotnick 1999 for environment; Blieck et al 2002; Musteikis & Paskevicius 1999; Vergoossen 2003, 2004		East Yunnan	21	China	Ludfordian-Pridoli
Thelodus	parvidens	Thelodonti	Thelodontiformes	Coelolepididae	Silurian	Ludlow	Ludfordian			Kuanti Formation		eastern Yunnan, southern China	BA1-3	425	423	Mark-Kurik 1969; Marss et al 2003 (for environment); Antia 1981; Boucot and Janis 1983 for BA; Plotnick 1999 for environment; Blieck et al 2002; Musteikis & Paskevicius 1999; Vergoossen 2003, 2004		East Yunnan	21	China	Ludfordian-Pridoli
Thelodus	schmidti	Thelodonti	Thelodontiformes	Coelolepididae	Silurian	Ludlow	Ludfordian			Kuanti Formation		eastern Yunnan, southern China	BA1-3	425	423	Mark-Kurik 1969; Marss et al 2003 (for environment); Antia 1981; Boucot and Janis 1983 for BA; Plotnick 1999 for environment; Blieck et al 2002; Musteikis & Paskevicius 1999; Vergoossen 2003, 2004		East Yunnan	21	China	Ludfordian-Pridoli
Thelodus	sculptilis	Thelodonti	Thelodontiformes	Coelolepididae	Silurian	Ludlow	Ludfordian			Kuanti Formation		eastern Yunnan, southern China	BA1-3	425	423	Mark-Kurik 1969; Marss et al 2003 (for environment); Antia 1981; Boucot and Janis 1983 for BA; Plotnick 1999 for environment; Blieck et al 2002; Musteikis & Paskevicius 1999; Vergoossen 2003, 2004		East Yunnan	21	China	Ludfordian-Pridoli
Thelodus	sinensis	Thelodonti	Thelodontiformes	Coelolepididae	Silurian	Ludlow	Ludfordian			Kuanti Formation		eastern Yunnan, southern China	BA1-3	425	423	Mark-Kurik 1969; Marss et al 2003 (for environment); Antia 1981; Boucot and Janis 1983 for BA; Plotnick 1999 for environment; Blieck et al 2002; Musteikis & Paskevicius 1999; Vergoossen 2003, 2004		East Yunnan	21	China	Ludfordian-Pridoli
Thelodus	sp.	Thelodonti	Thelodontiformes	Coelolepididae	Silurian	Ludlow	Ludfordian			Kuanti Formation		eastern Yunnan, southern China	BA1-3	425	423	Mark-Kurik 1969; Marss et al 2003 (for environment); Antia 1981; Boucot and Janis 1983 for BA; Plotnick 1999 for environment; Blieck et al 2002; Musteikis & Paskevicius 1999; Vergoossen 2003, 2004		East Yunnan	21	China	Ludfordian-Pridoli
Thelodus	spp.	Thelodonti	Thelodontiformes	Coelolepididae	Silurian	Ludlow	Ludfordian			Kuanti Formation		eastern Yunnan, southern China	BA1-3	425	423	Mark-Kurik 1969; Marss et al 2003 (for environment); Antia 1981; Boucot and Janis 1983 for BA; Plotnick 1999 for environment; Blieck et al 2002; Musteikis & Paskevicius 1999; Vergoossen 2003, 2004		East Yunnan	21	China	Ludfordian-Pridoli
Thelodus	traquairi	Thelodonti	Thelodontiformes	Coelolepididae	Silurian	Ludlow	Ludfordian			Kuanti Formation		eastern Yunnan, southern China	BA1-3	425	423	Mark-Kurik 1969; Marss et al 2003 (for environment); Antia 1981; Boucot and Janis 1983 for BA; Plotnick 1999 for environment; Blieck et al 2002; Musteikis & Paskevicius 1999; Vergoossen 2003, 2004		East Yunnan	21	China	Ludfordian-Pridoli
Thelodus	trilobatus	Thelodonti	Thelodontiformes	Coelolepididae	Silurian	Ludlow	Ludfordian			Kuanti Formation		eastern Yunnan, southern China	BA1-3	425	423	Mark-Kurik 1969; Marss et al 2003 (for environment); Antia 1981; Boucot and Janis 1983 for BA; Plotnick 1999 for environment; Blieck et al 2002; Musteikis & Paskevicius 1999; Vergoossen 2003, 2004		East Yunnan	21	China	Ludfordian-Pridoli
Thelodus?	sinensis	Thelodonti	Thelodontiformes	Coelolepididae	Silurian	Ludfordian	late			Kuanti Formation		East Yunnan Province, China	BA1-3	423	423	Cai et al, 2019	Z.Chen et al 2024	East Yunnan	21	China	Ludfordian-Pridoli
Thelodus?	sinensis	Thelodonti	Thelodontiformes	Coelolepididae	Silurian	Ludlow-Pridoli	Ludfordian-Pridoli			Miaogao Formation		eastern Yunnan, southern China	BA1-3	423	420	Cai et al, 2019	Z.Chen et al 2024	East Yunnan	21	China	Ludfordian-Pridoli
Psarolepis	romeri	Osteichthyes	Sarcopterygii		Silurian-Devonian	Pridoli-Ludfordian				Cuifengshan Formation (XSC Fm in Chen et al 2024?)	Xitun member	Xichong, Quijing, district, eastern Yunnan, China	BA1-3	419	419	Yu 1998	Z.Chen et al 2024	East Yunnan?	21	China	Ludfordian-Pridoli
Nostolepis	gracilis	Acanthodii	Climatiiformes	Climatiidae	Silurian	Pridoli				Kaugatuma Formation	Aigu beds	Saaremaa Island, Estonia	BA3	423	421	PBDB, Einasto 1990, Marss et al 2014	PBDB	Kureessaare-Kaugatuma	21	Baltic	Ludfordian-Pridoli
Liivilepis	curvata	Anaspida	Anaspidiformes	Septentrioniidae	Silurian	Ludlow	Ludfordian			Kuressaare Formation	Tahula beds	Saaremaa Island, Estonia	BA3	424	424	Blom et al. 2002		Kureessaare-Kaugatuma	21	Baltic	Ludfordian-Pridoli
Tahulalepis	elongituberculata	Anaspida	Birkeniiformes	Tahulalepididae	Silurian	Ludlow	Ludfordian			Kuressaare Formation	Tahula beds	Saaremaa Island, Estonia	BA3	424	424	Blom et al. 2002		Kureessaare-Kaugatuma	21	Baltic	Ludfordian-Pridoli
Trimpleylepis	concatenata	Anaspida	Birkeniiformes	Septentrioniidae	Silurian	Ludlow	Ludfordian			Kuressaare Formation	Tahula Beds	Saaremaa Island, Estonia	BA3	424	424	Miller et al. 2004		Kureessaare-Kaugatuma	21	Baltic	Ludfordian-Pridoli
Dartmuthia	procera	Osteostraci	Thyestiformes	Tremataspididae	Silurian	Ludlow	Ludfordian	Paadla; Kuressaare; Kaugatuma		Kuressaare Formation	Tahula beds	Saaremaa Island, Estonia	BA3	424	424	Marss et al, 2014	Marss et al, 2014	Kureessaare-Kaugatuma	21	Baltic	Ludfordian-Pridoli
Ohesaareaspis	ponticulata	Osteostraci	Cephalaspidiformes		Silurian	Pridoli		Kaugatuma; Ohesaare		Kaugatuma Formation		Saaremaa Island, Estonia	BA3	423	421	Marss et al, 2014		Kureessaare-Kaugatuma	21	Baltic	Ludfordian-Pridoli
Tahulaspis	cf. praevia	Osteostraci	Tremataspidiformes?		Silurian	Ludlow	Ludfordian	Paadla; Kuressaare		Kuressaare Formation	Tahula beds	Saaremaa Island, Estonia	BA3	424	424	Marss et al, 2014		Kureessaare-Kaugatuma	21	Baltic	Ludfordian-Pridoli
Tahulaspis	aff. ordinata	Osteostraci	Tremataspidiformes?		Silurian	Ludlow	Ludfordian	Kuressaare; Kaugatuma		Kuressaare Formation	Tahula beds	Saaremaa Island, Estonia	BA3	424	424	Marss et al, 2014		Kureessaare-Kaugatuma	21	Baltic	Ludfordian-Pridoli
Tahulaspis	ordinata	Osteostraci	Tremataspidiformes?		Silurian	Ludlow	Ludfordian	Kuressaare; Kaugatuma		Kuressaare Formation	Tahula beds	Saaremaa Island, Estonia	BA3	424	424	Marss et al, 2014		Kureessaare-Kaugatuma	21	Baltic	Ludfordian-Pridoli
Longodus	acicularis	Thelodonti	Loganelliiformes	Loganelliidae	Silurian	Ludlow	Ludfordian			Kuressaare Formation	Tahula beds	Kuressaare core, Saaremaa Island, Estonia	BA3	425	423	Marss and Mannik 2013, Boucot and Janis 1983 for BA		Kureessaare-Kaugatuma	21	Baltic	Ludfordian-Pridoli
Nethertonodus	laadjalaensis	Thelodonti	Shieliiformes	Shieliidae	Silurian	Ludlow	Ludfordian			Kuressaare Formation	Tahula beds	Kuressaare core, Saaremaa Island, Estonia	BA3	425	423	Marss and Mannik 2013, Boucot and Janis 1983 for BA		Kureessaare-Kaugatuma	21	Baltic	Ludfordian-Pridoli
Paralogania	kaarmisensis	Thelodonti	Shieliiformes	Shieliidae	Silurian	Ludlow	Ludfordian			Kuressaare Formation		Saaremaa Island, Estonia	BA3	425	424	Marss and Mannik 2013, Marss & Karatajute-Talimaa 2002; Marss and Miller 2004; Cherns 1999; Boucot and Janis 1983; Musteikis & Paskevicius 1999		Kureessaare-Kaugatuma	21	Baltic	Ludfordian-Pridoli
Paralogania	ludlowiensis	Thelodonti	Shieliiformes	Shieliidae	Silurian	Ludlow	Ludfordian			Kuressaare Formation	Tahula beds	Saaremaa, Estonia	BA3	425	423	Marss and Mannik 2013, Boucot and Janis 1983 for BA		Kureessaare-Kaugatuma	21	Baltic	Ludfordian-Pridoli
Paralogania	perensae	Thelodonti	Shieliiformes	Shieliidae	Silurian	Ludlow	Ludfordian			Kuressaare Formation	Tahula beds	Saaremaa, Estonia	BA3	425	423	Marss and Mannik 2013, Boucot and Janis 1983 for BA		Kureessaare-Kaugatuma	21	Baltic	Ludfordian-Pridoli
Paralogania	consimilis	Thelodonti	Shieliiformes	Shieliidae	Silurian	Ludlow	Ludfordian			Kuressaare Formation		Saaremaa Island, Estonia	BA3	425	423	Marss & Karatajute-Talimaa 2002; Marss and Miller 2004; Cherns 1999; Boucot and Janis 1983; Musteikis & Paskevicius 1999		Kureessaare-Kaugatuma	21	Baltic	Ludfordian-Pridoli
Paralogania	menneri	Thelodonti	Shieliiformes	Shieliidae	Silurian	Ludlow	Ludfordian			Kuressaare Formation		Saaremaa Island, Estonia	BA3	425	423	Marss & Karatajute-Talimaa 2002; Marss and Miller 2004; Cherns 1999; Boucot and Janis 1983; Musteikis & Paskevicius 1999		Kureessaare-Kaugatuma	21	Baltic	Ludfordian-Pridoli
Thelodus	admirabilis	Thelodonti	Thelodontiformes	Coelolepididae	Silurian	Pridoli				Kaugatuma Formation	Aigu beds	Saaremaa Island, Estonia	BA3	423	421	Marss et al, 2014		Kureessaare-Kaugatuma	21	Baltic	Ludfordian-Pridoli
Thelodus	sculptilis	Thelodonti	Thelodontiformes	Coelolepididae	Silurian	Pridoli				Kaugatuma Formation	Aigu beds	Saaremaa Island, Estonia	BA3	423	421	Marss et al, 2014		Kureessaare-Kaugatuma	21	Baltic	Ludfordian-Pridoli
Nethertonodus	prodigialis	Thelodonti	Shieliiformes	Shieliidae	Silurian	Ludlow-Pridoli	Ludfordian-Pridoli			Whitcliffe (Overton) Formation		Ludlow Much Wenlock District	BA1–	425	423	Marss and Miller 2004, Dineley and Metcalf1999, Antia 1981		Much Wenlock	21	Baltic	Ludfordian-Pridoli
Nethertonodus	prodigialis	Thelodonti	Shieliiformes	Shieliidae	Silurian	Pridoli				Downton Castle Formation		Ludlow Much Wenlock District	BA1	423	419	Marss and Miller 2004	Marss and Miller 2004	Much Wenlock	21	Baltic	Ludfordian-Pridoli
Thelodus	admirabilis	Thelodonti	Thelodontiformes	Coelolepididae	Silurian	Ludlow	Ludfordian			Whitcliffe (Overton) Formation		Ludlow Much Wenlock District	BA1	425	423	Mark-Kurik 1969; Marss et al 2003 (for environment); Antia 1981; Boucot and Janis 1983 for BA; Plotnick 1999 for environment; Blieck et al 2002; Musteikis & Paskevicius 1999; Vergoossen 2003, 2004		Much Wenlock	21	Baltic	Ludfordian-Pridoli
Thelodus	calvus	Thelodonti	Thelodontiformes	Coelolepididae	Silurian	Ludlow	Ludfordian			Whitcliffe (Overton) Formation		Ludlow Much Wenlock District	BA1	425	423	Mark-Kurik 1969; Marss et al 2003 (for environment); Antia 1981; Boucot and Janis 1983 for BA; Plotnick 1999 for environment; Blieck et al 2002; Musteikis & Paskevicius 1999; Vergoossen 2003, 2004		Much Wenlock	21	Baltic	Ludfordian-Pridoli
Thelodus	carinatus	Thelodonti	Thelodontiformes	Coelolepididae	Silurian	Ludlow	Ludfordian			Whitcliffe (Overton) Formation		Ludlow Much Wenlock District	BA1	425	423	Mark-Kurik 1969; Marss et al 2003 (for environment); Antia 1981; Boucot and Janis 1983 for BA; Plotnick 1999 for environment; Blieck et al 2002; Musteikis & Paskevicius 1999; Vergoossen 2003, 2004		Much Wenlock	21	Baltic	Ludfordian-Pridoli
Thelodus	hoskinsi	Thelodonti	Thelodontiformes	Coelolepididae	Silurian	Ludlow	Ludfordian			Whitcliffe (Overton) Formation		Ludlow Much Wenlock District	BA1	425	423	Mark-Kurik 1969; Marss et al 2003 (for environment); Antia 1981; Boucot and Janis 1983 for BA; Plotnick 1999 for environment; Blieck et al 2002; Musteikis & Paskevicius 1999; Vergoossen 2003, 2004		Much Wenlock	21	Baltic	Ludfordian-Pridoli
Thelodus	marginatus	Thelodonti	Thelodontiformes	Coelolepididae	Silurian	Ludlow	Ludfordian			Whitcliffe (Overton) Formation		Ludlow Much Wenlock District	BA1	425	423	Mark-Kurik 1969; Marss et al 2003 (for environment); Antia 1981; Boucot and Janis 1983 for BA; Plotnick 1999 for environment; Blieck et al 2002; Musteikis & Paskevicius 1999; Vergoossen 2003, 2004		Much Wenlock	21	Baltic	Ludfordian-Pridoli
Thelodus	matukhini	Thelodonti	Thelodontiformes	Coelolepididae	Silurian	Ludlow	Ludfordian			Whitcliffe (Overton) Formation		Ludlow Much Wenlock District	BA1	425	423	Mark-Kurik 1969; Marss et al 2003 (for environment); Antia 1981; Boucot and Janis 1983 for BA; Plotnick 1999 for environment; Blieck et al 2002; Musteikis & Paskevicius 1999; Vergoossen 2003, 2004		Much Wenlock	21	Baltic	Ludfordian-Pridoli
Thelodus	parvidens	Thelodonti	Thelodontiformes	Coelolepididae	Silurian	Ludlow-Pridoli	Ludfordian-Pridoli			Whitcliffe (Overton) Formation		Ludlow Much Wenlock District	BA1	425	423	Marss and Miller 2004, Dineley and Metcalf1999, Antia 1981		Much Wenlock	21	Baltic	Ludfordian-Pridoli
Thelodus	schmidti	Thelodonti	Thelodontiformes	Coelolepididae	Silurian	Ludlow	Ludfordian			Whitcliffe (Overton) Formation		Ludlow Much Wenlock District	BA1	425	423	Mark-Kurik 1969; Marss et al 2003 (for environment); Antia 1981; Boucot and Janis 1983 for BA; Plotnick 1999 for environment; Blieck et al 2002; Musteikis & Paskevicius 1999; Vergoossen 2003, 2004		Much Wenlock	21	Baltic	Ludfordian-Pridoli
Thelodus	sculptilis	Thelodonti	Thelodontiformes	Coelolepididae	Silurian	Ludlow	Ludfordian			Whitcliffe (Overton) Formation		Ludlow Much Wenlock District	BA1	425	423	Mark-Kurik 1969; Marss et al 2003 (for environment); Antia 1981; Boucot and Janis 1983 for BA; Plotnick 1999 for environment; Blieck et al 2002; Musteikis & Paskevicius 1999; Vergoossen 2003, 2004		Much Wenlock	21	Baltic	Ludfordian-Pridoli
Thelodus	sinensis	Thelodonti	Thelodontiformes	Coelolepididae	Silurian	Ludlow	Ludfordian			Whitcliffe (Overton) Formation		Ludlow Much Wenlock District	BA1	425	423	Mark-Kurik 1969; Marss et al 2003 (for environment); Antia 1981; Boucot and Janis 1983 for BA; Plotnick 1999 for environment; Blieck et al 2002; Musteikis & Paskevicius 1999; Vergoossen 2003, 2004		Much Wenlock	21	Baltic	Ludfordian-Pridoli
Thelodus	sp.	Thelodonti	Thelodontiformes	Coelolepididae	Silurian	Ludlow	Ludfordian			Whitcliffe (Overton) Formation		Ludlow Much Wenlock District	BA1	425	423	Mark-Kurik 1969; Marss et al 2003 (for environment); Antia 1981; Boucot and Janis 1983 for BA; Plotnick 1999 for environment; Blieck et al 2002; Musteikis & Paskevicius 1999; Vergoossen 2003, 2004		Much Wenlock	21	Baltic	Ludfordian-Pridoli
Thelodus	spp.	Thelodonti	Thelodontiformes	Coelolepididae	Silurian	Ludlow	Ludfordian			Whitcliffe (Overton) Formation		Ludlow Much Wenlock District	BA1	425	423	Mark-Kurik 1969; Marss et al 2003 (for environment); Antia 1981; Boucot and Janis 1983 for BA; Plotnick 1999 for environment; Blieck et al 2002; Musteikis & Paskevicius 1999; Vergoossen 2003, 2004		Much Wenlock	21	Baltic	Ludfordian-Pridoli
Thelodus	traquairi	Thelodonti	Thelodontiformes	Coelolepididae	Silurian	Ludlow	Ludfordian			Whitcliffe (Overton) Formation		Ludlow Much Wenlock District	BA1	425	423	Mark-Kurik 1969; Marss et al 2003 (for environment); Antia 1981; Boucot and Janis 1983 for BA; Plotnick 1999 for environment; Blieck et al 2002; Musteikis & Paskevicius 1999; Vergoossen 2003, 2004		Much Wenlock	21	Baltic	Ludfordian-Pridoli
Thelodus	trilobatus	Thelodonti	Thelodontiformes	Coelolepididae	Silurian	Ludlow	Ludfordian			Whitcliffe (Overton) Formation		Ludlow Much Wenlock District	BA1	425	423	Mark-Kurik 1969; Marss et al 2003 (for environment); Antia 1981; Boucot and Janis 1983 for BA; Plotnick 1999 for environment; Blieck et al 2002; Musteikis & Paskevicius 1999; Vergoossen 2003, 2004		Much Wenlock	21	Baltic	Ludfordian-Pridoli
Nethertonodus	prodigialis	Thelodonti	Shieliiformes	Shieliidae	Silurian	Ludlow				Whitcliffe Formation		Netherton	BA2	425	419	Marss and Miller 2004; Plotnick 1999 for environment; Boucot and Janis 1984		Netherton	21	Baltic	Ludfordian-Pridoli
Paralogania	kaarmisensis	Thelodonti	Shieliiformes	Shieliidae	Silurian	Pridoli				Downton Castle Sandstone Formation		Linley Brook, Much Wenlock, Shropshire, UK	BA0–1	423	419	Marss and Miller 2004; Turner 1973; Boucot and Janis 1983; Blieck et al 2002; Blom 1999; Musteikis & Paskevicius 1999; Plotnick 1999		Netherton	21	Baltic	Ludfordian-Pridoli
Paralogania	borealis	Thelodonti	Shieliiformes	Shieliidae	Silurian	Pridoli				Downton Castle Sandstone Formation		Linley Brook, Much Wenlock, Shropshire, UK	BA0–1	423	419	Marss and Miller 2004; Turner 1973; Boucot and Janis 1983; Blieck et al 2002; Blom 1999; Musteikis & Paskevicius 1999; Plotnick 1999		Netherton	21	Baltic	Ludfordian-Pridoli
Paralogania	cf. borealis	Thelodonti	Shieliiformes	Shieliidae	Silurian	Pridoli				Downton Castle Sandstone Formation		Linley Brook, Much Wenlock, Shropshire, UK	BA0–1	423	419	Marss and Miller 2004; Turner 1973; Boucot and Janis 1983; Blieck et al 2002; Blom 1999; Musteikis & Paskevicius 1999; Plotnick 1999		Netherton	21	Baltic	Ludfordian-Pridoli
Paralogania	foliala	Thelodonti	Shieliiformes	Shieliidae	Silurian	Pridoli				Downton Castle Sandstone Formation		Linley Brook, Much Wenlock, Shropshire, UK	BA0–1	423	419	Marss and Miller 2004; Turner 1973; Boucot and Janis 1983; Blieck et al 2002; Blom 1999; Musteikis & Paskevicius 1999; Plotnick 1999		Netherton	21	Baltic	Ludfordian-Pridoli
Paralogania	kachanovi	Thelodonti	Shieliiformes	Shieliidae	Silurian	Ludlow-Pridoli				Whitcliffe Formation		Linley Brook, Much Wenlock, Shropshire, UK	BA2	425	419	Turner and Burrow 2018		Netherton	21	Baltic	Ludfordian-Pridoli
Paralogania	kummerowi	Thelodonti	Shieliiformes	Shieliidae	Silurian	Pridoli				Downton Castle Sandstone Formation	Upper	Linley Brook, Much Wenlock, Shropshire, UK	BA0–1	423	419	Marss and Miller 2004. Marss and Mannik 2013, Turner and Burrow 2018, PBDB		Netherton	21	Baltic	Ludfordian-Pridoli
Paralogania	tarranti	Thelodonti	Shieliiformes	Shieliidae	Silurian	Pridoli				Downton Castle Sandstone Formation?	Upper	Linley Brook, Much Wenlock, Shropshire, UK	BA0–1	423	419	Marss and Miller 2004. Marss and Mannik 2013, Turner and Burrow 2018, PBDB		Netherton	21	Baltic	Ludfordian-Pridoli
Paralogania	wilsoni	Thelodonti	Shieliiformes	Shieliidae	Silurian	Pridoli				Downton Castle Sandstone Formation?		Linley Brook, Much Wenlock, Shropshire, UK	BA0–1	423	419	Turner and Burrow 2018		Netherton	21	Baltic	Ludfordian-Pridoli
Paralogania	ludlowiensis	Thelodonti	Shieliiformes	Shieliidae	Silurian	Pridoli				Downton Castle Sandstone Formation?		Linley Brook, Much Wenlock, Shropshire, UK	BA0–1	423	419	Miller & Marss 1999; Plotnick 1999 for environment		Netherton	21	Baltic	Ludfordian-Pridoli
Paralogania	consimilis	Thelodonti	Shieliiformes	Shieliidae	Silurian	Pridoli				Downton Castle Sandstone Formation?		Linley Brook, Much Wenlock, Shropshire, UK	BA0–1	423	419	Miller & Marss 1999; Plotnick 1999 for environment		Netherton	21	Baltic	Ludfordian-Pridoli
Paralogania	menneri	Thelodonti	Shieliiformes	Shieliidae	Silurian	Pridoli				Downton Castle Sandstone Formation?		Linley Brook, Much Wenlock, Shropshire, UK	BA0–1	423	419	Turner and Burrow 2018		Netherton	21	Baltic	Ludfordian-Pridoli
cf. Gomphonchus		Acanthodii	Ischnacanthiformes	Ischnacanthidae	Silurian	Ludlow/Pridoli				Winnica Formation	Slupianka	Rzepin Locality, Holy Cross Mountains, Poland	BA1–	425	419	Bremer et al, 2017		Rzepin	21	Baltic	Ludfordian-Pridoli
Nostolepis	gracilis	Acanthodii	Climatiiformes	Climatiidae	Silurian	Ludlow/Pridoli				Winnica Formation	Slupianka	Rzepin Locality, Holy Cross Mountains, Poland	BA1–	425	419	Bremer et al, 2017		Rzepin	21	Baltic	Ludfordian-Pridoli
Radioporacanthodes	biblicus	Acanthodii	Ischanacanthiformes	Poracanthodidae	Silurian	Ludlow/Pridoli				Winnica Formation	Slupianka	Rzepin Locality, Holy Cross Mountains, Poland	BA1–	425	419	Bremer et al, 2017		Rzepin	21	Baltic	Ludfordian-Pridoli
Radioporacanthodes	sp.	Acanthodii	Ischanacanthiformes	Poracanthodidae	Silurian	Ludlow/Pridoli				Winnica Formation	Slupianka	Rzepin Locality, Holy Cross Mountains, Poland	BA1–	425	419	Bremer et al, 2017		Rzepin	21	Baltic	Ludfordian-Pridoli
cf. Liivilepis		Anaspida	Birkeniiformes	Septentrioniidae	Silurian	Ludlow/Pridoli				Winnica Formation	Slupianka	Rzepin Locality, Holy Cross Mountains, Poland	BA1–	425	419	Bremer et al, 2017		Rzepin	21	Baltic	Ludfordian-Pridoli
Tahulaspis	cf. ordinata	Osteostraci	Tremataspidiformes?		Silurian	Ludlow/Pridoli				Winnica Formation	Slupianka	Rzepin Locality, Holy Cross Mountains, Poland	BA1–	425	419	Bremer et al, 2017		Rzepin	21	Baltic	Ludfordian-Pridoli
Paralogania	ludlowiensis	Thelodonti	Shieliiformes	Shieliidae	Silurian	Ludlow/Pridoli				Winnica Formation	Slupianka	Rzepin Locality, Holy Cross Mountains, Poland	BA1–	425	419	Bremer et al, 2017		Rzepin	21	Baltic	Ludfordian-Pridoli
Thelodus	parvidens	Thelodonti	Thelodontiformes	Coelolepididae	Silurian	Ludlow/Pridoli				Winnica Formation	Slupianka	Rzepin Locality, Holy Cross Mountains, Poland	BA1–	425	419	Bremer et al, 2017		Rzepin	21	Baltic	Ludfordian-Pridoli
Thelodus	trilobatus	Thelodonti	Thelodontiformes	Coelolepididae	Silurian	Ludlow/Pridoli				Winnica Formation	Slupianka	Rzepin Locality, Holy Cross Mountains, Poland	BA1–	425	419	Bremer et al, 2017		Rzepin	21	Baltic	Ludfordian-Pridoli
Nostolepis	sp.	Acanthodii	Climatiiformes	Climatiidae	Silurian	Pridoli				Oved Sandstone Formation		Scane, South Sweden	BA2	424	423	Vergoossen, 2002		Skane	21	Baltic	Ludfordian-Pridoli
Liivilepis	curvata	Anaspida	Birkeniiformes	Septentrioniidae	Silurian	Pridoli	T. sculptilis zone			Oved Sandstone Formation	Ramsaasaa Site E	Skane, Sweden	BA2	424	423	Vergoossen, 2004		Skane	21	Baltic	Ludfordian-Pridoli
Ramsaasalepis	porosa	Anaspida	Birkeniiformes	Ramsaasalepididae	Silurian	Pridoli				Oved Sandstone Formation	Ramsaasaa Site E	Skane, Sweden	BA2	424	423	Blom 2003		Skane	21	Baltic	Ludfordian-Pridoli
Tahulalepis	elongituberculata	Anaspida	Birkeniiformes	Tahulalepididae	Silurian	Pridoli				Oved Sandstone	Ramsaasa Site E	Skane Sweden	BA2	424	423	Blom et al. 2002		Skane	21	Baltic	Ludfordian-Pridoli
Andreolepis	sp.	Osteichthyes	Actinopterygii	Andreolepididae	Silurian	Ludlow	Ludfordian			Oved Sandstone Formation		Sweden	BA2	425	423	Friedman, 2014		Skane	21	Baltic	Ludfordian-Pridoli
Goniporous	alatus	Thelodonti	Phlebolepidiformes	Katoporodidae	Silurian	Ludlow	Ludfordian			Oved Sandstone Formation		Sweden	BA2	425	423	Boucot and Janis 1983 for BA		Skane	21	Baltic	Ludfordian-Pridoli
Loganellia	cf grossi	Thelodonti	Loganelliiformes	Loganelliidae	Silurian	Ludlow	Ludfordian			Oved Sandstone Formation		Skane, Sweden	BA2	425	423	Boucot and Janis 1983; Karatajute-Talimaa 1990		Skane	21	Baltic	Ludfordian-Pridoli
Loganellia	incompta	Thelodonti	Loganelliiformes	Loganelliidae	Silurian	Ludlow	Ludfordian			Oved Sandstone Formation		Skane, Sweden	BA2	425	423	Boucot and Janis 1983; Karatajute-Talimaa 1990		Skane	21	Baltic	Ludfordian-Pridoli
Loganellia	cuneata	Thelodonti	Loganelliiformes	Loganelliidae	Silurian	Ludlow-Pridoli				Oved Sandstone Formation		Skane, Sweden	BA2	424	423	Boucot and Janis 1983 for BA		Skane	21	Baltic	Ludfordian-Pridoli
Loganellia	asiatica	Thelodonti	Loganelliiformes	Loganelliidae	Silurian	Pridoli				Oved Sandstone Formation		Skane, Sweden	BA2	424	423	Marss and Miller 2004; Turner 1973; Boucot and Janis 1983; Blieck et al 2002; Karatajute-Talimaa 1990; Blom 1999		Skane	21	Baltic	Ludfordian-Pridoli
Loganellia	cf. tuvaensis	Thelodonti	Loganelliiformes	Loganelliidae	Silurian	Pridoli				Oved Sandstone Formation		Skane, Sweden	BA2	424	423	Marss and Miller 2004; Turner 1973; Boucot and Janis 1983; Blieck et al 2002; Karatajute-Talimaa 1990; Blom 1999		Skane	21	Baltic	Ludfordian-Pridoli
Loganellia	incompta	Thelodonti	Loganelliiformes	Loganelliidae	Silurian	Pridoli				Oved Sandstone Formation		Skane, Sweden	BA2	424	423	Marss and Miller 2004; Turner 1973; Boucot and Janis 1983; Blieck et al 2002; Karatajute-Talimaa 1990; Blom 1999		Skane	21	Baltic	Ludfordian-Pridoli
Loganellia	tuvaensis	Thelodonti	Loganelliiformes	Loganelliidae	Silurian	Pridoli				Oved Sandstone Formation		Skane, Sweden	BA2	424	423	Marss and Miller 2004; Turner 1973; Boucot and Janis 1983; Blieck et al 2002; Karatajute-Talimaa 1990; Blom 1999		Skane	21	Baltic	Ludfordian-Pridoli
Loganellia	unispinata	Thelodonti	Loganelliiformes	Loganelliidae	Silurian	Pridoli				Oved Sandstone Formation		Skane, Sweden	BA2	424	423	Marss and Miller 2004; Turner 1973; Boucot and Janis 1983; Blieck et al 2002; Karatajute-Talimaa 1990; Blom 1999		Skane	21	Baltic	Ludfordian-Pridoli
Paralogania	consimilis	Thelodonti	Shieliiformes	Shieliidae	Silurian	Ludlow	Ludfordian			Oved Sandstone Formation		Skane, Sweden	BA2	425	423	Marss & Karatajute-Talimaa 2002; Marss and Miller 2004; Cherns 1999; Boucot and Janis 1983; Musteikis & Paskevicius 1999		Skane	21	Baltic	Ludfordian-Pridoli
Paralogania	kaarmisensis	Thelodonti	Shieliiformes	Shieliidae	Silurian	Ludlow	Ludfordian			Oved Sandstone Formation		Skane, Sweden	BA2	425	423	Marss & Karatajute-Talimaa 2002; Marss and Miller 2004; Cherns 1999; Boucot and Janis 1983; Musteikis & Paskevicius 1999		Skane	21	Baltic	Ludfordian-Pridoli
Paralogania	ludlowiensis	Thelodonti	Shieliiformes	Shieliidae	Silurian	Ludlow	Ludfordian			Oved Sandstone Formation		Skane, Sweden	BA2	425	423	Marss & Karatajute-Talimaa 2002; Marss and Miller 2004; Cherns 1999; Boucot and Janis 1983; Musteikis & Paskevicius 1999		Skane	21	Baltic	Ludfordian-Pridoli
Paralogania	martinssoni	Thelodonti	Shieliiformes	Shieliidae	Silurian	Ludlow	Ludfordian			Oved Sandstone Formation		Skane, Sweden	BA2	425	423	Marss & Karatajute-Talimaa 2002; Marss and Miller 2004; Sepkoski 1998; Boucot and Janis 1983; Musteikis & Paskevicius 1999; Blieck et al 2002		Skane	21	Baltic	Ludfordian-Pridoli
Paralogania	menneri	Thelodonti	Shieliiformes	Shieliidae	Silurian	Ludlow	Gorstian			Oved Sandstone Formation		Skane, Sweden	BA2	425	425	Marss & Karatajute-Talimaa 2002; Marss and Miller 2004; Cherns 1999; Boucot and Janis 1983; Musteikis & Paskevicius 1999		Skane	21	Baltic	Ludfordian-Pridoli
Paralogania	perensae	Thelodonti	Shieliiformes	Shieliidae	Silurian	Ludlow	Ludfordian			Oved Sandstone Formation		Skane, Sweden	BA2	425	423	Marss & Karatajute-Talimaa 2002; Marss and Miller 2004; Cherns 1999; Boucot and Janis 1983; Musteikis & Paskevicius 1999		Skane	21	Baltic	Ludfordian-Pridoli
Paralogania	ludlowiensis	Thelodonti	Shieliiformes	Shieliidae	Silurian	Ludlow-Pridoli				Oved Sandstone Formation		Skane, Sweden	BA2	424	423	Boucot and Janis 1983 for BA		Skane	21	Baltic	Ludfordian-Pridoli
Paralogania	borealis	Thelodonti	Shieliiformes	Shieliidae	Silurian	Pridoli				Oved Sandstone Formation		Skane, Sweden	BA2	424	423	Marss and Miller 2004; Turner 1973; Boucot and Janis 1983; Blieck et al 2002; Blom 1999; Musteikis & Paskevicius 1999; Plotnick 1999		Skane	21	Baltic	Ludfordian-Pridoli
Paralogania	cf. borealis	Thelodonti	Shieliiformes	Shieliidae	Silurian	Pridoli				Oved Sandstone Formation		Skane, Sweden	BA2	424	423	Marss and Miller 2004; Turner 1973; Boucot and Janis 1983; Blieck et al 2002; Blom 1999; Musteikis & Paskevicius 1999; Plotnick 1999		Skane	21	Baltic	Ludfordian-Pridoli
Paralogania	foliala	Thelodonti	Shieliiformes	Shieliidae	Silurian	Pridoli				Oved Sandstone Formation		Skane, Sweden	BA2	424	423	Marss and Miller 2004; Turner 1973; Boucot and Janis 1983; Blieck et al 2002; Blom 1999; Musteikis & Paskevicius 1999; Plotnick 1999		Skane	21	Baltic	Ludfordian-Pridoli
Paralogania	kachanovi	Thelodonti	Shieliiformes	Shieliidae	Silurian	Pridoli				Oved Sandstone Formation		Skane, Sweden	BA2	424	423	Marss and Miller 2004; Turner 1973; Boucot and Janis 1983; Blieck et al 2002; Blom 1999; Musteikis & Paskevicius 1999; Plotnick 1999		Skane	21	Baltic	Ludfordian-Pridoli
Paralogania	kummerowi	Thelodonti	Shieliiformes	Shieliidae	Silurian	Pridoli				Oved Sandstone Formation		Skane, Sweden	BA2	424	423	Marss and Miller 2004; Turner 1973; Boucot and Janis 1983; Blieck et al 2002; Blom 1999; Musteikis & Paskevicius 1999; Plotnick 1999		Skane	21	Baltic	Ludfordian-Pridoli
Paralogania	ludlowiensis	Thelodonti	Shieliiformes	Shieliidae	Silurian	Pridoli				Oved Sandstone Formation		Skane, Sweden	BA2	424	423	Marss and Miller 2004; Turner 1973; Boucot and Janis 1983; Blieck et al 2002; Blom 1999; Musteikis & Paskevicius 1999; Plotnick 1999		Skane	21	Baltic	Ludfordian-Pridoli
Paralogania	tarranti	Thelodonti	Shieliiformes	Shieliidae	Silurian	Pridoli				Oved Sandstone Formation		Skane, Sweden	BA2	424	423	Marss and Miller 2004; Turner 1973; Boucot and Janis 1983; Blieck et al 2002; Blom 1999; Musteikis & Paskevicius 1999; Plotnick 1999		Skane	21	Baltic	Ludfordian-Pridoli
Paralogania	wilsoni	Thelodonti	Shieliiformes	Shieliidae	Silurian	Pridoli				Oved Sandstone Formation		Skane, Sweden	BA2	424	423	Marss and Miller 2004; Turner 1973; Boucot and Janis 1983; Blieck et al 2002; Blom 1999; Musteikis & Paskevicius 1999; Plotnick 1999		Skane	21	Baltic	Ludfordian-Pridoli
Thelodus	calvus	Thelodonti	Thelodontiformes	Coelolepididae	Silurian	Ludlow	Ludfordian			Oved Sandstone Formation		Skane, Sweden	BA2	425	423	Mark-Kurik 1969; Marss et al 2003 (for environment); Antia 1981; Boucot and Janis 1983 for BA; Plotnick 1999 for environment; Blieck et al 2002; Musteikis & Paskevicius 1999; Vergoossen 2003, 2004		Skane	21	Baltic	Ludfordian-Pridoli
Thelodus	calvus	Thelodonti	Thelodontiformes	Coelolepididae	Silurian	Ludlow	Gorstian			Oved Sandstone Formation		Skane, Sweden	BA2	425	425	Mark-Kurik 1969; Marss et al 2003 (for environment); Boucot and Janis 1983 for BA; Plotnick 1999 for environment; Blieck et al 2002; Sepkoski 1998 for environment; Musteikis & Paskevicius 1999; Vergoossen 2003, 2004		Skane	21	Baltic	Ludfordian-Pridoli
Thelodus	hoskinsi	Thelodonti	Thelodontiformes	Coelolepididae	Silurian	Ludlow	Ludfordian			Oved Sandstone Formation		Skane, Sweden	BA2	425	423	Mark-Kurik 1969; Marss et al 2003 (for environment); Antia 1981; Boucot and Janis 1983 for BA; Plotnick 1999 for environment; Blieck et al 2002; Musteikis & Paskevicius 1999; Vergoossen 2003, 2004		Skane	21	Baltic	Ludfordian-Pridoli
Thelodus	hoskinsi	Thelodonti	Thelodontiformes	Coelolepididae	Silurian	Ludlow	Gorstian			Oved Sandstone Formation		Skane, Sweden	BA2	425	425	Mark-Kurik 1969; Marss et al 2003 (for environment); Boucot and Janis 1983 for BA; Plotnick 1999 for environment; Blieck et al 2002; Sepkoski 1998 for environment; Musteikis & Paskevicius 1999; Vergoossen 2003, 2004		Skane	21	Baltic	Ludfordian-Pridoli
Thelodus	laevis	Thelodonti	Thelodontiformes	Coelolepididae	Silurian	Ludlow	Gorstian			Oved Sandstone Formation		Skane, Sweden	BA2	425	425	Mark-Kurik 1969; Marss et al 2003 (for environment); Boucot and Janis 1983 for BA; Plotnick 1999 for environment; Blieck et al 2002; Sepkoski 1998 for environment; Musteikis & Paskevicius 1999; Vergoossen 2003, 2004		Skane	21	Baltic	Ludfordian-Pridoli
Thelodus	marginatus	Thelodonti	Thelodontiformes	Coelolepididae	Silurian	Ludlow	Ludfordian			Oved Sandstone Formation		Skane, Sweden	BA2	425	423	Mark-Kurik 1969; Marss et al 2003 (for environment); Antia 1981; Boucot and Janis 1983 for BA; Plotnick 1999 for environment; Blieck et al 2002; Musteikis & Paskevicius 1999; Vergoossen 2003, 2004		Skane	21	Baltic	Ludfordian-Pridoli
Thelodus	marginatus	Thelodonti	Thelodontiformes	Coelolepididae	Silurian	Ludlow	Gorstian			Oved Sandstone Formation		Skane, Sweden	BA2	425	425	Mark-Kurik 1969; Marss et al 2003 (for environment); Boucot and Janis 1983 for BA; Plotnick 1999 for environment; Blieck et al 2002; Sepkoski 1998 for environment; Musteikis & Paskevicius 1999; Vergoossen 2003, 2004		Skane	21	Baltic	Ludfordian-Pridoli
Thelodus	matukhini	Thelodonti	Thelodontiformes	Coelolepididae	Silurian	Ludlow	Ludfordian			Oved Sandstone Formation		Skane, Sweden	BA2	425	423	Mark-Kurik 1969; Marss et al 2003 (for environment); Antia 1981; Boucot and Janis 1983 for BA; Plotnick 1999 for environment; Blieck et al 2002; Musteikis & Paskevicius 1999; Vergoossen 2003, 2004		Skane	21	Baltic	Ludfordian-Pridoli
Thelodus	matukhini	Thelodonti	Thelodontiformes	Coelolepididae	Silurian	Ludlow	Gorstian			Oved Sandstone Formation		Skane, Sweden	BA2	425	425	Mark-Kurik 1969; Marss et al 2003 (for environment); Boucot and Janis 1983 for BA; Plotnick 1999 for environment; Blieck et al 2002; Sepkoski 1998 for environment; Musteikis & Paskevicius 1999; Vergoossen 2003, 2004		Skane	21	Baltic	Ludfordian-Pridoli
Thelodus	schmidti	Thelodonti	Thelodontiformes	Coelolepididae	Silurian	Ludlow	Ludfordian			Oved Sandstone Formation		Skane, Sweden	BA2	425	423	Mark-Kurik 1969; Marss et al 2003 (for environment); Antia 1981; Boucot and Janis 1983 for BA; Plotnick 1999 for environment; Blieck et al 2002; Musteikis & Paskevicius 1999; Vergoossen 2003, 2004		Skane	21	Baltic	Ludfordian-Pridoli
Thelodus	schmidti	Thelodonti	Thelodontiformes	Coelolepididae	Silurian	Ludlow	Gorstian			Oved Sandstone Formation		Skane, Sweden	BA2	425	425	Mark-Kurik 1969; Marss et al 2003 (for environment); Boucot and Janis 1983 for BA; Plotnick 1999 for environment; Blieck et al 2002; Sepkoski 1998 for environment; Musteikis & Paskevicius 1999; Vergoossen 2003, 2004		Skane	21	Baltic	Ludfordian-Pridoli
Thelodus	sinensis	Thelodonti	Thelodontiformes	Coelolepididae	Silurian	Ludlow	Ludfordian			Oved Sandstone Formation		Skane, Sweden	BA2	425	423	Mark-Kurik 1969; Marss et al 2003 (for environment); Antia 1981; Boucot and Janis 1983 for BA; Plotnick 1999 for environment; Blieck et al 2002; Musteikis & Paskevicius 1999; Vergoossen 2003, 2004		Skane	21	Baltic	Ludfordian-Pridoli
Thelodus	sinensis	Thelodonti	Thelodontiformes	Coelolepididae	Silurian	Ludlow	Gorstian			Oved Sandstone Formation		Skane, Sweden	BA2	425	425	Mark-Kurik 1969; Marss et al 2003 (for environment); Boucot and Janis 1983 for BA; Plotnick 1999 for environment; Blieck et al 2002; Sepkoski 1998 for environment; Musteikis & Paskevicius 1999; Vergoossen 2003, 2004		Skane	21	Baltic	Ludfordian-Pridoli
Thelodus	sp.	Thelodonti	Thelodontiformes	Coelolepididae	Silurian	Ludlow	Ludfordian			Oved Sandstone Formation		Skane, Sweden	BA2	425	423	Mark-Kurik 1969; Marss et al 2003 (for environment); Antia 1981; Boucot and Janis 1983 for BA; Plotnick 1999 for environment; Blieck et al 2002; Musteikis & Paskevicius 1999; Vergoossen 2003, 2004		Skane	21	Baltic	Ludfordian-Pridoli
Thelodus	sp.	Thelodonti	Thelodontiformes	Coelolepididae	Silurian	Ludlow	Gorstian			Oved Sandstone Formation		Skane, Sweden	BA2	425	425	Mark-Kurik 1969; Marss et al 2003 (for environment); Boucot and Janis 1983 for BA; Plotnick 1999 for environment; Blieck et al 2002; Sepkoski 1998 for environment; Musteikis & Paskevicius 1999; Vergoossen 2003, 2004		Skane	21	Baltic	Ludfordian-Pridoli
Thelodus	spp.	Thelodonti	Thelodontiformes	Coelolepididae	Silurian	Ludlow	Gorstian			Oved Sandstone Formation		Skane, Sweden	BA2	425	425	Mark-Kurik 1969; Marss et al 2003 (for environment); Boucot and Janis 1983 for BA; Plotnick 1999 for environment; Blieck et al 2002; Sepkoski 1998 for environment; Musteikis & Paskevicius 1999; Vergoossen 2003, 2004		Skane	21	Baltic	Ludfordian-Pridoli
Thelodus	visvaldi	Thelodonti	Thelodontiformes	Coelolepididae	Silurian	Ludlow	Gorstian			Oved Sandstone Formation		Skane, Sweden	BA2	425	425	Mark-Kurik 1969; Marss et al 2003 (for environment); Boucot and Janis 1983 for BA; Plotnick 1999 for environment; Blieck et al 2002; Sepkoski 1998 for environment; Musteikis & Paskevicius 1999; Vergoossen 2003, 2004		Skane	21	Baltic	Ludfordian-Pridoli
Thelodus	admirabilis	Thelodonti	Thelodontiformes	Coelolepididae	Silurian	Ludlow-Pridoli				Oved Sandstone Formation		Skane, Sweden	BA2	424	423	Boucot and Janis 1983 for BA		Skane	21	Baltic	Ludfordian-Pridoli
Thelodus	carinatus	Thelodonti	Thelodontiformes	Coelolepididae	Silurian	Ludlow-Pridoli				Oved Sandstone Formation		Skane, Sweden	BA2	424	423	Boucot and Janis 1983 for BA		Skane	21	Baltic	Ludfordian-Pridoli
Thelodus	parvidens	Thelodonti	Thelodontiformes	Coelolepididae	Silurian	Ludlow-Pridoli				Oved Sandstone Formation	Ramasa beds	Skane, Sweden	BA2	424	423	Boucot and Janis 1983 for BA		Skane	21	Baltic	Ludfordian-Pridoli
Thelodus	sculptilis	Thelodonti	Thelodontiformes	Coelolepididae	Silurian	Ludlow-Pridoli				Oved Sandstone Formation	Oved-Ramasa beds	Skane, Sweden	BA2	424	423	Boucot and Janis 1983 for BA		Skane	21	Baltic	Ludfordian-Pridoli
Thelodus	spp.	Thelodonti	Thelodontiformes	Coelolepididae	Silurian	Ludlow-Pridoli				Oved Sandstone Formation		Skane, Sweden	BA2	424	423	Vergoossen 2003, 2004; Boucot and Janis 1983 for BA		Skane	21	Baltic	Ludfordian-Pridoli
Thelodus	traquairi	Thelodonti	Thelodontiformes	Coelolepididae	Silurian	Ludlow-Pridoli				Oved Sandstone Formation	Oved-Ramasa beds	Skane, Sweden	BA2	424	423	Boucot and Janis 1983 for BA		Skane	21	Baltic	Ludfordian-Pridoli
Thelodus	sp.	Thelodonti	Thelodontiformes	Coelolepididae	Silurian	Pridoli				Oved Sandstone Formation		Skane, Sweden	BA2	424	423	Marss and Miller 2004; Mark-Kurik 1969; Antia 1981; Boucot and Janis 1983 for BA; Klubov et al 1980; Vergoossen 2003, 2004		Skane	21	Baltic	Ludfordian-Pridoli
Thelodus	traquairi	Thelodonti	Thelodontiformes	Coelolepididae	Silurian	Pridoli				Oved Sandstone Formation		Skane, Sweden	BA2	424	423	Marss and Miller 2004; Mark-Kurik 1969; Antia 1981; Boucot and Janis 1983 for BA; Klubov et al 1980; Vergoossen 2003, 2004		Skane	21	Baltic	Ludfordian-Pridoli
Thelodus	trilobatus	Thelodonti	Thelodontiformes	Coelolepididae	Silurian	Pridoli				Oved Sandstone Formation		Skane, Sweden	BA2	424	423	Marss and Miller 2004; Mark-Kurik 1969; Antia 1981; Boucot and Janis 1983 for BA; Klubov et al 1980; Vergoossen 2003, 2004		Skane	21	Baltic	Ludfordian-Pridoli
Trimerolepis	tricava	Thelodonti	Phlebolepidiformes	Katoporodidae	Silurian	Ludlow	Gorstian			Oved Sandstone Formation		Skane, Sweden	BA2	425	425	Boucot and Janis 1983		Skane	21	Baltic	Ludfordian-Pridoli
Trimerolepis	tricava	Thelodonti	Phlebolepidiformes	Katoporodidae	Silurian	Ludlow	Ludfordian			Oved Sandstone Formation		Skane, Sweden	BA2	425	423	Boucot and Janis 1983		Skane	21	Baltic	Ludfordian-Pridoli
Trimerolepis	tricava	Thelodonti	Phlebolepidiformes	Katoporodidae	Silurian	Ludlow-Pridoli				Oved Sandstone Formation		Skane, Sweden	BA2	424	423	Boucot and Janis 1983 for BA		Skane	21	Baltic	Ludfordian-Pridoli
Trimerolepis	lithuanica	Thelodonti	Phlebolepidiformes	Katoporodidae	Silurian	Pridoli				Oved Sandstone Formation		Skane, Sweden	BA2	424	423	Boucot and Janis 1983; Mark-Kurik 1969		Skane	21	Baltic	Ludfordian-Pridoli
Trimerolepis	timanica	Thelodonti	Phlebolepidiformes	Katoporodidae	Silurian	Pridoli				Oved Sandstone Formation		Skane, Sweden	BA2	424	423	Boucot and Janis 1983; Mark-Kurik 1969		Skane	21	Baltic	Ludfordian-Pridoli
Trimerolepis	triangulus	Thelodonti	Phlebolepidiformes	Katoporodidae	Silurian	Pridoli				Oved Sandstone Formation		Skane, Sweden	BA2	424	423	Boucot and Janis 1983; Mark-Kurik 1969		Skane	21	Baltic	Ludfordian-Pridoli
Trimerolepis	tricava	Thelodonti	Phlebolepidiformes	Katoporodidae	Silurian	Pridoli				Oved Sandstone Formation		Skane, Sweden	BA2	424	423	Boucot and Janis 1983; Mark-Kurik 1969		Skane	21	Baltic	Ludfordian-Pridoli
Paralogania	kaarmisensis	Thelodonti	Shieliiformes	Shieliidae	Silurian	Ludlow	Ludfordian			Ust'-Spokojnaya Formation		Strojnaya River, October Revolution Island, Russian Federation	BA2–4?	425	423	Marss & Karatajute-Talimaa 2002; Marss and Miller 2004; Cherns 1999; Boucot and Janis 1983; Musteikis & Paskevicius 1999		Strojnaya River4	21	Siberia	Ludfordian-Pridoli
Paralogania	ludlowiensis	Thelodonti	Shieliiformes	Shieliidae	Silurian	Ludlow	Ludfordian			Ust'-Spokojnaya Formation		Strojnaya River, October Revolution Island, Russian Federation	BA2–4?	425	423	Marss & Karatajute-Talimaa 2002; Marss and Miller 2004; Cherns 1999; Boucot and Janis 1983; Musteikis & Paskevicius 1999		Strojnaya River4	21	Siberia	Ludfordian-Pridoli
Paralogania	menneri	Thelodonti	Shieliiformes	Shieliidae	Silurian	Ludlow	Ludfordian			Ust'-Spokojnaya Formation		Strojnaya River, October Revolution Island, Russian Federation	BA2–4?	425	423	Marss & Karatajute-Talimaa 2002; Marss and Miller 2004; Cherns 1999; Boucot and Janis 1983; Musteikis & Paskevicius 1999		Strojnaya River4	21	Siberia	Ludfordian-Pridoli
Paralogania	borealis	Thelodonti	Shieliiformes	Shieliidae	Silurian	Pridoli				Ust'-Spokojnaya Formation		Strojnaya River, October Revolution Island, Russian Federation; Halls Grav, Hall Land, northern Greenland; Pioneer Island, Severnaya Zemlya Archipelago, Russian Federation; Linley Brook, Much Wenlock, Shropshire, UK; Skane, Sweden; Nova Scotia, Canada; northern Timan, Russia; Man Brook, Shropshire; Latvia, East Baltic	BA2–4?	423	419	Marss and Miller 2004; Turner 1973; Boucot and Janis 1983; Blieck et al 2002; Blom 1999; Musteikis & Paskevicius 1999; Plotnick 1999		Strojnaya River4	21	Siberia	Ludfordian-Pridoli
Paralogania	cf. borealis	Thelodonti	Shieliiformes	Shieliidae	Silurian	Pridoli				Ust'-Spokojnaya Formation		Strojnaya River, October Revolution Island, Russian Federation; Halls Grav, Hall Land, northern Greenland; Pioneer Island, Severnaya Zemlya Archipelago, Russian Federation; Linley Brook, Much Wenlock, Shropshire, UK; Skane, Sweden; Nova Scotia, Canada; northern Timan, Russia; Man Brook, Shropshire; Latvia, East Baltic	BA2–4?	423	419	Marss and Miller 2004; Turner 1973; Boucot and Janis 1983; Blieck et al 2002; Blom 1999; Musteikis & Paskevicius 1999; Plotnick 1999		Strojnaya River4	21	Siberia	Ludfordian-Pridoli
Paralogania	foliala	Thelodonti	Shieliiformes	Shieliidae	Silurian	Pridoli				Ust'-Spokojnaya Formation		Strojnaya River, October Revolution Island, Russian Federation; Halls Grav, Hall Land, northern Greenland; Pioneer Island, Severnaya Zemlya Archipelago, Russian Federation; Linley Brook, Much Wenlock, Shropshire, UK; Skane, Sweden; Nova Scotia, Canada; northern Timan, Russia; Man Brook, Shropshire; Latvia, East Baltic	BA2–4?	423	419	Marss and Miller 2004; Turner 1973; Boucot and Janis 1983; Blieck et al 2002; Blom 1999; Musteikis & Paskevicius 1999; Plotnick 1999		Strojnaya River4	21	Siberia	Ludfordian-Pridoli
Paralogania	kachanovi	Thelodonti	Shieliiformes	Shieliidae	Silurian	Pridoli				Ust'-Spokojnaya Formation		Strojnaya River, October Revolution Island, Russian Federation; Halls Grav, Hall Land, northern Greenland; Pioneer Island, Severnaya Zemlya Archipelago, Russian Federation; Linley Brook, Much Wenlock, Shropshire, UK; Skane, Sweden; Nova Scotia, Canada; northern Timan, Russia; Man Brook, Shropshire; Latvia, East Baltic	BA2–4?	423	419	Marss and Miller 2004; Turner 1973; Boucot and Janis 1983; Blieck et al 2002; Blom 1999; Musteikis & Paskevicius 1999; Plotnick 1999		Strojnaya River4	21	Siberia	Ludfordian-Pridoli
Paralogania	kummerowi	Thelodonti	Shieliiformes	Shieliidae	Silurian	Pridoli				Ust'-Spokojnaya Formation		Strojnaya River, October Revolution Island, Russian Federation; Halls Grav, Hall Land, northern Greenland; Pioneer Island, Severnaya Zemlya Archipelago, Russian Federation; Linley Brook, Much Wenlock, Shropshire, UK; Skane, Sweden; Nova Scotia, Canada; northern Timan, Russia; Man Brook, Shropshire; Latvia, East Baltic	BA2–4?	423	419	Marss and Miller 2004; Turner 1973; Boucot and Janis 1983; Blieck et al 2002; Blom 1999; Musteikis & Paskevicius 1999; Plotnick 1999		Strojnaya River4	21	Siberia	Ludfordian-Pridoli
Paralogania	ludlowiensis	Thelodonti	Shieliiformes	Shieliidae	Silurian	Pridoli				Ust'-Spokojnaya Formation		Strojnaya River, October Revolution Island, Russian Federation; Halls Grav, Hall Land, northern Greenland; Pioneer Island, Severnaya Zemlya Archipelago, Russian Federation; Linley Brook, Much Wenlock, Shropshire, UK; Skane, Sweden; Nova Scotia, Canada; northern Timan, Russia; Man Brook, Shropshire; Latvia, East Baltic	BA2–4?	423	419	Marss and Miller 2004; Turner 1973; Boucot and Janis 1983; Blieck et al 2002; Blom 1999; Musteikis & Paskevicius 1999; Plotnick 1999		Strojnaya River4	21	Siberia	Ludfordian-Pridoli
Paralogania	tarranti	Thelodonti	Shieliiformes	Shieliidae	Silurian	Pridoli				Ust'-Spokojnaya Formation		Strojnaya River, October Revolution Island, Russian Federation; Halls Grav, Hall Land, northern Greenland; Pioneer Island, Severnaya Zemlya Archipelago, Russian Federation; Linley Brook, Much Wenlock, Shropshire, UK; Skane, Sweden; Nova Scotia, Canada; northern Timan, Russia; Man Brook, Shropshire; Latvia, East Baltic	BA2–4?	423	419	Marss and Miller 2004; Turner 1973; Boucot and Janis 1983; Blieck et al 2002; Blom 1999; Musteikis & Paskevicius 1999; Plotnick 1999		Strojnaya River4	21	Siberia	Ludfordian-Pridoli
Paralogania	wilsoni	Thelodonti	Shieliiformes	Shieliidae	Silurian	Pridoli				Ust'-Spokojnaya Formation		Strojnaya River, October Revolution Island, Russian Federation; Halls Grav, Hall Land, northern Greenland; Pioneer Island, Severnaya Zemlya Archipelago, Russian Federation; Linley Brook, Much Wenlock, Shropshire, UK; Skane, Sweden; Nova Scotia, Canada; northern Timan, Russia; Man Brook, Shropshire; Latvia, East Baltic	BA2–4?	423	419	Marss and Miller 2004; Turner 1973; Boucot and Janis 1983; Blieck et al 2002; Blom 1999; Musteikis & Paskevicius 1999; Plotnick 1999		Strojnaya River4	21	Siberia	Ludfordian-Pridoli
Nostolepis	striata	Acanthodii	Climatiiformes	Climatiidae	Silurian	Ludlow-Pridoli	Ludfordian-Pridoli			Tabuska Beds		Tabuska Section, the Central Urals, Russia	BA3?	424	423	Marss, 2019		Tabuska Beds	21	Siberia	Ludfordian-Pridoli
Poracanthodes	porosus	Acanthodii	Ischnacanthiformes	Poracanthodidae	Silurian	Ludlow-Pridoli	Ludfordian-Pridoli			Tabuska Beds		Tabuska Section, the Central Urals, Russia	BA3?	424	423	Marss, 2019		Tabuska Beds	21	Siberia	Ludfordian-Pridoli
Liivilepis	curvata	Anaspida	Birkeniiformes	Septentrioniidae	Silurian	Ludfordian	Upper Paadla			Tabuska Beds		central Urals	BA3?	425	424	Vergoossen, 2004		Tabuska Beds	21	Siberia	Ludfordian-Pridoli
Liivilepis	curvata	Anaspida	Birkeniiformes	Septentrioniidae	Silurian	Ludlow-Pridoli	Ludfordian-Pridoli			Tabuska Beds		Tabuska Section, the Central Urals, Russia	BA3?	424	423	Marss, 2019		Tabuska Beds	21	Siberia	Ludfordian-Pridoli
Schidiosteus	mustelensis	Anaspida	Birkeniiformes	Rhyncholepididae	Silurian	Ludlow	Ludfordian	Uppermost Paadla		Tabuska Beds		Central Urals	BA3?	425	424	Blom et al. 2002		Tabuska Beds	21	Siberia	Ludfordian-Pridoli
Schidiosteus	mustelensis	Anaspida	Birkeniiformes	Rhyncholepididae	Silurian	Ludlow-Pridoli	Ludfordian-Pridoli			Tabuska Beds		Tabusuka, Uural, Russia	BA3?	424	423	Marrs and Miller 2002;		Tabuska Beds	21	Siberia	Ludfordian-Pridoli
Septentrionia	mucronata	Anaspida	Birkeniiformes	Septentrioniidae	Silurian	Ludlow	Ludfordian	Upper Paadla		Tabuska Beds		central Urals	BA3?	425	424	Blom et al. 2002		Tabuska Beds	21	Siberia	Ludfordian-Pridoli
Septentrionia	mucronata??	Anaspida	Birkeniiformes	Septentrioniidae	Silurian	Ludlow-Pridoli	Ludfordian-Pridoli			Tabuska Beds		Tabuska River	BA3?	424	423	Marrs and Miller 2002;		Tabuska Beds	21	Siberia	Ludfordian-Pridoli
Septentrionia	dissimilis??	Anaspida	Birkeniiformes	Septentrioniidae	Silurian	Ludlow-Pridoli	Ludfordian-Pridoli			Tabuska Beds		Tabuska River	BA3?	424	423	Marrs and Miller 2002;		Tabuska Beds	21	Siberia	Ludfordian-Pridoli
Archegonaspis	sp.	Heterostraci	Cyathaspidiformes	Cyathaspididae	Silurian	Ludlow-Pridoli	Ludfordian-Pridoli			Tabuska Beds		Tabuska Section, the Central Urals, Russia	BA3?	424	423	Marss, 2019		Tabuska Beds	21	Siberia	Ludfordian-Pridoli
Cyathaspis	alexanderi	Heterostraci	Cyathaspidiformes	Cyathaspididae	Silurian	Ludlow-Pridoli	Ludfordian-Pridoli			Tabuska Beds		Tabuska Section, the Central Urals, Russia	BA3?	424	423	Marss, 2019		Tabuska Beds	21	Siberia	Ludfordian-Pridoli
Tolypelepis?		Heterostraci	Cyathaspidiformes	Cyathaspididae	Silurian	Ludlow-Pridoli	Ludfordian-Pridoli			Tabuska Beds		Tabuska Section, the Central Urals, Russia	BA3?	424	423	Marss, 2019, Rundle et al 2020		Tabuska Beds	21	Siberia	Ludfordian-Pridoli
Andreolepis	petri	Osteichthyes	Actinopterygii	Andreolepididae	Silurian	Ludlow-Pridoli	Ludfordian-Pridoli			Tabuska Beds		Tabuska Section, the Central Urals, Russia	BA3?	424	423	Marss, 2019		Tabuska Beds	21	Siberia	Ludfordian-Pridoli
Thelodus	parvidens	Thelodonti	Thelodontiformes	Coelolepididae	Silurian	Ludlow-Pridoli	Ludfordian-Pridoli			Tabuska Beds		Tabuska Section, the Central Urals, Russia	BA3?	424	423	Marss, 2019		Tabuska Beds	21	Siberia	Ludfordian-Pridoli
Thelodus	sculptilis	Thelodonti	Thelodontiformes	Coelolepididae	Silurian	Ludlow-Pridoli	Ludfordian-Pridoli			Tabuska Beds		Tabuska Section, the Central Urals, Russia	BA3?	424	423	Marss, 2019		Tabuska Beds	21	Siberia	Ludfordian-Pridoli
Indet		Acanthodii	Indet	Indet	Silurian	Ludlow	Ludfordian	Upper		Whitcliffe Formation		Tite's Point	BA2?	425	423	Dineley and Metcalf 1999		Tite's Point	21	Baltic	Ludfordian-Pridoli
Onchus	sp.	Acanthodii	Polyspondyli	Onchidae	Silurian	Ludlow	Pridoli	Lower		Ludlow Bone Bed		Tite's Point	BA2?	423	419	Dineley and Metcalf 1999, Huxley and Salter 1856		Tite's Point	21	Baltic	Ludfordian-Pridoli
Cyathaspis	banksi	Heterostraci	Cyathaspidiformes	Cyathaspididae	Silurian	Ludlow	Pridoli	Lower		Ludlow Bone Bed		Tite's Point	BA2?	423	419	Dineley and Metcalf 1999, Huxley and Salter 1856		Tite's Point	21	Baltic	Ludfordian-Pridoli
Cyathaspis	sp.	Heterostraci	Cyathaspidiformes	Cyathaspididae	Silurian	Ludlow	Pridoli	Lower		Ludlow Bone Bed		Tite's Point	BA2?	423	419	Dineley and Metcalf 1999, Cave and White 1971		Tite's Point	21	Baltic	Ludfordian-Pridoli
Paralogania	ludlowiensis?	Thelodonti	Shieliiformes	Shieliidae	Silurian	Ludlow	Ludfordian	Upper		Whitcliffe Formation		Tite's Point	BA2?	425	423	Marss and Miller 2004; Plotnick 1999 for environment		Tite's Point	21	Baltic	Ludfordian-Pridoli
Thelodus	bicostatus	Thelodonti	Thelodontiformes	Coelolepididae	Silurian	Ludlow	Ludfordian	Upper		Whitcliffe Formation		Tite's Point	BA2?	425	423	Hoppe 1939, Dineley and Metcalf 1999, Marss and Miller 2004; Plotnick 1999 for environment		Tite's Point	21	Baltic	Ludfordian-Pridoli
[truncated: 204 more rows]

## Sheet: Thelodonti
Thelodonti Occurrences
[truncated: 995 more rows]

[truncated: 9 more sheets: Osteostraci, Galeaspida, Anaspida, Heterostraci, Chondrichthyes, Acanthodii, Placodermi, Osteichthyes, Unknown]
