# Supplementary material for: Mass extinction triggered the early radiations of jawed vertebrates and their jawless relatives (gnathostomes)
Source: Sci Adv. 2026 Jan 9;12(2):eaeb2297. doi: 10.1126/sciadv.aeb2297 (PMC12787538; doi:10.1126/sciadv.aeb2297)
Supplement: Supplementary file 2 — Data S1 to S8 [file sciadv.aeb2297_data_s1_to_s8.zip › Supplementary Data Files/Data_S7.xlsx]

## Sheet: Conodonta_gen_Sil-Rhu
Data Provider	The Paleobiology Database
Data Source	The Paleobiology Database
Data License	Creative Commons CC0
License URL	https://creativecommons.org/publicdomain/zero/1.0/
Documentation URL	http://paleobiodb.org/data1.2/occs/list_doc.html
Data URL	http://paleobiodb.org/data1.2/occs/list.csv?datainfo&rowcount&base_name=Conodonta&max_ma=443.1&min_ma=440.5
Access Time	Tue 2025-09-30 08:55:30 GMT
Title	PBDB Data Service
Parameters:
	base_name	Conodonta
	min_ma	440.5
	max_ma	443.1
	timerule	major
	taxon_status	all
Elapsed Time	0.43
Records Found	1255
Records Returned	1255
Records:
occurrence_no	record_type	reid_no	flags	collection_no	identified_name	identified_rank	identified_no	difference	accepted_name	accepted_rank	accepted_no	early_interval	late_interval	max_ma	min_ma	reference_no
42791	occ			3345	Distomodus kentuckyensis	species	344776		Distomodus kentuckyensis	species	344776	Rhuddanian		443.1	440.5	185
258259	occ			24976	Panderodus gracilis	species	344859		Panderodus gracilis	species	344858	Alexandrian		443.1	438.1	6965
258260	occ			24976	Decoriconus costulatus	genus	33895	species not entered	Decoriconus	genus	33895	Alexandrian		443.1	438.1	6965
258261	occ			24976	Ozarkodina hassi	species	324235		Ozarkodina hassi	species	324236	Alexandrian		443.1	438.1	6965
258262	occ			24976	Panderodus serratus	species	344867		Panderodus serratus	species	344867	Alexandrian		443.1	438.1	6965
258264	occ			24976	Distomodus kentuckyensis	species	344776		Distomodus kentuckyensis	species	344776	Alexandrian		443.1	438.1	6965
258265	occ			24976	Pseudooneotodus beckmanni	species	344869		Pseudooneotodus beckmanni	species	344868	Alexandrian		443.1	438.1	6965
258702	occ			25048	Decoriconus costulatus	genus	33895	species not entered	Decoriconus	genus	33895	Alexandrian		443.1	438.1	6965
258703	occ			25048	Distomodus kentuckyensis	species	344776		Distomodus kentuckyensis	species	344776	Alexandrian		443.1	438.1	6965
258704	occ			25048	Icriodella deflecta	species	149849		Icriodella deflecta	species	149849	Alexandrian		443.1	438.1	6965
258705	occ			25048	Icriodella discreta	genus	33944	species not entered	Icriodella	genus	33944	Alexandrian		443.1	438.1	6965
258706	occ			25048	? Oulodus kentuckyensis	species	393190	recombined as	Rexroadus kentuckyensis	species	393189	Alexandrian		443.1	438.1	6965
258707	occ			25048	? Oulodus nathani	species	393197	recombined as	Rexroadus nathani	species	393197	Alexandrian		443.1	438.1	6965
258708	occ			25048	Ozarkodina hassi	species	324235		Ozarkodina hassi	species	324236	Alexandrian		443.1	438.1	6965
258709	occ			25048	Ozarkodina oldhamensis	species	393016		Ozarkodina oldhamensis	species	393015	Alexandrian		443.1	438.1	6965
258710	occ			25048	Panderodus gracilis	species	344859		Panderodus gracilis	species	344858	Alexandrian		443.1	438.1	6965
258711	occ			25048	Panderodus recurvatus	species	344866		Panderodus panderi	species	344863	Alexandrian		443.1	438.1	6965
258712	occ			25048	Panderodus serratus	species	344867		Panderodus serratus	species	344867	Alexandrian		443.1	438.1	6965
258713	occ			25048	Walliserodus curvatus	species	344905		Walliserodus curvatus	species	344903	Alexandrian		443.1	438.1	6965
258714	occ			25049	Distomodus kentuckyensis	species	344776		Distomodus kentuckyensis	species	344776	Alexandrian		443.1	438.1	6965
258715	occ			25049	Icriodella deflecta	species	149849		Icriodella deflecta	species	149849	Alexandrian		443.1	438.1	6965
258716	occ			25049	Icriodella aff. malvernensis	genus	33944	species not entered	Icriodella	genus	33944	Alexandrian		443.1	438.1	6965
258717	occ			25049	Ozarkodina hassi	species	324235		Ozarkodina hassi	species	324236	Alexandrian		443.1	438.1	6965
258718	occ			25049	Panderodus gracilis	species	344859		Panderodus gracilis	species	344858	Alexandrian		443.1	438.1	6965
258719	occ			25049	Panderodus recurvatus	species	344866		Panderodus panderi	species	344863	Alexandrian		443.1	438.1	6965
1124580	occ			142469	Walliserodus curvatus	species	344905		Walliserodus curvatus	species	344903	Rhuddanian		443.1	440.5	46244
1124581	occ			142470	Walliserodus curvatus	species	344905		Walliserodus curvatus	species	344903	Rhuddanian		443.1	440.5	46244
1124582	occ			142471	Walliserodus curvatus	species	344905		Walliserodus curvatus	species	344903	Rhuddanian		443.1	440.5	46244
1124583	occ			142472	Walliserodus curvatus	species	344905		Walliserodus curvatus	species	344903	Rhuddanian		443.1	440.5	46244
1124584	occ			142473	Walliserodus curvatus	species	344905		Walliserodus curvatus	species	344903	Rhuddanian		443.1	440.5	46244
1124585	occ			142501	Walliserodus curvatus	species	344905		Walliserodus curvatus	species	344903	Rhuddanian		443.1	440.5	46244
1124586	occ			142502	Walliserodus curvatus	species	344905		Walliserodus curvatus	species	344903	Rhuddanian		443.1	440.5	46244
1124656	occ			142469	Panderodus unicostatus	species	344726		Panderodus unicostatus	species	344726	Rhuddanian		443.1	440.5	46244
1124657	occ			142470	Panderodus unicostatus	species	344726		Panderodus unicostatus	species	344726	Rhuddanian		443.1	440.5	46244
1124658	occ			142471	Panderodus unicostatus	species	344726		Panderodus unicostatus	species	344726	Rhuddanian		443.1	440.5	46244
1124659	occ			142473	Panderodus unicostatus	species	344726		Panderodus unicostatus	species	344726	Rhuddanian		443.1	440.5	46244
1124660	occ			142501	Panderodus unicostatus	species	344726		Panderodus unicostatus	species	344726	Rhuddanian		443.1	440.5	46244
1124685	occ			142469	? Kockelella manitoulinensis	species	348570		Kockelella manitoulinensis	species	348569	Rhuddanian		443.1	440.5	46244
1124686	occ			142472	? Kockelella manitoulinensis	species	348570		Kockelella manitoulinensis	species	348569	Rhuddanian		443.1	440.5	46244
1124687	occ			142473	? Kockelella manitoulinensis	species	348570		Kockelella manitoulinensis	species	348569	Rhuddanian		443.1	440.5	46244
1124688	occ			142469	Dapsilodus obliquicostatus	species	344768		Dapsilodus obliquicostatus	species	344767	Rhuddanian		443.1	440.5	46244
1124689	occ			142472	Dapsilodus obliquicostatus	species	344768		Dapsilodus obliquicostatus	species	344767	Rhuddanian		443.1	440.5	46244
1124690	occ			142469	Decoriconus fragilis	species	344772		Decoriconus fragilis	species	344771	Rhuddanian		443.1	440.5	46244
1124691	occ			142470	Decoriconus fragilis	species	344772		Decoriconus fragilis	species	344771	Rhuddanian		443.1	440.5	46244
1124692	occ			142472	Decoriconus fragilis	species	344772		Decoriconus fragilis	species	344771	Rhuddanian		443.1	440.5	46244
1124693	occ			142473	Decoriconus fragilis	species	344772		Decoriconus fragilis	species	344771	Rhuddanian		443.1	440.5	46244
1124694	occ			142501	Decoriconus fragilis	species	344772		Decoriconus fragilis	species	344771	Rhuddanian		443.1	440.5	46244
1124695	occ			142502	Decoriconus fragilis	species	344772		Decoriconus fragilis	species	344771	Rhuddanian		443.1	440.5	46244
1124696	occ			142504	Decoriconus fragilis	species	344772		Decoriconus fragilis	species	344771	Rhuddanian		443.1	440.5	46244
1124697	occ			142469	Distomodus kentuckyensis	species	344776		Distomodus kentuckyensis	species	344776	Rhuddanian		443.1	440.5	46244
1124698	occ			142470	Distomodus kentuckyensis	species	344776		Distomodus kentuckyensis	species	344776	Rhuddanian		443.1	440.5	46244
1124699	occ			142473	? Distomodus kentuckyensis	species	344776		Distomodus kentuckyensis	species	344776	Rhuddanian		443.1	440.5	46244
1124700	occ			142502	? Distomodus kentuckyensis	species	344776		Distomodus kentuckyensis	species	344776	Rhuddanian		443.1	440.5	46244
1124701	occ			142469	Oulodus cf. planus	genus	34001	species not entered	Oulodus	genus	34001	Rhuddanian		443.1	440.5	46244
1124702	occ			142469	Oulodus panuarensis	species	393012		Oulodus panuarensis	species	393012	Rhuddanian		443.1	440.5	46244
1124703	occ			142470	Oulodus panuarensis	species	393012		Oulodus panuarensis	species	393012	Rhuddanian		443.1	440.5	46244
1124704	occ			142472	Oulodus <sp. 1>	genus	34001		Oulodus	genus	34001	Rhuddanian		443.1	440.5	46244
1124705	occ			142473	Oulodus <sp. 1>	genus	34001		Oulodus	genus	34001	Rhuddanian		443.1	440.5	46244
1124706	occ			142502	Oulodus sp. 1	genus	34001	species not entered	Oulodus	genus	34001	Rhuddanian		443.1	440.5	46244
1124707	occ			142473	Oulodus <sp. 2>	genus	34001		Oulodus	genus	34001	Rhuddanian		443.1	440.5	46244
1124708	occ			142470	Ozarkodina <sp. B>	genus	34002		Ozarkodina	genus	34002	Rhuddanian		443.1	440.5	46244
1124709	occ			142501	Ozarkodina cf. sp. B	genus	34002	species not entered	Ozarkodina	genus	34002	Rhuddanian		443.1	440.5	46244
1124710	occ			142504	Ozarkodina cf. sp. B	genus	34002	species not entered	Ozarkodina	genus	34002	Rhuddanian		443.1	440.5	46244
1124711	occ			142472	Ozarkodina sp.	genus	34002		Ozarkodina	genus	34002	Rhuddanian		443.1	440.5	46244
1124712	occ			142470	Rexroadus cf. kentuckyensis	species	393199		Rexroadus kentuckyensis	species	393189	Rhuddanian		443.1	440.5	46244
1124713	occ			142470	Pseudooneotodus beckmanni	species	344869		Pseudooneotodus beckmanni	species	344868	Rhuddanian		443.1	440.5	46244
1124714	occ			142470	Panderodus recurvatus	species	344866		Panderodus panderi	species	344863	Rhuddanian		443.1	440.5	46244
1124715	occ			142472	Panderodus recurvatus	species	344866		Panderodus panderi	species	344863	Rhuddanian		443.1	440.5	46244
1124716	occ			142502	Panderodus recurvatus	species	344866		Panderodus panderi	species	344863	Rhuddanian		443.1	440.5	46244
1124717	occ			142504	Panderodus recurvatus	species	344866		Panderodus panderi	species	344863	Rhuddanian		443.1	440.5	46244
1124718	occ			142504	Pterospathodus amorphognathoides	species	344872		Pterospathodus amorphognathoides	species	344872	Rhuddanian		443.1	440.5	46244
1124719	occ			142505	Belodella sp.	genus	33860		Belodella	genus	33860	Rhuddanian		443.1	440.5	46244
1124732	occ			142516	Ozarkodina hassi	species	324235		Ozarkodina hassi	species	324236	Rhuddanian	Aeronian	443.1	438.6	46270
1124734	occ			142517	Ozarkodina hassi	species	324235		Ozarkodina hassi	species	324236	Rhuddanian	Aeronian	443.1	438.6	46270
1124735	occ			142518	Ozarkodina hassi	species	324235		Ozarkodina hassi	species	324236	Rhuddanian	Aeronian	443.1	438.6	46270
1124736	occ			142520	Ozarkodina hassi	species	324235		Ozarkodina hassi	species	324236	Rhuddanian	Aeronian	443.1	438.6	46270
1124737	occ			142522	Ozarkodina hassi	species	324235		Ozarkodina hassi	species	324236	Rhuddanian	Aeronian	443.1	438.6	46270
1124738	occ			142523	Ozarkodina hassi	species	324235		Ozarkodina hassi	species	324236	Rhuddanian	Aeronian	443.1	438.6	46270
1124739	occ			142524	Ozarkodina hassi	species	324235		Ozarkodina hassi	species	324236	Rhuddanian	Aeronian	443.1	438.6	46270
1124740	occ			142525	Ozarkodina hassi	species	324235		Ozarkodina hassi	species	324236	Rhuddanian	Aeronian	443.1	438.6	46270
1124741	occ			142516	Panderodus unicostatus	species	344726		Panderodus unicostatus	species	344726	Rhuddanian	Aeronian	443.1	438.6	46270
1124742	occ			142517	Panderodus unicostatus	species	344726		Panderodus unicostatus	species	344726	Rhuddanian	Aeronian	443.1	438.6	46270
1124743	occ			142518	Panderodus unicostatus	species	344726		Panderodus unicostatus	species	344726	Rhuddanian	Aeronian	443.1	438.6	46270
1124744	occ			142520	Panderodus unicostatus	species	344726		Panderodus unicostatus	species	344726	Rhuddanian	Aeronian	443.1	438.6	46270
1124745	occ			142521	Panderodus unicostatus	species	344726		Panderodus unicostatus	species	344726	Rhuddanian	Aeronian	443.1	438.6	46270
1124746	occ			142522	Panderodus unicostatus	species	344726		Panderodus unicostatus	species	344726	Rhuddanian	Aeronian	443.1	438.6	46270
1124747	occ			142523	Panderodus unicostatus	species	344726		Panderodus unicostatus	species	344726	Rhuddanian	Aeronian	443.1	438.6	46270
1124748	occ			142524	Panderodus unicostatus	species	344726		Panderodus unicostatus	species	344726	Rhuddanian	Aeronian	443.1	438.6	46270
1124749	occ			142525	Panderodus unicostatus	species	344726		Panderodus unicostatus	species	344726	Rhuddanian	Aeronian	443.1	438.6	46270
1124750	occ			142516	Walliserodus curvatus	species	344905		Walliserodus curvatus	species	344903	Rhuddanian	Aeronian	443.1	438.6	46270
1124751	occ			142517	Walliserodus curvatus	species	344905		Walliserodus curvatus	species	344903	Rhuddanian	Aeronian	443.1	438.6	46270
1124752	occ			142518	Walliserodus curvatus	species	344905		Walliserodus curvatus	species	344903	Rhuddanian	Aeronian	443.1	438.6	46270
1124753	occ			142520	Walliserodus curvatus	species	344905		Walliserodus curvatus	species	344903	Rhuddanian	Aeronian	443.1	438.6	46270
1124754	occ			142521	Walliserodus curvatus	species	344905		Walliserodus curvatus	species	344903	Rhuddanian	Aeronian	443.1	438.6	46270
1124755	occ			142522	Walliserodus curvatus	species	344905		Walliserodus curvatus	species	344903	Rhuddanian	Aeronian	443.1	438.6	46270
1124756	occ			142523	Walliserodus curvatus	species	344905		Walliserodus curvatus	species	344903	Rhuddanian	Aeronian	443.1	438.6	46270
1124757	occ			142524	Walliserodus curvatus	species	344905		Walliserodus curvatus	species	344903	Rhuddanian	Aeronian	443.1	438.6	46270
1124758	occ			142517	Distomodus kentuckyensis	species	344776		Distomodus kentuckyensis	species	344776	Rhuddanian	Aeronian	443.1	438.6	46270
1124759	occ			142519	Distomodus kentuckyensis	species	344776		Distomodus kentuckyensis	species	344776	Rhuddanian	Aeronian	443.1	438.6	46270
1124760	occ			142521	Distomodus kentuckyensis	species	344776		Distomodus kentuckyensis	species	344776	Rhuddanian	Aeronian	443.1	438.6	46270
1124761	occ			142523	Distomodus kentuckyensis	species	344776		Distomodus kentuckyensis	species	344776	Rhuddanian	Aeronian	443.1	438.6	46270
1124762	occ			142524	Distomodus kentuckyensis	species	344776		Distomodus kentuckyensis	species	344776	Rhuddanian	Aeronian	443.1	438.6	46270
1124763	occ			142525	Distomodus kentuckyensis	species	344776		Distomodus kentuckyensis	species	344776	Rhuddanian	Aeronian	443.1	438.6	46270
1124764	occ			142518	Pseudooneotodus beckmanni	species	344869		Pseudooneotodus beckmanni	species	344868	Rhuddanian	Aeronian	443.1	438.6	46270
1124765	occ			142522	Pseudooneotodus beckmanni	species	344869		Pseudooneotodus beckmanni	species	344868	Rhuddanian	Aeronian	443.1	438.6	46270
1124766	occ			142523	Pseudooneotodus beckmanni	species	344869		Pseudooneotodus beckmanni	species	344868	Rhuddanian	Aeronian	443.1	438.6	46270
1124767	occ			142524	Pseudooneotodus beckmanni	species	344869		Pseudooneotodus beckmanni	species	344868	Rhuddanian	Aeronian	443.1	438.6	46270
1124768	occ			142518	Rexroadus nathani	species	393198		Rexroadus nathani	species	393197	Rhuddanian	Aeronian	443.1	438.6	46270
1124769	occ			142521	Rexroadus nathani	species	393198		Rexroadus nathani	species	393197	Rhuddanian	Aeronian	443.1	438.6	46270
1124770	occ			142524	Icriodella deflecta	species	149849		Icriodella deflecta	species	149849	Rhuddanian	Aeronian	443.1	438.6	46270
1124771	occ			142525	Icriodella deflecta	species	149849		Icriodella deflecta	species	149849	Rhuddanian	Aeronian	443.1	438.6	46270
1124877	occ			142527	Ozarkodina strena	genus	34002	species not entered	Ozarkodina	genus	34002	Rhuddanian	Aeronian	443.1	438.6	46270
1124878	occ			142541	Ozarkodina strena	genus	34002	species not entered	Ozarkodina	genus	34002	Rhuddanian	Aeronian	443.1	438.6	46270
1124879	occ			142543	Ozarkodina strena	genus	34002	species not entered	Ozarkodina	genus	34002	Rhuddanian	Aeronian	443.1	438.6	46270
1124880	occ			142545	Ozarkodina strena	genus	34002	species not entered	Ozarkodina	genus	34002	Rhuddanian	Aeronian	443.1	438.6	46270
1124881	occ			142546	Ozarkodina strena	genus	34002	species not entered	Ozarkodina	genus	34002	Rhuddanian	Aeronian	443.1	438.6	46270
1124882	occ			142547	Ozarkodina strena	genus	34002	species not entered	Ozarkodina	genus	34002	Rhuddanian	Aeronian	443.1	438.6	46270
1124883	occ			142549	Ozarkodina strena	genus	34002	species not entered	Ozarkodina	genus	34002	Rhuddanian	Aeronian	443.1	438.6	46270
1124884	occ			142550	Ozarkodina strena	genus	34002	species not entered	Ozarkodina	genus	34002	Rhuddanian	Aeronian	443.1	438.6	46270
1124885	occ			142551	Ozarkodina strena	genus	34002	species not entered	Ozarkodina	genus	34002	Rhuddanian	Aeronian	443.1	438.6	46270
1124886	occ			142553	Ozarkodina strena	genus	34002	species not entered	Ozarkodina	genus	34002	Rhuddanian	Aeronian	443.1	438.6	46270
1124887	occ			142555	Ozarkodina strena	genus	34002	species not entered	Ozarkodina	genus	34002	Rhuddanian	Aeronian	443.1	438.6	46270
1124888	occ			142556	Ozarkodina strena	genus	34002	species not entered	Ozarkodina	genus	34002	Rhuddanian	Aeronian	443.1	438.6	46270
1124889	occ			142541	Ozarkodina hassi	species	324235		Ozarkodina hassi	species	324236	Rhuddanian	Aeronian	443.1	438.6	46270
1124890	occ			142542	Ozarkodina hassi	species	324235		Ozarkodina hassi	species	324236	Rhuddanian	Aeronian	443.1	438.6	46270
1124891	occ			142549	Ozarkodina hassi	species	324235		Ozarkodina hassi	species	324236	Rhuddanian	Aeronian	443.1	438.6	46270
1124892	occ			142541	Panderodus unicostatus	species	344726		Panderodus unicostatus	species	344726	Rhuddanian	Aeronian	443.1	438.6	46270
1124893	occ			142542	Panderodus unicostatus	species	344726		Panderodus unicostatus	species	344726	Rhuddanian	Aeronian	443.1	438.6	46270
1124894	occ			142543	Panderodus unicostatus	species	344726		Panderodus unicostatus	species	344726	Rhuddanian	Aeronian	443.1	438.6	46270
1124895	occ			142546	Panderodus unicostatus	species	344726		Panderodus unicostatus	species	344726	Rhuddanian	Aeronian	443.1	438.6	46270
1124896	occ			142547	Panderodus unicostatus	species	344726		Panderodus unicostatus	species	344726	Rhuddanian	Aeronian	443.1	438.6	46270
1124897	occ			142548	Panderodus unicostatus	species	344726		Panderodus unicostatus	species	344726	Rhuddanian	Aeronian	443.1	438.6	46270
1124898	occ			142550	Panderodus unicostatus	species	344726		Panderodus unicostatus	species	344726	Rhuddanian	Aeronian	443.1	438.6	46270
1124899	occ			142551	Panderodus unicostatus	species	344726		Panderodus unicostatus	species	344726	Rhuddanian	Aeronian	443.1	438.6	46270
1124900	occ			142553	Panderodus unicostatus	species	344726		Panderodus unicostatus	species	344726	Rhuddanian	Aeronian	443.1	438.6	46270
1124901	occ			142555	Panderodus unicostatus	species	344726		Panderodus unicostatus	species	344726	Rhuddanian	Aeronian	443.1	438.6	46270
1124902	occ			142556	Panderodus unicostatus	species	344726		Panderodus unicostatus	species	344726	Rhuddanian	Aeronian	443.1	438.6	46270
1124903	occ			142541	Rexroadus kentuckyensis	species	393199		Rexroadus kentuckyensis	species	393189	Rhuddanian	Aeronian	443.1	438.6	46270
1124904	occ			142542	Rexroadus kentuckyensis	species	393199		Rexroadus kentuckyensis	species	393189	Rhuddanian	Aeronian	443.1	438.6	46270
1124905	occ			142547	Rexroadus kentuckyensis	species	393199		Rexroadus kentuckyensis	species	393189	Rhuddanian	Aeronian	443.1	438.6	46270
1124906	occ			142548	Rexroadus kentuckyensis	species	393199		Rexroadus kentuckyensis	species	393189	Rhuddanian	Aeronian	443.1	438.6	46270
1124907	occ			142549	Rexroadus kentuckyensis	species	393199		Rexroadus kentuckyensis	species	393189	Rhuddanian	Aeronian	443.1	438.6	46270
1124908	occ			142550	Rexroadus kentuckyensis	species	393199		Rexroadus kentuckyensis	species	393189	Rhuddanian	Aeronian	443.1	438.6	46270
1124909	occ			142552	Rexroadus kentuckyensis	species	393199		Rexroadus kentuckyensis	species	393189	Rhuddanian	Aeronian	443.1	438.6	46270
1124910	occ			142553	Rexroadus kentuckyensis	species	393199		Rexroadus kentuckyensis	species	393189	Rhuddanian	Aeronian	443.1	438.6	46270
1124911	occ			142556	Rexroadus kentuckyensis	species	393199		Rexroadus kentuckyensis	species	393189	Rhuddanian	Aeronian	443.1	438.6	46270
1124912	occ			142546	Distomodus kentuckyensis	species	344776		Distomodus kentuckyensis	species	344776	Rhuddanian	Aeronian	443.1	438.6	46270
1124913	occ			142549	Distomodus kentuckyensis	species	344776		Distomodus kentuckyensis	species	344776	Rhuddanian	Aeronian	443.1	438.6	46270
1124914	occ			142551	Pseudooneotodus beckmanni	species	344869		Pseudooneotodus beckmanni	species	344868	Rhuddanian	Aeronian	443.1	438.6	46270
1125080	occ			142557	Ozarkodina hassi	species	324235		Ozarkodina hassi	species	324236	Rhuddanian	Aeronian	443.1	438.6	46270
1125081	occ			142559	Ozarkodina hassi	species	324235		Ozarkodina hassi	species	324236	Rhuddanian	Aeronian	443.1	438.6	46270
1125082	occ			142557	Ozarkodina strena	genus	34002	species not entered	Ozarkodina	genus	34002	Rhuddanian	Aeronian	443.1	438.6	46270
1125083	occ			142559	Ozarkodina strena	genus	34002	species not entered	Ozarkodina	genus	34002	Rhuddanian	Aeronian	443.1	438.6	46270
1125084	occ			142629	Ozarkodina strena	genus	34002	species not entered	Ozarkodina	genus	34002	Rhuddanian	Aeronian	443.1	438.6	46270
1125085	occ			142630	Ozarkodina strena	genus	34002	species not entered	Ozarkodina	genus	34002	Rhuddanian	Aeronian	443.1	438.6	46270
1125086	occ			142631	Ozarkodina strena	genus	34002	species not entered	Ozarkodina	genus	34002	Rhuddanian	Aeronian	443.1	438.6	46270
1125087	occ			142632	Ozarkodina strena	genus	34002	species not entered	Ozarkodina	genus	34002	Rhuddanian	Aeronian	443.1	438.6	46270
1125088	occ			142557	Panderodus unicostatus	species	344726		Panderodus unicostatus	species	344726	Rhuddanian	Aeronian	443.1	438.6	46270
1125089	occ			142558	Panderodus unicostatus	species	344726		Panderodus unicostatus	species	344726	Rhuddanian	Aeronian	443.1	438.6	46270
1125090	occ			142559	Panderodus unicostatus	species	344726		Panderodus unicostatus	species	344726	Rhuddanian	Aeronian	443.1	438.6	46270
1125091	occ			142631	Panderodus unicostatus	species	344726		Panderodus unicostatus	species	344726	Rhuddanian	Aeronian	443.1	438.6	46270
1125092	occ			142632	Panderodus unicostatus	species	344726		Panderodus unicostatus	species	344726	Rhuddanian	Aeronian	443.1	438.6	46270
1125094	occ			142557	Pseudooneotodus beckmanni	species	344869		Pseudooneotodus beckmanni	species	344868	Rhuddanian	Aeronian	443.1	438.6	46270
1125095	occ			142557	Walliserodus curvatus	species	344905		Walliserodus curvatus	species	344903	Rhuddanian	Aeronian	443.1	438.6	46270
1125096	occ			142629	Distomodus kentuckyensis	species	344776		Distomodus kentuckyensis	species	344776	Rhuddanian	Aeronian	443.1	438.6	46270
1125097	occ			142630	Distomodus kentuckyensis	species	344776		Distomodus kentuckyensis	species	344776	Rhuddanian	Aeronian	443.1	438.6	46270
1125098	occ			142631	Distomodus kentuckyensis	species	344776		Distomodus kentuckyensis	species	344776	Rhuddanian	Aeronian	443.1	438.6	46270
1125099	occ			142557	Rexroadus kentuckyensis	species	393199		Rexroadus kentuckyensis	species	393189	Rhuddanian	Aeronian	443.1	438.6	46270
1125100	occ			142558	Rexroadus kentuckyensis	species	393199		Rexroadus kentuckyensis	species	393189	Rhuddanian	Aeronian	443.1	438.6	46270
1125101	occ			142559	Rexroadus kentuckyensis	species	393199		Rexroadus kentuckyensis	species	393189	Rhuddanian	Aeronian	443.1	438.6	46270
1125102	occ			142629	Rexroadus kentuckyensis	species	393199		Rexroadus kentuckyensis	species	393189	Rhuddanian	Aeronian	443.1	438.6	46270
1125103	occ			142631	Rexroadus kentuckyensis	species	393199		Rexroadus kentuckyensis	species	393189	Rhuddanian	Aeronian	443.1	438.6	46270
1125104	occ			142632	Rexroadus kentuckyensis	species	393199		Rexroadus kentuckyensis	species	393189	Rhuddanian	Aeronian	443.1	438.6	46270
1125108	occ			142635	Ozarkodina hassi	species	324235		Ozarkodina hassi	species	324236	Rhuddanian	Aeronian	443.1	438.6	46270
1125109	occ			142637	Ozarkodina hassi	species	324235		Ozarkodina hassi	species	324236	Rhuddanian	Aeronian	443.1	438.6	46270
1125110	occ			142639	Ozarkodina hassi	species	324235		Ozarkodina hassi	species	324236	Rhuddanian	Aeronian	443.1	438.6	46270
1125111	occ			142634	Ozarkodina strena	genus	34002	species not entered	Ozarkodina	genus	34002	Rhuddanian	Aeronian	443.1	438.6	46270
1125112	occ			142636	Ozarkodina strena	genus	34002	species not entered	Ozarkodina	genus	34002	Rhuddanian	Aeronian	443.1	438.6	46270
1125113	occ			142634	Panderodus unicostatus	species	344726		Panderodus unicostatus	species	344726	Rhuddanian	Aeronian	443.1	438.6	46270
1125114	occ			142635	Panderodus unicostatus	species	344726		Panderodus unicostatus	species	344726	Rhuddanian	Aeronian	443.1	438.6	46270
1125115	occ			142636	Panderodus unicostatus	species	344726		Panderodus unicostatus	species	344726	Rhuddanian	Aeronian	443.1	438.6	46270
1125116	occ			142637	Panderodus unicostatus	species	344726		Panderodus unicostatus	species	344726	Rhuddanian	Aeronian	443.1	438.6	46270
1125117	occ			142638	Panderodus unicostatus	species	344726		Panderodus unicostatus	species	344726	Rhuddanian	Aeronian	443.1	438.6	46270
1125118	occ			142639	Panderodus unicostatus	species	344726		Panderodus unicostatus	species	344726	Rhuddanian	Aeronian	443.1	438.6	46270
1125119	occ			142635	Pseudooneotodus beckmanni	species	344869		Pseudooneotodus beckmanni	species	344868	Rhuddanian	Aeronian	443.1	438.6	46270
1125120	occ			142637	Pseudooneotodus beckmanni	species	344869		Pseudooneotodus beckmanni	species	344868	Rhuddanian	Aeronian	443.1	438.6	46270
1125121	occ			142635	Walliserodus curvatus	species	344905		Walliserodus curvatus	species	344903	Rhuddanian	Aeronian	443.1	438.6	46270
1125122	occ			142637	Walliserodus curvatus	species	344905		Walliserodus curvatus	species	344903	Rhuddanian	Aeronian	443.1	438.6	46270
1125123	occ			142638	Walliserodus curvatus	species	344905		Walliserodus curvatus	species	344903	Rhuddanian	Aeronian	443.1	438.6	46270
1125124	occ			142639	Walliserodus curvatus	species	344905		Walliserodus curvatus	species	344903	Rhuddanian	Aeronian	443.1	438.6	46270
1125125	occ			142637	Distomodus kentuckyensis	species	344776		Distomodus kentuckyensis	species	344776	Rhuddanian	Aeronian	443.1	438.6	46270
1125126	occ			142634	Rexroadus kentuckyensis	species	393199		Rexroadus kentuckyensis	species	393189	Rhuddanian	Aeronian	443.1	438.6	46270
1125127	occ			142636	Rexroadus kentuckyensis	species	393199		Rexroadus kentuckyensis	species	393189	Rhuddanian	Aeronian	443.1	438.6	46270
1125128	occ			142639	Rexroadus kentuckyensis	species	393199		Rexroadus kentuckyensis	species	393189	Rhuddanian	Aeronian	443.1	438.6	46270
1125129	occ			142633	Icriodella discreta	genus	33944	species not entered	Icriodella	genus	33944	Rhuddanian	Aeronian	443.1	438.6	46270
1125130	occ			142639	Icriodella discreta	genus	33944	species not entered	Icriodella	genus	33944	Rhuddanian	Aeronian	443.1	438.6	46270
1125131	occ			142633	Ozarkodina oldhamensis	species	393016		Ozarkodina oldhamensis	species	393015	Rhuddanian	Aeronian	443.1	438.6	46270
1125132	occ			142638	Ozarkodina oldhamensis	species	393016		Ozarkodina oldhamensis	species	393015	Rhuddanian	Aeronian	443.1	438.6	46270
1125133	occ			142635	Icriodella deflecta	species	149849		Icriodella deflecta	species	149849	Rhuddanian	Aeronian	443.1	438.6	46270
1125134	occ			142637	Icriodella deflecta	species	149849		Icriodella deflecta	species	149849	Rhuddanian	Aeronian	443.1	438.6	46270
1125531	occ			142682	Distomodus kentuckyensis	species	344776		Distomodus kentuckyensis	species	344776	Rhuddanian	Aeronian	443.1	438.6	46270
1125532	occ			142683	Distomodus kentuckyensis	species	344776		Distomodus kentuckyensis	species	344776	Rhuddanian	Aeronian	443.1	438.6	46270
1125533	occ			142686	Distomodus kentuckyensis	species	344776		Distomodus kentuckyensis	species	344776	Rhuddanian	Aeronian	443.1	438.6	46270
1125534	occ			142682	Icriodella deflecta	species	149849		Icriodella deflecta	species	149849	Rhuddanian	Aeronian	443.1	438.6	46270
1125535	occ			142685	Icriodella deflecta	species	149849		Icriodella deflecta	species	149849	Rhuddanian	Aeronian	443.1	438.6	46270
1125536	occ			142686	Icriodella deflecta	species	149849		Icriodella deflecta	species	149849	Rhuddanian	Aeronian	443.1	438.6	46270
1125537	occ			142690	Icriodella deflecta	species	149849		Icriodella deflecta	species	149849	Rhuddanian	Aeronian	443.1	438.6	46270
1125538	occ			142691	Icriodella deflecta	species	149849		Icriodella deflecta	species	149849	Rhuddanian	Aeronian	443.1	438.6	46270
1125539	occ			142693	Icriodella deflecta	species	149849		Icriodella deflecta	species	149849	Rhuddanian	Aeronian	443.1	438.6	46270
1125540	occ			142696	Icriodella deflecta	species	149849		Icriodella deflecta	species	149849	Rhuddanian	Aeronian	443.1	438.6	46270
1125541	occ			142695	Oulodus panuarensis	species	393012		Oulodus panuarensis	species	393012	Rhuddanian	Aeronian	443.1	438.6	46270
1125542	occ			142697	Oulodus panuarensis	species	393012		Oulodus panuarensis	species	393012	Rhuddanian	Aeronian	443.1	438.6	46270
1125544	occ			142706	Icriodella deflecta	species	149849		Icriodella deflecta	species	149849	Rhuddanian	Aeronian	443.1	438.6	46270
1125545	occ			142707	Icriodella deflecta	species	149849		Icriodella deflecta	species	149849	Rhuddanian	Aeronian	443.1	438.6	46270
1125546	occ			142708	Icriodella deflecta	species	149849		Icriodella deflecta	species	149849	Rhuddanian	Aeronian	443.1	438.6	46270
1125547	occ			142709	Icriodella deflecta	species	149849		Icriodella deflecta	species	149849	Rhuddanian	Aeronian	443.1	438.6	46270
1125548	occ			142706	Oulodus panuarensis	species	393012		Oulodus panuarensis	species	393012	Rhuddanian	Aeronian	443.1	438.6	46270
1125549	occ			142708	Oulodus panuarensis	species	393012		Oulodus panuarensis	species	393012	Rhuddanian	Aeronian	443.1	438.6	46270
1125550	occ			142709	Oulodus panuarensis	species	393012		Oulodus panuarensis	species	393012	Rhuddanian	Aeronian	443.1	438.6	46270
1125555	occ			142673	Distomodus kentuckyensis	species	344776		Distomodus kentuckyensis	species	344776	Rhuddanian	Aeronian	443.1	438.6	46270
1125556	occ			142678	Distomodus kentuckyensis	species	344776		Distomodus kentuckyensis	species	344776	Rhuddanian	Aeronian	443.1	438.6	46270
1125557	occ			142673	Icriodella deflecta	species	149849		Icriodella deflecta	species	149849	Rhuddanian	Aeronian	443.1	438.6	46270
1125558	occ			142678	Icriodella deflecta	species	149849		Icriodella deflecta	species	149849	Rhuddanian	Aeronian	443.1	438.6	46270
1125559	occ			142680	Icriodella deflecta	species	149849		Icriodella deflecta	species	149849	Rhuddanian	Aeronian	443.1	438.6	46270
1125560	occ			142681	Icriodella deflecta	species	149849		Icriodella deflecta	species	149849	Rhuddanian	Aeronian	443.1	438.6	46270
1125561	occ			142674	Oulodus panuarensis	species	393012		Oulodus panuarensis	species	393012	Rhuddanian	Aeronian	443.1	438.6	46270
1125565	occ			142681	Oulodus jeannae	species	342761		Oulodus jeannae	species	342761	Rhuddanian	Aeronian	443.1	438.6	46270
1125597	occ			142717	Decoriconus fragilis	species	344772		Decoriconus fragilis	species	344771	Rhuddanian	Aeronian	443.1	438.6	46270
1125598	occ			142718	Decoriconus fragilis	species	344772		Decoriconus fragilis	species	344771	Rhuddanian	Aeronian	443.1	438.6	46270
1125599	occ			142719	Decoriconus fragilis	species	344772		Decoriconus fragilis	species	344771	Rhuddanian	Aeronian	443.1	438.6	46270
1125600	occ			142726	Distomodus kentuckyensis	species	344776		Distomodus kentuckyensis	species	344776	Rhuddanian	Aeronian	443.1	438.6	46270
1125601	occ			142727	Distomodus kentuckyensis	species	344776		Distomodus kentuckyensis	species	344776	Rhuddanian	Aeronian	443.1	438.6	46270
1125602	occ			142731	Distomodus kentuckyensis	species	344776		Distomodus kentuckyensis	species	344776	Rhuddanian	Aeronian	443.1	438.6	46270
1125603	occ			142736	Distomodus kentuckyensis	species	344776		Distomodus kentuckyensis	species	344776	Rhuddanian	Aeronian	443.1	438.6	46270
1125604	occ			142718	Icriodella discrita	genus	33944	species not entered	Icriodella	genus	33944	Rhuddanian	Aeronian	443.1	438.6	46270
1125605	occ			142719	Icriodella discrita	genus	33944	species not entered	Icriodella	genus	33944	Rhuddanian	Aeronian	443.1	438.6	46270
1125606	occ			142720	Icriodella discrita	genus	33944	species not entered	Icriodella	genus	33944	Rhuddanian	Aeronian	443.1	438.6	46270
1125607	occ			142722	Icriodella discrita	genus	33944	species not entered	Icriodella	genus	33944	Rhuddanian	Aeronian	443.1	438.6	46270
1125608	occ			142726	Icriodella discrita	genus	33944	species not entered	Icriodella	genus	33944	Rhuddanian	Aeronian	443.1	438.6	46270
1125609	occ			142732	Icriodella deflecta	species	149849		Icriodella deflecta	species	149849	Rhuddanian	Aeronian	443.1	438.6	46270
1125610	occ			142733	Icriodella deflecta	species	149849		Icriodella deflecta	species	149849	Rhuddanian	Aeronian	443.1	438.6	46270
1125611	occ			142734	Icriodella deflecta	species	149849		Icriodella deflecta	species	149849	Rhuddanian	Aeronian	443.1	438.6	46270
1125612	occ			142735	Icriodella deflecta	species	149849		Icriodella deflecta	species	149849	Rhuddanian	Aeronian	443.1	438.6	46270
1125613	occ			142736	Icriodella deflecta	species	149849		Icriodella deflecta	species	149849	Rhuddanian	Aeronian	443.1	438.6	46270
1125614	occ			142723	Icriodella dicrana	genus	33944	species not entered	Icriodella	genus	33944	Rhuddanian	Aeronian	443.1	438.6	46270
1125615	occ			142724	Icriodella dicrana	genus	33944	species not entered	Icriodella	genus	33944	Rhuddanian	Aeronian	443.1	438.6	46270
1125616	occ			142725	Icriodella dicrana	genus	33944	species not entered	Icriodella	genus	33944	Rhuddanian	Aeronian	443.1	438.6	46270
1125617	occ			142726	Oulodus sigmoideus	genus	34001	species not entered	Oulodus	genus	34001	Rhuddanian	Aeronian	443.1	438.6	46270
1125618	occ			142727	Oulodus sigmoideus	genus	34001	species not entered	Oulodus	genus	34001	Rhuddanian	Aeronian	443.1	438.6	46270
1125619	occ			142736	Oulodus panuarensis	species	393012		Oulodus panuarensis	species	393012	Rhuddanian	Aeronian	443.1	438.6	46270
1125644	occ			142673	Panderodus unicostatus	species	344726		Panderodus unicostatus	species	344726	Rhuddanian	Aeronian	443.1	438.6	46270
1125645	occ			142674	Panderodus unicostatus	species	344726		Panderodus unicostatus	species	344726	Rhuddanian	Aeronian	443.1	438.6	46270
1125646	occ			142675	Panderodus unicostatus	species	344726		Panderodus unicostatus	species	344726	Rhuddanian	Aeronian	443.1	438.6	46270
1125647	occ			142676	Panderodus unicostatus	species	344726		Panderodus unicostatus	species	344726	Rhuddanian	Aeronian	443.1	438.6	46270
1125648	occ			142677	Panderodus unicostatus	species	344726		Panderodus unicostatus	species	344726	Rhuddanian	Aeronian	443.1	438.6	46270
1125649	occ			142678	Panderodus unicostatus	species	344726		Panderodus unicostatus	species	344726	Rhuddanian	Aeronian	443.1	438.6	46270
1125650	occ			142679	Panderodus unicostatus	species	344726		Panderodus unicostatus	species	344726	Rhuddanian	Aeronian	443.1	438.6	46270
1125651	occ			142680	Panderodus unicostatus	species	344726		Panderodus unicostatus	species	344726	Rhuddanian	Aeronian	443.1	438.6	46270
1125652	occ			142681	Panderodus unicostatus	species	344726		Panderodus unicostatus	species	344726	Rhuddanian	Aeronian	443.1	438.6	46270
1125653	occ			142673	Rexroadus nathani	species	393198		Rexroadus nathani	species	393197	Rhuddanian	Aeronian	443.1	438.6	46270
1125654	occ			142674	Rexroadus nathani	species	393198		Rexroadus nathani	species	393197	Rhuddanian	Aeronian	443.1	438.6	46270
1125655	occ			142675	Rexroadus nathani	species	393198		Rexroadus nathani	species	393197	Rhuddanian	Aeronian	443.1	438.6	46270
1125656	occ			142676	Rexroadus nathani	species	393198		Rexroadus nathani	species	393197	Rhuddanian	Aeronian	443.1	438.6	46270
1125657	occ			142677	Rexroadus nathani	species	393198		Rexroadus nathani	species	393197	Rhuddanian	Aeronian	443.1	438.6	46270
1125658	occ			142673	Walliserodus curvatus	species	344905		Walliserodus curvatus	species	344903	Rhuddanian	Aeronian	443.1	438.6	46270
1125659	occ			142678	Rexroadus kentuckyensis	species	393199		Rexroadus kentuckyensis	species	393189	Rhuddanian	Aeronian	443.1	438.6	46270
1125660	occ			142679	Rexroadus kentuckyensis	species	393199		Rexroadus kentuckyensis	species	393189	Rhuddanian	Aeronian	443.1	438.6	46270
1125661	occ			142680	Rexroadus kentuckyensis	species	393199		Rexroadus kentuckyensis	species	393189	Rhuddanian	Aeronian	443.1	438.6	46270
1125662	occ			142681	Panderodus recurvatus	species	344866		Panderodus panderi	species	344863	Rhuddanian	Aeronian	443.1	438.6	46270
1125663	occ			142674	Ozarkodina strena	genus	34002	species not entered	Ozarkodina	genus	34002	Rhuddanian	Aeronian	443.1	438.6	46270
1125664	occ			142675	Ozarkodina strena	genus	34002	species not entered	Ozarkodina	genus	34002	Rhuddanian	Aeronian	443.1	438.6	46270
1125665	occ			142676	Ozarkodina strena	genus	34002	species not entered	Ozarkodina	genus	34002	Rhuddanian	Aeronian	443.1	438.6	46270
1125666	occ			142677	Ozarkodina strena	genus	34002	species not entered	Ozarkodina	genus	34002	Rhuddanian	Aeronian	443.1	438.6	46270
1125667	occ			142678	Ozarkodina strena	genus	34002	species not entered	Ozarkodina	genus	34002	Rhuddanian	Aeronian	443.1	438.6	46270
1125668	occ			142681	Ozarkodina strena	genus	34002	species not entered	Ozarkodina	genus	34002	Rhuddanian	Aeronian	443.1	438.6	46270
1125669	occ			142681	Ozarkodina pirata	species	344850		Ozarkodina pirata	species	344850	Rhuddanian	Aeronian	443.1	438.6	46270
1125670	occ			142673	Ozarkodina hassi	species	324235		Ozarkodina hassi	species	324236	Rhuddanian	Aeronian	443.1	438.6	46270
1125671	occ			142677	Ozarkodina hassi	species	324235		Ozarkodina hassi	species	324236	Rhuddanian	Aeronian	443.1	438.6	46270
1125860	occ			142759	Decoriconus fragilis	species	344772		Decoriconus fragilis	species	344771	Rhuddanian	Aeronian	443.1	438.6	46270
1125861	occ			142759	Oulodus jeannae	species	342761		Oulodus jeannae	species	342761	Rhuddanian	Aeronian	443.1	438.6	46270
1125862	occ			142761	Oulodus jeannae	species	342761		Oulodus jeannae	species	342761	Rhuddanian	Aeronian	443.1	438.6	46270
1125863	occ			142760	Icriodella deflecta	species	149849		Icriodella deflecta	species	149849	Rhuddanian	Aeronian	443.1	438.6	46270
1125864	occ			142771	Decoriconus fragilis	species	344772		Decoriconus fragilis	species	344771	Rhuddanian	Aeronian	443.1	438.6	46270
1125865	occ			142772	Decoriconus fragilis	species	344772		Decoriconus fragilis	species	344771	Rhuddanian	Aeronian	443.1	438.6	46270
1125866	occ			142765	Oulodus jeannae	species	342761		Oulodus jeannae	species	342761	Rhuddanian	Aeronian	443.1	438.6	46270
1125867	occ			142767	Oulodus jeannae	species	342761		Oulodus jeannae	species	342761	Rhuddanian	Aeronian	443.1	438.6	46270
1125868	occ			142771	Oulodus jeannae	species	342761		Oulodus jeannae	species	342761	Rhuddanian	Aeronian	443.1	438.6	46270
1125869	occ			142773	Oulodus jeannae	species	342761		Oulodus jeannae	species	342761	Rhuddanian	Aeronian	443.1	438.6	46270
1125870	occ			142776	Oulodus jeannae	species	342761		Oulodus jeannae	species	342761	Rhuddanian	Aeronian	443.1	438.6	46270
1125871	occ			142777	Oulodus jeannae	species	342761		Oulodus jeannae	species	342761	Rhuddanian	Aeronian	443.1	438.6	46270
1125872	occ			142764	Icriodella deflecta	species	149849		Icriodella deflecta	species	149849	Rhuddanian	Aeronian	443.1	438.6	46270
1125873	occ			142765	Icriodella deflecta	species	149849		Icriodella deflecta	species	149849	Rhuddanian	Aeronian	443.1	438.6	46270
1125874	occ			142766	Icriodella deflecta	species	149849		Icriodella deflecta	species	149849	Rhuddanian	Aeronian	443.1	438.6	46270
1125875	occ			142769	Icriodella deflecta	species	149849		Icriodella deflecta	species	149849	Rhuddanian	Aeronian	443.1	438.6	46270
1125876	occ			142771	Icriodella deflecta	species	149849		Icriodella deflecta	species	149849	Rhuddanian	Aeronian	443.1	438.6	46270
1125877	occ			142772	Icriodella deflecta	species	149849		Icriodella deflecta	species	149849	Rhuddanian	Aeronian	443.1	438.6	46270
1125878	occ			142773	Icriodella deflecta	species	149849		Icriodella deflecta	species	149849	Rhuddanian	Aeronian	443.1	438.6	46270
1125879	occ			142776	Icriodella deflecta	species	149849		Icriodella deflecta	species	149849	Rhuddanian	Aeronian	443.1	438.6	46270
1125880	occ			142777	Icriodella deflecta	species	149849		Icriodella deflecta	species	149849	Rhuddanian	Aeronian	443.1	438.6	46270
1125881	occ			142764	? Oulodus expansus	species	393134	recombined as	Pseudolonchodina expansa	species	344757	Rhuddanian	Aeronian	443.1	438.6	46270
1125882	occ			142777	? Oulodus expansus	species	393134	recombined as	Pseudolonchodina expansa	species	344757	Rhuddanian	Aeronian	443.1	438.6	46270
1125883	occ			142764	Ozarkodina hassi	species	324235		Ozarkodina hassi	species	324236	Rhuddanian	Aeronian	443.1	438.6	46270
1125884	occ			142777	Ozarkodina hassi	species	324235		Ozarkodina hassi	species	324236	Rhuddanian	Aeronian	443.1	438.6	46270
1125885	occ			142777	Distomodus staurognathoides	species	344777		Distomodus staurognathoides	species	344779	Rhuddanian	Aeronian	443.1	438.6	46270
1125907	occ			142778	Icriodella deflecta	species	149849		Icriodella deflecta	species	149849	Rhuddanian	Aeronian	443.1	438.6	46270
1125908	occ			142780	Icriodella deflecta	species	149849		Icriodella deflecta	species	149849	Rhuddanian	Aeronian	443.1	438.6	46270
1125909	occ			142781	Icriodella deflecta	species	149849		Icriodella deflecta	species	149849	Rhuddanian	Aeronian	443.1	438.6	46270
1125910	occ			142782	Icriodella deflecta	species	149849		Icriodella deflecta	species	149849	Rhuddanian	Aeronian	443.1	438.6	46270
1125911	occ			142782	? Oulodus expansus	species	393134	recombined as	Pseudolonchodina expansa	species	344757	Rhuddanian	Aeronian	443.1	438.6	46270
1125913	occ			142778	Oulodus jeannae	species	342761		Oulodus jeannae	species	342761	Rhuddanian	Aeronian	443.1	438.6	46270
1125914	occ			142779	Oulodus jeannae	species	342761		Oulodus jeannae	species	342761	Rhuddanian	Aeronian	443.1	438.6	46270
1125915	occ			142780	Oulodus jeannae	species	342761		Oulodus jeannae	species	342761	Rhuddanian	Aeronian	443.1	438.6	46270
1125916	occ			142781	Oulodus jeannae	species	342761		Oulodus jeannae	species	342761	Rhuddanian	Aeronian	443.1	438.6	46270
1125917	occ			142783	Oulodus jeannae	species	342761		Oulodus jeannae	species	342761	Rhuddanian	Aeronian	443.1	438.6	46270
1125918	occ			142784	Oulodus jeannae	species	342761		Oulodus jeannae	species	342761	Rhuddanian	Aeronian	443.1	438.6	46270
1125919	occ			142785	Oulodus jeannae	species	342761		Oulodus jeannae	species	342761	Rhuddanian	Aeronian	443.1	438.6	46270
1125920	occ			142785	Oulodus panuarensis	species	393012		Oulodus panuarensis	species	393012	Rhuddanian	Aeronian	443.1	438.6	46270
1125921	occ			142782	Oulodus sigmoideus	genus	34001	species not entered	Oulodus	genus	34001	Rhuddanian	Aeronian	443.1	438.6	46270
1125922	occ			142778	Ozarkodina clavula	genus	34002	species not entered	Ozarkodina	genus	34002	Rhuddanian	Aeronian	443.1	438.6	46270
1125923	occ			142779	Ozarkodina clavula	genus	34002	species not entered	Ozarkodina	genus	34002	Rhuddanian	Aeronian	443.1	438.6	46270
1125924	occ			142778	Ozarkodina hassi	species	324235		Ozarkodina hassi	species	324236	Rhuddanian	Aeronian	443.1	438.6	46270
1125925	occ			142779	Ozarkodina hassi	species	324235		Ozarkodina hassi	species	324236	Rhuddanian	Aeronian	443.1	438.6	46270
1125926	occ			142784	Ozarkodina hassi	species	324235		Ozarkodina hassi	species	324236	Rhuddanian	Aeronian	443.1	438.6	46270
1125927	occ			142797	Icriodella deflecta	species	149849		Icriodella deflecta	species	149849	Rhuddanian	Aeronian	443.1	438.6	46270
1125928	occ			142798	Icriodella deflecta	species	149849		Icriodella deflecta	species	149849	Rhuddanian	Aeronian	443.1	438.6	46270
1125929	occ			142799	Icriodella deflecta	species	149849		Icriodella deflecta	species	149849	Rhuddanian	Aeronian	443.1	438.6	46270
1125930	occ			142800	Icriodella deflecta	species	149849		Icriodella deflecta	species	149849	Rhuddanian	Aeronian	443.1	438.6	46270
1125931	occ			142801	Icriodella deflecta	species	149849		Icriodella deflecta	species	149849	Rhuddanian	Aeronian	443.1	438.6	46270
1125932	occ			142802	Icriodella deflecta	species	149849		Icriodella deflecta	species	149849	Rhuddanian	Aeronian	443.1	438.6	46270
1125933	occ			142803	Icriodella deflecta	species	149849		Icriodella deflecta	species	149849	Rhuddanian	Aeronian	443.1	438.6	46270
1125934	occ			142804	Icriodella deflecta	species	149849		Icriodella deflecta	species	149849	Rhuddanian	Aeronian	443.1	438.6	46270
1125935	occ			142805	Icriodella deflecta	species	149849		Icriodella deflecta	species	149849	Rhuddanian	Aeronian	443.1	438.6	46270
1125936	occ			142806	Icriodella deflecta	species	149849		Icriodella deflecta	species	149849	Rhuddanian	Aeronian	443.1	438.6	46270
1125937	occ			142809	Icriodella deflecta	species	149849		Icriodella deflecta	species	149849	Rhuddanian	Aeronian	443.1	438.6	46270
1125938	occ			142810	Icriodella deflecta	species	149849		Icriodella deflecta	species	149849	Rhuddanian	Aeronian	443.1	438.6	46270
1125939	occ			142797	Oulodus jeannae	species	342761		Oulodus jeannae	species	342761	Rhuddanian	Aeronian	443.1	438.6	46270
1125940	occ			142798	Oulodus jeannae	species	342761		Oulodus jeannae	species	342761	Rhuddanian	Aeronian	443.1	438.6	46270
1125941	occ			142799	Oulodus jeannae	species	342761		Oulodus jeannae	species	342761	Rhuddanian	Aeronian	443.1	438.6	46270
1125942	occ			142800	Oulodus jeannae	species	342761		Oulodus jeannae	species	342761	Rhuddanian	Aeronian	443.1	438.6	46270
1125943	occ			142801	Oulodus jeannae	species	342761		Oulodus jeannae	species	342761	Rhuddanian	Aeronian	443.1	438.6	46270
1125944	occ			142802	Oulodus jeannae	species	342761		Oulodus jeannae	species	342761	Rhuddanian	Aeronian	443.1	438.6	46270
1125945	occ			142805	Oulodus jeannae	species	342761		Oulodus jeannae	species	342761	Rhuddanian	Aeronian	443.1	438.6	46270
1125946	occ			142806	Oulodus jeannae	species	342761		Oulodus jeannae	species	342761	Rhuddanian	Aeronian	443.1	438.6	46270
1125947	occ			142807	Oulodus jeannae	species	342761		Oulodus jeannae	species	342761	Rhuddanian	Aeronian	443.1	438.6	46270
1125948	occ			142809	Oulodus jeannae	species	342761		Oulodus jeannae	species	342761	Rhuddanian	Aeronian	443.1	438.6	46270
1125949	occ			142810	Oulodus jeannae	species	342761		Oulodus jeannae	species	342761	Rhuddanian	Aeronian	443.1	438.6	46270
1125950	occ			142797	Ozarkodina hassi	species	324235		Ozarkodina hassi	species	324236	Rhuddanian	Aeronian	443.1	438.6	46270
1125951	occ			142798	Ozarkodina hassi	species	324235		Ozarkodina hassi	species	324236	Rhuddanian	Aeronian	443.1	438.6	46270
1125952	occ			142800	Distomodus staurognathoides	species	344777		Distomodus staurognathoides	species	344779	Rhuddanian	Aeronian	443.1	438.6	46270
1125953	occ			142798	Decoriconus fragilis	species	344772		Decoriconus fragilis	species	344771	Rhuddanian	Aeronian	443.1	438.6	46270
1125954	occ			142802	Decoriconus fragilis	species	344772		Decoriconus fragilis	species	344771	Rhuddanian	Aeronian	443.1	438.6	46270
1125955	occ			142805	Decoriconus fragilis	species	344772		Decoriconus fragilis	species	344771	Rhuddanian	Aeronian	443.1	438.6	46270
1125956	occ			142809	Decoriconus fragilis	species	344772		Decoriconus fragilis	species	344771	Rhuddanian	Aeronian	443.1	438.6	46270
1125957	occ			142823	Apsidognathus sp.	genus	33852		Apsidognathus	genus	33852	Rhuddanian	Aeronian	443.1	438.6	46270
1125958	occ			142816	Decoriconus fragilis	species	344772		Decoriconus fragilis	species	344771	Rhuddanian	Aeronian	443.1	438.6	46270
1125959	occ			142818	Decoriconus fragilis	species	344772		Decoriconus fragilis	species	344771	Rhuddanian	Aeronian	443.1	438.6	46270
1125960	occ			142819	Decoriconus fragilis	species	344772		Decoriconus fragilis	species	344771	Rhuddanian	Aeronian	443.1	438.6	46270
1125961	occ			142823	Decoriconus fragilis	species	344772		Decoriconus fragilis	species	344771	Rhuddanian	Aeronian	443.1	438.6	46270
1125962	occ			142824	Decoriconus fragilis	species	344772		Decoriconus fragilis	species	344771	Rhuddanian	Aeronian	443.1	438.6	46270
1125963	occ			142814	Distomodus staurognathoides	species	344777		Distomodus staurognathoides	species	344779	Rhuddanian	Aeronian	443.1	438.6	46270
1125964	occ			142818	Distomodus staurognathoides	species	344777		Distomodus staurognathoides	species	344779	Rhuddanian	Aeronian	443.1	438.6	46270
1125965	occ			142819	Distomodus staurognathoides	species	344777		Distomodus staurognathoides	species	344779	Rhuddanian	Aeronian	443.1	438.6	46270
1125966	occ			142820	Distomodus staurognathoides	species	344777		Distomodus staurognathoides	species	344779	Rhuddanian	Aeronian	443.1	438.6	46270
1125967	occ			142821	Distomodus staurognathoides	species	344777		Distomodus staurognathoides	species	344779	Rhuddanian	Aeronian	443.1	438.6	46270
1125968	occ			142822	Distomodus staurognathoides	species	344777		Distomodus staurognathoides	species	344779	Rhuddanian	Aeronian	443.1	438.6	46270
1125969	occ			142823	Distomodus staurognathoides	species	344777		Distomodus staurognathoides	species	344779	Rhuddanian	Aeronian	443.1	438.6	46270
1125970	occ			142824	Distomodus staurognathoides	species	344777		Distomodus staurognathoides	species	344779	Rhuddanian	Aeronian	443.1	438.6	46270
1125971	occ			142825	Distomodus staurognathoides	species	344777		Distomodus staurognathoides	species	344779	Rhuddanian	Aeronian	443.1	438.6	46270
1125972	occ			142826	Distomodus staurognathoides	species	344777		Distomodus staurognathoides	species	344779	Rhuddanian	Aeronian	443.1	438.6	46270
1125973	occ			142812	Icriodella deflecta	species	149849		Icriodella deflecta	species	149849	Rhuddanian	Aeronian	443.1	438.6	46270
1125974	occ			142815	? Oulodus expansus	species	393134	recombined as	Pseudolonchodina expansa	species	344757	Rhuddanian	Aeronian	443.1	438.6	46270
1125975	occ			142816	? Oulodus expansus	species	393134	recombined as	Pseudolonchodina expansa	species	344757	Rhuddanian	Aeronian	443.1	438.6	46270
1125976	occ			142817	? Oulodus expansus	species	393134	recombined as	Pseudolonchodina expansa	species	344757	Rhuddanian	Aeronian	443.1	438.6	46270
1125977	occ			142818	? Oulodus expansus	species	393134	recombined as	Pseudolonchodina expansa	species	344757	Rhuddanian	Aeronian	443.1	438.6	46270
1125978	occ			142819	? Oulodus expansus	species	393134	recombined as	Pseudolonchodina expansa	species	344757	Rhuddanian	Aeronian	443.1	438.6	46270
1125979	occ			142820	? Oulodus expansus	species	393134	recombined as	Pseudolonchodina expansa	species	344757	Rhuddanian	Aeronian	443.1	438.6	46270
1125980	occ			142822	? Oulodus expansus	species	393134	recombined as	Pseudolonchodina expansa	species	344757	Rhuddanian	Aeronian	443.1	438.6	46270
1125981	occ			142823	? Oulodus expansus	species	393134	recombined as	Pseudolonchodina expansa	species	344757	Rhuddanian	Aeronian	443.1	438.6	46270
1125982	occ			142824	? Oulodus expansus	species	393134	recombined as	Pseudolonchodina expansa	species	344757	Rhuddanian	Aeronian	443.1	438.6	46270
1125983	occ			142812	Oulodus jeannae	species	342761		Oulodus jeannae	species	342761	Rhuddanian	Aeronian	443.1	438.6	46270
1125984	occ			142814	Oulodus jeannae	species	342761		Oulodus jeannae	species	342761	Rhuddanian	Aeronian	443.1	438.6	46270
1125985	occ			142813	Oulodus panuarensis	species	393012		Oulodus panuarensis	species	393012	Rhuddanian	Aeronian	443.1	438.6	46270
1125986	occ			142817	Oulodus panuarensis	species	393012		Oulodus panuarensis	species	393012	Rhuddanian	Aeronian	443.1	438.6	46270
1125987	occ			142818	Oulodus panuarensis	species	393012		Oulodus panuarensis	species	393012	Rhuddanian	Aeronian	443.1	438.6	46270
1125988	occ			142819	Oulodus panuarensis	species	393012		Oulodus panuarensis	species	393012	Rhuddanian	Aeronian	443.1	438.6	46270
1125989	occ			142820	Oulodus panuarensis	species	393012		Oulodus panuarensis	species	393012	Rhuddanian	Aeronian	443.1	438.6	46270
1125990	occ			142821	Oulodus panuarensis	species	393012		Oulodus panuarensis	species	393012	Rhuddanian	Aeronian	443.1	438.6	46270
1125991	occ			142822	Oulodus panuarensis	species	393012		Oulodus panuarensis	species	393012	Rhuddanian	Aeronian	443.1	438.6	46270
1125992	occ			142823	Oulodus panuarensis	species	393012		Oulodus panuarensis	species	393012	Rhuddanian	Aeronian	443.1	438.6	46270
1125993	occ			142824	Oulodus panuarensis	species	393012		Oulodus panuarensis	species	393012	Rhuddanian	Aeronian	443.1	438.6	46270
1125994	occ			142825	Oulodus panuarensis	species	393012		Oulodus panuarensis	species	393012	Rhuddanian	Aeronian	443.1	438.6	46270
1125995	occ			142826	Oulodus panuarensis	species	393012		Oulodus panuarensis	species	393012	Rhuddanian	Aeronian	443.1	438.6	46270
1125996	occ			142811	Oulodus sigmoideus	genus	34001	species not entered	Oulodus	genus	34001	Rhuddanian	Aeronian	443.1	438.6	46270
1125997	occ			142812	Oulodus sigmoideus	genus	34001	species not entered	Oulodus	genus	34001	Rhuddanian	Aeronian	443.1	438.6	46270
1125998	occ			142816	Oulodus sigmoideus	genus	34001	species not entered	Oulodus	genus	34001	Rhuddanian	Aeronian	443.1	438.6	46270
1125999	occ			142817	Oulodus sigmoideus	genus	34001	species not entered	Oulodus	genus	34001	Rhuddanian	Aeronian	443.1	438.6	46270
1126000	occ			142819	Oulodus sigmoideus	genus	34001	species not entered	Oulodus	genus	34001	Rhuddanian	Aeronian	443.1	438.6	46270
1126001	occ			142824	Oulodus sigmoideus	genus	34001	species not entered	Oulodus	genus	34001	Rhuddanian	Aeronian	443.1	438.6	46270
1126002	occ			142825	Oulodus sigmoideus	genus	34001	species not entered	Oulodus	genus	34001	Rhuddanian	Aeronian	443.1	438.6	46270
1126003	occ			142812	Ozarkodina clavula	genus	34002	species not entered	Ozarkodina	genus	34002	Rhuddanian	Aeronian	443.1	438.6	46270
1126004	occ			142817	Ozarkodina clavula	genus	34002	species not entered	Ozarkodina	genus	34002	Rhuddanian	Aeronian	443.1	438.6	46270
1126005	occ			142819	Ozarkodina clavula	genus	34002	species not entered	Ozarkodina	genus	34002	Rhuddanian	Aeronian	443.1	438.6	46270
1126006	occ			142820	Ozarkodina clavula	genus	34002	species not entered	Ozarkodina	genus	34002	Rhuddanian	Aeronian	443.1	438.6	46270
1126226	occ			142723	Ozarkodina hassi	species	324235		Ozarkodina hassi	species	324236	Rhuddanian	Aeronian	443.1	438.6	46270
1126227	occ			142724	Ozarkodina hassi	species	324235		Ozarkodina hassi	species	324236	Rhuddanian	Aeronian	443.1	438.6	46270
1126228	occ			142725	Ozarkodina hassi	species	324235		Ozarkodina hassi	species	324236	Rhuddanian	Aeronian	443.1	438.6	46270
1126229	occ			142726	Ozarkodina hassi	species	324235		Ozarkodina hassi	species	324236	Rhuddanian	Aeronian	443.1	438.6	46270
1126230	occ			142727	Ozarkodina hassi	species	324235		Ozarkodina hassi	species	324236	Rhuddanian	Aeronian	443.1	438.6	46270
1126231	occ			142728	Ozarkodina hassi	species	324235		Ozarkodina hassi	species	324236	Rhuddanian	Aeronian	443.1	438.6	46270
1126232	occ			142729	Ozarkodina hassi	species	324235		Ozarkodina hassi	species	324236	Rhuddanian	Aeronian	443.1	438.6	46270
1126233	occ			142717	Ozarkodina oldhamensis	species	393016		Ozarkodina oldhamensis	species	393015	Rhuddanian	Aeronian	443.1	438.6	46270
1126234	occ			142718	Ozarkodina oldhamensis	species	393016		Ozarkodina oldhamensis	species	393015	Rhuddanian	Aeronian	443.1	438.6	46270
1126235	occ			142719	Ozarkodina oldhamensis	species	393016		Ozarkodina oldhamensis	species	393015	Rhuddanian	Aeronian	443.1	438.6	46270
1126236	occ			142720	Ozarkodina oldhamensis	species	393016		Ozarkodina oldhamensis	species	393015	Rhuddanian	Aeronian	443.1	438.6	46270
1126237	occ			142722	Ozarkodina oldhamensis	species	393016		Ozarkodina oldhamensis	species	393015	Rhuddanian	Aeronian	443.1	438.6	46270
1126238	occ			142724	Ozarkodina oldhamensis	species	393016		Ozarkodina oldhamensis	species	393015	Rhuddanian	Aeronian	443.1	438.6	46270
1126239	occ			142725	Ozarkodina oldhamensis	species	393016		Ozarkodina oldhamensis	species	393015	Rhuddanian	Aeronian	443.1	438.6	46270
1126240	occ			142735	Ozarkodina oldhamensis	species	393016		Ozarkodina oldhamensis	species	393015	Rhuddanian	Aeronian	443.1	438.6	46270
1126241	occ			142736	Ozarkodina oldhamensis	species	393016		Ozarkodina oldhamensis	species	393015	Rhuddanian	Aeronian	443.1	438.6	46270
1126242	occ			142732	Ozarkodina pirata	species	344850		Ozarkodina pirata	species	344850	Rhuddanian	Aeronian	443.1	438.6	46270
1126243	occ			142733	Ozarkodina pirata	species	344850		Ozarkodina pirata	species	344850	Rhuddanian	Aeronian	443.1	438.6	46270
1126244	occ			142735	Ozarkodina pirata	species	344850		Ozarkodina pirata	species	344850	Rhuddanian	Aeronian	443.1	438.6	46270
1126245	occ			142732	Ozarkodina strena	genus	34002	species not entered	Ozarkodina	genus	34002	Rhuddanian	Aeronian	443.1	438.6	46270
1126246	occ			142733	Ozarkodina strena	genus	34002	species not entered	Ozarkodina	genus	34002	Rhuddanian	Aeronian	443.1	438.6	46270
1126247	occ			142736	Ozarkodina strena	genus	34002	species not entered	Ozarkodina	genus	34002	Rhuddanian	Aeronian	443.1	438.6	46270
1126248	occ			142727	Panderodus recurvatus	species	344866		Panderodus panderi	species	344863	Rhuddanian	Aeronian	443.1	438.6	46270
1126249	occ			142717	Panderodus unicostatus	species	344726		Panderodus unicostatus	species	344726	Rhuddanian	Aeronian	443.1	438.6	46270
1126250	occ			142718	Panderodus unicostatus	species	344726		Panderodus unicostatus	species	344726	Rhuddanian	Aeronian	443.1	438.6	46270
1126251	occ			142719	Panderodus unicostatus	species	344726		Panderodus unicostatus	species	344726	Rhuddanian	Aeronian	443.1	438.6	46270
1126252	occ			142720	Panderodus unicostatus	species	344726		Panderodus unicostatus	species	344726	Rhuddanian	Aeronian	443.1	438.6	46270
1126253	occ			142722	Panderodus unicostatus	species	344726		Panderodus unicostatus	species	344726	Rhuddanian	Aeronian	443.1	438.6	46270
1126254	occ			142723	Panderodus unicostatus	species	344726		Panderodus unicostatus	species	344726	Rhuddanian	Aeronian	443.1	438.6	46270
1126255	occ			142724	Panderodus unicostatus	species	344726		Panderodus unicostatus	species	344726	Rhuddanian	Aeronian	443.1	438.6	46270
1126256	occ			142725	Panderodus unicostatus	species	344726		Panderodus unicostatus	species	344726	Rhuddanian	Aeronian	443.1	438.6	46270
1126257	occ			142726	Panderodus unicostatus	species	344726		Panderodus unicostatus	species	344726	Rhuddanian	Aeronian	443.1	438.6	46270
1126258	occ			142727	Panderodus unicostatus	species	344726		Panderodus unicostatus	species	344726	Rhuddanian	Aeronian	443.1	438.6	46270
1126259	occ			142728	Panderodus unicostatus	species	344726		Panderodus unicostatus	species	344726	Rhuddanian	Aeronian	443.1	438.6	46270
1126260	occ			142729	Panderodus unicostatus	species	344726		Panderodus unicostatus	species	344726	Rhuddanian	Aeronian	443.1	438.6	46270
1126261	occ			142730	Panderodus unicostatus	species	344726		Panderodus unicostatus	species	344726	Rhuddanian	Aeronian	443.1	438.6	46270
1126262	occ			142731	Panderodus unicostatus	species	344726		Panderodus unicostatus	species	344726	Rhuddanian	Aeronian	443.1	438.6	46270
1126263	occ			142732	Panderodus unicostatus	species	344726		Panderodus unicostatus	species	344726	Rhuddanian	Aeronian	443.1	438.6	46270
1126264	occ			142733	Panderodus unicostatus	species	344726		Panderodus unicostatus	species	344726	Rhuddanian	Aeronian	443.1	438.6	46270
1126265	occ			142734	Panderodus unicostatus	species	344726		Panderodus unicostatus	species	344726	Rhuddanian	Aeronian	443.1	438.6	46270
1126266	occ			142735	Panderodus unicostatus	species	344726		Panderodus unicostatus	species	344726	Rhuddanian	Aeronian	443.1	438.6	46270
1126267	occ			142736	Panderodus unicostatus	species	344726		Panderodus unicostatus	species	344726	Rhuddanian	Aeronian	443.1	438.6	46270
1126268	occ			142717	Pseudooneotodus beckmanni	species	344869		Pseudooneotodus beckmanni	species	344868	Rhuddanian	Aeronian	443.1	438.6	46270
1126269	occ			142718	Pseudooneotodus beckmanni	species	344869		Pseudooneotodus beckmanni	species	344868	Rhuddanian	Aeronian	443.1	438.6	46270
1126270	occ			142719	Pseudooneotodus beckmanni	species	344869		Pseudooneotodus beckmanni	species	344868	Rhuddanian	Aeronian	443.1	438.6	46270
1126271	occ			142720	Pseudooneotodus beckmanni	species	344869		Pseudooneotodus beckmanni	species	344868	Rhuddanian	Aeronian	443.1	438.6	46270
1126272	occ			142722	Pseudooneotodus beckmanni	species	344869		Pseudooneotodus beckmanni	species	344868	Rhuddanian	Aeronian	443.1	438.6	46270
1126273	occ			142724	Pseudooneotodus beckmanni	species	344869		Pseudooneotodus beckmanni	species	344868	Rhuddanian	Aeronian	443.1	438.6	46270
1126274	occ			142726	Pseudooneotodus beckmanni	species	344869		Pseudooneotodus beckmanni	species	344868	Rhuddanian	Aeronian	443.1	438.6	46270
1126275	occ			142727	Pseudooneotodus beckmanni	species	344869		Pseudooneotodus beckmanni	species	344868	Rhuddanian	Aeronian	443.1	438.6	46270
1126276	occ			142733	Pseudooneotodus beckmanni	species	344869		Pseudooneotodus beckmanni	species	344868	Rhuddanian	Aeronian	443.1	438.6	46270
1126277	occ			142735	Pseudooneotodus beckmanni	species	344869		Pseudooneotodus beckmanni	species	344868	Rhuddanian	Aeronian	443.1	438.6	46270
1126278	occ			142736	Pseudooneotodus beckmanni	species	344869		Pseudooneotodus beckmanni	species	344868	Rhuddanian	Aeronian	443.1	438.6	46270
1126279	occ			142717	Rexroadus kentuckyensis	species	393199		Rexroadus kentuckyensis	species	393189	Rhuddanian	Aeronian	443.1	438.6	46270
1126280	occ			142719	Rexroadus kentuckyensis	species	393199		Rexroadus kentuckyensis	species	393189	Rhuddanian	Aeronian	443.1	438.6	46270
1126281	occ			142720	Rexroadus kentuckyensis	species	393199		Rexroadus kentuckyensis	species	393189	Rhuddanian	Aeronian	443.1	438.6	46270
1126282	occ			142722	Rexroadus kentuckyensis	species	393199		Rexroadus kentuckyensis	species	393189	Rhuddanian	Aeronian	443.1	438.6	46270
1126283	occ			142723	Rexroadus kentuckyensis	species	393199		Rexroadus kentuckyensis	species	393189	Rhuddanian	Aeronian	443.1	438.6	46270
1126284	occ			142724	Rexroadus kentuckyensis	species	393199		Rexroadus kentuckyensis	species	393189	Rhuddanian	Aeronian	443.1	438.6	46270
1126285	occ			142725	Rexroadus kentuckyensis	species	393199		Rexroadus kentuckyensis	species	393189	Rhuddanian	Aeronian	443.1	438.6	46270
1126286	occ			142726	Rexroadus kentuckyensis	species	393199		Rexroadus kentuckyensis	species	393189	Rhuddanian	Aeronian	443.1	438.6	46270
1126287	occ			142727	Rexroadus kentuckyensis	species	393199		Rexroadus kentuckyensis	species	393189	Rhuddanian	Aeronian	443.1	438.6	46270
1126288	occ			142728	Rexroadus kentuckyensis	species	393199		Rexroadus kentuckyensis	species	393189	Rhuddanian	Aeronian	443.1	438.6	46270
1126289	occ			142732	Rexroadus kentuckyensis	species	393199		Rexroadus kentuckyensis	species	393189	Rhuddanian	Aeronian	443.1	438.6	46270
1126290	occ			142733	Rexroadus kentuckyensis	species	393199		Rexroadus kentuckyensis	species	393189	Rhuddanian	Aeronian	443.1	438.6	46270
1126291	occ			142734	Rexroadus kentuckyensis	species	393199		Rexroadus kentuckyensis	species	393189	Rhuddanian	Aeronian	443.1	438.6	46270
1126292	occ			142736	Rexroadus kentuckyensis	species	393199		Rexroadus kentuckyensis	species	393189	Rhuddanian	Aeronian	443.1	438.6	46270
1126293	occ			142718	Rexroadus nathani	species	393198		Rexroadus nathani	species	393197	Rhuddanian	Aeronian	443.1	438.6	46270
1126294	occ			142719	Rexroadus nathani	species	393198		Rexroadus nathani	species	393197	Rhuddanian	Aeronian	443.1	438.6	46270
1126295	occ			142720	Rexroadus nathani	species	393198		Rexroadus nathani	species	393197	Rhuddanian	Aeronian	443.1	438.6	46270
1126296	occ			142727	Rexroadus nathani	species	393198		Rexroadus nathani	species	393197	Rhuddanian	Aeronian	443.1	438.6	46270
1126297	occ			142728	Rexroadus nathani	species	393198		Rexroadus nathani	species	393197	Rhuddanian	Aeronian	443.1	438.6	46270
1126298	occ			142729	Rexroadus nathani	species	393198		Rexroadus nathani	species	393197	Rhuddanian	Aeronian	443.1	438.6	46270
1126299	occ			142730	Rexroadus nathani	species	393198		Rexroadus nathani	species	393197	Rhuddanian	Aeronian	443.1	438.6	46270
1126300	occ			142731	Rexroadus nathani	species	393198		Rexroadus nathani	species	393197	Rhuddanian	Aeronian	443.1	438.6	46270
1126301	occ			142735	Rexroadus nathani	species	393198		Rexroadus nathani	species	393197	Rhuddanian	Aeronian	443.1	438.6	46270
1126302	occ			142717	Walliserodus curvatus	species	344905		Walliserodus curvatus	species	344903	Rhuddanian	Aeronian	443.1	438.6	46270
1126303	occ			142718	Walliserodus curvatus	species	344905		Walliserodus curvatus	species	344903	Rhuddanian	Aeronian	443.1	438.6	46270
1126304	occ			142719	Walliserodus curvatus	species	344905		Walliserodus curvatus	species	344903	Rhuddanian	Aeronian	443.1	438.6	46270
1126305	occ			142720	Walliserodus curvatus	species	344905		Walliserodus curvatus	species	344903	Rhuddanian	Aeronian	443.1	438.6	46270
1126306	occ			142722	Walliserodus curvatus	species	344905		Walliserodus curvatus	species	344903	Rhuddanian	Aeronian	443.1	438.6	46270
1126307	occ			142723	Walliserodus curvatus	species	344905		Walliserodus curvatus	species	344903	Rhuddanian	Aeronian	443.1	438.6	46270
1126308	occ			142724	Walliserodus curvatus	species	344905		Walliserodus curvatus	species	344903	Rhuddanian	Aeronian	443.1	438.6	46270
1126309	occ			142725	Walliserodus curvatus	species	344905		Walliserodus curvatus	species	344903	Rhuddanian	Aeronian	443.1	438.6	46270
1126310	occ			142726	Walliserodus curvatus	species	344905		Walliserodus curvatus	species	344903	Rhuddanian	Aeronian	443.1	438.6	46270
1126311	occ			142727	Walliserodus curvatus	species	344905		Walliserodus curvatus	species	344903	Rhuddanian	Aeronian	443.1	438.6	46270
1126312	occ			142731	Walliserodus curvatus	species	344905		Walliserodus curvatus	species	344903	Rhuddanian	Aeronian	443.1	438.6	46270
1126313	occ			142732	Walliserodus curvatus	species	344905		Walliserodus curvatus	species	344903	Rhuddanian	Aeronian	443.1	438.6	46270
1126314	occ			142733	Walliserodus curvatus	species	344905		Walliserodus curvatus	species	344903	Rhuddanian	Aeronian	443.1	438.6	46270
1126315	occ			142734	Walliserodus curvatus	species	344905		Walliserodus curvatus	species	344903	Rhuddanian	Aeronian	443.1	438.6	46270
1126316	occ			142735	Walliserodus curvatus	species	344905		Walliserodus curvatus	species	344903	Rhuddanian	Aeronian	443.1	438.6	46270
1126317	occ			142685	Ozarkodina hassi	species	324235		Ozarkodina hassi	species	324236	Rhuddanian	Aeronian	443.1	438.6	46270
1126318	occ			142687	Ozarkodina hassi	species	324235		Ozarkodina hassi	species	324236	Rhuddanian	Aeronian	443.1	438.6	46270
1126319	occ			142690	Ozarkodina hassi	species	324235		Ozarkodina hassi	species	324236	Rhuddanian	Aeronian	443.1	438.6	46270
1126320	occ			142691	Ozarkodina hassi	species	324235		Ozarkodina hassi	species	324236	Rhuddanian	Aeronian	443.1	438.6	46270
1126321	occ			142685	Ozarkodina hassi	species	324235		Ozarkodina hassi	species	324236	Rhuddanian	Aeronian	443.1	438.6	46270
1126322	occ			142687	Ozarkodina hassi	species	324235		Ozarkodina hassi	species	324236	Rhuddanian	Aeronian	443.1	438.6	46270
1126323	occ			142691	Ozarkodina hassi	species	324235		Ozarkodina hassi	species	324236	Rhuddanian	Aeronian	443.1	438.6	46270
1126324	occ			142692	Ozarkodina hassi	species	324235		Ozarkodina hassi	species	324236	Rhuddanian	Aeronian	443.1	438.6	46270
1126325	occ			142682	Ozarkodina pirata	species	344850		Ozarkodina pirata	species	344850	Rhuddanian	Aeronian	443.1	438.6	46270
1126326	occ			142688	Ozarkodina pirata	species	344850		Ozarkodina pirata	species	344850	Rhuddanian	Aeronian	443.1	438.6	46270
1126327	occ			142696	Ozarkodina pirata	species	344850		Ozarkodina pirata	species	344850	Rhuddanian	Aeronian	443.1	438.6	46270
1126328	occ			142682	Ozarkodina strena	genus	34002	species not entered	Ozarkodina	genus	34002	Rhuddanian	Aeronian	443.1	438.6	46270
1126329	occ			142683	Ozarkodina strena	genus	34002	species not entered	Ozarkodina	genus	34002	Rhuddanian	Aeronian	443.1	438.6	46270
1126330	occ			142684	Ozarkodina strena	genus	34002	species not entered	Ozarkodina	genus	34002	Rhuddanian	Aeronian	443.1	438.6	46270
1126331	occ			142685	Ozarkodina strena	genus	34002	species not entered	Ozarkodina	genus	34002	Rhuddanian	Aeronian	443.1	438.6	46270
1126332	occ			142686	Ozarkodina strena	genus	34002	species not entered	Ozarkodina	genus	34002	Rhuddanian	Aeronian	443.1	438.6	46270
1126333	occ			142687	Ozarkodina strena	genus	34002	species not entered	Ozarkodina	genus	34002	Rhuddanian	Aeronian	443.1	438.6	46270
1126334	occ			142690	Ozarkodina strena	genus	34002	species not entered	Ozarkodina	genus	34002	Rhuddanian	Aeronian	443.1	438.6	46270
1126335	occ			142693	Ozarkodina strena	genus	34002	species not entered	Ozarkodina	genus	34002	Rhuddanian	Aeronian	443.1	438.6	46270
1126336	occ			142694	Ozarkodina strena	genus	34002	species not entered	Ozarkodina	genus	34002	Rhuddanian	Aeronian	443.1	438.6	46270
1126337	occ			142696	Ozarkodina strena	genus	34002	species not entered	Ozarkodina	genus	34002	Rhuddanian	Aeronian	443.1	438.6	46270
1126338	occ			142700	Ozarkodina strena	genus	34002	species not entered	Ozarkodina	genus	34002	Rhuddanian	Aeronian	443.1	438.6	46270
1126339	occ			142701	Ozarkodina strena	genus	34002	species not entered	Ozarkodina	genus	34002	Rhuddanian	Aeronian	443.1	438.6	46270
1126340	occ			142682	Panderodus unicostatus	species	344726		Panderodus unicostatus	species	344726	Rhuddanian	Aeronian	443.1	438.6	46270
1126341	occ			142683	Panderodus unicostatus	species	344726		Panderodus unicostatus	species	344726	Rhuddanian	Aeronian	443.1	438.6	46270
1126342	occ			142684	Panderodus unicostatus	species	344726		Panderodus unicostatus	species	344726	Rhuddanian	Aeronian	443.1	438.6	46270
1126343	occ			142685	Panderodus unicostatus	species	344726		Panderodus unicostatus	species	344726	Rhuddanian	Aeronian	443.1	438.6	46270
1126344	occ			142686	Panderodus unicostatus	species	344726		Panderodus unicostatus	species	344726	Rhuddanian	Aeronian	443.1	438.6	46270
1126345	occ			142687	Panderodus unicostatus	species	344726		Panderodus unicostatus	species	344726	Rhuddanian	Aeronian	443.1	438.6	46270
1126346	occ			142688	Panderodus unicostatus	species	344726		Panderodus unicostatus	species	344726	Rhuddanian	Aeronian	443.1	438.6	46270
1126347	occ			142690	Panderodus unicostatus	species	344726		Panderodus unicostatus	species	344726	Rhuddanian	Aeronian	443.1	438.6	46270
1126348	occ			142691	Panderodus unicostatus	species	344726		Panderodus unicostatus	species	344726	Rhuddanian	Aeronian	443.1	438.6	46270
1126349	occ			142692	Panderodus unicostatus	species	344726		Panderodus unicostatus	species	344726	Rhuddanian	Aeronian	443.1	438.6	46270
1126350	occ			142693	Panderodus unicostatus	species	344726		Panderodus unicostatus	species	344726	Rhuddanian	Aeronian	443.1	438.6	46270
1126351	occ			142694	Panderodus unicostatus	species	344726		Panderodus unicostatus	species	344726	Rhuddanian	Aeronian	443.1	438.6	46270
1126352	occ			142695	Panderodus unicostatus	species	344726		Panderodus unicostatus	species	344726	Rhuddanian	Aeronian	443.1	438.6	46270
1126353	occ			142696	Panderodus unicostatus	species	344726		Panderodus unicostatus	species	344726	Rhuddanian	Aeronian	443.1	438.6	46270
1126354	occ			142697	Panderodus unicostatus	species	344726		Panderodus unicostatus	species	344726	Rhuddanian	Aeronian	443.1	438.6	46270
1126355	occ			142698	Panderodus unicostatus	species	344726		Panderodus unicostatus	species	344726	Rhuddanian	Aeronian	443.1	438.6	46270
1126356	occ			142699	Panderodus unicostatus	species	344726		Panderodus unicostatus	species	344726	Rhuddanian	Aeronian	443.1	438.6	46270
1126357	occ			142700	Panderodus unicostatus	species	344726		Panderodus unicostatus	species	344726	Rhuddanian	Aeronian	443.1	438.6	46270
1126358	occ			142701	Panderodus unicostatus	species	344726		Panderodus unicostatus	species	344726	Rhuddanian	Aeronian	443.1	438.6	46270
1126359	occ			142685	Pseudooneotodus beckmanni	species	344869		Pseudooneotodus beckmanni	species	344868	Rhuddanian	Aeronian	443.1	438.6	46270
1126360	occ			142686	Pseudooneotodus beckmanni	species	344869		Pseudooneotodus beckmanni	species	344868	Rhuddanian	Aeronian	443.1	438.6	46270
1126361	occ			142690	Pseudooneotodus beckmanni	species	344869		Pseudooneotodus beckmanni	species	344868	Rhuddanian	Aeronian	443.1	438.6	46270
1126362	occ			142693	Pseudooneotodus beckmanni	species	344869		Pseudooneotodus beckmanni	species	344868	Rhuddanian	Aeronian	443.1	438.6	46270
1126363	occ			142696	Pseudooneotodus beckmanni	species	344869		Pseudooneotodus beckmanni	species	344868	Rhuddanian	Aeronian	443.1	438.6	46270
1126364	occ			142685	? Pterospathodus originalis	genus	34049	species not entered	Pterospathodus	genus	34049	Rhuddanian	Aeronian	443.1	438.6	46270
1126365	occ			142683	Rexroadus nathani	species	393198		Rexroadus nathani	species	393197	Rhuddanian	Aeronian	443.1	438.6	46270
1126366	occ			142684	Rexroadus nathani	species	393198		Rexroadus nathani	species	393197	Rhuddanian	Aeronian	443.1	438.6	46270
1126367	occ			142687	Rexroadus nathani	species	393198		Rexroadus nathani	species	393197	Rhuddanian	Aeronian	443.1	438.6	46270
1126368	occ			142690	Rexroadus nathani	species	393198		Rexroadus nathani	species	393197	Rhuddanian	Aeronian	443.1	438.6	46270
1126369	occ			142693	Rexroadus nathani	species	393198		Rexroadus nathani	species	393197	Rhuddanian	Aeronian	443.1	438.6	46270
1126370	occ			142696	Rexroadus nathani	species	393198		Rexroadus nathani	species	393197	Rhuddanian	Aeronian	443.1	438.6	46270
1126371	occ			142685	Walliserodus curvatus	species	344905		Walliserodus curvatus	species	344903	Rhuddanian	Aeronian	443.1	438.6	46270
1126373	occ			142699	Ozarkodina strena	genus	34002	species not entered	Ozarkodina	genus	34002	Rhuddanian	Aeronian	443.1	438.6	46270
1126374	occ			142702	Ozarkodina strena	genus	34002	species not entered	Ozarkodina	genus	34002	Rhuddanian	Aeronian	443.1	438.6	46270
1126375	occ			142703	Ozarkodina strena	genus	34002	species not entered	Ozarkodina	genus	34002	Rhuddanian	Aeronian	443.1	438.6	46270
1126376	occ			142704	Ozarkodina strena	genus	34002	species not entered	Ozarkodina	genus	34002	Rhuddanian	Aeronian	443.1	438.6	46270
1126377	occ			142708	Ozarkodina strena	genus	34002	species not entered	Ozarkodina	genus	34002	Rhuddanian	Aeronian	443.1	438.6	46270
1126378	occ			142702	Panderodus unicostatus	species	344726		Panderodus unicostatus	species	344726	Rhuddanian	Aeronian	443.1	438.6	46270
1126379	occ			142703	Panderodus unicostatus	species	344726		Panderodus unicostatus	species	344726	Rhuddanian	Aeronian	443.1	438.6	46270
1126380	occ			142704	Panderodus unicostatus	species	344726		Panderodus unicostatus	species	344726	Rhuddanian	Aeronian	443.1	438.6	46270
1126381	occ			142705	Panderodus unicostatus	species	344726		Panderodus unicostatus	species	344726	Rhuddanian	Aeronian	443.1	438.6	46270
1126382	occ			142706	Panderodus unicostatus	species	344726		Panderodus unicostatus	species	344726	Rhuddanian	Aeronian	443.1	438.6	46270
1126383	occ			142707	Panderodus unicostatus	species	344726		Panderodus unicostatus	species	344726	Rhuddanian	Aeronian	443.1	438.6	46270
1126384	occ			142708	Panderodus unicostatus	species	344726		Panderodus unicostatus	species	344726	Rhuddanian	Aeronian	443.1	438.6	46270
1126385	occ			142709	Panderodus unicostatus	species	344726		Panderodus unicostatus	species	344726	Rhuddanian	Aeronian	443.1	438.6	46270
1126386	occ			142703	Ozarkodina hassi	species	324235		Ozarkodina hassi	species	324236	Rhuddanian	Aeronian	443.1	438.6	46270
1126387	occ			142707	Ozarkodina oldhamensis	species	393016		Ozarkodina oldhamensis	species	393015	Rhuddanian	Aeronian	443.1	438.6	46270
1126388	occ			142703	Ozarkodina pirata	species	344850		Ozarkodina pirata	species	344850	Rhuddanian	Aeronian	443.1	438.6	46270
1126389	occ			142700	Rexroadus kentuckyensis	species	393199		Rexroadus kentuckyensis	species	393189	Rhuddanian	Aeronian	443.1	438.6	46270
1126390	occ			142759	Ozarkodina oldhamensis	species	393016		Ozarkodina oldhamensis	species	393015	Rhuddanian	Aeronian	443.1	438.6	46270
1126391	occ			142760	Ozarkodina oldhamensis	species	393016		Ozarkodina oldhamensis	species	393015	Rhuddanian	Aeronian	443.1	438.6	46270
1126392	occ			142761	Ozarkodina oldhamensis	species	393016		Ozarkodina oldhamensis	species	393015	Rhuddanian	Aeronian	443.1	438.6	46270
1126393	occ			142770	Ozarkodina oldhamensis	species	393016		Ozarkodina oldhamensis	species	393015	Rhuddanian	Aeronian	443.1	438.6	46270
1126394	occ			142771	Ozarkodina oldhamensis	species	393016		Ozarkodina oldhamensis	species	393015	Rhuddanian	Aeronian	443.1	438.6	46270
1126395	occ			142772	Ozarkodina oldhamensis	species	393016		Ozarkodina oldhamensis	species	393015	Rhuddanian	Aeronian	443.1	438.6	46270
1126396	occ			142773	Ozarkodina oldhamensis	species	393016		Ozarkodina oldhamensis	species	393015	Rhuddanian	Aeronian	443.1	438.6	46270
1126397	occ			142776	Ozarkodina oldhamensis	species	393016		Ozarkodina oldhamensis	species	393015	Rhuddanian	Aeronian	443.1	438.6	46270
1126398	occ			142759	Ozarkodina pirata	species	344850		Ozarkodina pirata	species	344850	Rhuddanian	Aeronian	443.1	438.6	46270
1126399	occ			142761	Ozarkodina pirata	species	344850		Ozarkodina pirata	species	344850	Rhuddanian	Aeronian	443.1	438.6	46270
1126400	occ			142763	Ozarkodina pirata	species	344850		Ozarkodina pirata	species	344850	Rhuddanian	Aeronian	443.1	438.6	46270
1126401	occ			142764	Ozarkodina pirata	species	344850		Ozarkodina pirata	species	344850	Rhuddanian	Aeronian	443.1	438.6	46270
1126402	occ			142765	Ozarkodina pirata	species	344850		Ozarkodina pirata	species	344850	Rhuddanian	Aeronian	443.1	438.6	46270
1126403	occ			142766	Ozarkodina pirata	species	344850		Ozarkodina pirata	species	344850	Rhuddanian	Aeronian	443.1	438.6	46270
1126404	occ			142767	Ozarkodina pirata	species	344850		Ozarkodina pirata	species	344850	Rhuddanian	Aeronian	443.1	438.6	46270
1126405	occ			142769	Ozarkodina pirata	species	344850		Ozarkodina pirata	species	344850	Rhuddanian	Aeronian	443.1	438.6	46270
1126406	occ			142770	Ozarkodina pirata	species	344850		Ozarkodina pirata	species	344850	Rhuddanian	Aeronian	443.1	438.6	46270
1126407	occ			142771	Ozarkodina pirata	species	344850		Ozarkodina pirata	species	344850	Rhuddanian	Aeronian	443.1	438.6	46270
1126408	occ			142772	Ozarkodina pirata	species	344850		Ozarkodina pirata	species	344850	Rhuddanian	Aeronian	443.1	438.6	46270
1126409	occ			142773	Ozarkodina pirata	species	344850		Ozarkodina pirata	species	344850	Rhuddanian	Aeronian	443.1	438.6	46270
1126410	occ			142775	Ozarkodina pirata	species	344850		Ozarkodina pirata	species	344850	Rhuddanian	Aeronian	443.1	438.6	46270
1126411	occ			142776	Ozarkodina pirata	species	344850		Ozarkodina pirata	species	344850	Rhuddanian	Aeronian	443.1	438.6	46270
1126412	occ			142777	Ozarkodina pirata	species	344850		Ozarkodina pirata	species	344850	Rhuddanian	Aeronian	443.1	438.6	46270
1126413	occ			142766	Ozarkodina strena	genus	34002	species not entered	Ozarkodina	genus	34002	Rhuddanian	Aeronian	443.1	438.6	46270
1126414	occ			142759	Panderodus recurvatus	species	344866		Panderodus panderi	species	344863	Rhuddanian	Aeronian	443.1	438.6	46270
1126415	occ			142770	Panderodus recurvatus	species	344866		Panderodus panderi	species	344863	Rhuddanian	Aeronian	443.1	438.6	46270
1126416	occ			142771	Panderodus recurvatus	species	344866		Panderodus panderi	species	344863	Rhuddanian	Aeronian	443.1	438.6	46270
1126417	occ			142773	Panderodus recurvatus	species	344866		Panderodus panderi	species	344863	Rhuddanian	Aeronian	443.1	438.6	46270
1126418	occ			142775	Panderodus recurvatus	species	344866		Panderodus panderi	species	344863	Rhuddanian	Aeronian	443.1	438.6	46270
1126419	occ			142758	Panderodus unicostatus	species	344726		Panderodus unicostatus	species	344726	Rhuddanian	Aeronian	443.1	438.6	46270
1126420	occ			142759	Panderodus unicostatus	species	344726		Panderodus unicostatus	species	344726	Rhuddanian	Aeronian	443.1	438.6	46270
1126421	occ			142760	Panderodus unicostatus	species	344726		Panderodus unicostatus	species	344726	Rhuddanian	Aeronian	443.1	438.6	46270
1126422	occ			142761	Panderodus unicostatus	species	344726		Panderodus unicostatus	species	344726	Rhuddanian	Aeronian	443.1	438.6	46270
1126423	occ			142762	Panderodus unicostatus	species	344726		Panderodus unicostatus	species	344726	Rhuddanian	Aeronian	443.1	438.6	46270
1126424	occ			142763	Panderodus unicostatus	species	344726		Panderodus unicostatus	species	344726	Rhuddanian	Aeronian	443.1	438.6	46270
1126425	occ			142764	Panderodus unicostatus	species	344726		Panderodus unicostatus	species	344726	Rhuddanian	Aeronian	443.1	438.6	46270
1126426	occ			142765	Panderodus unicostatus	species	344726		Panderodus unicostatus	species	344726	Rhuddanian	Aeronian	443.1	438.6	46270
1126427	occ			142766	Panderodus unicostatus	species	344726		Panderodus unicostatus	species	344726	Rhuddanian	Aeronian	443.1	438.6	46270
1126428	occ			142767	Panderodus unicostatus	species	344726		Panderodus unicostatus	species	344726	Rhuddanian	Aeronian	443.1	438.6	46270
1126429	occ			142769	Panderodus unicostatus	species	344726		Panderodus unicostatus	species	344726	Rhuddanian	Aeronian	443.1	438.6	46270
1126430	occ			142770	Panderodus unicostatus	species	344726		Panderodus unicostatus	species	344726	Rhuddanian	Aeronian	443.1	438.6	46270
1126431	occ			142771	Panderodus unicostatus	species	344726		Panderodus unicostatus	species	344726	Rhuddanian	Aeronian	443.1	438.6	46270
1126432	occ			142772	Panderodus unicostatus	species	344726		Panderodus unicostatus	species	344726	Rhuddanian	Aeronian	443.1	438.6	46270
1126433	occ			142773	Panderodus unicostatus	species	344726		Panderodus unicostatus	species	344726	Rhuddanian	Aeronian	443.1	438.6	46270
1126434	occ			142774	Panderodus unicostatus	species	344726		Panderodus unicostatus	species	344726	Rhuddanian	Aeronian	443.1	438.6	46270
1126435	occ			142775	Panderodus unicostatus	species	344726		Panderodus unicostatus	species	344726	Rhuddanian	Aeronian	443.1	438.6	46270
1126436	occ			142776	Panderodus unicostatus	species	344726		Panderodus unicostatus	species	344726	Rhuddanian	Aeronian	443.1	438.6	46270
1126437	occ			142777	Panderodus unicostatus	species	344726		Panderodus unicostatus	species	344726	Rhuddanian	Aeronian	443.1	438.6	46270
1126438	occ			142759	Pseudooneotodus beckmanni	species	344869		Pseudooneotodus beckmanni	species	344868	Rhuddanian	Aeronian	443.1	438.6	46270
1126439	occ			142761	Pseudooneotodus beckmanni	species	344869		Pseudooneotodus beckmanni	species	344868	Rhuddanian	Aeronian	443.1	438.6	46270
1126440	occ			142764	Pseudooneotodus beckmanni	species	344869		Pseudooneotodus beckmanni	species	344868	Rhuddanian	Aeronian	443.1	438.6	46270
1126441	occ			142771	Pseudooneotodus beckmanni	species	344869		Pseudooneotodus beckmanni	species	344868	Rhuddanian	Aeronian	443.1	438.6	46270
1126442	occ			142761	Rexroadus kentuckyensis	species	393199		Rexroadus kentuckyensis	species	393189	Rhuddanian	Aeronian	443.1	438.6	46270
1126443	occ			142769	Rexroadus kentuckyensis	species	393199		Rexroadus kentuckyensis	species	393189	Rhuddanian	Aeronian	443.1	438.6	46270
1126444	occ			142772	Rexroadus kentuckyensis	species	393199		Rexroadus kentuckyensis	species	393189	Rhuddanian	Aeronian	443.1	438.6	46270
1126445	occ			142775	Rexroadus kentuckyensis	species	393199		Rexroadus kentuckyensis	species	393189	Rhuddanian	Aeronian	443.1	438.6	46270
1126446	occ			142766	Rexroadus nathani	species	393198		Rexroadus nathani	species	393197	Rhuddanian	Aeronian	443.1	438.6	46270
1126447	occ			142770	Rexroadus nathani	species	393198		Rexroadus nathani	species	393197	Rhuddanian	Aeronian	443.1	438.6	46270
1126448	occ			142759	Walliserodus curvatus	species	344905		Walliserodus curvatus	species	344903	Rhuddanian	Aeronian	443.1	438.6	46270
1126449	occ			142762	Walliserodus curvatus	species	344905		Walliserodus curvatus	species	344903	Rhuddanian	Aeronian	443.1	438.6	46270
1126450	occ			142765	Walliserodus curvatus	species	344905		Walliserodus curvatus	species	344903	Rhuddanian	Aeronian	443.1	438.6	46270
1126451	occ			142767	Walliserodus curvatus	species	344905		Walliserodus curvatus	species	344903	Rhuddanian	Aeronian	443.1	438.6	46270
1126452	occ			142770	Walliserodus curvatus	species	344905		Walliserodus curvatus	species	344903	Rhuddanian	Aeronian	443.1	438.6	46270
1126453	occ			142771	Walliserodus curvatus	species	344905		Walliserodus curvatus	species	344903	Rhuddanian	Aeronian	443.1	438.6	46270
1126454	occ			142772	Walliserodus curvatus	species	344905		Walliserodus curvatus	species	344903	Rhuddanian	Aeronian	443.1	438.6	46270
1126455	occ			142773	Walliserodus curvatus	species	344905		Walliserodus curvatus	species	344903	Rhuddanian	Aeronian	443.1	438.6	46270
1126456	occ			142777	Walliserodus curvatus	species	344905		Walliserodus curvatus	species	344903	Rhuddanian	Aeronian	443.1	438.6	46270
1126457	occ			142780	Ozarkodina oldhamensis	species	393016		Ozarkodina oldhamensis	species	393015	Rhuddanian	Aeronian	443.1	438.6	46270
1126458	occ			142782	Ozarkodina oldhamensis	species	393016		Ozarkodina oldhamensis	species	393015	Rhuddanian	Aeronian	443.1	438.6	46270
1126459	occ			142783	Ozarkodina oldhamensis	species	393016		Ozarkodina oldhamensis	species	393015	Rhuddanian	Aeronian	443.1	438.6	46270
1126460	occ			142778	Ozarkodina pirata	species	344850		Ozarkodina pirata	species	344850	Rhuddanian	Aeronian	443.1	438.6	46270
1126461	occ			142779	Ozarkodina pirata	species	344850		Ozarkodina pirata	species	344850	Rhuddanian	Aeronian	443.1	438.6	46270
1126462	occ			142780	Ozarkodina pirata	species	344850		Ozarkodina pirata	species	344850	Rhuddanian	Aeronian	443.1	438.6	46270
1126463	occ			142781	Ozarkodina pirata	species	344850		Ozarkodina pirata	species	344850	Rhuddanian	Aeronian	443.1	438.6	46270
1126464	occ			142782	Ozarkodina pirata	species	344850		Ozarkodina pirata	species	344850	Rhuddanian	Aeronian	443.1	438.6	46270
1126465	occ			142783	Ozarkodina pirata	species	344850		Ozarkodina pirata	species	344850	Rhuddanian	Aeronian	443.1	438.6	46270
1126466	occ			142784	Ozarkodina pirata	species	344850		Ozarkodina pirata	species	344850	Rhuddanian	Aeronian	443.1	438.6	46270
1126467	occ			142785	Ozarkodina pirata	species	344850		Ozarkodina pirata	species	344850	Rhuddanian	Aeronian	443.1	438.6	46270
1126468	occ			142780	Ozarkodina strena	genus	34002	species not entered	Ozarkodina	genus	34002	Rhuddanian	Aeronian	443.1	438.6	46270
1126469	occ			142781	Ozarkodina strena	genus	34002	species not entered	Ozarkodina	genus	34002	Rhuddanian	Aeronian	443.1	438.6	46270
1126470	occ			142783	Ozarkodina strena	genus	34002	species not entered	Ozarkodina	genus	34002	Rhuddanian	Aeronian	443.1	438.6	46270
1126471	occ			142779	Panderodus recurvatus	species	344866		Panderodus panderi	species	344863	Rhuddanian	Aeronian	443.1	438.6	46270
1126472	occ			142780	Panderodus recurvatus	species	344866		Panderodus panderi	species	344863	Rhuddanian	Aeronian	443.1	438.6	46270
1126473	occ			142782	Panderodus recurvatus	species	344866		Panderodus panderi	species	344863	Rhuddanian	Aeronian	443.1	438.6	46270
1126474	occ			142783	Panderodus recurvatus	species	344866		Panderodus panderi	species	344863	Rhuddanian	Aeronian	443.1	438.6	46270
1126475	occ			142785	Panderodus recurvatus	species	344866		Panderodus panderi	species	344863	Rhuddanian	Aeronian	443.1	438.6	46270
1126476	occ			142778	Panderodus unicostatus	species	344726		Panderodus unicostatus	species	344726	Rhuddanian	Aeronian	443.1	438.6	46270
1126477	occ			142779	Panderodus unicostatus	species	344726		Panderodus unicostatus	species	344726	Rhuddanian	Aeronian	443.1	438.6	46270
1126478	occ			142780	Panderodus unicostatus	species	344726		Panderodus unicostatus	species	344726	Rhuddanian	Aeronian	443.1	438.6	46270
1126479	occ			142781	Panderodus unicostatus	species	344726		Panderodus unicostatus	species	344726	Rhuddanian	Aeronian	443.1	438.6	46270
1126480	occ			142782	Panderodus unicostatus	species	344726		Panderodus unicostatus	species	344726	Rhuddanian	Aeronian	443.1	438.6	46270
1126481	occ			142783	Panderodus unicostatus	species	344726		Panderodus unicostatus	species	344726	Rhuddanian	Aeronian	443.1	438.6	46270
1126482	occ			142784	Panderodus unicostatus	species	344726		Panderodus unicostatus	species	344726	Rhuddanian	Aeronian	443.1	438.6	46270
1126483	occ			142785	Panderodus unicostatus	species	344726		Panderodus unicostatus	species	344726	Rhuddanian	Aeronian	443.1	438.6	46270
1126484	occ			142778	Pseudooneotodus beckmanni	species	344869		Pseudooneotodus beckmanni	species	344868	Rhuddanian	Aeronian	443.1	438.6	46270
1126485	occ			142779	Pseudooneotodus beckmanni	species	344869		Pseudooneotodus beckmanni	species	344868	Rhuddanian	Aeronian	443.1	438.6	46270
1126486	occ			142782	Pseudooneotodus beckmanni	species	344869		Pseudooneotodus beckmanni	species	344868	Rhuddanian	Aeronian	443.1	438.6	46270
1126487	occ			142784	Pseudooneotodus beckmanni	species	344869		Pseudooneotodus beckmanni	species	344868	Rhuddanian	Aeronian	443.1	438.6	46270
1126488	occ			142780	Rexroadus kentuckyensis	species	393199		Rexroadus kentuckyensis	species	393189	Rhuddanian	Aeronian	443.1	438.6	46270
1126489	occ			142778	Walliserodus curvatus	species	344905		Walliserodus curvatus	species	344903	Rhuddanian	Aeronian	443.1	438.6	46270
1126490	occ			142779	Walliserodus curvatus	species	344905		Walliserodus curvatus	species	344903	Rhuddanian	Aeronian	443.1	438.6	46270
1126491	occ			142782	Walliserodus curvatus	species	344905		Walliserodus curvatus	species	344903	Rhuddanian	Aeronian	443.1	438.6	46270
1126492	occ			142783	Walliserodus curvatus	species	344905		Walliserodus curvatus	species	344903	Rhuddanian	Aeronian	443.1	438.6	46270
1126493	occ			142798	Ozarkodina oldhamensis	species	393016		Ozarkodina oldhamensis	species	393015	Rhuddanian	Aeronian	443.1	438.6	46270
1126494	occ			142802	Ozarkodina oldhamensis	species	393016		Ozarkodina oldhamensis	species	393015	Rhuddanian	Aeronian	443.1	438.6	46270
1126495	occ			142803	Ozarkodina oldhamensis	species	393016		Ozarkodina oldhamensis	species	393015	Rhuddanian	Aeronian	443.1	438.6	46270
1126496	occ			142804	Ozarkodina oldhamensis	species	393016		Ozarkodina oldhamensis	species	393015	Rhuddanian	Aeronian	443.1	438.6	46270
1126497	occ			142806	Ozarkodina oldhamensis	species	393016		Ozarkodina oldhamensis	species	393015	Rhuddanian	Aeronian	443.1	438.6	46270
1126498	occ			142810	Ozarkodina oldhamensis	species	393016		Ozarkodina oldhamensis	species	393015	Rhuddanian	Aeronian	443.1	438.6	46270
1126499	occ			142797	Ozarkodina pirata	species	344850		Ozarkodina pirata	species	344850	Rhuddanian	Aeronian	443.1	438.6	46270
1126500	occ			142798	Ozarkodina pirata	species	344850		Ozarkodina pirata	species	344850	Rhuddanian	Aeronian	443.1	438.6	46270
1126501	occ			142799	Ozarkodina pirata	species	344850		Ozarkodina pirata	species	344850	Rhuddanian	Aeronian	443.1	438.6	46270
1126502	occ			142800	Ozarkodina pirata	species	344850		Ozarkodina pirata	species	344850	Rhuddanian	Aeronian	443.1	438.6	46270
1126503	occ			142801	Ozarkodina pirata	species	344850		Ozarkodina pirata	species	344850	Rhuddanian	Aeronian	443.1	438.6	46270
1126504	occ			142802	Ozarkodina pirata	species	344850		Ozarkodina pirata	species	344850	Rhuddanian	Aeronian	443.1	438.6	46270
1126505	occ			142803	Ozarkodina pirata	species	344850		Ozarkodina pirata	species	344850	Rhuddanian	Aeronian	443.1	438.6	46270
1126506	occ			142804	Ozarkodina pirata	species	344850		Ozarkodina pirata	species	344850	Rhuddanian	Aeronian	443.1	438.6	46270
1126507	occ			142805	Ozarkodina pirata	species	344850		Ozarkodina pirata	species	344850	Rhuddanian	Aeronian	443.1	438.6	46270
1126508	occ			142806	Ozarkodina pirata	species	344850		Ozarkodina pirata	species	344850	Rhuddanian	Aeronian	443.1	438.6	46270
1126509	occ			142807	Ozarkodina pirata	species	344850		Ozarkodina pirata	species	344850	Rhuddanian	Aeronian	443.1	438.6	46270
1126510	occ			142808	Ozarkodina pirata	species	344850		Ozarkodina pirata	species	344850	Rhuddanian	Aeronian	443.1	438.6	46270
1126511	occ			142809	Ozarkodina pirata	species	344850		Ozarkodina pirata	species	344850	Rhuddanian	Aeronian	443.1	438.6	46270
1126512	occ			142810	Ozarkodina pirata	species	344850		Ozarkodina pirata	species	344850	Rhuddanian	Aeronian	443.1	438.6	46270
1126513	occ			142797	Panderodus recurvatus	species	344866		Panderodus panderi	species	344863	Rhuddanian	Aeronian	443.1	438.6	46270
1126514	occ			142798	Panderodus recurvatus	species	344866		Panderodus panderi	species	344863	Rhuddanian	Aeronian	443.1	438.6	46270
1126515	occ			142799	Panderodus recurvatus	species	344866		Panderodus panderi	species	344863	Rhuddanian	Aeronian	443.1	438.6	46270
1126516	occ			142801	Panderodus recurvatus	species	344866		Panderodus panderi	species	344863	Rhuddanian	Aeronian	443.1	438.6	46270
1126517	occ			142803	Panderodus recurvatus	species	344866		Panderodus panderi	species	344863	Rhuddanian	Aeronian	443.1	438.6	46270
1126518	occ			142805	Panderodus recurvatus	species	344866		Panderodus panderi	species	344863	Rhuddanian	Aeronian	443.1	438.6	46270
1126519	occ			142797	Panderodus unicostatus	species	344726		Panderodus unicostatus	species	344726	Rhuddanian	Aeronian	443.1	438.6	46270
1126520	occ			142798	Panderodus unicostatus	species	344726		Panderodus unicostatus	species	344726	Rhuddanian	Aeronian	443.1	438.6	46270
1126521	occ			142799	Panderodus unicostatus	species	344726		Panderodus unicostatus	species	344726	Rhuddanian	Aeronian	443.1	438.6	46270
1126522	occ			142800	Panderodus unicostatus	species	344726		Panderodus unicostatus	species	344726	Rhuddanian	Aeronian	443.1	438.6	46270
1126523	occ			142801	Panderodus unicostatus	species	344726		Panderodus unicostatus	species	344726	Rhuddanian	Aeronian	443.1	438.6	46270
1126524	occ			142802	Panderodus unicostatus	species	344726		Panderodus unicostatus	species	344726	Rhuddanian	Aeronian	443.1	438.6	46270
1126525	occ			142803	Panderodus unicostatus	species	344726		Panderodus unicostatus	species	344726	Rhuddanian	Aeronian	443.1	438.6	46270
1126526	occ			142804	Panderodus unicostatus	species	344726		Panderodus unicostatus	species	344726	Rhuddanian	Aeronian	443.1	438.6	46270
1126527	occ			142805	Panderodus unicostatus	species	344726		Panderodus unicostatus	species	344726	Rhuddanian	Aeronian	443.1	438.6	46270
1126528	occ			142806	Panderodus unicostatus	species	344726		Panderodus unicostatus	species	344726	Rhuddanian	Aeronian	443.1	438.6	46270
1126529	occ			142807	Panderodus unicostatus	species	344726		Panderodus unicostatus	species	344726	Rhuddanian	Aeronian	443.1	438.6	46270
1126530	occ			142808	Panderodus unicostatus	species	344726		Panderodus unicostatus	species	344726	Rhuddanian	Aeronian	443.1	438.6	46270
1126531	occ			142809	Panderodus unicostatus	species	344726		Panderodus unicostatus	species	344726	Rhuddanian	Aeronian	443.1	438.6	46270
1126532	occ			142810	Panderodus unicostatus	species	344726		Panderodus unicostatus	species	344726	Rhuddanian	Aeronian	443.1	438.6	46270
1126533	occ			142797	Pseudooneotodus beckmanni	species	344869		Pseudooneotodus beckmanni	species	344868	Rhuddanian	Aeronian	443.1	438.6	46270
1126534	occ			142798	Pseudooneotodus beckmanni	species	344869		Pseudooneotodus beckmanni	species	344868	Rhuddanian	Aeronian	443.1	438.6	46270
1126535	occ			142799	Pseudooneotodus beckmanni	species	344869		Pseudooneotodus beckmanni	species	344868	Rhuddanian	Aeronian	443.1	438.6	46270
1126536	occ			142801	Pseudooneotodus beckmanni	species	344869		Pseudooneotodus beckmanni	species	344868	Rhuddanian	Aeronian	443.1	438.6	46270
1126537	occ			142802	Pseudooneotodus beckmanni	species	344869		Pseudooneotodus beckmanni	species	344868	Rhuddanian	Aeronian	443.1	438.6	46270
1126538	occ			142803	Pseudooneotodus beckmanni	species	344869		Pseudooneotodus beckmanni	species	344868	Rhuddanian	Aeronian	443.1	438.6	46270
1126539	occ			142806	Pseudooneotodus beckmanni	species	344869		Pseudooneotodus beckmanni	species	344868	Rhuddanian	Aeronian	443.1	438.6	46270
1126540	occ			142807	Pseudooneotodus beckmanni	species	344869		Pseudooneotodus beckmanni	species	344868	Rhuddanian	Aeronian	443.1	438.6	46270
1126541	occ			142809	Pseudooneotodus beckmanni	species	344869		Pseudooneotodus beckmanni	species	344868	Rhuddanian	Aeronian	443.1	438.6	46270
1126542	occ			142810	Pseudooneotodus beckmanni	species	344869		Pseudooneotodus beckmanni	species	344868	Rhuddanian	Aeronian	443.1	438.6	46270
1126543	occ			142803	Rexroadus kentuckyensis	species	393199		Rexroadus kentuckyensis	species	393189	Rhuddanian	Aeronian	443.1	438.6	46270
1126544	occ			142804	Rexroadus kentuckyensis	species	393199		Rexroadus kentuckyensis	species	393189	Rhuddanian	Aeronian	443.1	438.6	46270
1126545	occ			142797	Walliserodus curvatus	species	344905		Walliserodus curvatus	species	344903	Rhuddanian	Aeronian	443.1	438.6	46270
1126546	occ			142798	Walliserodus curvatus	species	344905		Walliserodus curvatus	species	344903	Rhuddanian	Aeronian	443.1	438.6	46270
1126547	occ			142801	Walliserodus curvatus	species	344905		Walliserodus curvatus	species	344903	Rhuddanian	Aeronian	443.1	438.6	46270
1126548	occ			142802	Walliserodus curvatus	species	344905		Walliserodus curvatus	species	344903	Rhuddanian	Aeronian	443.1	438.6	46270
1126549	occ			142807	Walliserodus curvatus	species	344905		Walliserodus curvatus	species	344903	Rhuddanian	Aeronian	443.1	438.6	46270
1126550	occ			142809	Walliserodus curvatus	species	344905		Walliserodus curvatus	species	344903	Rhuddanian	Aeronian	443.1	438.6	46270
1126551	occ			142810	Walliserodus curvatus	species	344905		Walliserodus curvatus	species	344903	Rhuddanian	Aeronian	443.1	438.6	46270
1127440	occ			142813	Ozarkodina oldhamensis	species	393016		Ozarkodina oldhamensis	species	393015	Rhuddanian	Aeronian	443.1	438.6	46270
1127441	occ			142811	Ozarkodina pirata	species	344850		Ozarkodina pirata	species	344850	Rhuddanian	Aeronian	443.1	438.6	46270
1127442	occ			142812	Ozarkodina pirata	species	344850		Ozarkodina pirata	species	344850	Rhuddanian	Aeronian	443.1	438.6	46270
1127443	occ			142813	Ozarkodina pirata	species	344850		Ozarkodina pirata	species	344850	Rhuddanian	Aeronian	443.1	438.6	46270
1127444	occ			142814	Ozarkodina pirata	species	344850		Ozarkodina pirata	species	344850	Rhuddanian	Aeronian	443.1	438.6	46270
1127445	occ			142815	Ozarkodina pirata	species	344850		Ozarkodina pirata	species	344850	Rhuddanian	Aeronian	443.1	438.6	46270
1127446	occ			142816	Ozarkodina pirata	species	344850		Ozarkodina pirata	species	344850	Rhuddanian	Aeronian	443.1	438.6	46270
1127447	occ			142817	Ozarkodina pirata	species	344850		Ozarkodina pirata	species	344850	Rhuddanian	Aeronian	443.1	438.6	46270
1127448	occ			142818	Ozarkodina pirata	species	344850		Ozarkodina pirata	species	344850	Rhuddanian	Aeronian	443.1	438.6	46270
1127449	occ			142819	Ozarkodina pirata	species	344850		Ozarkodina pirata	species	344850	Rhuddanian	Aeronian	443.1	438.6	46270
1127450	occ			142820	Ozarkodina pirata	species	344850		Ozarkodina pirata	species	344850	Rhuddanian	Aeronian	443.1	438.6	46270
1127451	occ			142821	Ozarkodina pirata	species	344850		Ozarkodina pirata	species	344850	Rhuddanian	Aeronian	443.1	438.6	46270
1127452	occ			142822	Ozarkodina pirata	species	344850		Ozarkodina pirata	species	344850	Rhuddanian	Aeronian	443.1	438.6	46270
1127453	occ			142823	Ozarkodina pirata	species	344850		Ozarkodina pirata	species	344850	Rhuddanian	Aeronian	443.1	438.6	46270
1127454	occ			142824	Ozarkodina pirata	species	344850		Ozarkodina pirata	species	344850	Rhuddanian	Aeronian	443.1	438.6	46270
1127455	occ			142825	Ozarkodina pirata	species	344850		Ozarkodina pirata	species	344850	Rhuddanian	Aeronian	443.1	438.6	46270
1127456	occ			142826	Ozarkodina pirata	species	344850		Ozarkodina pirata	species	344850	Rhuddanian	Aeronian	443.1	438.6	46270
1127457	occ			142811	Panderodus recurvatus	species	344866		Panderodus panderi	species	344863	Rhuddanian	Aeronian	443.1	438.6	46270
1127458	occ			142812	Panderodus recurvatus	species	344866		Panderodus panderi	species	344863	Rhuddanian	Aeronian	443.1	438.6	46270
1127459	occ			142813	Panderodus recurvatus	species	344866		Panderodus panderi	species	344863	Rhuddanian	Aeronian	443.1	438.6	46270
1127460	occ			142814	Panderodus recurvatus	species	344866		Panderodus panderi	species	344863	Rhuddanian	Aeronian	443.1	438.6	46270
1127461	occ			142815	Panderodus recurvatus	species	344866		Panderodus panderi	species	344863	Rhuddanian	Aeronian	443.1	438.6	46270
1127462	occ			142816	Panderodus recurvatus	species	344866		Panderodus panderi	species	344863	Rhuddanian	Aeronian	443.1	438.6	46270
1127463	occ			142817	Panderodus recurvatus	species	344866		Panderodus panderi	species	344863	Rhuddanian	Aeronian	443.1	438.6	46270
1127464	occ			142818	Panderodus recurvatus	species	344866		Panderodus panderi	species	344863	Rhuddanian	Aeronian	443.1	438.6	46270
1127465	occ			142819	Panderodus recurvatus	species	344866		Panderodus panderi	species	344863	Rhuddanian	Aeronian	443.1	438.6	46270
1127466	occ			142820	Panderodus recurvatus	species	344866		Panderodus panderi	species	344863	Rhuddanian	Aeronian	443.1	438.6	46270
1127467	occ			142821	Panderodus recurvatus	species	344866		Panderodus panderi	species	344863	Rhuddanian	Aeronian	443.1	438.6	46270
1127468	occ			142822	Panderodus recurvatus	species	344866		Panderodus panderi	species	344863	Rhuddanian	Aeronian	443.1	438.6	46270
1127469	occ			142823	Panderodus recurvatus	species	344866		Panderodus panderi	species	344863	Rhuddanian	Aeronian	443.1	438.6	46270
1127470	occ			142824	Panderodus recurvatus	species	344866		Panderodus panderi	species	344863	Rhuddanian	Aeronian	443.1	438.6	46270
1127471	occ			142825	Panderodus recurvatus	species	344866		Panderodus panderi	species	344863	Rhuddanian	Aeronian	443.1	438.6	46270
1127472	occ			142826	Panderodus recurvatus	species	344866		Panderodus panderi	species	344863	Rhuddanian	Aeronian	443.1	438.6	46270
1127473	occ			142811	Panderodus unicostatus	species	344726		Panderodus unicostatus	species	344726	Rhuddanian	Aeronian	443.1	438.6	46270
1127474	occ			142813	Panderodus unicostatus	species	344726		Panderodus unicostatus	species	344726	Rhuddanian	Aeronian	443.1	438.6	46270
1127475	occ			142814	Panderodus unicostatus	species	344726		Panderodus unicostatus	species	344726	Rhuddanian	Aeronian	443.1	438.6	46270
1127476	occ			142815	Panderodus unicostatus	species	344726		Panderodus unicostatus	species	344726	Rhuddanian	Aeronian	443.1	438.6	46270
1127477	occ			142816	Panderodus unicostatus	species	344726		Panderodus unicostatus	species	344726	Rhuddanian	Aeronian	443.1	438.6	46270
1127478	occ			142817	Panderodus unicostatus	species	344726		Panderodus unicostatus	species	344726	Rhuddanian	Aeronian	443.1	438.6	46270
1127479	occ			142818	Panderodus unicostatus	species	344726		Panderodus unicostatus	species	344726	Rhuddanian	Aeronian	443.1	438.6	46270
1127480	occ			142819	Panderodus unicostatus	species	344726		Panderodus unicostatus	species	344726	Rhuddanian	Aeronian	443.1	438.6	46270
1127481	occ			142820	Panderodus unicostatus	species	344726		Panderodus unicostatus	species	344726	Rhuddanian	Aeronian	443.1	438.6	46270
1127482	occ			142821	Panderodus unicostatus	species	344726		Panderodus unicostatus	species	344726	Rhuddanian	Aeronian	443.1	438.6	46270
1127483	occ			142822	Panderodus unicostatus	species	344726		Panderodus unicostatus	species	344726	Rhuddanian	Aeronian	443.1	438.6	46270
1127484	occ			142823	Panderodus unicostatus	species	344726		Panderodus unicostatus	species	344726	Rhuddanian	Aeronian	443.1	438.6	46270
1127485	occ			142824	Panderodus unicostatus	species	344726		Panderodus unicostatus	species	344726	Rhuddanian	Aeronian	443.1	438.6	46270
1127486	occ			142825	Panderodus unicostatus	species	344726		Panderodus unicostatus	species	344726	Rhuddanian	Aeronian	443.1	438.6	46270
1127487	occ			142826	Panderodus unicostatus	species	344726		Panderodus unicostatus	species	344726	Rhuddanian	Aeronian	443.1	438.6	46270
1127488	occ			142812	Pseudooneotodus beckmanni	species	344869		Pseudooneotodus beckmanni	species	344868	Rhuddanian	Aeronian	443.1	438.6	46270
1127489	occ			142814	Pseudooneotodus beckmanni	species	344869		Pseudooneotodus beckmanni	species	344868	Rhuddanian	Aeronian	443.1	438.6	46270
1127490	occ			142816	Pseudooneotodus beckmanni	species	344869		Pseudooneotodus beckmanni	species	344868	Rhuddanian	Aeronian	443.1	438.6	46270
1127491	occ			142817	Pseudooneotodus beckmanni	species	344869		Pseudooneotodus beckmanni	species	344868	Rhuddanian	Aeronian	443.1	438.6	46270
1127492	occ			142818	Pseudooneotodus beckmanni	species	344869		Pseudooneotodus beckmanni	species	344868	Rhuddanian	Aeronian	443.1	438.6	46270
1127493	occ			142819	Pseudooneotodus beckmanni	species	344869		Pseudooneotodus beckmanni	species	344868	Rhuddanian	Aeronian	443.1	438.6	46270
1127494	occ			142820	Pseudooneotodus beckmanni	species	344869		Pseudooneotodus beckmanni	species	344868	Rhuddanian	Aeronian	443.1	438.6	46270
1127495	occ			142821	Pseudooneotodus beckmanni	species	344869		Pseudooneotodus beckmanni	species	344868	Rhuddanian	Aeronian	443.1	438.6	46270
1127496	occ			142822	Pseudooneotodus beckmanni	species	344869		Pseudooneotodus beckmanni	species	344868	Rhuddanian	Aeronian	443.1	438.6	46270
1127497	occ			142823	Pseudooneotodus beckmanni	species	344869		Pseudooneotodus beckmanni	species	344868	Rhuddanian	Aeronian	443.1	438.6	46270
1127498	occ			142824	Pseudooneotodus beckmanni	species	344869		Pseudooneotodus beckmanni	species	344868	Rhuddanian	Aeronian	443.1	438.6	46270
1127499	occ			142825	Pseudooneotodus beckmanni	species	344869		Pseudooneotodus beckmanni	species	344868	Rhuddanian	Aeronian	443.1	438.6	46270
1127500	occ			142826	Pseudooneotodus beckmanni	species	344869		Pseudooneotodus beckmanni	species	344868	Rhuddanian	Aeronian	443.1	438.6	46270
1127501	occ			142821	Pterospathodus cf. celloni	species	344874		Pterospathodus celloni	species	344873	Rhuddanian	Aeronian	443.1	438.6	46270
1127502	occ			142822	Pterospathodus cf. celloni	species	344874		Pterospathodus celloni	species	344873	Rhuddanian	Aeronian	443.1	438.6	46270
1127503	occ			142820	Pterospathodus pennatus	species	344879		Pterospathodus pennatus	species	344878	Rhuddanian	Aeronian	443.1	438.6	46270
1127504	occ			142818	Rexroadus kentuckyensis	species	393199		Rexroadus kentuckyensis	species	393189	Rhuddanian	Aeronian	443.1	438.6	46270
1127505	occ			142821	Rexroadus kentuckyensis	species	393199		Rexroadus kentuckyensis	species	393189	Rhuddanian	Aeronian	443.1	438.6	46270
1127506	occ			142822	Rexroadus kentuckyensis	species	393199		Rexroadus kentuckyensis	species	393189	Rhuddanian	Aeronian	443.1	438.6	46270
1127507	occ			142811	Walliserodus curvatus	species	344905		Walliserodus curvatus	species	344903	Rhuddanian	Aeronian	443.1	438.6	46270
1127508	occ			142812	Walliserodus curvatus	species	344905		Walliserodus curvatus	species	344903	Rhuddanian	Aeronian	443.1	438.6	46270
1127509	occ			142813	Walliserodus curvatus	species	344905		Walliserodus curvatus	species	344903	Rhuddanian	Aeronian	443.1	438.6	46270
1127510	occ			142815	Walliserodus curvatus	species	344905		Walliserodus curvatus	species	344903	Rhuddanian	Aeronian	443.1	438.6	46270
1127511	occ			142816	Walliserodus curvatus	species	344905		Walliserodus curvatus	species	344903	Rhuddanian	Aeronian	443.1	438.6	46270
1127512	occ			142819	Walliserodus curvatus	species	344905		Walliserodus curvatus	species	344903	Rhuddanian	Aeronian	443.1	438.6	46270
1127513	occ			142820	Walliserodus curvatus	species	344905		Walliserodus curvatus	species	344903	Rhuddanian	Aeronian	443.1	438.6	46270
1127514	occ			142821	Walliserodus curvatus	species	344905		Walliserodus curvatus	species	344903	Rhuddanian	Aeronian	443.1	438.6	46270
1127515	occ			142822	Walliserodus curvatus	species	344905		Walliserodus curvatus	species	344903	Rhuddanian	Aeronian	443.1	438.6	46270
1127516	occ			142823	Walliserodus curvatus	species	344905		Walliserodus curvatus	species	344903	Rhuddanian	Aeronian	443.1	438.6	46270
1127517	occ			142825	Walliserodus curvatus	species	344905		Walliserodus curvatus	species	344903	Rhuddanian	Aeronian	443.1	438.6	46270
1127518	occ			142826	Walliserodus curvatus	species	344905		Walliserodus curvatus	species	344903	Rhuddanian	Aeronian	443.1	438.6	46270
1127519	occ			143193	Distomodus staurognathoides	species	344777		Distomodus staurognathoides	species	344779	Rhuddanian	Aeronian	443.1	438.6	46270
1127520	occ			143193	? Oulodus expansus	species	393134	recombined as	Pseudolonchodina expansa	species	344757	Rhuddanian	Aeronian	443.1	438.6	46270
1127521	occ			143194	? Oulodus expansus	species	393134	recombined as	Pseudolonchodina expansa	species	344757	Rhuddanian	Aeronian	443.1	438.6	46270
1127522	occ			143193	Oulodus panamarensis	genus	34001	species not entered	Oulodus	genus	34001	Rhuddanian	Aeronian	443.1	438.6	46270
1127523	occ			143194	Oulodus panamarensis	genus	34001	species not entered	Oulodus	genus	34001	Rhuddanian	Aeronian	443.1	438.6	46270
1127524	occ			143193	Ozarkodina clavula	genus	34002	species not entered	Ozarkodina	genus	34002	Rhuddanian	Aeronian	443.1	438.6	46270
1127525	occ			143194	Ozarkodina pirata	species	344850		Ozarkodina pirata	species	344850	Rhuddanian	Aeronian	443.1	438.6	46270
1127526	occ			143193	Panderodus recurvatus	species	344866		Panderodus panderi	species	344863	Rhuddanian	Aeronian	443.1	438.6	46270
1127527	occ			143194	Panderodus recurvatus	species	344866		Panderodus panderi	species	344863	Rhuddanian	Aeronian	443.1	438.6	46270
1127528	occ			143193	Panderodus unicostatus	species	344726		Panderodus unicostatus	species	344726	Rhuddanian	Aeronian	443.1	438.6	46270
1127529	occ			143194	Panderodus unicostatus	species	344726		Panderodus unicostatus	species	344726	Rhuddanian	Aeronian	443.1	438.6	46270
1127530	occ			143193	Rexroadus kentuckyensis	species	393199		Rexroadus kentuckyensis	species	393189	Rhuddanian	Aeronian	443.1	438.6	46270
1127531	occ			143194	Walliserodus curvatus	species	344905		Walliserodus curvatus	species	344903	Rhuddanian	Aeronian	443.1	438.6	46270
1127534	occ			142768	Oulodus panuarensis	species	393012		Oulodus panuarensis	species	393012	Rhuddanian	Aeronian	443.1	438.6	46270
1127535	occ			142768	Oulodus sigmoldeus	genus	34001	species not entered	Oulodus	genus	34001	Rhuddanian	Aeronian	443.1	438.6	46270
1127536	occ			142768	Ozarkodina pirata	species	344850		Ozarkodina pirata	species	344850	Rhuddanian	Aeronian	443.1	438.6	46270
1127537	occ			142768	Panderodus recurvatus	species	344866		Panderodus panderi	species	344863	Rhuddanian	Aeronian	443.1	438.6	46270
1127538	occ			142768	Panderodus unicostatus	species	344726		Panderodus unicostatus	species	344726	Rhuddanian	Aeronian	443.1	438.6	46270
1127539	occ			142768	Walliserodus curvatus	species	344905		Walliserodus curvatus	species	344903	Rhuddanian	Aeronian	443.1	438.6	46270
1127546	occ			142638	Decoriconus fragilis	species	344772		Decoriconus fragilis	species	344771	Rhuddanian	Aeronian	443.1	438.6	46270
1320414	occ			177556	Oulodus kentuckyensis	species	393190	recombined as	Rexroadus kentuckyensis	species	393189	Rhuddanian		443.1	440.5	58706
1320415	occ			177556	Ozarkodina oldhamensis	species	393016		Ozarkodina oldhamensis	species	393015	Rhuddanian		443.1	440.5	58706
1320416	occ			177556	Ozarkodina sp.	genus	34002		Ozarkodina	genus	34002	Rhuddanian		443.1	440.5	58706
1320417	occ			177556	Panderodus unicostatus	species	344726		Panderodus unicostatus	species	344726	Rhuddanian		443.1	440.5	58706
1320418	occ			177556	Pseudooneotodus beckmanni	species	344869		Pseudooneotodus beckmanni	species	344868	Rhuddanian		443.1	440.5	58706
1320419	occ			177556	Walliserodus curvatus	species	344905		Walliserodus curvatus	species	344903	Rhuddanian		443.1	440.5	58706
1320421	occ			177557	Distomodus kentuckyensis	species	344776		Distomodus kentuckyensis	species	344776	Rhuddanian		443.1	440.5	58706
1320422	occ			177557	Oulodus kentuckyensis	species	393190	recombined as	Rexroadus kentuckyensis	species	393189	Rhuddanian		443.1	440.5	58706
1320423	occ			177557	Ozarkodina oldhamensis	species	393016		Ozarkodina oldhamensis	species	393015	Rhuddanian		443.1	440.5	58706
1320424	occ			177557	Ozarkodina sp.	genus	34002		Ozarkodina	genus	34002	Rhuddanian		443.1	440.5	58706
1320425	occ			177557	Panderodus unicostatus	species	344726		Panderodus unicostatus	species	344726	Rhuddanian		443.1	440.5	58706
1320426	occ			177557	Pseudooneotodus beckmanni	species	344869		Pseudooneotodus beckmanni	species	344868	Rhuddanian		443.1	440.5	58706
1320427	occ			177557	Walliserodus curvatus	species	344905		Walliserodus curvatus	species	344903	Rhuddanian		443.1	440.5	58706
1320428	occ			177558	Walliserodus curvatus	species	344905		Walliserodus curvatus	species	344903	Rhuddanian		443.1	440.5	58706
1320429	occ			177558	Pseudooneotodus beckmanni	species	344869		Pseudooneotodus beckmanni	species	344868	Rhuddanian		443.1	440.5	58706
1320430	occ			177558	Panderodus unicostatus	species	344726		Panderodus unicostatus	species	344726	Rhuddanian		443.1	440.5	58706
1320431	occ			177558	Ozarkodina sp.	genus	34002		Ozarkodina	genus	34002	Rhuddanian		443.1	440.5	58706
1320432	occ			177559	Panderodus unicostatus	species	344726		Panderodus unicostatus	species	344726	Rhuddanian		443.1	440.5	58706
1320433	occ			177559	Ozarkodina sp.	genus	34002		Ozarkodina	genus	34002	Rhuddanian		443.1	440.5	58706
1320434	occ			177559	Walliserodus curvatus	species	344905		Walliserodus curvatus	species	344903	Rhuddanian		443.1	440.5	58706
1320435	occ			177559	Pseudooneotodus beckmanni	species	344869		Pseudooneotodus beckmanni	species	344868	Rhuddanian		443.1	440.5	58706
1320436	occ			177560	Ozarkodina hassi	species	324235		Ozarkodina hassi	species	324236	Rhuddanian		443.1	440.5	58706
1320437	occ			177560	Ozarkodina sp.	genus	34002		Ozarkodina	genus	34002	Rhuddanian		443.1	440.5	58706
1320438	occ			177560	Panderodus unicostatus	species	344726		Panderodus unicostatus	species	344726	Rhuddanian		443.1	440.5	58706
1320439	occ			177560	Oulodus nathani	species	393197	recombined as	Rexroadus nathani	species	393197	Rhuddanian		443.1	440.5	58706
1320440	occ			177560	Walliserodus curvatus	species	344905		Walliserodus curvatus	species	344903	Rhuddanian		443.1	440.5	58706
1320441	occ			177561	Ozarkodina sp.	genus	34002		Ozarkodina	genus	34002	Rhuddanian		443.1	440.5	58706
1320442	occ			177561	Panderodus unicostatus	species	344726		Panderodus unicostatus	species	344726	Rhuddanian		443.1	440.5	58706
1320443	occ			177561	Ozarkodina hassi	species	324235		Ozarkodina hassi	species	324236	Rhuddanian		443.1	440.5	58706
1320444	occ			177561	Walliserodus curvatus	species	344905		Walliserodus curvatus	species	344903	Rhuddanian		443.1	440.5	58706
1320453	occ			177562	Ozarkodina sp.	genus	34002		Ozarkodina	genus	34002	Rhuddanian		443.1	440.5	58706
1320454	occ			177562	Ozarkodina hassi	species	324235		Ozarkodina hassi	species	324236	Rhuddanian		443.1	440.5	58706
1320455	occ			177562	Panderodus unicostatus	species	344726		Panderodus unicostatus	species	344726	Rhuddanian		443.1	440.5	58706
1320456	occ			177562	Pseudooneotodus beckmanni	species	344869		Pseudooneotodus beckmanni	species	344868	Rhuddanian		443.1	440.5	58706
1320457	occ			177562	Walliserodus curvatus	species	344905		Walliserodus curvatus	species	344903	Rhuddanian		443.1	440.5	58706
1320769	occ			177635	Panderodus unicostatus	species	344726		Panderodus unicostatus	species	344726	Rhuddanian		443.1	440.5	58686
1320804	occ			177635	Panderodus liratus	genus	34006	species not entered	Panderodus	genus	34006	Rhuddanian		443.1	440.5	58686
1320827	occ			177635	Ozarkodina elibata	species	393013		Ozarkodina elibata	species	393013	Rhuddanian		443.1	440.5	58686
1320828	occ			177635	Panderodus recurvatus	species	344866		Panderodus panderi	species	344863	Rhuddanian		443.1	440.5	58686
1320829	occ			177635	? Aphelognathus sp.	genus	33850		Aphelognathus	genus	33850	Rhuddanian		443.1	440.5	58686
1320830	occ			177635	Aspelundia petila	genus	339627	species not entered	Aspelundia	genus	339627	Rhuddanian		443.1	440.5	58686
1320836	occ			177635	Walliserodus curvatus	species	344905		Walliserodus curvatus	species	344903	Rhuddanian		443.1	440.5	58686
1320845	occ			177635	Ozarkodina pirata	species	344850		Ozarkodina pirata	species	344850	Rhuddanian		443.1	440.5	58686
1320929	occ			177646	Panderodus unicostatus	species	344726		Panderodus unicostatus	species	344726	Rhuddanian		443.1	440.5	58686
1320954	occ			177646	Oulodus panuarensis	species	393012		Oulodus panuarensis	species	393012	Rhuddanian		443.1	440.5	58686
1320955	occ			177646	Ozarkodina elibata	species	393013		Ozarkodina elibata	species	393013	Rhuddanian		443.1	440.5	58686
1320956	occ			177646	Ozarkodina pirata	species	344850		Ozarkodina pirata	species	344850	Rhuddanian		443.1	440.5	58686
1320975	occ			177652	Panderodus unicostatus	species	344726		Panderodus unicostatus	species	344726	Rhuddanian	Aeronian	443.1	438.6	58686
1320980	occ			177652	Distomodus staurognathoides	species	344777		Distomodus staurognathoides	species	344779	Rhuddanian	Aeronian	443.1	438.6	58686
1320986	occ			177652	Ozarkodina pirata	species	344850		Ozarkodina pirata	species	344850	Rhuddanian	Aeronian	443.1	438.6	58686
1320989	occ			177652	Aspelundia expansa	species	344757	recombined as	Pseudolonchodina expansa	species	344757	Rhuddanian	Aeronian	443.1	438.6	58686
1320992	occ			177652	Kockelella ? trifurcata	genus	33959	species not entered	Kockelella	genus	33959	Rhuddanian	Aeronian	443.1	438.6	58686
1320995	occ			177652	Walliserodus curvatus	species	344905		Walliserodus curvatus	species	344903	Rhuddanian	Aeronian	443.1	438.6	58686
1323418	occ			178078	Panderodus ex gr. equicostatus	species	344857		Panderodus equicostatus	species	344856	Rhuddanian	Aeronian	443.1	438.6	58908
1323419	occ			178078	Walliserodus sp.	genus	34100		Walliserodus	genus	34100	Rhuddanian	Aeronian	443.1	438.6	58908
1323420	occ			178078	Ozarkodina ex gr. oldhamensis	species	393016		Ozarkodina oldhamensis	species	393015	Rhuddanian	Aeronian	443.1	438.6	58908
1323421	occ			178078	Oulodus spp.	genus	34001		Oulodus	genus	34001	Rhuddanian	Aeronian	443.1	438.6	58908
1323422	occ			178079	Oulodus spp.	genus	34001		Oulodus	genus	34001	Rhuddanian	Aeronian	443.1	438.6	58908
1323423	occ			178079	Panderodus ex gr. greenlandensis	species	344860		Panderodus greenlandensis	species	344860	Rhuddanian	Aeronian	443.1	438.6	58908
1323424	occ			178080	Panderodus ex gr. greenlandensis	species	344860		Panderodus greenlandensis	species	344860	Rhuddanian	Aeronian	443.1	438.6	58908
1323425	occ			178080	Pranognathus tenuis	genus	34033	species not entered	Pranognathus	genus	34033	Rhuddanian	Aeronian	443.1	438.6	58908
1323426	occ			178080	Oulodus ? panuarensis	species	393012		Oulodus panuarensis	species	393012	Rhuddanian	Aeronian	443.1	438.6	58908
1323427	occ			178080	Aspelundia ? expansa	species	344757	recombined as	Pseudolonchodina expansa	species	344757	Rhuddanian	Aeronian	443.1	438.6	58908
1336298	occ			180224	? Dapsilodus <sp. A>	genus	33893		Dapsilodus	genus	33893	Rhuddanian		443.1	440.5	59820
1336299	occ			180224	Ozarkodina hassi	species	324235		Ozarkodina hassi	species	324236	Rhuddanian		443.1	440.5	59820
1336301	occ			180225	? Dapsilodus <sp. A>	genus	33893		Dapsilodus	genus	33893	Rhuddanian		443.1	440.5	59820
1336455	occ			180246	? Dapsilodus <sp. A>	genus	33893		Dapsilodus	genus	33893	Rhuddanian		443.1	440.5	59820
1336456	occ			180246	Decoriconus costulatus	genus	33895	species not entered	Decoriconus	genus	33895	Rhuddanian		443.1	440.5	59820
1336457	occ			180246	Ozarkodina hassi	species	324235		Ozarkodina hassi	species	324236	Rhuddanian		443.1	440.5	59820
1336458	occ			180246	Panderodus gracilis	species	344859		Panderodus gracilis	species	344858	Rhuddanian		443.1	440.5	59820
1336459	occ			180247	? Dapsilodus <sp. A>	genus	33893		Dapsilodus	genus	33893	Rhuddanian		443.1	440.5	59820
1336460	occ			180247	Decoriconus costulatus	genus	33895	species not entered	Decoriconus	genus	33895	Rhuddanian		443.1	440.5	59820
1336461	occ			180247	Ozarkodina hassi	species	324235		Ozarkodina hassi	species	324236	Rhuddanian		443.1	440.5	59820
1341371	occ			181285	"Neoprioniodus" planus	genus	82368	species not entered	Idioprioniodus	genus	33949	Rhuddanian		443.1	440.5	59405
1341372	occ			181286	Pterospathodus ? amorphognathoides	species	344872		Pterospathodus amorphognathoides	species	344872	Rhuddanian		443.1	440.5	59405
1341403	occ			181296	Ozarkodina aff. ranuliformis	genus	34002	species not entered	Ozarkodina	genus	34002	Rhuddanian		443.1	440.5	59405
1341404	occ			181297	Kockelella <sp. A>	genus	33959		Kockelella	genus	33959	Rhuddanian		443.1	440.5	59405
1341405	occ			181298	Ozarkodina confluens	species	309845		Ozarkodina confluens	species	309844	Rhuddanian		443.1	440.5	59405
1341406	occ			181299	Ozarkodina confluens	species	309845		Ozarkodina confluens	species	309844	Rhuddanian		443.1	440.5	59405
1341407	occ			181301	Ozarkodina confluens	species	309845		Ozarkodina confluens	species	309844	Rhuddanian		443.1	440.5	59405
1341413	occ			181286	Panderodus sp.	genus	34006		Panderodus	genus	34006	Rhuddanian		443.1	440.5	59405
1341414	occ			181287	Panderodus sp.	genus	34006		Panderodus	genus	34006	Rhuddanian		443.1	440.5	59405
1341415	occ			181290	Panderodus sp.	genus	34006		Panderodus	genus	34006	Rhuddanian		443.1	440.5	59405
1341416	occ			181291	Panderodus sp.	genus	34006		Panderodus	genus	34006	Rhuddanian		443.1	440.5	59405
1341417	occ			181292	Panderodus sp.	genus	34006		Panderodus	genus	34006	Rhuddanian		443.1	440.5	59405
1341418	occ			181293	Panderodus sp.	genus	34006		Panderodus	genus	34006	Rhuddanian		443.1	440.5	59405
1341419	occ			181295	Panderodus sp.	genus	34006		Panderodus	genus	34006	Rhuddanian		443.1	440.5	59405
1341420	occ			181296	Panderodus sp.	genus	34006		Panderodus	genus	34006	Rhuddanian		443.1	440.5	59405
1341421	occ			181297	Panderodus sp.	genus	34006		Panderodus	genus	34006	Rhuddanian		443.1	440.5	59405
1341422	occ			181298	Panderodus sp.	genus	34006		Panderodus	genus	34006	Rhuddanian		443.1	440.5	59405
1341423	occ			181299	Panderodus sp.	genus	34006		Panderodus	genus	34006	Rhuddanian		443.1	440.5	59405
1341424	occ			181300	Panderodus sp.	genus	34006		Panderodus	genus	34006	Rhuddanian		443.1	440.5	59405
1341425	occ			181301	Panderodus sp.	genus	34006		Panderodus	genus	34006	Rhuddanian		443.1	440.5	59405
1341426	occ			181292	"Oneotodus" beckmanni	species	344868	recombined as	Pseudooneotodus beckmanni	species	344868	Rhuddanian		443.1	440.5	59405
1341427	occ			181293	"Oneotodus" beckmanni	species	344868	recombined as	Pseudooneotodus beckmanni	species	344868	Rhuddanian		443.1	440.5	59405
1341428	occ			181298	"Oneotodus" beckmanni	species	344868	recombined as	Pseudooneotodus beckmanni	species	344868	Rhuddanian		443.1	440.5	59405
1346787	occ			182394	Panderodus unicostatus	species	344726		Panderodus unicostatus	species	344726	Rhuddanian		443.1	440.5	58909
1346788	occ			182396	Panderodus unicostatus	species	344726		Panderodus unicostatus	species	344726	Rhuddanian	Aeronian	443.1	438.6	58909
1346789	occ			182397	Panderodus unicostatus	species	344726		Panderodus unicostatus	species	344726	Rhuddanian	Aeronian	443.1	438.6	58909
1346790	occ			182398	Panderodus unicostatus	species	344726		Panderodus unicostatus	species	344726	Rhuddanian		443.1	440.5	58909
1346791	occ			182399	Panderodus unicostatus	species	344726		Panderodus unicostatus	species	344726	Rhuddanian		443.1	440.5	58909
1346792	occ			182401	Panderodus unicostatus	species	344726		Panderodus unicostatus	species	344726	Rhuddanian		443.1	440.5	58909
1346801	occ			182394	Panderodus unicostatus	species	344726		Panderodus unicostatus	species	344726	Rhuddanian		443.1	440.5	58909
1346802	occ			182396	Panderodus unicostatus	species	344726		Panderodus unicostatus	species	344726	Rhuddanian	Aeronian	443.1	438.6	58909
1346803	occ			182397	Panderodus unicostatus	species	344726		Panderodus unicostatus	species	344726	Rhuddanian	Aeronian	443.1	438.6	58909
1346804	occ			182398	Panderodus unicostatus	species	344726		Panderodus unicostatus	species	344726	Rhuddanian		443.1	440.5	58909
1346805	occ			182399	Panderodus unicostatus	species	344726		Panderodus unicostatus	species	344726	Rhuddanian		443.1	440.5	58909
1346806	occ			182401	Panderodus unicostatus	species	344726		Panderodus unicostatus	species	344726	Rhuddanian		443.1	440.5	58909
1346832	occ			182395	Ozarkodina hassi	species	324235		Ozarkodina hassi	species	324236	Rhuddanian		443.1	440.5	58909
1346833	occ			182398	Ozarkodina hassi	species	324235		Ozarkodina hassi	species	324236	Rhuddanian		443.1	440.5	58909
1346834	occ			182400	Ozarkodina hassi	species	324235		Ozarkodina hassi	species	324236	Rhuddanian		443.1	440.5	58909
1346836	occ			182395	Ozarkodina excavata	species	299629	recombined as	Wurmiella excavata	species	299629	Rhuddanian		443.1	440.5	58909
1346837	occ			182397	Ozarkodina excavata	species	299629	recombined as	Wurmiella excavata	species	299629	Rhuddanian	Aeronian	443.1	438.6	58909
1346838	occ			182398	Ozarkodina excavata	species	299629	recombined as	Wurmiella excavata	species	299629	Rhuddanian		443.1	440.5	58909
1346839	occ			182399	Ozarkodina excavata	species	299629	recombined as	Wurmiella excavata	species	299629	Rhuddanian		443.1	440.5	58909
1346840	occ			182400	Ozarkodina excavata	species	299629	recombined as	Wurmiella excavata	species	299629	Rhuddanian		443.1	440.5	58909
1346843	occ			182396	Kockelella manitoulinensis	species	348570		Kockelella manitoulinensis	species	348569	Rhuddanian	Aeronian	443.1	438.6	58909
1346844	occ			182397	Kockelella manitoulinensis	species	348570		Kockelella manitoulinensis	species	348569	Rhuddanian	Aeronian	443.1	438.6	58909
1346845	occ			182401	Kockelella manitoulinensis	species	348570		Kockelella manitoulinensis	species	348569	Rhuddanian		443.1	440.5	58909
1346848	occ			182397	Panderodus <sp. B>	genus	34006		Panderodus	genus	34006	Rhuddanian	Aeronian	443.1	438.6	58909
1346849	occ			182399	Panderodus <sp. B>	genus	34006		Panderodus	genus	34006	Rhuddanian		443.1	440.5	58909
1349892	occ			182459	Panderodus unicostatus	species	344726		Panderodus unicostatus	species	344726	Rhuddanian	Aeronian	443.1	438.6	58909
1349911	occ			182458	Kockelella manitoulinensis	species	348570		Kockelella manitoulinensis	species	348569	Rhuddanian	Aeronian	443.1	438.6	58909
1349912	occ			182459	Kockelella manitoulinensis	species	348570		Kockelella manitoulinensis	species	348569	Rhuddanian	Aeronian	443.1	438.6	58909
1349916	occ			182458	Ozarkodina excavata	species	299629	recombined as	Wurmiella excavata	species	299629	Rhuddanian	Aeronian	443.1	438.6	58909
1350714	occ			183132	Panderodus unicostatus	species	344726		Panderodus unicostatus	species	344726	Rhuddanian	Aeronian	443.1	438.6	58909
1350715	occ			183132	Kockelella manitoulinensis	species	348570		Kockelella manitoulinensis	species	348569	Rhuddanian	Aeronian	443.1	438.6	58909
1350716	occ			183132	Panderodus aff. recurvatus	species	344866		Panderodus panderi	species	344863	Rhuddanian	Aeronian	443.1	438.6	58909
1350717	occ			183132	Oulodus <sp. B>	genus	34001		Oulodus	genus	34001	Rhuddanian	Aeronian	443.1	438.6	58909
1350806	occ			183133	Ozarkodina excavata	species	299629	recombined as	Wurmiella excavata	species	299629	Rhuddanian	Aeronian	443.1	438.6	58909
1350807	occ			183133	Ozarkodina hassi	species	324235		Ozarkodina hassi	species	324236	Rhuddanian	Aeronian	443.1	438.6	58909
1350808	occ			183134	Panderodus unicostatus	species	344726		Panderodus unicostatus	species	344726	Rhuddanian	Aeronian	443.1	438.6	58909
1350809	occ			183134	Panderodus aff. recurvatus	species	344866		Panderodus panderi	species	344863	Rhuddanian	Aeronian	443.1	438.6	58909
1350810	occ			183134	Panderodus greenlandensis	species	344860		Panderodus greenlandensis	species	344860	Rhuddanian	Aeronian	443.1	438.6	58909
1350811	occ			183135	Panderodus unicostatus	species	344726		Panderodus unicostatus	species	344726	Rhuddanian	Aeronian	443.1	438.6	58909
1350812	occ			183135	Panderodus greenlandensis	species	344860		Panderodus greenlandensis	species	344860	Rhuddanian	Aeronian	443.1	438.6	58909
1350813	occ			183136	Panderodus unicostatus	species	344726		Panderodus unicostatus	species	344726	Rhuddanian	Aeronian	443.1	438.6	58909
1350814	occ			183136	Panderodus aff. recurvatus	species	344866		Panderodus panderi	species	344863	Rhuddanian	Aeronian	443.1	438.6	58909
1350816	occ			183137	Panderodus unicostatus	species	344726		Panderodus unicostatus	species	344726	Rhuddanian	Aeronian	443.1	438.6	58909
1350817	occ			183137	Panderodus greenlandensis	species	344860		Panderodus greenlandensis	species	344860	Rhuddanian	Aeronian	443.1	438.6	58909
1350819	occ			183137	Walliserodus curvatus	species	344905		Walliserodus curvatus	species	344903	Rhuddanian	Aeronian	443.1	438.6	58909
1350820	occ			183138	Panderodus greenlandensis	species	344860		Panderodus greenlandensis	species	344860	Rhuddanian	Aeronian	443.1	438.6	58909
1350822	occ			183139	Panderodus unicostatus	species	344726		Panderodus unicostatus	species	344726	Rhuddanian	Aeronian	443.1	438.6	58909
1350823	occ			183139	Panderodus aff. recurvatus	species	344866		Panderodus panderi	species	344863	Rhuddanian	Aeronian	443.1	438.6	58909
1350824	occ			183139	Panderodus greenlandensis	species	344860		Panderodus greenlandensis	species	344860	Rhuddanian	Aeronian	443.1	438.6	58909
1350826	occ			183139	Ozarkodina pirata	species	344850		Ozarkodina pirata	species	344850	Rhuddanian	Aeronian	443.1	438.6	58909
1350828	occ			183142	Panderodus aff. recurvatus	species	344866		Panderodus panderi	species	344863	Rhuddanian	Aeronian	443.1	438.6	58909
1350829	occ			183143	Panderodus unicostatus	species	344726		Panderodus unicostatus	species	344726	Rhuddanian		443.1	440.5	58909
1350830	occ			183144	Panderodus unicostatus	species	344726		Panderodus unicostatus	species	344726	Rhuddanian	Aeronian	443.1	438.6	58909
1350831	occ			183145	Kockelella manitoulinensis	species	348570		Kockelella manitoulinensis	species	348569	Rhuddanian	Aeronian	443.1	438.6	58909
1350832	occ			183145	Panderodus unicostatus	species	344726		Panderodus unicostatus	species	344726	Rhuddanian	Aeronian	443.1	438.6	58909
1350834	occ			183149	Panderodus unicostatus	species	344726		Panderodus unicostatus	species	344726	Rhuddanian	Aeronian	443.1	438.6	58909
1350835	occ			183149	Walliserodus curvatus	species	344905		Walliserodus curvatus	species	344903	Rhuddanian	Aeronian	443.1	438.6	58909
1350965	occ			183128	Belodina aff. confluens	species	348610		Belodina confluens	species	348610	Rhuddanian		443.1	440.5	58909
1350966	occ			183147	Panderodus unicostatus	species	344726		Panderodus unicostatus	species	344726	Rhuddanian		443.1	440.5	58909
1350967	occ			183147	Ozarkodina <sp. A>	genus	34002		Ozarkodina	genus	34002	Rhuddanian		443.1	440.5	58909
1350968	occ			183147	Walliserodus curvatus	species	344905		Walliserodus curvatus	species	344903	Rhuddanian		443.1	440.5	58909
1350969	occ			183146	Panderodus unicostatus	species	344726		Panderodus unicostatus	species	344726	Rhuddanian		443.1	440.5	58909
1351355	occ			183213	Aspelundia fluegeli	species	340368		Aspelundia fluegeli	species	340368	Rhuddanian		443.1	440.5	58909
1351356	occ			183213	Dapsilodus obliquicostatus	species	344768		Dapsilodus obliquicostatus	species	344767	Rhuddanian		443.1	440.5	58909
1351357	occ			183213	Panderodus aff. greenlandensis	species	344860		Panderodus greenlandensis	species	344860	Rhuddanian		443.1	440.5	58909
1351358	occ			183213	Panderodus unicostatus	species	344726		Panderodus unicostatus	species	344726	Rhuddanian		443.1	440.5	58909
1351359	occ			183213	Panderodus aff. unicostatus	species	344726		Panderodus unicostatus	species	344726	Rhuddanian		443.1	440.5	58909
1351360	occ			183213	Panderodus aff. recurvatus	species	344866		Panderodus panderi	species	344863	Rhuddanian		443.1	440.5	58909
1351361	occ			183213	Pseudooneotodus cf. beckmanni	species	344869		Pseudooneotodus beckmanni	species	344868	Rhuddanian		443.1	440.5	58909
1351362	occ			183213	Walliserodus curvatus	species	344905		Walliserodus curvatus	species	344903	Rhuddanian		443.1	440.5	58909
1351365	occ			183214	Aspelundia fluegeli	species	340368		Aspelundia fluegeli	species	340368	Rhuddanian		443.1	440.5	58909
1351366	occ			183214	Dapsilodus obliquicostatus	species	344768		Dapsilodus obliquicostatus	species	344767	Rhuddanian		443.1	440.5	58909
1351367	occ			183214	Panderodus aff. greenlandensis	species	344860		Panderodus greenlandensis	species	344860	Rhuddanian		443.1	440.5	58909
1351368	occ			183214	Panderodus unicostatus	species	344726		Panderodus unicostatus	species	344726	Rhuddanian		443.1	440.5	58909
1351369	occ			183214	Panderodus aff. unicostatus	species	344726		Panderodus unicostatus	species	344726	Rhuddanian		443.1	440.5	58909
1351370	occ			183214	Panderodus aff. recurvatus	species	344866		Panderodus panderi	species	344863	Rhuddanian		443.1	440.5	58909
1351371	occ			183215	Aspelundia fluegeli	species	340368		Aspelundia fluegeli	species	340368	Rhuddanian		443.1	440.5	58909
1351372	occ			183215	Dapsilodus obliquicostatus	species	344768		Dapsilodus obliquicostatus	species	344767	Rhuddanian		443.1	440.5	58909
1351373	occ			183215	Panderodus aff. greenlandensis	species	344860		Panderodus greenlandensis	species	344860	Rhuddanian		443.1	440.5	58909
1351374	occ			183215	Panderodus unicostatus	species	344726		Panderodus unicostatus	species	344726	Rhuddanian		443.1	440.5	58909
1351375	occ			183215	Panderodus aff. unicostatus	species	344726		Panderodus unicostatus	species	344726	Rhuddanian		443.1	440.5	58909
1351376	occ			183215	Panderodus aff. recurvatus	species	344866		Panderodus panderi	species	344863	Rhuddanian		443.1	440.5	58909
1351377	occ			183215	Walliserodus curvatus	species	344905		Walliserodus curvatus	species	344903	Rhuddanian		443.1	440.5	58909
1351378	occ			183216	Aspelundia fluegeli	species	340368		Aspelundia fluegeli	species	340368	Rhuddanian		443.1	440.5	58909
1351379	occ			183216	Panderodus greenlandensis	species	344860		Panderodus greenlandensis	species	344860	Rhuddanian		443.1	440.5	58909
1351380	occ			183216	Panderodus aff. greenlandensis	species	344860		Panderodus greenlandensis	species	344860	Rhuddanian		443.1	440.5	58909
1351381	occ			183216	Panderodus unicostatus	species	344726		Panderodus unicostatus	species	344726	Rhuddanian		443.1	440.5	58909
1351382	occ			183216	Panderodus aff. unicostatus	species	344726		Panderodus unicostatus	species	344726	Rhuddanian		443.1	440.5	58909
1351383	occ			183216	Panderodus aff. recurvatus	species	344866		Panderodus panderi	species	344863	Rhuddanian		443.1	440.5	58909
1351384	occ			183216	Walliserodus curvatus	species	344905		Walliserodus curvatus	species	344903	Rhuddanian		443.1	440.5	58909
1351385	occ			183217	Oulodus indet.	genus	34001		Oulodus	genus	34001	Rhuddanian		443.1	440.5	58909
1351386	occ			183217	Panderodus unicostatus	species	344726		Panderodus unicostatus	species	344726	Rhuddanian		443.1	440.5	58909
1351387	occ			183217	Panderodus aff. unicostatus	species	344726		Panderodus unicostatus	species	344726	Rhuddanian		443.1	440.5	58909
1351388	occ			183217	Panderodus aff. recurvatus	species	344866		Panderodus panderi	species	344863	Rhuddanian		443.1	440.5	58909
1351389	occ			183217	Walliserodus curvatus	species	344905		Walliserodus curvatus	species	344903	Rhuddanian		443.1	440.5	58909
1351509	occ			183231	Ozarkodina pirata	species	344850		Ozarkodina pirata	species	344850	Rhuddanian	Aeronian	443.1	438.6	58909
1351510	occ			183231	Panderodus unicostatus	species	344726		Panderodus unicostatus	species	344726	Rhuddanian	Aeronian	443.1	438.6	58909
1351717	occ			183279	Panderodus unicostatus	species	344726		Panderodus unicostatus	species	344726	Rhuddanian		443.1	440.5	58909
1351718	occ			183279	Aspelundia expansa	species	344757	recombined as	Pseudolonchodina expansa	species	344757	Rhuddanian		443.1	440.5	58909
1351719	occ			183279	Decoriconus fragilis	species	344772		Decoriconus fragilis	species	344771	Rhuddanian		443.1	440.5	58909
1351720	occ			183279	Distomodus sp.	genus	33901		Distomodus	genus	33901	Rhuddanian		443.1	440.5	58909
1351721	occ			183279	Walliserodus curvatus	species	344905		Walliserodus curvatus	species	344903	Rhuddanian		443.1	440.5	58909
1351722	occ			183279	Dapsilodus obliquicostatus	species	344768		Dapsilodus obliquicostatus	species	344767	Rhuddanian		443.1	440.5	58909
1351723	occ			183278	Panderodus unicostatus	species	344726		Panderodus unicostatus	species	344726	Rhuddanian		443.1	440.5	58909
1351724	occ			183278	Aspelundia expansa	species	344757	recombined as	Pseudolonchodina expansa	species	344757	Rhuddanian		443.1	440.5	58909
1351725	occ			183278	Panderodus aff. recurvatus	species	344866		Panderodus panderi	species	344863	Rhuddanian		443.1	440.5	58909
1351726	occ			183278	Decoriconus fragilis	species	344772		Decoriconus fragilis	species	344771	Rhuddanian		443.1	440.5	58909
1351727	occ			183278	Distomodus sp.	genus	33901		Distomodus	genus	33901	Rhuddanian		443.1	440.5	58909
1351728	occ			183278	Oulodus <sp. A>	genus	34001		Oulodus	genus	34001	Rhuddanian		443.1	440.5	58909
1351729	occ			183278	Pseudooneotodus cf. beckmanni	species	344869		Pseudooneotodus beckmanni	species	344868	Rhuddanian		443.1	440.5	58909
1351730	occ			183278	Walliserodus curvatus	species	344905		Walliserodus curvatus	species	344903	Rhuddanian		443.1	440.5	58909
1351731	occ			183277	Panderodus unicostatus	species	344726		Panderodus unicostatus	species	344726	Rhuddanian		443.1	440.5	58909
1351732	occ			183277	Panderodus aff. recurvatus	species	344866		Panderodus panderi	species	344863	Rhuddanian		443.1	440.5	58909
1351733	occ			183277	Aspelundia expansa	species	344757	recombined as	Pseudolonchodina expansa	species	344757	Rhuddanian		443.1	440.5	58909
1351734	occ			183277	Distomodus sp.	genus	33901		Distomodus	genus	33901	Rhuddanian		443.1	440.5	58909
1351735	occ			183277	Walliserodus curvatus	species	344905		Walliserodus curvatus	species	344903	Rhuddanian		443.1	440.5	58909
1351736	occ			183277	Pseudooneotodus cf. beckmanni	species	344869		Pseudooneotodus beckmanni	species	344868	Rhuddanian		443.1	440.5	58909
1354072	occ			183654	Distomodus sp.	genus	33901		Distomodus	genus	33901	Juuru		443.1	440.8	61255
1354073	occ			183654	Dapsilodus sp.	genus	33893		Dapsilodus	genus	33893	Juuru		443.1	440.8	61255
1354074	occ			183654	Pseudooneotodus beckmanni	species	344869		Pseudooneotodus beckmanni	species	344868	Juuru		443.1	440.8	61255
1354075	occ			183654	Walliserodus curvatus	species	344905		Walliserodus curvatus	species	344903	Juuru		443.1	440.8	61255
1354076	occ			183654	Panderodus spp.	genus	34006		Panderodus	genus	34006	Juuru		443.1	440.8	61255
1354077	occ			183654	Decoriconus spp.	genus	33895		Decoriconus	genus	33895	Juuru		443.1	440.8	61255
1354078	occ			183654	Panderodus equicostatus	species	344857		Panderodus equicostatus	species	344856	Juuru		443.1	440.8	61255
1415122	occ			195592	Panderodus cf. unicostatus	species	344726		Panderodus unicostatus	species	344726	Juuru		443.1	440.8	66573
1415123	occ			195592	Ozarkodina puskuensis	genus	34002	species not entered	Ozarkodina	genus	34002	Juuru		443.1	440.8	66573
1415137	occ			195592	Distomodus sp.	genus	33901		Distomodus	genus	33901	Juuru		443.1	440.8	66573
1458103	occ			203569	Paroistodus mutatus	genus	34014	species not entered	Paroistodus	genus	34014	Rhuddanian		443.1	440.5	69774
1458104	occ			203569	Panderodus spp.	genus	34006		Panderodus	genus	34006	Rhuddanian		443.1	440.5	69774
1458105	occ			203569	Icriodella sp.	genus	33944		Icriodella	genus	33944	Rhuddanian		443.1	440.5	69774
1458106	occ			203569	Pseudooneotodus ex gr. beckmanni	species	344869		Pseudooneotodus beckmanni	species	344868	Rhuddanian		443.1	440.5	69774
1458107	occ			203569	Dapsilodus <n. sp. R>	genus	33893		Dapsilodus	genus	33893	Rhuddanian		443.1	440.5	69774
1458108	occ			203569	Kockelella cf. manitoulinensis	species	348570		Kockelella manitoulinensis	species	348569	Rhuddanian		443.1	440.5	69774
1458109	occ			203569	Walliserodus cf. curvatus	species	344905		Walliserodus curvatus	species	344903	Rhuddanian		443.1	440.5	69774
1458110	occ			203569	? Oulodus sp.	genus	34001		Oulodus	genus	34001	Rhuddanian		443.1	440.5	69774
1458111	occ			203570	Panderodus sp.	genus	34006		Panderodus	genus	34006	Rhuddanian		443.1	440.5	69774
1458112	occ			203570	Ozarkodina spp.	genus	34002		Ozarkodina	genus	34002	Rhuddanian		443.1	440.5	69774
1458113	occ			203570	Walliserodus cf. curvatus	species	344905		Walliserodus curvatus	species	344903	Rhuddanian		443.1	440.5	69774
1458114	occ			203570	Decoriconus sp.	genus	33895		Decoriconus	genus	33895	Rhuddanian		443.1	440.5	69774
1458115	occ			203570	Distomodus kentuckyensis	species	344776		Distomodus kentuckyensis	species	344776	Rhuddanian		443.1	440.5	69774
1458169	occ			203574	Dapsilodus obliquicostatus	species	344768		Dapsilodus obliquicostatus	species	344767	Rhuddanian		443.1	440.5	69776
1458170	occ			203574	Distomodus cf. kentuckyensis	species	344776		Distomodus kentuckyensis	species	344776	Rhuddanian		443.1	440.5	69776
1458171	occ			203574	? Distomodus sp.	genus	33901		Distomodus	genus	33901	Rhuddanian		443.1	440.5	69776
1458172	occ			203574	Ozarkodina oldhamensis	species	393016		Ozarkodina oldhamensis	species	393015	Rhuddanian		443.1	440.5	69776
1458173	occ			203574	Panderodus sp.	genus	34006		Panderodus	genus	34006	Rhuddanian		443.1	440.5	69776
1458234	occ			203583	Icriodella sp.	genus	33944		Icriodella	genus	33944	Rhuddanian		443.1	440.5	69777
1458235	occ			203583	Ozarkodina hassi	species	324235		Ozarkodina hassi	species	324236	Rhuddanian		443.1	440.5	69777
1458236	occ			203583	Ozarkodina oldhamensis	species	393016		Ozarkodina oldhamensis	species	393015	Rhuddanian		443.1	440.5	69777
1458240	occ			203584	Ozarkodina hassi	species	324235		Ozarkodina hassi	species	324236	Rhuddanian		443.1	440.5	69777
1458264	occ			203587	Distomodus cf. kentuckyensis	species	344776		Distomodus kentuckyensis	species	344776	Rhuddanian		443.1	440.5	53375
1458265	occ			203587	Panderodus equicostatus	species	344857		Panderodus equicostatus	species	344856	Rhuddanian		443.1	440.5	53375
1458266	occ			203587	Panderodus recurvatus	species	344866		Panderodus panderi	species	344863	Rhuddanian		443.1	440.5	53375
1458267	occ			203587	Walliserodus spp.	genus	34100		Walliserodus	genus	34100	Rhuddanian		443.1	440.5	53375
1458268	occ			203587	Decoriconus fragilis	species	344772		Decoriconus fragilis	species	344771	Rhuddanian		443.1	440.5	53375
1458269	occ			203587	Pseudooneotodus beckmanni	species	344869		Pseudooneotodus beckmanni	species	344868	Rhuddanian		443.1	440.5	53375
1458270	occ			203587	Dapsilodus sp.	genus	33893		Dapsilodus	genus	33893	Rhuddanian		443.1	440.5	53375
1458329	occ			203588	Panderodus recurvatus	species	344866		Panderodus panderi	species	344863	Rhuddanian		443.1	440.5	53375
1458330	occ			203588	Walliserodus spp.	genus	34100		Walliserodus	genus	34100	Rhuddanian		443.1	440.5	53375
1458331	occ			203588	Decoriconus fragilis	species	344772		Decoriconus fragilis	species	344771	Rhuddanian		443.1	440.5	53375
1458332	occ			203588	Pseudooneotodus beckmanni	species	344869		Pseudooneotodus beckmanni	species	344868	Rhuddanian		443.1	440.5	53375
1458333	occ			203588	Dapsilodus sp.	genus	33893		Dapsilodus	genus	33893	Rhuddanian		443.1	440.5	53375
1458334	occ			203588	Aspelundia expansa	species	344757	recombined as	Pseudolonchodina expansa	species	344757	Rhuddanian		443.1	440.5	53375
1458335	occ			203588	Panderodus unicostatus	species	344726		Panderodus unicostatus	species	344726	Rhuddanian		443.1	440.5	53375
1458336	occ			203588	Distomodus calcar	genus	33901	species not entered	Distomodus	genus	33901	Rhuddanian		443.1	440.5	53375
1458337	occ			203588	Panderodus gracilis	species	344859		Panderodus gracilis	species	344858	Rhuddanian		443.1	440.5	53375
1458338	occ			203589	Distomodus sp.	genus	33901		Distomodus	genus	33901	Juuru		443.1	440.8	69778
1458339	occ			203589	Decoriconus spp.	genus	33895		Decoriconus	genus	33895	Juuru		443.1	440.8	69778
1458340	occ			203589	Dapsilodus spp.	genus	33893		Dapsilodus	genus	33893	Juuru		443.1	440.8	69778
1458341	occ			203589	Walliserodus sp.	genus	34100		Walliserodus	genus	34100	Juuru		443.1	440.8	69778
1458342	occ			203589	? Oulodus spp.	genus	34001		Oulodus	genus	34001	Juuru		443.1	440.8	69778
1458343	occ			203589	Pseudooneotodus aff. beckmanni	species	344869		Pseudooneotodus beckmanni	species	344868	Juuru		443.1	440.8	69778
1458344	occ			203589	Ozarkodina ex gr. oldhamensis	species	393016		Ozarkodina oldhamensis	species	393015	Juuru		443.1	440.8	69778
1458346	occ			203590	Distomodus sp.	genus	33901		Distomodus	genus	33901	Juuru		443.1	440.8	69778
1458347	occ			203590	Decoriconus spp.	genus	33895		Decoriconus	genus	33895	Juuru		443.1	440.8	69778
1458348	occ			203590	Panderodus equicostatus	species	344857		Panderodus equicostatus	species	344856	Juuru		443.1	440.8	69778
1458349	occ			203590	Dapsilodus spp.	genus	33893		Dapsilodus	genus	33893	Juuru		443.1	440.8	69778
1458350	occ			203590	Panderodus spp.	genus	34006		Panderodus	genus	34006	Juuru		443.1	440.8	69778
1458351	occ			203591	Distomodus sp.	genus	33901		Distomodus	genus	33901	Juuru		443.1	440.8	69778
1458352	occ			203591	Decoriconus spp.	genus	33895		Decoriconus	genus	33895	Juuru		443.1	440.8	69778
1458353	occ			203591	Panderodus equicostatus	species	344857		Panderodus equicostatus	species	344856	Juuru		443.1	440.8	69778
1458354	occ			203591	Dapsilodus spp.	genus	33893		Dapsilodus	genus	33893	Juuru		443.1	440.8	69778
1458355	occ			203591	Walliserodus spp.	genus	34100		Walliserodus	genus	34100	Juuru		443.1	440.8	69778
1458356	occ			203591	Panderodus spp.	genus	34006		Panderodus	genus	34006	Juuru		443.1	440.8	69778
1458357	occ			203591	Pseudooneotodus aff. beckmanni	species	344869		Pseudooneotodus beckmanni	species	344868	Juuru		443.1	440.8	69778
1458358	occ			203591	Panderodus recurvatus	species	344866		Panderodus panderi	species	344863	Juuru		443.1	440.8	69778
1458360	occ			203592	Distomodus sp.	genus	33901		Distomodus	genus	33901	Juuru		443.1	440.8	69778
1458361	occ			203592	Decoriconus spp.	genus	33895		Decoriconus	genus	33895	Juuru		443.1	440.8	69778
1458362	occ			203592	Panderodus equicostatus	species	344857		Panderodus equicostatus	species	344856	Juuru		443.1	440.8	69778
1458363	occ			203592	Dapsilodus spp.	genus	33893		Dapsilodus	genus	33893	Juuru		443.1	440.8	69778
1458364	occ			203592	Pseudooneotodus aff. beckmanni	species	344869		Pseudooneotodus beckmanni	species	344868	Juuru		443.1	440.8	69778
1458365	occ			203592	Ozarkodina ex gr. oldhamensis	species	393016		Ozarkodina oldhamensis	species	393015	Juuru		443.1	440.8	69778
1458366	occ			203592	Panderodus recurvatus	species	344866		Panderodus panderi	species	344863	Juuru		443.1	440.8	69778
1458368	occ			203593	Distomodus sp.	genus	33901		Distomodus	genus	33901	Juuru		443.1	440.8	69778
1458369	occ			203593	Dapsilodus spp.	genus	33893		Dapsilodus	genus	33893	Juuru		443.1	440.8	69778
1458370	occ			203593	? Oulodus sp.	genus	34001		Oulodus	genus	34001	Juuru		443.1	440.8	69778
1458371	occ			203593	Panderodus recurvatus	species	344866		Panderodus panderi	species	344863	Juuru		443.1	440.8	69778
1458372	occ			203594	Distomodus sp.	genus	33901		Distomodus	genus	33901	Juuru		443.1	440.8	69778
1458373	occ			203594	Dapsilodus spp.	genus	33893		Dapsilodus	genus	33893	Juuru		443.1	440.8	69778
1458374	occ			203594	Pseudooneotodus aff. beckmanni	species	344869		Pseudooneotodus beckmanni	species	344868	Juuru		443.1	440.8	69778
1458375	occ			203594	Panderodus recurvatus	species	344866		Panderodus panderi	species	344863	Juuru		443.1	440.8	69778
1458376	occ			203594	Aspelundia expansa	species	344757	recombined as	Pseudolonchodina expansa	species	344757	Juuru		443.1	440.8	69778
1458391	occ			203598	Panderodus recurvatus	species	344866		Panderodus panderi	species	344863	Juuru		443.1	440.8	69779
1458394	occ			203599	Panderodus ex gr. equicostatus	species	344857		Panderodus equicostatus	species	344856	Juuru		443.1	440.8	69779
1458757	occ			160112	Ozarkodina oldhamensis	species	393016		Ozarkodina oldhamensis	species	393015	Rhuddanian		443.1	440.5	69786
1458785	occ			203626	Distomodus kentuckyensis	species	344776		Distomodus kentuckyensis	species	344776	Rhuddanian		443.1	440.5	69788
1458786	occ			203626	Icriodella discreta	genus	33944	species not entered	Icriodella	genus	33944	Rhuddanian		443.1	440.5	69788
1458787	occ			203626	Oulodus kentuckyensis	species	393190	recombined as	Rexroadus kentuckyensis	species	393189	Rhuddanian		443.1	440.5	69788
1458788	occ			203626	Oulodus <n. sp.>	genus	34001		Oulodus	genus	34001	Rhuddanian		443.1	440.5	69788
1458789	occ			203626	Ozarkodina hassi	species	324235		Ozarkodina hassi	species	324236	Rhuddanian		443.1	440.5	69788
1458790	occ			203626	Ozarkodina oldhamensis	species	393016		Ozarkodina oldhamensis	species	393015	Rhuddanian		443.1	440.5	69788
1458791	occ			203626	Panderodus gibber	genus	34006	species not entered	Panderodus	genus	34006	Rhuddanian		443.1	440.5	69788
1458792	occ			203626	Panderodus recurvatus	species	344866		Panderodus panderi	species	344863	Rhuddanian		443.1	440.5	69788
1458793	occ			203626	Panderodus unicostatus	species	344726		Panderodus unicostatus	species	344726	Rhuddanian		443.1	440.5	69788
1458794	occ			203626	Walliserodus curvatus	species	344905		Walliserodus curvatus	species	344903	Rhuddanian		443.1	440.5	69788
1458799	occ			203627	Distomodus kentuckyensis	species	344776		Distomodus kentuckyensis	species	344776	Rhuddanian		443.1	440.5	69788
1458800	occ			203627	Icriodella discreta	genus	33944	species not entered	Icriodella	genus	33944	Rhuddanian		443.1	440.5	69788
1458801	occ			203627	Oulodus kentuckyensis	species	393190	recombined as	Rexroadus kentuckyensis	species	393189	Rhuddanian		443.1	440.5	69788
1458802	occ			203627	Ozarkodina oldhamensis	species	393016		Ozarkodina oldhamensis	species	393015	Rhuddanian		443.1	440.5	69788
1458803	occ			203627	Panderodus gibber	genus	34006	species not entered	Panderodus	genus	34006	Rhuddanian		443.1	440.5	69788
1458804	occ			203627	Panderodus recurvatus	species	344866		Panderodus panderi	species	344863	Rhuddanian		443.1	440.5	69788
1458805	occ			203627	Panderodus unicostatus	species	344726		Panderodus unicostatus	species	344726	Rhuddanian		443.1	440.5	69788
1458806	occ			203627	Pseudooneotodus beckmanni	species	344869		Pseudooneotodus beckmanni	species	344868	Rhuddanian		443.1	440.5	69788
1458807	occ			203627	Walliserodus curvatus	species	344905		Walliserodus curvatus	species	344903	Rhuddanian		443.1	440.5	69788
1458835	occ			203630	Distomodus kentuckyensis	species	344776		Distomodus kentuckyensis	species	344776	Juuru	Raikkula	443.1	438.8	69788
1458836	occ			203630	Icriodella discreta	genus	33944	species not entered	Icriodella	genus	33944	Juuru	Raikkula	443.1	438.8	69788
1458837	occ			203630	Oulodus kentuckyensis	species	393190	recombined as	Rexroadus kentuckyensis	species	393189	Juuru	Raikkula	443.1	438.8	69788
1458838	occ			203630	Panderodus gibber	genus	34006	species not entered	Panderodus	genus	34006	Juuru	Raikkula	443.1	438.8	69788
1458839	occ			203630	Panderodus recurvatus	species	344866		Panderodus panderi	species	344863	Juuru	Raikkula	443.1	438.8	69788
1458840	occ			203630	Panderodus unicostatus	species	344726		Panderodus unicostatus	species	344726	Juuru	Raikkula	443.1	438.8	69788
1458841	occ			203630	Pseudooneotodus beckmanni	species	344869		Pseudooneotodus beckmanni	species	344868	Juuru	Raikkula	443.1	438.8	69788
1458842	occ			203630	Walliserodus curvatus	species	344905		Walliserodus curvatus	species	344903	Juuru	Raikkula	443.1	438.8	69788
1458880	occ			203631	Distomodus kentuckyensis	species	344776		Distomodus kentuckyensis	species	344776	Juuru		443.1	440.8	69788
1458881	occ			203631	Icriodella discreta	genus	33944	species not entered	Icriodella	genus	33944	Juuru		443.1	440.8	69788
1458882	occ			203631	Oulodus kentuckyensis	species	393190	recombined as	Rexroadus kentuckyensis	species	393189	Juuru		443.1	440.8	69788
1458883	occ			203631	Oulodus cf. nathani	species	393197	recombined as	Rexroadus nathani	species	393197	Juuru		443.1	440.8	69788
1458884	occ			203631	Ozarkodina hassi	species	324235		Ozarkodina hassi	species	324236	Juuru		443.1	440.8	69788
1458885	occ			203631	Ozarkodina oldhamensis	species	393016		Ozarkodina oldhamensis	species	393015	Juuru		443.1	440.8	69788
1458886	occ			203631	Panderodus gibber	genus	34006	species not entered	Panderodus	genus	34006	Juuru		443.1	440.8	69788
1458887	occ			203631	Panderodus unicostatus	species	344726		Panderodus unicostatus	species	344726	Juuru		443.1	440.8	69788
1458888	occ			203631	Walliserodus curvatus	species	344905		Walliserodus curvatus	species	344903	Juuru		443.1	440.8	69788
1458889	occ			203632	Distomodus kentuckyensis	species	344776		Distomodus kentuckyensis	species	344776	Juuru		443.1	440.8	69788
1458890	occ			203632	Icriodella discreta	genus	33944	species not entered	Icriodella	genus	33944	Juuru		443.1	440.8	69788
1458891	occ			203632	Oulodus kentuckyensis	species	393190	recombined as	Rexroadus kentuckyensis	species	393189	Juuru		443.1	440.8	69788
1458892	occ			203632	Ozarkodina hassi	species	324235		Ozarkodina hassi	species	324236	Juuru		443.1	440.8	69788
1458893	occ			203632	Panderodus unicostatus	species	344726		Panderodus unicostatus	species	344726	Juuru		443.1	440.8	69788
1458894	occ			203632	Walliserodus curvatus	species	344905		Walliserodus curvatus	species	344903	Juuru		443.1	440.8	69788
1458895	occ			203633	Distomodus kentuckyensis	species	344776		Distomodus kentuckyensis	species	344776	Juuru		443.1	440.8	69788
1458896	occ			203633	Icriodella discreta	genus	33944	species not entered	Icriodella	genus	33944	Juuru		443.1	440.8	69788
1458897	occ			203633	Oulodus kentuckyensis	species	393190	recombined as	Rexroadus kentuckyensis	species	393189	Juuru		443.1	440.8	69788
1458898	occ			203633	Oulodus <n. sp.>	genus	34001		Oulodus	genus	34001	Juuru		443.1	440.8	69788
1458899	occ			203633	Ozarkodina oldhamensis	species	393016		Ozarkodina oldhamensis	species	393015	Juuru		443.1	440.8	69788
1458900	occ			203633	Pseudooneotodus beckmanni	species	344869		Pseudooneotodus beckmanni	species	344868	Juuru		443.1	440.8	69788
1483785	occ			206464	Distomodus kentuckyensis	species	344776		Distomodus kentuckyensis	species	344776	Rhuddanian	Aeronian	443.1	438.6	70896
1483786	occ			206464	Oulodus sp.	genus	34001		Oulodus	genus	34001	Rhuddanian	Aeronian	443.1	438.6	70896
1483787	occ			206464	Panderodus unicostatus	species	344726		Panderodus unicostatus	species	344726	Rhuddanian	Aeronian	443.1	438.6	70896
1483884	occ			206465	Distomodus kentuckyensis	species	344776		Distomodus kentuckyensis	species	344776	Rhuddanian	Aeronian	443.1	438.6	70896
1483885	occ			206465	Oulodus sp.	genus	34001		Oulodus	genus	34001	Rhuddanian	Aeronian	443.1	438.6	70896
1483886	occ			206465	Panderodus unicostatus	species	344726		Panderodus unicostatus	species	344726	Rhuddanian	Aeronian	443.1	438.6	70896
1483951	occ			206484	Distomodus kentuckyensis	species	344776		Distomodus kentuckyensis	species	344776	Rhuddanian	Aeronian	443.1	438.6	70896
1483952	occ			206484	Oulodus sp.	genus	34001		Oulodus	genus	34001	Rhuddanian	Aeronian	443.1	438.6	70896
1483953	occ			206484	Panderodus unicostatus	species	344726		Panderodus unicostatus	species	344726	Rhuddanian	Aeronian	443.1	438.6	70896
1484461	occ			206541	Distomodus kentuckyensis	species	344776		Distomodus kentuckyensis	species	344776	Rhuddanian	Aeronian	443.1	438.6	70896
1484463	occ			206541	Hadrognathus staurognathoides	species	344775	recombined as	Distomodus staurognathoides	species	344779	Rhuddanian	Aeronian	443.1	438.6	70896
1484464	occ			206541	Icriodella inconstans	genus	33944	species not entered	Icriodella	genus	33944	Rhuddanian	Aeronian	443.1	438.6	70896
1484465	occ			206541	Ozarkodina sp.	genus	34002		Ozarkodina	genus	34002	Rhuddanian	Aeronian	443.1	438.6	70896
1484466	occ			206541	Oulodus sp.	genus	34001		Oulodus	genus	34001	Rhuddanian	Aeronian	443.1	438.6	70896
1484467	occ			206541	Panderodus simplex	genus	34006	species not entered	Panderodus	genus	34006	Rhuddanian	Aeronian	443.1	438.6	70896
1484468	occ			206541	Panderodus unicostatus	species	344726		Panderodus unicostatus	species	344726	Rhuddanian	Aeronian	443.1	438.6	70896
1484568	occ			206542	Apsidognathus tuberculatus	species	344756		Apsidognathus tuberculatus	species	344756	Rhuddanian	Aeronian	443.1	438.6	70896
1484569	occ			206542	Aulacognathus bullatus	species	344760		Aulacognathus bullatus	species	344759	Rhuddanian	Aeronian	443.1	438.6	70896
1484570	occ			206542	Distomodus kentuckyensis	species	344776		Distomodus kentuckyensis	species	344776	Rhuddanian	Aeronian	443.1	438.6	70896
1484572	occ			206542	Hadrognathus staurognathoides	species	344775	recombined as	Distomodus staurognathoides	species	344779	Rhuddanian	Aeronian	443.1	438.6	70896
1484573	occ			206542	Icriodella inconstans	genus	33944	species not entered	Icriodella	genus	33944	Rhuddanian	Aeronian	443.1	438.6	70896
1484574	occ			206542	Walliserodus curvatus	species	344905		Walliserodus curvatus	species	344903	Rhuddanian	Aeronian	443.1	438.6	70896
1484575	occ			206542	Ozarkodina sp.	genus	34002		Ozarkodina	genus	34002	Rhuddanian	Aeronian	443.1	438.6	70896
1484576	occ			206542	Oulodus sp.	genus	34001		Oulodus	genus	34001	Rhuddanian	Aeronian	443.1	438.6	70896
1484577	occ			206542	Panderodus simplex	genus	34006	species not entered	Panderodus	genus	34006	Rhuddanian	Aeronian	443.1	438.6	70896
1484578	occ			206542	Panderodus unicostatus	species	344726		Panderodus unicostatus	species	344726	Rhuddanian	Aeronian	443.1	438.6	70896
1484579	occ			206542	Pterospathodus siluricus	species	347349		Pranognathus siluricus	species	347345	Rhuddanian	Aeronian	443.1	438.6	70896
1484885	occ			206543	Distomodus kentuckyensis	species	344776		Distomodus kentuckyensis	species	344776	Rhuddanian	Aeronian	443.1	438.6	70896
1484887	occ			206543	Icriodella inconstans	genus	33944	species not entered	Icriodella	genus	33944	Rhuddanian	Aeronian	443.1	438.6	70896
1484888	occ			206543	Walliserodus curvatus	species	344905		Walliserodus curvatus	species	344903	Rhuddanian	Aeronian	443.1	438.6	70896
1484889	occ			206543	Ozarkodina sp.	genus	34002		Ozarkodina	genus	34002	Rhuddanian	Aeronian	443.1	438.6	70896
1484890	occ			206543	Oulodus sp.	genus	34001		Oulodus	genus	34001	Rhuddanian	Aeronian	443.1	438.6	70896
1484891	occ			206543	Panderodus simplex	genus	34006	species not entered	Panderodus	genus	34006	Rhuddanian	Aeronian	443.1	438.6	70896
1484892	occ			206543	Panderodus unicostatus	species	344726		Panderodus unicostatus	species	344726	Rhuddanian	Aeronian	443.1	438.6	70896
1484893	occ			206543	Pterospathodus siluricus	species	347349		Pranognathus siluricus	species	347345	Rhuddanian	Aeronian	443.1	438.6	70896
1484969	occ			206560	Distomodus kentuckyensis	species	344776		Distomodus kentuckyensis	species	344776	Rhuddanian	Aeronian	443.1	438.6	70896
1484971	occ			206560	Distomodus egregius	genus	33901	species not entered	Distomodus	genus	33901	Rhuddanian	Aeronian	443.1	438.6	70896
1484972	occ			206560	Icriodella deflecta	species	149849		Icriodella deflecta	species	149849	Rhuddanian	Aeronian	443.1	438.6	70896
1484973	occ			206560	Icriodella inconstans	genus	33944	species not entered	Icriodella	genus	33944	Rhuddanian	Aeronian	443.1	438.6	70896
1484974	occ			206560	Walliserodus curvatus	species	344905		Walliserodus curvatus	species	344903	Rhuddanian	Aeronian	443.1	438.6	70896
1484975	occ			206560	Ozarkodina sp.	genus	34002		Ozarkodina	genus	34002	Rhuddanian	Aeronian	443.1	438.6	70896
1484976	occ			206560	Oulodus sp.	genus	34001		Oulodus	genus	34001	Rhuddanian	Aeronian	443.1	438.6	70896
1484977	occ			206560	Panderodus simplex	genus	34006	species not entered	Panderodus	genus	34006	Rhuddanian	Aeronian	443.1	438.6	70896
1484978	occ			206560	Panderodus unicostatus	species	344726		Panderodus unicostatus	species	344726	Rhuddanian	Aeronian	443.1	438.6	70896
1484979	occ			206560	Pterospathodus siluricus	species	347349		Pranognathus siluricus	species	347345	Rhuddanian	Aeronian	443.1	438.6	70896
1512730	occ			211135	Distomodus kentuckyensis	species	344776		Distomodus kentuckyensis	species	344776	Rhuddanian		443.1	440.5	72901
1512731	occ			211135	Decoriconus fragilis	species	344772		Decoriconus fragilis	species	344771	Rhuddanian		443.1	440.5	72901
1512732	occ			211135	Walliserodus curvatus	species	344905		Walliserodus curvatus	species	344903	Rhuddanian		443.1	440.5	72901
1512735	occ			211136	Decoriconus fragilis	species	344772		Decoriconus fragilis	species	344771	Rhuddanian		443.1	440.5	72901
1512736	occ			211136	Dapsilodus obliquicostatus	species	344768		Dapsilodus obliquicostatus	species	344767	Rhuddanian		443.1	440.5	72901
1512738	occ			211136	Ozarkodina hassi	species	324235		Ozarkodina hassi	species	324236	Rhuddanian		443.1	440.5	72901
1512739	occ			211136	Rexroadus nathani	species	393198		Rexroadus nathani	species	393197	Rhuddanian		443.1	440.5	72901
1512743	occ			211140	Decoriconus fragilis	species	344772		Decoriconus fragilis	species	344771	Rhuddanian		443.1	440.5	72901
1512744	occ			211140	Dapsilodus obliquicostatus	species	344768		Dapsilodus obliquicostatus	species	344767	Rhuddanian		443.1	440.5	72901
1512745	occ			211140	Pseudooneotodus beckmanni	species	344869		Pseudooneotodus beckmanni	species	344868	Rhuddanian		443.1	440.5	72901
1512746	occ			211140	Distomodus kentuckyensis	species	344776		Distomodus kentuckyensis	species	344776	Rhuddanian		443.1	440.5	72901
1512747	occ			211140	Ozarkodina hassi	species	324235		Ozarkodina hassi	species	324236	Rhuddanian		443.1	440.5	72901
1512748	occ			211140	Ozarkodina oldhamensis	species	393016		Ozarkodina oldhamensis	species	393015	Rhuddanian		443.1	440.5	72901
1512749	occ			211140	Panderodus unicostatus	species	344726		Panderodus unicostatus	species	344726	Rhuddanian		443.1	440.5	72901
1512750	occ			211140	Rexroadus kentuckyensis	species	393199		Rexroadus kentuckyensis	species	393189	Rhuddanian		443.1	440.5	72901
1512751	occ			211140	Walliserodus curvatus	species	344905		Walliserodus curvatus	species	344903	Rhuddanian		443.1	440.5	72901
1512752	occ			211140	Aspelundia expansa	species	344757	recombined as	Pseudolonchodina expansa	species	344757	Rhuddanian		443.1	440.5	72901
1512753	occ			211143	Panderodus unicostatus	species	344726		Panderodus unicostatus	species	344726	Rhuddanian		443.1	440.5	72901
1512754	occ			211143	Walliserodus curvatus	species	344905		Walliserodus curvatus	species	344903	Rhuddanian		443.1	440.5	72901
1512755	occ			211144	Dapsilodus obliquicostatus	species	344768		Dapsilodus obliquicostatus	species	344767	Rhuddanian		443.1	440.5	72901
1512756	occ			211144	Panderodus unicostatus	species	344726		Panderodus unicostatus	species	344726	Rhuddanian		443.1	440.5	72901
1512757	occ			211145	Decoriconus fragilis	species	344772		Decoriconus fragilis	species	344771	Rhuddanian		443.1	440.5	72901
1512758	occ			211145	Dapsilodus obliquicostatus	species	344768		Dapsilodus obliquicostatus	species	344767	Rhuddanian		443.1	440.5	72901
1512759	occ			211145	Distomodus kentuckyensis	species	344776		Distomodus kentuckyensis	species	344776	Rhuddanian		443.1	440.5	72901
1512760	occ			211145	Panderodus unicostatus	species	344726		Panderodus unicostatus	species	344726	Rhuddanian		443.1	440.5	72901
1512761	occ			211145	Walliserodus curvatus	species	344905		Walliserodus curvatus	species	344903	Rhuddanian		443.1	440.5	72901
1512762	occ			211146	Aspelundia expansa	species	344757	recombined as	Pseudolonchodina expansa	species	344757	Rhuddanian		443.1	440.5	72901
1512764	occ			211148	Decoriconus fragilis	species	344772		Decoriconus fragilis	species	344771	Rhuddanian		443.1	440.5	72901
1512765	occ			211148	Dapsilodus obliquicostatus	species	344768		Dapsilodus obliquicostatus	species	344767	Rhuddanian		443.1	440.5	72901
1512766	occ			211148	Ozarkodina hassi	species	324235		Ozarkodina hassi	species	324236	Rhuddanian		443.1	440.5	72901
1512767	occ			211148	Panderodus unicostatus	species	344726		Panderodus unicostatus	species	344726	Rhuddanian		443.1	440.5	72901
1512768	occ			211148	Walliserodus curvatus	species	344905		Walliserodus curvatus	species	344903	Rhuddanian		443.1	440.5	72901
1512769	occ			211148	Aspelundia expansa	species	344757	recombined as	Pseudolonchodina expansa	species	344757	Rhuddanian		443.1	440.5	72901
1519294	occ			211144	Distomodus staurognathoides	species	344777		Distomodus staurognathoides	species	344779	Rhuddanian		443.1	440.5	72901
1519298	occ			211148	Panderodus recurvatus	species	344866		Panderodus panderi	species	344863	Rhuddanian		443.1	440.5	72901

## Sheet: Conodonta_gen_Sil-Aer
Data Provider	The Paleobiology Database
Data Source	The Paleobiology Database
Data License	Creative Commons CC0
License URL	https://creativecommons.org/publicdomain/zero/1.0/
Documentation URL	http://paleobiodb.org/data1.2/occs/list_doc.html
Data URL	http://paleobiodb.org/data1.2/occs/list.csv?datainfo&rowcount&base_name=Conodonta&max_ma=440.5&min_ma=438.6
Access Time	Tue 2025-09-30 08:56:10 GMT
Title	PBDB Data Service
Parameters:
	base_name	Conodonta
	min_ma	438.6
	max_ma	440.5
	timerule	major
	taxon_status	all
Elapsed Time	0.388
Records Found	372
Records Returned	372
Records:
occurrence_no	record_type	reid_no	flags	collection_no	identified_name	identified_rank	identified_no	difference	accepted_name	accepted_rank	accepted_no	early_interval	late_interval	max_ma	min_ma	reference_no
41886	occ			3280	Spathognathodus sp.	genus	132844		Spathognathodus	genus	132844	Aeronian		440.5	438.6	155
41896	occ			3281	Distomodus kentuckyensis	species	344776		Distomodus kentuckyensis	species	344776	Aeronian		440.5	438.6	155
160503	occ			14122	Conodonta indet.	class	33816		Conodonta	class	33816	Aeronian		440.5	438.6	6191
258297	occ			25030	Decoriconus costulatus	genus	33895	species not entered	Decoriconus	genus	33895	Aeronian		440.5	438.6	6965
258298	occ			25030	Distomodus kentuckyensis	species	344776		Distomodus kentuckyensis	species	344776	Aeronian		440.5	438.6	6965
258299	occ			25030	Drepanodus suberectus	species	346756	recombined as	Drepanoistodus suberectus	species	346755	Aeronian		440.5	438.6	6965
258300	occ			25030	? Oulodus sp.	genus	34001		Oulodus	genus	34001	Aeronian		440.5	438.6	6965
258301	occ			25030	Ozarkodina sp.	genus	34002		Ozarkodina	genus	34002	Aeronian		440.5	438.6	6965
258302	occ			25030	Panderodus gibber	genus	34006	species not entered	Panderodus	genus	34006	Aeronian		440.5	438.6	6965
258303	occ			25030	Panderodus gracilis	species	344859		Panderodus gracilis	species	344858	Aeronian		440.5	438.6	6965
258304	occ			25030	Panderodus serratus	species	344867		Panderodus serratus	species	344867	Aeronian		440.5	438.6	6965
258305	occ			25030	Pseudooneotodus beckmanni	species	344869		Pseudooneotodus beckmanni	species	344868	Aeronian		440.5	438.6	6965
258306	occ			25030	Walliserodus curvatus	species	344905		Walliserodus curvatus	species	344903	Aeronian		440.5	438.6	6965
1336304	occ			180190	Kockelella manitoulinensis	species	348570		Kockelella manitoulinensis	species	348569	Aeronian		440.5	438.6	53347
1336305	occ			180190	Panderodus spp.	genus	34006		Panderodus	genus	34006	Aeronian		440.5	438.6	53347
1336306	occ			180226	Aspelundia fluegeli	species	340368		Aspelundia fluegeli	species	340368	Aeronian		440.5	438.6	53347
1336307	occ			180226	Distomodus cf. kentuckyensis	species	344776		Distomodus kentuckyensis	species	344776	Aeronian		440.5	438.6	53347
1336308	occ			180226	Kockelella manitoulinensis	species	348570		Kockelella manitoulinensis	species	348569	Aeronian		440.5	438.6	53347
1336309	occ			180226	Oulodus spp.	genus	34001		Oulodus	genus	34001	Aeronian		440.5	438.6	53347
1336310	occ			180226	Ozarkodina sp.	genus	34002		Ozarkodina	genus	34002	Aeronian		440.5	438.6	53347
1336311	occ			180226	Panderodus spp.	genus	34006		Panderodus	genus	34006	Aeronian		440.5	438.6	53347
1336312	occ			180226	Spathognathodus elibatus	genus	132844	species not entered	Spathognathodus	genus	132844	Aeronian		440.5	438.6	53347
1336313	occ			180227	Kockelella manitoulinensis	species	348570		Kockelella manitoulinensis	species	348569	Aeronian		440.5	438.6	53347
1336314	occ			180227	Oulodus sp.	genus	34001		Oulodus	genus	34001	Aeronian		440.5	438.6	53347
1336315	occ			180227	Oulodus spp.	genus	34001		Oulodus	genus	34001	Aeronian		440.5	438.6	53347
1336316	occ			180227	Ozarkodina sp.	genus	34002		Ozarkodina	genus	34002	Aeronian		440.5	438.6	53347
1336317	occ			180227	Panderodus spp.	genus	34006		Panderodus	genus	34006	Aeronian		440.5	438.6	53347
1336318	occ			180228	Aspelundia fluegeli	species	340368		Aspelundia fluegeli	species	340368	Aeronian		440.5	438.6	53347
1336319	occ			180228	Distomodus cf. kentuckyensis	species	344776		Distomodus kentuckyensis	species	344776	Aeronian		440.5	438.6	53347
1336320	occ			180228	Kockelella manitoulinensis	species	348570		Kockelella manitoulinensis	species	348569	Aeronian		440.5	438.6	53347
1336321	occ			180228	Oulodus spp.	genus	34001		Oulodus	genus	34001	Aeronian		440.5	438.6	53347
1336322	occ			180228	Ozarkodina cf. pirata	species	344850		Ozarkodina pirata	species	344850	Aeronian		440.5	438.6	53347
1336323	occ			180228	Ozarkodina sp.	genus	34002		Ozarkodina	genus	34002	Aeronian		440.5	438.6	53347
1336324	occ			180228	Panderodus spp.	genus	34006		Panderodus	genus	34006	Aeronian		440.5	438.6	53347
1336325	occ			180228	Spathognathodus elibatus	genus	132844	species not entered	Spathognathodus	genus	132844	Aeronian		440.5	438.6	53347
1336326	occ			180229	Kockelella manitoulinensis	species	348570		Kockelella manitoulinensis	species	348569	Aeronian		440.5	438.6	53347
1336327	occ			180229	Oulodus spp.	genus	34001		Oulodus	genus	34001	Aeronian		440.5	438.6	53347
1336328	occ			180229	Ozarkodina sp.	genus	34002		Ozarkodina	genus	34002	Aeronian		440.5	438.6	53347
1336329	occ			180229	Ozarkodina spp.	genus	34002		Ozarkodina	genus	34002	Aeronian		440.5	438.6	53347
1336330	occ			180229	Panderodus spp.	genus	34006		Panderodus	genus	34006	Aeronian		440.5	438.6	53347
1336331	occ			180230	Icriodella deflecta	species	149849		Icriodella deflecta	species	149849	Aeronian		440.5	438.6	53347
1336332	occ			180230	Icriodella discreta	genus	33944	species not entered	Icriodella	genus	33944	Aeronian		440.5	438.6	53347
1336333	occ			180230	Kockelella manitoulinensis	species	348570		Kockelella manitoulinensis	species	348569	Aeronian		440.5	438.6	53347
1336334	occ			180230	Oulodus sp.	genus	34001		Oulodus	genus	34001	Aeronian		440.5	438.6	53347
1336335	occ			180230	Oulodus spp.	genus	34001		Oulodus	genus	34001	Aeronian		440.5	438.6	53347
1336336	occ			180230	Ozarkodina oldhamensis	species	393016		Ozarkodina oldhamensis	species	393015	Aeronian		440.5	438.6	53347
1336337	occ			180230	Ozarkodina sp.	genus	34002		Ozarkodina	genus	34002	Aeronian		440.5	438.6	53347
1336338	occ			180230	Ozarkodina spp.	genus	34002		Ozarkodina	genus	34002	Aeronian		440.5	438.6	53347
1336339	occ			180230	Panderodus spp.	genus	34006		Panderodus	genus	34006	Aeronian		440.5	438.6	53347
1336340	occ			180231	Kockelella manitoulinensis	species	348570		Kockelella manitoulinensis	species	348569	Aeronian		440.5	438.6	53347
1336341	occ			180231	Oulodus sp.	genus	34001		Oulodus	genus	34001	Aeronian		440.5	438.6	53347
1336342	occ			180231	Oulodus spp.	genus	34001		Oulodus	genus	34001	Aeronian		440.5	438.6	53347
1336343	occ			180231	Panderodus spp.	genus	34006		Panderodus	genus	34006	Aeronian		440.5	438.6	53347
1336344	occ			180232	Aspelundia fluegeli	species	340368		Aspelundia fluegeli	species	340368	Aeronian		440.5	438.6	53347
1336345	occ			180232	Aspelundia pelita	genus	339627	species not entered	Aspelundia	genus	339627	Aeronian		440.5	438.6	53347
1336346	occ			180232	Oulodus sp.	genus	34001		Oulodus	genus	34001	Aeronian		440.5	438.6	53347
1336347	occ			180232	Ozarkodina cf. pirata	species	344850		Ozarkodina pirata	species	344850	Aeronian		440.5	438.6	53347
1336348	occ			180232	Ozarkodina sp.	genus	34002		Ozarkodina	genus	34002	Aeronian		440.5	438.6	53347
1336349	occ			180232	Panderodus spp.	genus	34006		Panderodus	genus	34006	Aeronian		440.5	438.6	53347
1336350	occ			180233	Aspelundia fluegeli	species	340368		Aspelundia fluegeli	species	340368	Aeronian		440.5	438.6	53347
1336351	occ			180233	Aspelundia pelita	genus	339627	species not entered	Aspelundia	genus	339627	Aeronian		440.5	438.6	53347
1336352	occ			180233	Distomodus kentuckyensis	species	344776		Distomodus kentuckyensis	species	344776	Aeronian		440.5	438.6	53347
1336353	occ			180233	Panderodus spp.	genus	34006		Panderodus	genus	34006	Aeronian		440.5	438.6	53347
1336375	occ			180235	Aspelundia fluegeli	species	340368		Aspelundia fluegeli	species	340368	Aeronian		440.5	438.6	53347
1336376	occ			180235	Aspelundia pelita	genus	339627	species not entered	Aspelundia	genus	339627	Aeronian		440.5	438.6	53347
1336377	occ			180235	Distomodus kentuckyensis	species	344776		Distomodus kentuckyensis	species	344776	Aeronian		440.5	438.6	53347
1336378	occ			180235	Distomodus stenolophata	genus	33901	species not entered	Distomodus	genus	33901	Aeronian		440.5	438.6	53347
1336379	occ			180235	Oulodus sp.	genus	34001		Oulodus	genus	34001	Aeronian		440.5	438.6	53347
1336380	occ			180235	Ozarkodina cf. pirata	species	344850		Ozarkodina pirata	species	344850	Aeronian		440.5	438.6	53347
1336381	occ			180235	Panderodus spp.	genus	34006		Panderodus	genus	34006	Aeronian		440.5	438.6	53347
1336382	occ			180235	Walliserodus sp.	genus	34100		Walliserodus	genus	34100	Aeronian		440.5	438.6	53347
1336383	occ			180236	Aspelundia fluegeli	species	340368		Aspelundia fluegeli	species	340368	Aeronian		440.5	438.6	53347
1336384	occ			180236	Oulodus sp.	genus	34001		Oulodus	genus	34001	Aeronian		440.5	438.6	53347
1336385	occ			180236	Oulodus spp.	genus	34001		Oulodus	genus	34001	Aeronian		440.5	438.6	53347
1336386	occ			180236	Panderodus spp.	genus	34006		Panderodus	genus	34006	Aeronian		440.5	438.6	53347
1336388	occ			180236	Walliserodus sp.	genus	34100		Walliserodus	genus	34100	Aeronian		440.5	438.6	53347
1336389	occ			180237	Panderodus spp.	genus	34006		Panderodus	genus	34006	Aeronian		440.5	438.6	53347
1336390	occ			180238	Kockelella manitoulinensis	species	348570		Kockelella manitoulinensis	species	348569	Aeronian		440.5	438.6	53347
1336391	occ			180238	Oulodus spp.	genus	34001		Oulodus	genus	34001	Aeronian		440.5	438.6	53347
1336392	occ			180238	Ozarkodina sp.	genus	34002		Ozarkodina	genus	34002	Aeronian		440.5	438.6	53347
1336393	occ			180238	Panderodus spp.	genus	34006		Panderodus	genus	34006	Aeronian		440.5	438.6	53347
1336394	occ			180239	Distomodus cf. kentuckyensis	species	344776		Distomodus kentuckyensis	species	344776	Aeronian		440.5	438.6	53347
1336395	occ			180239	Icriodella deflecta	species	149849		Icriodella deflecta	species	149849	Aeronian		440.5	438.6	53347
1336396	occ			180239	Oulodus spp.	genus	34001		Oulodus	genus	34001	Aeronian		440.5	438.6	53347
1336397	occ			180239	Panderodus spp.	genus	34006		Panderodus	genus	34006	Aeronian		440.5	438.6	53347
1336398	occ			180193	Distomodus cf. kentuckyensis	species	344776		Distomodus kentuckyensis	species	344776	Aeronian		440.5	438.6	53347
1336399	occ			180193	Icriodella deflecta	species	149849		Icriodella deflecta	species	149849	Aeronian		440.5	438.6	53347
1336400	occ			180193	Kockelella manitoulinensis	species	348570		Kockelella manitoulinensis	species	348569	Aeronian		440.5	438.6	53347
1336401	occ			180193	Oulodus spp.	genus	34001		Oulodus	genus	34001	Aeronian		440.5	438.6	53347
1336402	occ			180193	Ozarkodina sp.	genus	34002		Ozarkodina	genus	34002	Aeronian		440.5	438.6	53347
1336403	occ			180193	Panderodus spp.	genus	34006		Panderodus	genus	34006	Aeronian		440.5	438.6	53347
1346489	occ			182339	Pseudolonchodina sp.	genus	347299		Pseudolonchodina	genus	347299	Aeronian		440.5	438.6	60661
1346611	occ			182368	Distomodus kentuckyensis	species	344776		Distomodus kentuckyensis	species	344776	Aeronian		440.5	438.6	60661
1346612	occ			182368	Distomodus sp.	genus	33901		Distomodus	genus	33901	Aeronian		440.5	438.6	60661
1346613	occ			182368	Ozarkodina hassi	species	324235		Ozarkodina hassi	species	324236	Aeronian		440.5	438.6	60661
1346614	occ			182368	Ozarkodina sp.	genus	34002		Ozarkodina	genus	34002	Aeronian		440.5	438.6	60661
1346615	occ			182368	Panderodus serratus	species	344867		Panderodus serratus	species	344867	Aeronian		440.5	438.6	60661
1346616	occ			182368	Panderodus unicostatus	species	344726		Panderodus unicostatus	species	344726	Aeronian		440.5	438.6	60661
1346617	occ			182368	Panderodus sp.	genus	34006		Panderodus	genus	34006	Aeronian		440.5	438.6	60661
1346618	occ			182368	Pranognathus siluricus	species	347346		Pranognathus siluricus	species	347345	Aeronian		440.5	438.6	60661
1346619	occ			182368	Pseudolonchodina expansa	species	393133		Pseudolonchodina expansa	species	344757	Aeronian		440.5	438.6	60661
1346620	occ			182368	Pseudolonchodina sp.	genus	347299		Pseudolonchodina	genus	347299	Aeronian		440.5	438.6	60661
1346621	occ			182370	Distomodus sp.	genus	33901		Distomodus	genus	33901	Aeronian		440.5	438.6	60661
1346622	occ			182371	Distomodus kentuckyensis	species	344776		Distomodus kentuckyensis	species	344776	Aeronian		440.5	438.6	60661
1346623	occ			182372	Distomodus kentuckyensis	species	344776		Distomodus kentuckyensis	species	344776	Aeronian		440.5	438.6	60661
1346624	occ			182372	Distomodus sp.	genus	33901		Distomodus	genus	33901	Aeronian		440.5	438.6	60661
1346625	occ			182372	Icriodella sp.	genus	33944		Icriodella	genus	33944	Aeronian		440.5	438.6	60661
1346626	occ			182372	Ozarkodina hassi	species	324235		Ozarkodina hassi	species	324236	Aeronian		440.5	438.6	60661
1346627	occ			182372	Panderodus unicostatus	species	344726		Panderodus unicostatus	species	344726	Aeronian		440.5	438.6	60661
1346628	occ			182372	Panderodus sp.	genus	34006		Panderodus	genus	34006	Aeronian		440.5	438.6	60661
1346629	occ			182372	Pranognathus siluricus	species	347346		Pranognathus siluricus	species	347345	Aeronian		440.5	438.6	60661
1346630	occ			182372	Pseudolonchodina expansa	species	393133		Pseudolonchodina expansa	species	344757	Aeronian		440.5	438.6	60661
1346631	occ			182372	Pseudolonchodina sp.	genus	347299		Pseudolonchodina	genus	347299	Aeronian		440.5	438.6	60661
1346632	occ			182373	Distomodus kentuckyensis	species	344776		Distomodus kentuckyensis	species	344776	Aeronian		440.5	438.6	60661
1346633	occ			182373	Panderodus unicostatus	species	344726		Panderodus unicostatus	species	344726	Aeronian		440.5	438.6	60661
1346634	occ			182374	Pseudooneotodus beckmanni	species	344869		Pseudooneotodus beckmanni	species	344868	Aeronian		440.5	438.6	60661
1346635	occ			182375	Distomodus sp.	genus	33901		Distomodus	genus	33901	Aeronian		440.5	438.6	60661
1346636	occ			182376	Distomodus sp.	genus	33901		Distomodus	genus	33901	Aeronian		440.5	438.6	60661
1346637	occ			182376	Panderodus unicostatus	species	344726		Panderodus unicostatus	species	344726	Aeronian		440.5	438.6	60661
1346638	occ			182377	Distomodus kentuckyensis	species	344776		Distomodus kentuckyensis	species	344776	Aeronian		440.5	438.6	60661
1346639	occ			182377	Distomodus sp.	genus	33901		Distomodus	genus	33901	Aeronian		440.5	438.6	60661
1346640	occ			182377	Ozarkodina hassi	species	324235		Ozarkodina hassi	species	324236	Aeronian		440.5	438.6	60661
1346641	occ			182377	Panderodus unicostatus	species	344726		Panderodus unicostatus	species	344726	Aeronian		440.5	438.6	60661
1346642	occ			182377	Panderodus sp.	genus	34006		Panderodus	genus	34006	Aeronian		440.5	438.6	60661
1346643	occ			182378	Distomodus kentuckyensis	species	344776		Distomodus kentuckyensis	species	344776	Aeronian		440.5	438.6	60661
1346793	occ			182402	Panderodus unicostatus	species	344726		Panderodus unicostatus	species	344726	Aeronian		440.5	438.6	58909
1346794	occ			182403	Panderodus unicostatus	species	344726		Panderodus unicostatus	species	344726	Aeronian		440.5	438.6	58909
1346795	occ			182405	Panderodus unicostatus	species	344726		Panderodus unicostatus	species	344726	Aeronian		440.5	438.6	58909
1346797	occ			182408	Panderodus unicostatus	species	344726		Panderodus unicostatus	species	344726	Aeronian		440.5	438.6	58909
1346798	occ			182409	Panderodus unicostatus	species	344726		Panderodus unicostatus	species	344726	Aeronian		440.5	438.6	58909
1346807	occ			182402	Panderodus unicostatus	species	344726		Panderodus unicostatus	species	344726	Aeronian		440.5	438.6	58909
1346808	occ			182403	Panderodus unicostatus	species	344726		Panderodus unicostatus	species	344726	Aeronian		440.5	438.6	58909
1346841	occ			182402	Ozarkodina excavata	species	299629	recombined as	Wurmiella excavata	species	299629	Aeronian		440.5	438.6	58909
1346842	occ			182403	Ozarkodina excavata	species	299629	recombined as	Wurmiella excavata	species	299629	Aeronian		440.5	438.6	58909
1346846	occ			182402	Kockelella manitoulinensis	species	348570		Kockelella manitoulinensis	species	348569	Aeronian		440.5	438.6	58909
1346853	occ			182402	Ozarkodina pirata	species	344850		Ozarkodina pirata	species	344850	Aeronian		440.5	438.6	58909
1346855	occ			182403	Panderodus greenlandensis	species	344860		Panderodus greenlandensis	species	344860	Aeronian		440.5	438.6	58909
1346879	occ			182404	Panderodus unicostatus	species	344726		Panderodus unicostatus	species	344726	Aeronian		440.5	438.6	58909
1346880	occ			182411	Panderodus unicostatus	species	344726		Panderodus unicostatus	species	344726	Aeronian		440.5	438.6	58909
1346881	occ			182412	Panderodus unicostatus	species	344726		Panderodus unicostatus	species	344726	Aeronian		440.5	438.6	58909
1346882	occ			182413	Panderodus unicostatus	species	344726		Panderodus unicostatus	species	344726	Aeronian		440.5	438.6	58909
1346883	occ			182415	Panderodus unicostatus	species	344726		Panderodus unicostatus	species	344726	Aeronian		440.5	438.6	58909
1346884	occ			182418	Panderodus unicostatus	species	344726		Panderodus unicostatus	species	344726	Aeronian		440.5	438.6	58909
1346885	occ			182425	Panderodus unicostatus	species	344726		Panderodus unicostatus	species	344726	Aeronian		440.5	438.6	58909
1346886	occ			182431	Panderodus unicostatus	species	344726		Panderodus unicostatus	species	344726	Aeronian		440.5	438.6	58909
1346887	occ			182432	Panderodus unicostatus	species	344726		Panderodus unicostatus	species	344726	Aeronian		440.5	438.6	58909
1346895	occ			182408	Oulodus indet.	genus	34001		Oulodus	genus	34001	Aeronian		440.5	438.6	58909
1346896	occ			182411	Oulodus indet.	genus	34001		Oulodus	genus	34001	Aeronian		440.5	438.6	58909
1346897	occ			182413	Oulodus indet.	genus	34001		Oulodus	genus	34001	Aeronian		440.5	438.6	58909
1346900	occ			182411	Ozarkodina hassi	species	324235		Ozarkodina hassi	species	324236	Aeronian		440.5	438.6	58909
1346901	occ			182414	Ozarkodina hassi	species	324235		Ozarkodina hassi	species	324236	Aeronian		440.5	438.6	58909
1346903	occ			182404	Ozarkodina excavata	species	299629	recombined as	Wurmiella excavata	species	299629	Aeronian		440.5	438.6	58909
1346906	occ			182405	Kockelella manitoulinensis	species	348570		Kockelella manitoulinensis	species	348569	Aeronian		440.5	438.6	58909
1346908	occ			182413	Kockelella manitoulinensis	species	348570		Kockelella manitoulinensis	species	348569	Aeronian		440.5	438.6	58909
1346909	occ			182415	Kockelella manitoulinensis	species	348570		Kockelella manitoulinensis	species	348569	Aeronian		440.5	438.6	58909
1346910	occ			182425	Kockelella manitoulinensis	species	348570		Kockelella manitoulinensis	species	348569	Aeronian		440.5	438.6	58909
1346921	occ			182405	Ozarkodina pirata	species	344850		Ozarkodina pirata	species	344850	Aeronian		440.5	438.6	58909
1346922	occ			182409	Ozarkodina pirata	species	344850		Ozarkodina pirata	species	344850	Aeronian		440.5	438.6	58909
1346923	occ			182411	Ozarkodina pirata	species	344850		Ozarkodina pirata	species	344850	Aeronian		440.5	438.6	58909
1346924	occ			182412	Ozarkodina pirata	species	344850		Ozarkodina pirata	species	344850	Aeronian		440.5	438.6	58909
1346925	occ			182425	Ozarkodina pirata	species	344850		Ozarkodina pirata	species	344850	Aeronian		440.5	438.6	58909
1346929	occ			182417	Panderodus greenlandensis	species	344860		Panderodus greenlandensis	species	344860	Aeronian		440.5	438.6	58909
1346930	occ			182421	Panderodus greenlandensis	species	344860		Panderodus greenlandensis	species	344860	Aeronian		440.5	438.6	58909
1346931	occ			182422	Panderodus greenlandensis	species	344860		Panderodus greenlandensis	species	344860	Aeronian		440.5	438.6	58909
1346932	occ			182423	Panderodus greenlandensis	species	344860		Panderodus greenlandensis	species	344860	Aeronian		440.5	438.6	58909
1346933	occ			182424	Panderodus greenlandensis	species	344860		Panderodus greenlandensis	species	344860	Aeronian		440.5	438.6	58909
1346934	occ			182425	Panderodus greenlandensis	species	344860		Panderodus greenlandensis	species	344860	Aeronian		440.5	438.6	58909
1346935	occ			182426	Panderodus greenlandensis	species	344860		Panderodus greenlandensis	species	344860	Aeronian		440.5	438.6	58909
1346936	occ			182430	Panderodus greenlandensis	species	344860		Panderodus greenlandensis	species	344860	Aeronian		440.5	438.6	58909
1346937	occ			182431	Panderodus greenlandensis	species	344860		Panderodus greenlandensis	species	344860	Aeronian		440.5	438.6	58909
1346940	occ			182411	Panderodus aff. recurvatus	species	344866		Panderodus panderi	species	344863	Aeronian		440.5	438.6	58909
1346941	occ			182413	Panderodus aff. recurvatus	species	344866		Panderodus panderi	species	344863	Aeronian		440.5	438.6	58909
1346942	occ			182415	Panderodus aff. recurvatus	species	344866		Panderodus panderi	species	344863	Aeronian		440.5	438.6	58909
1346943	occ			182420	Panderodus aff. recurvatus	species	344866		Panderodus panderi	species	344863	Aeronian		440.5	438.6	58909
1346944	occ			182425	Panderodus aff. recurvatus	species	344866		Panderodus panderi	species	344863	Aeronian		440.5	438.6	58909
1346946	occ			182411	Ozarkodina <sp. B>	genus	34002		Ozarkodina	genus	34002	Aeronian		440.5	438.6	58909
1346948	occ			182411	Ozarkodina <sp. C>	genus	34002		Ozarkodina	genus	34002	Aeronian		440.5	438.6	58909
1346950	occ			182432	Panderodus recurvatus	species	344866		Panderodus panderi	species	344863	Aeronian		440.5	438.6	58909
1350836	occ			183150	Panderodus unicostatus	species	344726		Panderodus unicostatus	species	344726	Aeronian		440.5	438.6	58909
1350838	occ			183150	Carniodus carnulus	species	344764		Carniodus carnulus	species	344764	Aeronian		440.5	438.6	58909
1351075	occ			183187	Panderodus unicostatus	species	344726		Panderodus unicostatus	species	344726	Aeronian		440.5	438.6	58909
1351076	occ			183186	Panderodus unicostatus	species	344726		Panderodus unicostatus	species	344726	Aeronian		440.5	438.6	58909
1351077	occ			183185	Panderodus unicostatus	species	344726		Panderodus unicostatus	species	344726	Aeronian		440.5	438.6	58909
1351078	occ			183185	Panderodus aff. recurvatus	species	344866		Panderodus panderi	species	344863	Aeronian		440.5	438.6	58909
1351079	occ			183185	Apsidognathus tuberculatus	subspecies	348543	variant of	Apsidognathus tuberculatus arcticus	subspecies	348543	Aeronian		440.5	438.6	58909
1351080	occ			183184	Panderodus aff. recurvatus	species	344866		Panderodus panderi	species	344863	Aeronian		440.5	438.6	58909
1351081	occ			183183	Panderodus unicostatus	species	344726		Panderodus unicostatus	species	344726	Aeronian		440.5	438.6	58909
1351082	occ			183182	Panderodus unicostatus	species	344726		Panderodus unicostatus	species	344726	Aeronian		440.5	438.6	58909
1351083	occ			183181	Panderodus unicostatus	species	344726		Panderodus unicostatus	species	344726	Aeronian		440.5	438.6	58909
1351084	occ			183181	Belodella cooperi	species	348547		Belodella cooperi	species	348547	Aeronian		440.5	438.6	58909
1351085	occ			183180	Panderodus unicostatus	species	344726		Panderodus unicostatus	species	344726	Aeronian		440.5	438.6	58909
1351086	occ			183179	Panderodus unicostatus	species	344726		Panderodus unicostatus	species	344726	Aeronian		440.5	438.6	58909
1351087	occ			183179	Ozarkodina pirata	species	344850		Ozarkodina pirata	species	344850	Aeronian		440.5	438.6	58909
1351088	occ			183178	Panderodus unicostatus	species	344726		Panderodus unicostatus	species	344726	Aeronian		440.5	438.6	58909
1351089	occ			183178	Aspelundia fluegeli	species	340368		Aspelundia fluegeli	species	340368	Aeronian		440.5	438.6	58909
1351090	occ			183178	Pterospathodus celloni	species	344874		Pterospathodus celloni	species	344873	Aeronian		440.5	438.6	58909
1351091	occ			183178	Belodella cooperi	species	348547		Belodella cooperi	species	348547	Aeronian		440.5	438.6	58909
1351092	occ			183177	Panderodus unicostatus	species	344726		Panderodus unicostatus	species	344726	Aeronian		440.5	438.6	58909
1351093	occ			183176	Panderodus unicostatus	species	344726		Panderodus unicostatus	species	344726	Aeronian		440.5	438.6	58909
1351094	occ			183176	Aspelundia fluegeli	species	340368		Aspelundia fluegeli	species	340368	Aeronian		440.5	438.6	58909
1351095	occ			183176	Ozarkodina pirata	species	344850		Ozarkodina pirata	species	344850	Aeronian		440.5	438.6	58909
1351096	occ			183176	Carniodus carnulus	species	344764		Carniodus carnulus	species	344764	Aeronian		440.5	438.6	58909
1351097	occ			183176	Panderodus greenlandensis	species	344860		Panderodus greenlandensis	species	344860	Aeronian		440.5	438.6	58909
1351098	occ			183176	Panderodus aff. recurvatus	species	344866		Panderodus panderi	species	344863	Aeronian		440.5	438.6	58909
1351099	occ			183176	Dapsilodus obliquicostatus	species	344768		Dapsilodus obliquicostatus	species	344767	Aeronian		440.5	438.6	58909
1351100	occ			183176	Panderodus aff. spasovi	species	348578		Panderodus spasovi	species	348578	Aeronian		440.5	438.6	58909
1351101	occ			183175	Panderodus unicostatus	species	344726		Panderodus unicostatus	species	344726	Aeronian		440.5	438.6	58909
1351102	occ			183175	Aspelundia fluegeli	species	340368		Aspelundia fluegeli	species	340368	Aeronian		440.5	438.6	58909
1351103	occ			183175	Ozarkodina pirata	species	344850		Ozarkodina pirata	species	344850	Aeronian		440.5	438.6	58909
1351104	occ			183175	Carniodus carnulus	species	344764		Carniodus carnulus	species	344764	Aeronian		440.5	438.6	58909
1351105	occ			183175	Panderodus greenlandensis	species	344860		Panderodus greenlandensis	species	344860	Aeronian		440.5	438.6	58909
1351106	occ			183175	Panderodus aff. recurvatus	species	344866		Panderodus panderi	species	344863	Aeronian		440.5	438.6	58909
1351107	occ			183175	Apsidognathus tuberculatus	subspecies	348543	variant of	Apsidognathus tuberculatus arcticus	subspecies	348543	Aeronian		440.5	438.6	58909
1351108	occ			183175	Pterospathodus celloni	species	344874		Pterospathodus celloni	species	344873	Aeronian		440.5	438.6	58909
1351109	occ			183174	Panderodus unicostatus	species	344726		Panderodus unicostatus	species	344726	Aeronian		440.5	438.6	58909
1351110	occ			183174	Aspelundia fluegeli	species	340368		Aspelundia fluegeli	species	340368	Aeronian		440.5	438.6	58909
1351111	occ			183174	Ozarkodina pirata	species	344850		Ozarkodina pirata	species	344850	Aeronian		440.5	438.6	58909
1351112	occ			183174	Carniodus carnulus	species	344764		Carniodus carnulus	species	344764	Aeronian		440.5	438.6	58909
1351113	occ			183174	Panderodus greenlandensis	species	344860		Panderodus greenlandensis	species	344860	Aeronian		440.5	438.6	58909
1351114	occ			183173	Panderodus unicostatus	species	344726		Panderodus unicostatus	species	344726	Aeronian		440.5	438.6	58909
1351115	occ			183173	Ozarkodina hassi	species	324235		Ozarkodina hassi	species	324236	Aeronian		440.5	438.6	58909
1351116	occ			183171	Panderodus unicostatus	species	344726		Panderodus unicostatus	species	344726	Aeronian		440.5	438.6	58909
1351117	occ			183171	Ozarkodina <sp. C>	genus	34002		Ozarkodina	genus	34002	Aeronian		440.5	438.6	58909
1351118	occ			183171	Aspelundia expansa	species	344757	recombined as	Pseudolonchodina expansa	species	344757	Aeronian		440.5	438.6	58909
1351390	occ			183218	Panderodus unicostatus	species	344726		Panderodus unicostatus	species	344726	Aeronian		440.5	438.6	58909
1351391	occ			183219	Ozarkodina pirata	species	344850		Ozarkodina pirata	species	344850	Aeronian		440.5	438.6	58909
1351392	occ			183219	Panderodus unicostatus	species	344726		Panderodus unicostatus	species	344726	Aeronian		440.5	438.6	58909
1351393	occ			183219	Panderodus aff. spasovi	species	348578		Panderodus spasovi	species	348578	Aeronian		440.5	438.6	58909
1351394	occ			183219	Walliserodus curvatus	species	344905		Walliserodus curvatus	species	344903	Aeronian		440.5	438.6	58909
1351699	occ			183283	Panderodus unicostatus	species	344726		Panderodus unicostatus	species	344726	Aeronian		440.5	438.6	58909
1351700	occ			183283	Aspelundia expansa	species	344757	recombined as	Pseudolonchodina expansa	species	344757	Aeronian		440.5	438.6	58909
1351701	occ			183283	Dapsilodus obliquicostatus	species	344768		Dapsilodus obliquicostatus	species	344767	Aeronian		440.5	438.6	58909
1351702	occ			183283	Aspelundia fluegeli	species	340368		Aspelundia fluegeli	species	340368	Aeronian		440.5	438.6	58909
1351703	occ			183283	Walliserodus bicostatus	species	348598		Walliserodus bicostatus	species	348597	Aeronian		440.5	438.6	58909
1351704	occ			183283	Walliserodus cf. sancticlairi	species	309855		Walliserodus sancticlairi	species	309855	Aeronian		440.5	438.6	58909
1351705	occ			183282	Panderodus unicostatus	species	344726		Panderodus unicostatus	species	344726	Aeronian		440.5	438.6	58909
1351706	occ			183282	Aspelundia expansa	species	344757	recombined as	Pseudolonchodina expansa	species	344757	Aeronian		440.5	438.6	58909
1351707	occ			183282	Decoriconus fragilis	species	344772		Decoriconus fragilis	species	344771	Aeronian		440.5	438.6	58909
1351708	occ			183282	Oulodus <sp. A>	genus	34001		Oulodus	genus	34001	Aeronian		440.5	438.6	58909
1351709	occ			183282	Walliserodus curvatus	species	344905		Walliserodus curvatus	species	344903	Aeronian		440.5	438.6	58909
1351710	occ			183282	Dapsilodus obliquicostatus	species	344768		Dapsilodus obliquicostatus	species	344767	Aeronian		440.5	438.6	58909
1351711	occ			183282	Pseudobelodella ? silurica	species	348580		Pseudobelodella silurica	species	348580	Aeronian		440.5	438.6	58909
1351712	occ			183281	Panderodus unicostatus	species	344726		Panderodus unicostatus	species	344726	Aeronian		440.5	438.6	58909
1351713	occ			183281	Aspelundia expansa	species	344757	recombined as	Pseudolonchodina expansa	species	344757	Aeronian		440.5	438.6	58909
1351714	occ			183281	Decoriconus fragilis	species	344772		Decoriconus fragilis	species	344771	Aeronian		440.5	438.6	58909
1351715	occ			183281	Walliserodus curvatus	species	344905		Walliserodus curvatus	species	344903	Aeronian		440.5	438.6	58909
1351716	occ			183281	Dapsilodus obliquicostatus	species	344768		Dapsilodus obliquicostatus	species	344767	Aeronian		440.5	438.6	58909
1399121	occ			192895	Acodus unicostatus	genus	85559	species not entered	Acodus	genus	85559	Aeronian		440.5	438.6	65491
1399122	occ			192895	Ligonodina kentuckyensis	species	393189	recombined as	Rexroadus kentuckyensis	species	393189	Aeronian		440.5	438.6	65491
1399123	occ			192895	Paltodus dyscritus	species	351239		Paltodus dyscritus	species	351239	Aeronian		440.5	438.6	65491
1399124	occ			192895	Panderodus simplex	genus	34006	species not entered	Panderodus	genus	34006	Aeronian		440.5	438.6	65491
1399125	occ			192895	Trichonodella inconstans	species	345235		Trichonodella inconstans	species	345235	Aeronian		440.5	438.6	65491
1421883	occ			197396	Distomodus kentuckensis	genus	33901	species not entered	Distomodus	genus	33901	Aeronian		440.5	438.6	38852
1421884	occ			197396	Lonchodina fluegeri	genus	33968	species not entered	Lonchodina	genus	33968	Aeronian		440.5	438.6	38852
1458377	occ			203595	Distomodus sp.	genus	33901		Distomodus	genus	33901	Raikkula		440.8	438.8	69778
1458378	occ			203595	Dapsilodus spp.	genus	33893		Dapsilodus	genus	33893	Raikkula		440.8	438.8	69778
1458379	occ			203595	Aspelundia expansa	species	344757	recombined as	Pseudolonchodina expansa	species	344757	Raikkula		440.8	438.8	69778
1458380	occ			203595	? Oulodus panuarensis	species	393012		Oulodus panuarensis	species	393012	Raikkula		440.8	438.8	69778
1458381	occ			203596	Distomodus sp.	genus	33901		Distomodus	genus	33901	Raikkula		440.8	438.8	69778
1458382	occ			203596	Dapsilodus spp.	genus	33893		Dapsilodus	genus	33893	Raikkula		440.8	438.8	69778
1458383	occ			203596	Walliserodus sp.	genus	34100		Walliserodus	genus	34100	Raikkula		440.8	438.8	69778
1458384	occ			203596	Pseudooneotodus aff. beckmanni	species	344869		Pseudooneotodus beckmanni	species	344868	Raikkula		440.8	438.8	69778
1458385	occ			203596	Aspelundia expansa	species	344757	recombined as	Pseudolonchodina expansa	species	344757	Raikkula		440.8	438.8	69778
1458386	occ			203596	Aspelundia fluegeli	species	340368		Aspelundia fluegeli	species	340368	Raikkula		440.8	438.8	69778
1458388	occ			203597	Distomodus sp.	genus	33901		Distomodus	genus	33901	Raikkula		440.8	438.8	69778
1458389	occ			203597	Dapsilodus spp.	genus	33893		Dapsilodus	genus	33893	Raikkula		440.8	438.8	69778
1458390	occ			203597	Pseudooneotodus aff. beckmanni	species	344869		Pseudooneotodus beckmanni	species	344868	Raikkula		440.8	438.8	69778
1458396	occ			203600	Panderodus recurvatus	species	344866		Panderodus panderi	species	344863	Raikkula		440.8	438.8	69779
1458397	occ			203600	Panderodus ex gr. equicostatus	species	344857		Panderodus equicostatus	species	344856	Raikkula		440.8	438.8	69779
1458398	occ			203600	Ozarkodina sp.	genus	34002		Ozarkodina	genus	34002	Raikkula		440.8	438.8	69779
1458399	occ			203600	? Oulodus kentuckyensis	species	393190	recombined as	Rexroadus kentuckyensis	species	393189	Raikkula		440.8	438.8	69779
1458400	occ			203600	? Oulodus panuarensis	species	393012		Oulodus panuarensis	species	393012	Raikkula		440.8	438.8	69779
1458402	occ			203602	Ozarkodina excavata	species	299629	recombined as	Wurmiella excavata	species	299629	Raikkula		440.8	438.8	69779
1458403	occ			203602	Kockelella manitoulinensis	species	348570		Kockelella manitoulinensis	species	348569	Raikkula		440.8	438.8	69779
1458404	occ			203602	Panderodus serratus	species	344867		Panderodus serratus	species	344867	Raikkula		440.8	438.8	69779
1458531	occ			203604	Dapsilodus spp.	genus	33893		Dapsilodus	genus	33893	Raikkula		440.8	438.8	69779
1458532	occ			203604	Decoriconus spp.	genus	33895		Decoriconus	genus	33895	Raikkula		440.8	438.8	69779
1458533	occ			203604	Panderodus spp.	genus	34006		Panderodus	genus	34006	Raikkula		440.8	438.8	69779
1458534	occ			203604	Panderodus ex gr. equicostatus	species	344857		Panderodus equicostatus	species	344856	Raikkula		440.8	438.8	69779
1458538	occ			203605	Dapsilodus spp.	genus	33893		Dapsilodus	genus	33893	Raikkula		440.8	438.8	69779
1458539	occ			203605	Decoriconus spp.	genus	33895		Decoriconus	genus	33895	Raikkula		440.8	438.8	69779
1458540	occ			203605	Panderodus aff. serratus	species	344867		Panderodus serratus	species	344867	Raikkula		440.8	438.8	69779
1458541	occ			203605	Distomodus sp.	genus	33901		Distomodus	genus	33901	Raikkula		440.8	438.8	69779
1458547	occ			203606	Dapsilodus spp.	genus	33893		Dapsilodus	genus	33893	Raikkula		440.8	438.8	69779
1458548	occ			203606	Decoriconus spp.	genus	33895		Decoriconus	genus	33895	Raikkula		440.8	438.8	69779
1458549	occ			203606	Panderodus recurvatus	species	344866		Panderodus panderi	species	344863	Raikkula		440.8	438.8	69779
1458550	occ			203606	Pseudooneotodus aff. beckmanni	species	344869		Pseudooneotodus beckmanni	species	344868	Raikkula		440.8	438.8	69779
1458551	occ			203606	Aspelundia expansa	species	344757	recombined as	Pseudolonchodina expansa	species	344757	Raikkula		440.8	438.8	69779
1458558	occ			203607	Dapsilodus spp.	genus	33893		Dapsilodus	genus	33893	Raikkula		440.8	438.8	69779
1458559	occ			203607	Decoriconus spp.	genus	33895		Decoriconus	genus	33895	Raikkula		440.8	438.8	69779
1458560	occ			203607	Panderodus spp.	genus	34006		Panderodus	genus	34006	Raikkula		440.8	438.8	69779
1458561	occ			203607	? Oulodus spp.	genus	34001		Oulodus	genus	34001	Raikkula		440.8	438.8	69779
1458562	occ			203607	Distomodus sp.	genus	33901		Distomodus	genus	33901	Raikkula		440.8	438.8	69779
1458563	occ			203607	Aspelundia expansa	species	344757	recombined as	Pseudolonchodina expansa	species	344757	Raikkula		440.8	438.8	69779
1458564	occ			203607	Walliserodus spp.	genus	34100		Walliserodus	genus	34100	Raikkula		440.8	438.8	69779
1458568	occ			203608	Dapsilodus spp.	genus	33893		Dapsilodus	genus	33893	Raikkula		440.8	438.8	69779
1458569	occ			203608	Decoriconus spp.	genus	33895		Decoriconus	genus	33895	Raikkula		440.8	438.8	69779
1458570	occ			203608	Panderodus spp.	genus	34006		Panderodus	genus	34006	Raikkula		440.8	438.8	69779
1458571	occ			203608	? Oulodus spp.	genus	34001		Oulodus	genus	34001	Raikkula		440.8	438.8	69779
1458572	occ			203608	Panderodus ex gr. equicostatus	species	344857		Panderodus equicostatus	species	344856	Raikkula		440.8	438.8	69779
1458573	occ			203608	Panderodus recurvatus	species	344866		Panderodus panderi	species	344863	Raikkula		440.8	438.8	69779
1458574	occ			203608	Pseudooneotodus aff. beckmanni	species	344869		Pseudooneotodus beckmanni	species	344868	Raikkula		440.8	438.8	69779
1458575	occ			203608	Distomodus combinatus	species	393132		Distomodus combinatus	species	393132	Raikkula		440.8	438.8	69779
1458582	occ			203610	Decoriconus spp.	genus	33895		Decoriconus	genus	33895	Raikkula		440.8	438.8	69779
1458583	occ			203610	Panderodus spp.	genus	34006		Panderodus	genus	34006	Raikkula		440.8	438.8	69779
1458584	occ			203610	? Oulodus spp.	genus	34001		Oulodus	genus	34001	Raikkula		440.8	438.8	69779
1458585	occ			203610	Panderodus recurvatus	species	344866		Panderodus panderi	species	344863	Raikkula		440.8	438.8	69779
1458586	occ			203610	Pseudooneotodus aff. beckmanni	species	344869		Pseudooneotodus beckmanni	species	344868	Raikkula		440.8	438.8	69779
1458587	occ			203610	Aspelundia expansa	species	344757	recombined as	Pseudolonchodina expansa	species	344757	Raikkula		440.8	438.8	69779
1458588	occ			203610	Pranognathus tenuis	genus	34033	species not entered	Pranognathus	genus	34033	Raikkula		440.8	438.8	69779
1458589	occ			203610	Aspelundia fluegeli	species	340368		Aspelundia fluegeli	species	340368	Raikkula		440.8	438.8	69779
1458812	occ			203628	Distomodus kentuckyensis	species	344776		Distomodus kentuckyensis	species	344776	Raikkula		440.8	438.8	69788
1458813	occ			203628	Oulodus cf. nathani	species	393197	recombined as	Rexroadus nathani	species	393197	Raikkula		440.8	438.8	69788
1458814	occ			203628	Oulodus <n. sp.>	genus	34001		Oulodus	genus	34001	Raikkula		440.8	438.8	69788
1458815	occ			203628	Ozarkodina oldhamensis	species	393016		Ozarkodina oldhamensis	species	393015	Raikkula		440.8	438.8	69788
1458816	occ			203628	Panderodus recurvatus	species	344866		Panderodus panderi	species	344863	Raikkula		440.8	438.8	69788
1458817	occ			203628	Panderodus unicostatus	species	344726		Panderodus unicostatus	species	344726	Raikkula		440.8	438.8	69788
1458818	occ			203628	Pseudooneotodus beckmanni	species	344869		Pseudooneotodus beckmanni	species	344868	Raikkula		440.8	438.8	69788
1458819	occ			203628	Walliserodus curvatus	species	344905		Walliserodus curvatus	species	344903	Raikkula		440.8	438.8	69788
1458824	occ			203628	Ozarkodina protexcavata	genus	34002	species not entered	Ozarkodina	genus	34002	Raikkula		440.8	438.8	69788
1458861	occ			160130	Distomodus kentuckyensis	species	344776		Distomodus kentuckyensis	species	344776	Aeronian		440.5	438.6	69788
1458862	occ			160130	Oulodus kentuckyensis	species	393190	recombined as	Rexroadus kentuckyensis	species	393189	Aeronian		440.5	438.6	69788
1458863	occ			160130	Oulodus cf. nathani	species	393197	recombined as	Rexroadus nathani	species	393197	Aeronian		440.5	438.6	69788
1458864	occ			160130	Oulodus <n. sp.>	genus	34001		Oulodus	genus	34001	Aeronian		440.5	438.6	69788
1458865	occ			160130	Ozarkodina oldhamensis	species	393016		Ozarkodina oldhamensis	species	393015	Aeronian		440.5	438.6	69788
1458867	occ			160130	Panderodus gibber	genus	34006	species not entered	Panderodus	genus	34006	Aeronian		440.5	438.6	69788
1458868	occ			160130	Panderodus unicostatus	species	344726		Panderodus unicostatus	species	344726	Aeronian		440.5	438.6	69788
1458869	occ			160130	Walliserodus curvatus	species	344905		Walliserodus curvatus	species	344903	Aeronian		440.5	438.6	69788
1458870	occ			160130	Panderodus recurvatus	species	344866		Panderodus panderi	species	344863	Aeronian		440.5	438.6	69788
1458871	occ			160123	Distomodus kentuckyensis	species	344776		Distomodus kentuckyensis	species	344776	Aeronian		440.5	438.6	69788
1458872	occ			160123	Icriodella discreta	genus	33944	species not entered	Icriodella	genus	33944	Aeronian		440.5	438.6	69788
1458873	occ			160123	Oulodus kentuckyensis	species	393190	recombined as	Rexroadus kentuckyensis	species	393189	Aeronian		440.5	438.6	69788
1458874	occ			160123	Oulodus cf. nathani	species	393197	recombined as	Rexroadus nathani	species	393197	Aeronian		440.5	438.6	69788
1458875	occ			160123	Ozarkodina hassi	species	324235		Ozarkodina hassi	species	324236	Aeronian		440.5	438.6	69788
1458876	occ			160123	Ozarkodina oldhamensis	species	393016		Ozarkodina oldhamensis	species	393015	Aeronian		440.5	438.6	69788
1458877	occ			160123	Ozarkodina protexcavata	genus	34002	species not entered	Ozarkodina	genus	34002	Aeronian		440.5	438.6	69788
1458878	occ			160123	Panderodus unicostatus	species	344726		Panderodus unicostatus	species	344726	Aeronian		440.5	438.6	69788
1458879	occ			160123	Walliserodus curvatus	species	344905		Walliserodus curvatus	species	344903	Aeronian		440.5	438.6	69788
1512770	occ			211149	Aspelundia expansa	species	344757	recombined as	Pseudolonchodina expansa	species	344757	Aeronian		440.5	438.6	72901
1512771	occ			211149	Pseudooneotodus tricornis	species	310609		Pseudooneotodus tricornis	species	310609	Aeronian		440.5	438.6	72901
1512772	occ			211150	Dapsilodus obliquicostatus	species	344768		Dapsilodus obliquicostatus	species	344767	Aeronian		440.5	438.6	72901
1512773	occ			211150	Panderodus unicostatus	species	344726		Panderodus unicostatus	species	344726	Aeronian		440.5	438.6	72901
1512774	occ			211150	Pseudooneotodus sp.	genus	34045		Pseudooneotodus	genus	34045	Aeronian		440.5	438.6	72901
1512775	occ			211150	Aspelundia expansa	species	344757	recombined as	Pseudolonchodina expansa	species	344757	Aeronian		440.5	438.6	72901
1512777	occ			211151	Decoriconus fragilis	species	344772		Decoriconus fragilis	species	344771	Aeronian		440.5	438.6	72901
1512778	occ			211151	Panderodus unicostatus	species	344726		Panderodus unicostatus	species	344726	Aeronian		440.5	438.6	72901
1512779	occ			211151	Pseudooneotodus sp.	genus	34045		Pseudooneotodus	genus	34045	Aeronian		440.5	438.6	72901
1512780	occ			211151	Aspelundia expansa	species	344757	recombined as	Pseudolonchodina expansa	species	344757	Aeronian		440.5	438.6	72901
1512782	occ			211152	Dapsilodus obliquicostatus	species	344768		Dapsilodus obliquicostatus	species	344767	Aeronian		440.5	438.6	72901
1512783	occ			211152	Pseudooneotodus beckmanni	species	344869		Pseudooneotodus beckmanni	species	344868	Aeronian		440.5	438.6	72901
1512784	occ			211152	Ozarkodina clavula	genus	34002	species not entered	Ozarkodina	genus	34002	Aeronian		440.5	438.6	72901
1512785	occ			211152	Panderodus unicostatus	species	344726		Panderodus unicostatus	species	344726	Aeronian		440.5	438.6	72901
1512786	occ			211152	Walliserodus curvatus	species	344905		Walliserodus curvatus	species	344903	Aeronian		440.5	438.6	72901
1512787	occ			211152	Aspelundia expansa	species	344757	recombined as	Pseudolonchodina expansa	species	344757	Aeronian		440.5	438.6	72901
1512788	occ			211153	Panderodus unicostatus	species	344726		Panderodus unicostatus	species	344726	Aeronian		440.5	438.6	72901
1512789	occ			211153	Walliserodus curvatus	species	344905		Walliserodus curvatus	species	344903	Aeronian		440.5	438.6	72901
1512790	occ			211153	Aspelundia expansa	species	344757	recombined as	Pseudolonchodina expansa	species	344757	Aeronian		440.5	438.6	72901
1512791	occ			211154	Walliserodus curvatus	species	344905		Walliserodus curvatus	species	344903	Aeronian		440.5	438.6	72901
1512792	occ			211154	Aspelundia expansa	species	344757	recombined as	Pseudolonchodina expansa	species	344757	Aeronian		440.5	438.6	72901
1512793	occ			211155	Dapsilodus obliquicostatus	species	344768		Dapsilodus obliquicostatus	species	344767	Aeronian		440.5	438.6	72901
1512794	occ			211155	Panderodus unicostatus	species	344726		Panderodus unicostatus	species	344726	Aeronian		440.5	438.6	72901
1512795	occ			211155	Walliserodus curvatus	species	344905		Walliserodus curvatus	species	344903	Aeronian		440.5	438.6	72901
1512796	occ			211155	Aspelundia expansa	species	344757	recombined as	Pseudolonchodina expansa	species	344757	Aeronian		440.5	438.6	72901
1644470	occ			233159	Ozarkodina pirata	species	344850		Ozarkodina pirata	species	344850	Aeronian		440.5	438.6	46270
1644471	occ			233159	Panderodus recurvatus	species	344866		Panderodus panderi	species	344863	Aeronian		440.5	438.6	46270
1644472	occ			233159	Panderodus unicostatus	species	344726		Panderodus unicostatus	species	344726	Aeronian		440.5	438.6	46270
1644473	occ			233159	Walliserodus curvatus	species	344905		Walliserodus curvatus	species	344903	Aeronian		440.5	438.6	46270
1644474	occ			233159	Distomodus staurognathoides	species	344777		Distomodus staurognathoides	species	344779	Aeronian		440.5	438.6	46270
1644475	occ			233159	Oulodus panuarensis	species	393012		Oulodus panuarensis	species	393012	Aeronian		440.5	438.6	46270
1644476	occ			233159	Decoriconus fragilis	species	344772		Decoriconus fragilis	species	344771	Aeronian		440.5	438.6	46270
1644477	occ			233159	Panderodus posteritenuis	genus	34006	species not entered	Panderodus	genus	34006	Aeronian		440.5	438.6	46270
1684874	occ			206508	Conodonta indet.	class	33816		Conodonta	class	33816	Raikkula		440.8	438.8	74660

## Sheet: Conodonta_gen_Sil-Tel
Data Provider	The Paleobiology Database
Data Source	The Paleobiology Database
Data License	Creative Commons CC0
License URL	https://creativecommons.org/publicdomain/zero/1.0/
Documentation URL	http://paleobiodb.org/data1.2/occs/list_doc.html
Data URL	http://paleobiodb.org/data1.2/occs/list.csv?datainfo&rowcount&base_name=Conodonta&max_ma=438.6&min_ma=432.9
Access Time	Tue 2025-09-30 08:56:43 GMT
Title	PBDB Data Service
Parameters:
	base_name	Conodonta
	min_ma	432.9
	max_ma	438.6
	timerule	major
	taxon_status	all
Elapsed Time	0.449
Records Found	2945
Records Returned	2945
Records:
occurrence_no	record_type	reid_no	flags	collection_no	identified_name	identified_rank	identified_no	difference	accepted_name	accepted_rank	accepted_no	early_interval	late_interval	max_ma	min_ma	reference_no
37373	occ			2844	Aspeluindia fluegeli	genus	33854	misspelling of, species not entered	Pseudolonchodina	genus	347299	Aeronian	Telychian	440.5	432.9	125
37374	occ			2844	Distomodus stenolophata	genus	33901	species not entered	Distomodus	genus	33901	Aeronian	Telychian	440.5	432.9	125
37375	occ			2844	Ozarkodina cf. polinclinata	species	344755	recombined as	Wurmiella polinclinata	species	344752	Aeronian	Telychian	440.5	432.9	125
37376	occ			2844	Polygnathoides sp.	genus	34029		Polygnathoides	genus	34029	Aeronian	Telychian	440.5	432.9	125
37377	occ			2844	Walliserodus curvatus	species	344905		Walliserodus curvatus	species	344903	Aeronian	Telychian	440.5	432.9	125
207718	occ			23099	Oulodus fluegeli	genus	34001	species not entered	Oulodus	genus	34001	Llandovery		443.1	432.9	6640
207719	occ			23099	Dapsilodus obliquicostatus	species	344768		Dapsilodus obliquicostatus	species	344767	Llandovery		443.1	432.9	6640
207720	occ			23099	Ozarkodina excavata	species	299629	recombined as	Wurmiella excavata	species	299629	Llandovery		443.1	432.9	6640
207721	occ			23099	Panderodus gracilis	species	344859		Panderodus gracilis	species	344858	Llandovery		443.1	432.9	6640
207722	occ			23099	Walliserodus sancticlairi	species	309855		Walliserodus sancticlairi	species	309855	Llandovery		443.1	432.9	6640
207745	occ			23100	? Oulodus fluegeli	genus	34001	species not entered	Oulodus	genus	34001	Telychian		438.6	432.9	6640
207746	occ			23100	Panderodus gracilis	species	344859		Panderodus gracilis	species	344858	Telychian		438.6	432.9	6640
207747	occ			23100	Walliserodus sp.	genus	34100		Walliserodus	genus	34100	Telychian		438.6	432.9	6640
211969	occ			23343	Ozarkodina hanoverensis	genus	34002	species not entered	Ozarkodina	genus	34002	Llandovery		443.1	432.9	6695
211970	occ			23343	Ozarkodina adiutricis	species	351233		Pterospathodus celloni	species	344873	Llandovery		443.1	432.9	6695
251885	occ			24539	Distomodus kentuckyensis	species	344776		Distomodus kentuckyensis	species	344776	Llandovery		443.1	432.9	6900
251886	occ			24539	Icriodella deflecta	species	149849		Icriodella deflecta	species	149849	Llandovery		443.1	432.9	6900
251887	occ			24539	Icriodella aff. malvernsis	genus	33944	species not entered	Icriodella	genus	33944	Llandovery		443.1	432.9	6900
251888	occ			24539	Ozarkodina hassi	species	324235		Ozarkodina hassi	species	324236	Llandovery		443.1	432.9	6900
251889	occ			24539	Panderodus gracilis	species	344859		Panderodus gracilis	species	344858	Llandovery		443.1	432.9	6900
251890	occ			24539	Panderodus recurvatis	genus	34006	species not entered	Panderodus	genus	34006	Llandovery		443.1	432.9	6900
251891	occ			24538	Decoriconus costulatus	genus	33895	species not entered	Decoriconus	genus	33895	Llandovery		443.1	432.9	6900
251892	occ			24538	Distomodus kentuckyensis	species	344776		Distomodus kentuckyensis	species	344776	Llandovery		443.1	432.9	6900
251893	occ			24538	Icriodella deflecta	species	149849		Icriodella deflecta	species	149849	Llandovery		443.1	432.9	6900
251894	occ			24538	Icriodella discreta	genus	33944	species not entered	Icriodella	genus	33944	Llandovery		443.1	432.9	6900
251895	occ			24538	? Oulodus kentuckyensis	species	393190	recombined as	Rexroadus kentuckyensis	species	393189	Llandovery		443.1	432.9	6900
251896	occ			24538	? Oulodus nathani	species	393197	recombined as	Rexroadus nathani	species	393197	Llandovery		443.1	432.9	6900
251897	occ			24538	Ozarkodina hassi	species	324235		Ozarkodina hassi	species	324236	Llandovery		443.1	432.9	6900
251898	occ			24538	Ozarkodina oldhamensis	species	393016		Ozarkodina oldhamensis	species	393015	Llandovery		443.1	432.9	6900
251899	occ			24538	Panderodus gracilis	species	344859		Panderodus gracilis	species	344858	Llandovery		443.1	432.9	6900
251900	occ			24538	Panderodus recurvatus	species	344866		Panderodus panderi	species	344863	Llandovery		443.1	432.9	6900
251901	occ			24538	Panderodus serratus	species	344867		Panderodus serratus	species	344867	Llandovery		443.1	432.9	6900
251915	occ			24540	Ozarkodina ? gulletensis	species	348575		Ozarkodina gulletensis	species	348573	Llandovery		443.1	432.9	6900
251916	occ			24540	Panderodus gracilis	species	344859		Panderodus gracilis	species	344858	Llandovery		443.1	432.9	6900
251917	occ			24540	Panderodus recurvatus	species	344866		Panderodus panderi	species	344863	Llandovery		443.1	432.9	6900
251918	occ			24540	Panderodus gibber	genus	34006	species not entered	Panderodus	genus	34006	Llandovery		443.1	432.9	6900
251919	occ			24540	Distomodus sp.	genus	33901		Distomodus	genus	33901	Llandovery		443.1	432.9	6900
251946	occ			24544	Panderodus gibber	genus	34006	species not entered	Panderodus	genus	34006	Telychian		438.6	432.9	6900
251947	occ			24544	Panderodus gracilis	species	344859		Panderodus gracilis	species	344858	Telychian		438.6	432.9	6900
251948	occ			24544	Panderodus recurvatus	species	344866		Panderodus panderi	species	344863	Telychian		438.6	432.9	6900
251949	occ			24544	Apsidognathus tuberculatus	species	344756		Apsidognathus tuberculatus	species	344756	Telychian		438.6	432.9	6900
251950	occ			24544	Distomodus staurognathoides	species	344777		Distomodus staurognathoides	species	344779	Telychian		438.6	432.9	6900
251951	occ			24544	Distomodus sp.	genus	33901		Distomodus	genus	33901	Telychian		438.6	432.9	6900
251952	occ			24544	Pterospathodus pennatus	species	344879		Pterospathodus pennatus	species	344878	Telychian		438.6	432.9	6900
251953	occ			24544	Pterospathodus aff. amorphognathoides	species	344872		Pterospathodus amorphognathoides	species	344872	Telychian		438.6	432.9	6900
251954	occ			24544	Carniodus carnulus	species	344764		Carniodus carnulus	species	344764	Telychian		438.6	432.9	6900
251955	occ			24544	Ozarkodina simplex	species	347150		Ozarkodina simplex	species	347150	Telychian		438.6	432.9	6900
251956	occ			24544	Prioniodella inclinata	species	309849		Wurmiella excavata	species	299629	Telychian		438.6	432.9	6900
251957	occ			24544	Spathognathodus cf. gulletensis	species	348573	recombined as	Ozarkodina gulletensis	species	348573	Telychian		438.6	432.9	6900
251958	occ			24544	Walliserodus curvatus	species	344905		Walliserodus curvatus	species	344903	Telychian		438.6	432.9	6900
251959	occ			24544	Pseudooneotodus beckmanni	species	344869		Pseudooneotodus beckmanni	species	344868	Telychian		438.6	432.9	6900
251960	occ			24544	? Oulodus sp.	genus	34001		Oulodus	genus	34001	Telychian		438.6	432.9	6900
258745	occ			25052	Panderodus spp.	genus	34006		Panderodus	genus	34006	Niagaran	Sheinwoodian	439.4	430.6	6965
258746	occ			25052	Ozarkodina excavata	species	299629	recombined as	Wurmiella excavata	species	299629	Niagaran	Sheinwoodian	439.4	430.6	6965
258747	occ			25052	Distomodus staurognathoides	species	344777		Distomodus staurognathoides	species	344779	Niagaran	Sheinwoodian	439.4	430.6	6965
258748	occ			25052	Carniodus carnulus	species	344764		Carniodus carnulus	species	344764	Niagaran	Sheinwoodian	439.4	430.6	6965
258749	occ			25052	Ozarkodina cf. gulletensis	species	348575		Ozarkodina gulletensis	species	348573	Niagaran	Sheinwoodian	439.4	430.6	6965
258750	occ			25052	Pterospathodus amorphognathoides	species	344872		Pterospathodus amorphognathoides	species	344872	Niagaran	Sheinwoodian	439.4	430.6	6965
258751	occ			25052	Pseudooneotodus beckmanni	species	344869		Pseudooneotodus beckmanni	species	344868	Niagaran	Sheinwoodian	439.4	430.6	6965
258753	occ			25052	Ozarkodina aff. hadra	species	344754		Ozarkodina hadra	species	344751	Niagaran	Sheinwoodian	439.4	430.6	6965
258754	occ			25052	Ozarkodina confluens	species	309845		Ozarkodina confluens	species	309844	Niagaran	Sheinwoodian	439.4	430.6	6965
413692	occ			40016	Conodonta indet.	class	33816		Conodonta	class	33816	Telychian		438.6	432.9	10848
712458	occ			76451	Conodonta indet.	class	33816		Conodonta	class	33816	Telychian		438.6	432.9	25866
720624	occ			77328	Belodella sp.	genus	33860		Belodella	genus	33860	Telychian		438.6	432.9	26166
720625	occ			77328	Ozarkodina cf. pirata	species	344850		Ozarkodina pirata	species	344850	Telychian		438.6	432.9	26166
720626	occ			77328	Panderodus unicostatus	species	344726		Panderodus unicostatus	species	344726	Telychian		438.6	432.9	26166
720641	occ			77332	Panderodus sp.	genus	34006		Panderodus	genus	34006	Telychian		438.6	432.9	26166
720642	occ			77332	Panderodus unicostatus	species	344726		Panderodus unicostatus	species	344726	Telychian		438.6	432.9	26166
720643	occ			77332	Panderodus recurvatus	species	344866		Panderodus panderi	species	344863	Telychian		438.6	432.9	26166
720644	occ			77332	? Pterospathodus celloni	species	344874		Pterospathodus celloni	species	344873	Telychian		438.6	432.9	26166
720719	occ			77343	Ozarkodina adiutricis	species	351233		Pterospathodus celloni	species	344873	Telychian		438.6	432.9	26166
720723	occ			77344	Panderodus sp.	genus	34006		Panderodus	genus	34006	Telychian		438.6	432.9	26166
720737	occ			77345	Panderodus sp.	genus	34006		Panderodus	genus	34006	Telychian		438.6	432.9	26166
820881	occ			90302	Icriodella aff. deflecta	species	149849		Icriodella deflecta	species	149849	Telychian		438.6	432.9	15709
820882	occ			90302	Panderodus sp.	genus	34006		Panderodus	genus	34006	Telychian		438.6	432.9	15709
820883	occ			90302	Ozarkodina cf. excavata	species	299629	recombined as	Wurmiella excavata	species	299629	Telychian		438.6	432.9	15709
820884	occ			90302	Ozarkodina sp.	genus	34002		Ozarkodina	genus	34002	Telychian		438.6	432.9	15709
820887	occ			90302	Distomodus sp.	genus	33901		Distomodus	genus	33901	Telychian		438.6	432.9	15709
829197	occ			91415	Panderodus sp.	genus	34006		Panderodus	genus	34006	Telychian		438.6	432.9	30784
1218863	occ			159342	Panderodus sp.	genus	34006		Panderodus	genus	34006	Llandovery		443.1	432.9	52096
1218864	occ			159342	Pseudooneotodus beckmanni	species	344869		Pseudooneotodus beckmanni	species	344868	Llandovery		443.1	432.9	52096
1218865	occ			159342	Ozarkodina sp.	genus	34002		Ozarkodina	genus	34002	Llandovery		443.1	432.9	52096
1218866	occ			159342	Walliserodus curvatus	species	344905		Walliserodus curvatus	species	344903	Llandovery		443.1	432.9	52096
1218867	occ			159342	Dapsilodus obliquicostatus	species	344768		Dapsilodus obliquicostatus	species	344767	Llandovery		443.1	432.9	52096
1218868	occ			159342	Decoriconus costulatus	genus	33895	species not entered	Decoriconus	genus	33895	Llandovery		443.1	432.9	52096
1218869	occ			159342	Distomodus cf. kentuckyensis	species	344776		Distomodus kentuckyensis	species	344776	Llandovery		443.1	432.9	52096
1218870	occ			159342	Ozarkodina oldhamensis	species	393016		Ozarkodina oldhamensis	species	393015	Llandovery		443.1	432.9	52096
1218871	occ			159342	Nordiodus sp.	genus	33994		Nordiodus	genus	33994	Llandovery		443.1	432.9	52096
1218872	occ			159342	Icriodella discreta	genus	33944	species not entered	Icriodella	genus	33944	Llandovery		443.1	432.9	52096
1218873	occ			159342	Oulodus sp.	genus	34001		Oulodus	genus	34001	Llandovery		443.1	432.9	52096
1218874	occ			159342	Distomodus kentuckyensis	species	344776		Distomodus kentuckyensis	species	344776	Llandovery		443.1	432.9	52096
1218875	occ			159342	Aspelundia cf. fluegeli	species	340368		Aspelundia fluegeli	species	340368	Llandovery		443.1	432.9	52096
1253483	occ			165722	Carniodus carnulus	species	344764		Carniodus carnulus	species	344764	Telychian		438.6	432.9	54170
1253484	occ			165722	Distomodus nodosus n. sp.	genus	33901	species not entered	Distomodus	genus	33901	Telychian		438.6	432.9	54170
1253485	occ			165722	Ozarkodina excavata	species	299629	recombined as	Wurmiella excavata	species	299629	Telychian		438.6	432.9	54170
1320831	occ			177636	Panderodus unicostatus	species	344726		Panderodus unicostatus	species	344726	Aeronian	Telychian	440.5	432.9	58686
1320832	occ			177637	Panderodus unicostatus	species	344726		Panderodus unicostatus	species	344726	Aeronian	Telychian	440.5	432.9	58686
1320833	occ			177638	Panderodus unicostatus	species	344726		Panderodus unicostatus	species	344726	Aeronian	Telychian	440.5	432.9	58686
1320835	occ			177640	Panderodus unicostatus	species	344726		Panderodus unicostatus	species	344726	Aeronian	Telychian	440.5	432.9	58686
1320837	occ			177636	Panderodus recurvatus	species	344866		Panderodus panderi	species	344863	Aeronian	Telychian	440.5	432.9	58686
1320838	occ			177637	Panderodus recurvatus	species	344866		Panderodus panderi	species	344863	Aeronian	Telychian	440.5	432.9	58686
1320839	occ			177638	Panderodus recurvatus	species	344866		Panderodus panderi	species	344863	Aeronian	Telychian	440.5	432.9	58686
1320841	occ			177640	Panderodus recurvatus	species	344866		Panderodus panderi	species	344863	Aeronian	Telychian	440.5	432.9	58686
1320842	occ			177636	Aspelundia petila	genus	339627	species not entered	Aspelundia	genus	339627	Aeronian	Telychian	440.5	432.9	58686
1320843	occ			177637	Aspelundia petila	genus	339627	species not entered	Aspelundia	genus	339627	Aeronian	Telychian	440.5	432.9	58686
1320844	occ			177638	Aspelundia petila	genus	339627	species not entered	Aspelundia	genus	339627	Aeronian	Telychian	440.5	432.9	58686
1320846	occ			177636	Ozarkodina pirata	species	344850		Ozarkodina pirata	species	344850	Aeronian	Telychian	440.5	432.9	58686
1320847	occ			177637	Ozarkodina pirata	species	344850		Ozarkodina pirata	species	344850	Aeronian	Telychian	440.5	432.9	58686
1320848	occ			177638	Ozarkodina pirata	species	344850		Ozarkodina pirata	species	344850	Aeronian	Telychian	440.5	432.9	58686
1320850	occ			177636	Kockelella ? trifurcata	genus	33959	species not entered	Kockelella	genus	33959	Aeronian	Telychian	440.5	432.9	58686
1320851	occ			177637	Kockelella ? trifurcata	genus	33959	species not entered	Kockelella	genus	33959	Aeronian	Telychian	440.5	432.9	58686
1320852	occ			177636	Kockelella ? manitoulinensis	species	348570		Kockelella manitoulinensis	species	348569	Aeronian	Telychian	440.5	432.9	58686
1320853	occ			177638	Kockelella ? manitoulinensis	species	348570		Kockelella manitoulinensis	species	348569	Aeronian	Telychian	440.5	432.9	58686
1320854	occ			177638	Aspelundia ? expansa	species	344757	recombined as	Pseudolonchodina expansa	species	344757	Aeronian	Telychian	440.5	432.9	58686
1320857	occ			177637	Aulacognathus bullatus	species	344760		Aulacognathus bullatus	species	344759	Aeronian	Telychian	440.5	432.9	58686
1320858	occ			177638	Aulacognathus bullatus	species	344760		Aulacognathus bullatus	species	344759	Aeronian	Telychian	440.5	432.9	58686
1320860	occ			177637	Distomodus staurognathoides	species	344777		Distomodus staurognathoides	species	344779	Aeronian	Telychian	440.5	432.9	58686
1320861	occ			177638	Distomodus staurognathoides	species	344777		Distomodus staurognathoides	species	344779	Aeronian	Telychian	440.5	432.9	58686
1320862	occ			177638	Icriodella sp.	genus	33944		Icriodella	genus	33944	Aeronian	Telychian	440.5	432.9	58686
1320863	occ			177636	Ozarkodina strena	genus	34002	species not entered	Ozarkodina	genus	34002	Aeronian	Telychian	440.5	432.9	58686
1320864	occ			177638	Pterospathodus celloni	species	344874		Pterospathodus celloni	species	344873	Aeronian	Telychian	440.5	432.9	58686
1320867	occ			177640	Rexroadus kentuckyenis	genus	265266	species not entered	Rexroadus	genus	265266	Aeronian	Telychian	440.5	432.9	58686
1320930	occ			177647	Panderodus unicostatus	species	344726		Panderodus unicostatus	species	344726	Aeronian	Telychian	440.5	432.9	58686
1320931	occ			177648	Panderodus unicostatus	species	344726		Panderodus unicostatus	species	344726	Aeronian	Telychian	440.5	432.9	58686
1320933	occ			177650	Panderodus unicostatus	species	344726		Panderodus unicostatus	species	344726	Aeronian	Telychian	440.5	432.9	58686
1320934	occ			177648	Apsidognathus tuberculatus	species	344756		Apsidognathus tuberculatus	species	344756	Aeronian	Telychian	440.5	432.9	58686
1320936	occ			177647	Aspelundia ? expansa	species	344757	recombined as	Pseudolonchodina expansa	species	344757	Aeronian	Telychian	440.5	432.9	58686
1320937	occ			177648	Aspelundia ? expansa	species	344757	recombined as	Pseudolonchodina expansa	species	344757	Aeronian	Telychian	440.5	432.9	58686
1320939	occ			177650	Aspelundia ? expansa	species	344757	recombined as	Pseudolonchodina expansa	species	344757	Aeronian	Telychian	440.5	432.9	58686
1320940	occ			177648	Aulacognathus bullatus	species	344760		Aulacognathus bullatus	species	344759	Aeronian	Telychian	440.5	432.9	58686
1320942	occ			177650	Aulacognathus bullatus	species	344760		Aulacognathus bullatus	species	344759	Aeronian	Telychian	440.5	432.9	58686
1320943	occ			177648	Distomodus staurognathoides	species	344777		Distomodus staurognathoides	species	344779	Aeronian	Telychian	440.5	432.9	58686
1320946	occ			177648	Panderodus recurvatus	species	344866		Panderodus panderi	species	344863	Aeronian	Telychian	440.5	432.9	58686
1320948	occ			177650	Panderodus recurvatus	species	344866		Panderodus panderi	species	344863	Aeronian	Telychian	440.5	432.9	58686
1320950	occ			177648	Pterospathodus angulatus	genus	34049	species not entered	Pterospathodus	genus	34049	Aeronian	Telychian	440.5	432.9	58686
1320951	occ			177648	Pterospathodus celloni	species	344874		Pterospathodus celloni	species	344873	Aeronian	Telychian	440.5	432.9	58686
1320957	occ			177647	Ozarkodina pirata	species	344850		Ozarkodina pirata	species	344850	Aeronian	Telychian	440.5	432.9	58686
1320959	occ			177650	Ozarkodina pirata	species	344850		Ozarkodina pirata	species	344850	Aeronian	Telychian	440.5	432.9	58686
1320960	occ			177648	Ozarkodina polinclinata	species	344755	recombined as	Wurmiella polinclinata	species	344752	Aeronian	Telychian	440.5	432.9	58686
1320976	occ			177653	Panderodus unicostatus	species	344726		Panderodus unicostatus	species	344726	Aeronian	Telychian	440.5	432.9	58686
1320977	occ			177656	Panderodus unicostatus	species	344726		Panderodus unicostatus	species	344726	Aeronian	Telychian	440.5	432.9	58686
1320978	occ			177653	Aulacognathus bullatus	species	344760		Aulacognathus bullatus	species	344759	Aeronian	Telychian	440.5	432.9	58686
1320979	occ			177656	Aulacognathus bullatus	species	344760		Aulacognathus bullatus	species	344759	Aeronian	Telychian	440.5	432.9	58686
1320981	occ			177653	Distomodus staurognathoides	species	344777		Distomodus staurognathoides	species	344779	Aeronian	Telychian	440.5	432.9	58686
1320982	occ			177656	Distomodus staurognathoides	species	344777		Distomodus staurognathoides	species	344779	Aeronian	Telychian	440.5	432.9	58686
1320983	occ			177656	Panderodus recurvatus	species	344866		Panderodus panderi	species	344863	Aeronian	Telychian	440.5	432.9	58686
1320984	occ			177656	Pterospathodus celloni	species	344874		Pterospathodus celloni	species	344873	Aeronian	Telychian	440.5	432.9	58686
1320987	occ			177653	Ozarkodina pirata	species	344850		Ozarkodina pirata	species	344850	Aeronian	Telychian	440.5	432.9	58686
1320988	occ			177657	Ozarkodina pirata	species	344850		Ozarkodina pirata	species	344850	Aeronian	Telychian	440.5	432.9	58686
1320990	occ			177653	Aspelundia expansa	species	344757	recombined as	Pseudolonchodina expansa	species	344757	Aeronian	Telychian	440.5	432.9	58686
1320991	occ			177656	Aspelundia expansa	species	344757	recombined as	Pseudolonchodina expansa	species	344757	Aeronian	Telychian	440.5	432.9	58686
1320993	occ			177656	Ozarkodina sp.	genus	34002		Ozarkodina	genus	34002	Aeronian	Telychian	440.5	432.9	58686
1321043	occ			177661	Panderodus unicostatus	species	344726		Panderodus unicostatus	species	344726	Aeronian	Telychian	440.5	432.9	58686
1321044	occ			177663	Panderodus unicostatus	species	344726		Panderodus unicostatus	species	344726	Aeronian	Telychian	440.5	432.9	58686
1321046	occ			177662	Distomodus staurognathoides	species	344777		Distomodus staurognathoides	species	344779	Aeronian	Telychian	440.5	432.9	58686
1321047	occ			177663	Distomodus staurognathoides	species	344777		Distomodus staurognathoides	species	344779	Aeronian	Telychian	440.5	432.9	58686
1321049	occ			177662	Panderodus recurvatus	species	344866		Panderodus panderi	species	344863	Aeronian	Telychian	440.5	432.9	58686
1321050	occ			177663	Panderodus recurvatus	species	344866		Panderodus panderi	species	344863	Aeronian	Telychian	440.5	432.9	58686
1321051	occ			177663	Pterospathodus celloni	species	344874		Pterospathodus celloni	species	344873	Aeronian	Telychian	440.5	432.9	58686
1321054	occ			177663	Walliserodus curvatus	species	344905		Walliserodus curvatus	species	344903	Aeronian	Telychian	440.5	432.9	58686
1321069	occ			177663	Kockelella patula	species	344788		Kockelella patula	species	344788	Aeronian	Telychian	440.5	432.9	58686
1321071	occ			177663	Ozarkodina inclinata	species	344847		Wurmiella excavata	species	299629	Aeronian	Telychian	440.5	432.9	58686
1321073	occ			177663	Pseudooneotodus tricornis	species	310609		Pseudooneotodus tricornis	species	310609	Aeronian	Telychian	440.5	432.9	58686
1321075	occ			177674	Panderodus unicostatus	species	344726		Panderodus unicostatus	species	344726	Aeronian	Telychian	440.5	432.9	58686
1321076	occ			177675	Panderodus unicostatus	species	344726		Panderodus unicostatus	species	344726	Aeronian	Telychian	440.5	432.9	58686
1321077	occ			177676	Panderodus unicostatus	species	344726		Panderodus unicostatus	species	344726	Aeronian	Telychian	440.5	432.9	58686
1321078	occ			177677	Panderodus unicostatus	species	344726		Panderodus unicostatus	species	344726	Aeronian	Telychian	440.5	432.9	58686
1321080	occ			177675	Panderodus recurvatus	species	344866		Panderodus panderi	species	344863	Aeronian	Telychian	440.5	432.9	58686
1321081	occ			177676	Panderodus recurvatus	species	344866		Panderodus panderi	species	344863	Aeronian	Telychian	440.5	432.9	58686
1321082	occ			177677	Panderodus recurvatus	species	344866		Panderodus panderi	species	344863	Aeronian	Telychian	440.5	432.9	58686
1321084	occ			177679	Panderodus recurvatus	species	344866		Panderodus panderi	species	344863	Aeronian	Telychian	440.5	432.9	58686
1321086	occ			177679	Pterospathodus celloni	species	344874		Pterospathodus celloni	species	344873	Aeronian	Telychian	440.5	432.9	58686
1321087	occ			177676	Pseudooneotodus beckmanni	species	344869		Pseudooneotodus beckmanni	species	344868	Aeronian	Telychian	440.5	432.9	58686
1321088	occ			177675	Aspelundia cf. borenorensis	genus	339627	species not entered	Aspelundia	genus	339627	Aeronian	Telychian	440.5	432.9	58686
1321089	occ			177675	Aspelundia expansa	species	344757	recombined as	Pseudolonchodina expansa	species	344757	Aeronian	Telychian	440.5	432.9	58686
1321090	occ			177676	Aspelundia expansa	species	344757	recombined as	Pseudolonchodina expansa	species	344757	Aeronian	Telychian	440.5	432.9	58686
1321091	occ			177677	Aspelundia expansa	species	344757	recombined as	Pseudolonchodina expansa	species	344757	Aeronian	Telychian	440.5	432.9	58686
1321092	occ			177676	Icriodella sp.	genus	33944		Icriodella	genus	33944	Aeronian	Telychian	440.5	432.9	58686
1321093	occ			177675	Kockelella ? trifurcata	genus	33959	species not entered	Kockelella	genus	33959	Aeronian	Telychian	440.5	432.9	58686
1321094	occ			177674	Ozarkodina pirata	species	344850		Ozarkodina pirata	species	344850	Aeronian	Telychian	440.5	432.9	58686
1321095	occ			177675	Ozarkodina pirata	species	344850		Ozarkodina pirata	species	344850	Aeronian	Telychian	440.5	432.9	58686
1321096	occ			177676	Ozarkodina pirata	species	344850		Ozarkodina pirata	species	344850	Aeronian	Telychian	440.5	432.9	58686
1321097	occ			177677	Ozarkodina pirata	species	344850		Ozarkodina pirata	species	344850	Aeronian	Telychian	440.5	432.9	58686
1321099	occ			177679	Ozarkodina pirata	species	344850		Ozarkodina pirata	species	344850	Aeronian	Telychian	440.5	432.9	58686
1321100	occ			177676	Ozarkodina sp.	genus	34002		Ozarkodina	genus	34002	Aeronian	Telychian	440.5	432.9	58686
1321101	occ			177677	Ozarkodina sp.	genus	34002		Ozarkodina	genus	34002	Aeronian	Telychian	440.5	432.9	58686
1321104	occ			177677	Aulacognathus bullatus	species	344760		Aulacognathus bullatus	species	344759	Aeronian	Telychian	440.5	432.9	58686
1321105	occ			177677	Pterospathodus eopennatus	species	344877		Pterospathodus eopennatus	species	344877	Aeronian	Telychian	440.5	432.9	58686
1321110	occ			177685	Panderodus unicostatus	species	344726		Panderodus unicostatus	species	344726	Aeronian	Telychian	440.5	432.9	58686
1321111	occ			177686	Panderodus recurvatus	species	344866		Panderodus panderi	species	344863	Aeronian	Telychian	440.5	432.9	58686
1321113	occ			177686	Pseudooneotodus beckmanni	species	344869		Pseudooneotodus beckmanni	species	344868	Aeronian	Telychian	440.5	432.9	58686
1321115	occ			177685	Aspelundia expansa	species	344757	recombined as	Pseudolonchodina expansa	species	344757	Aeronian	Telychian	440.5	432.9	58686
1321116	occ			177686	Aspelundia expansa	species	344757	recombined as	Pseudolonchodina expansa	species	344757	Aeronian	Telychian	440.5	432.9	58686
1321118	occ			177685	Ozarkodina pirata	species	344850		Ozarkodina pirata	species	344850	Aeronian	Telychian	440.5	432.9	58686
1321119	occ			177686	Ozarkodina pirata	species	344850		Ozarkodina pirata	species	344850	Aeronian	Telychian	440.5	432.9	58686
1321122	occ			177686	Pterospathodus eopennatus	species	344877		Pterospathodus eopennatus	species	344877	Aeronian	Telychian	440.5	432.9	58686
1321127	occ			177685	Walliserodus curvatus	species	344905		Walliserodus curvatus	species	344903	Aeronian	Telychian	440.5	432.9	58686
1321155	occ			177686	Apsidognathus tuberculatus	species	344756		Apsidognathus tuberculatus	species	344756	Aeronian	Telychian	440.5	432.9	58686
1321157	occ			177686	Distomodus staurognathoides	species	344777		Distomodus staurognathoides	species	344779	Aeronian	Telychian	440.5	432.9	58686
1321159	occ			177686	Pseudooneotodus tricornis	species	310609		Pseudooneotodus tricornis	species	310609	Aeronian	Telychian	440.5	432.9	58686
1322295	occ			177942	Oulodus panuarensis	species	393012		Oulodus panuarensis	species	393012	Llandovery		443.1	432.9	16269
1322296	occ			177945	Oulodus panuarensis	species	393012		Oulodus panuarensis	species	393012	Llandovery		443.1	432.9	16269
1322297	occ			177932	Panderodus unicostatus	species	344726		Panderodus unicostatus	species	344726	Llandovery		443.1	432.9	16269
1322298	occ			177933	Panderodus unicostatus	species	344726		Panderodus unicostatus	species	344726	Llandovery		443.1	432.9	16269
1322299	occ			177934	Panderodus unicostatus	species	344726		Panderodus unicostatus	species	344726	Llandovery		443.1	432.9	16269
1322300	occ			177935	Panderodus unicostatus	species	344726		Panderodus unicostatus	species	344726	Llandovery		443.1	432.9	16269
1322301	occ			177936	Panderodus unicostatus	species	344726		Panderodus unicostatus	species	344726	Llandovery		443.1	432.9	16269
1322302	occ			177937	Panderodus unicostatus	species	344726		Panderodus unicostatus	species	344726	Llandovery		443.1	432.9	16269
1322303	occ			177938	Panderodus unicostatus	species	344726		Panderodus unicostatus	species	344726	Llandovery		443.1	432.9	16269
1322304	occ			177939	Panderodus unicostatus	species	344726		Panderodus unicostatus	species	344726	Llandovery		443.1	432.9	16269
1322305	occ			177940	Panderodus unicostatus	species	344726		Panderodus unicostatus	species	344726	Llandovery		443.1	432.9	16269
1322306	occ			177941	Panderodus unicostatus	species	344726		Panderodus unicostatus	species	344726	Llandovery		443.1	432.9	16269
1322307	occ			177942	Panderodus unicostatus	species	344726		Panderodus unicostatus	species	344726	Llandovery		443.1	432.9	16269
1322308	occ			177943	Panderodus unicostatus	species	344726		Panderodus unicostatus	species	344726	Llandovery		443.1	432.9	16269
1322309	occ			177945	Panderodus unicostatus	species	344726		Panderodus unicostatus	species	344726	Llandovery		443.1	432.9	16269
1322310	occ			177946	Panderodus unicostatus	species	344726		Panderodus unicostatus	species	344726	Llandovery		443.1	432.9	16269
1322311	occ			177947	Panderodus unicostatus	species	344726		Panderodus unicostatus	species	344726	Llandovery		443.1	432.9	16269
1322312	occ			177933	Pseudooneotodus beckmanni	species	344869		Pseudooneotodus beckmanni	species	344868	Llandovery		443.1	432.9	16269
1322313	occ			177936	Pseudooneotodus beckmanni	species	344869		Pseudooneotodus beckmanni	species	344868	Llandovery		443.1	432.9	16269
1322314	occ			177935	Ozarkodina inclinata	species	344847		Wurmiella excavata	species	299629	Llandovery		443.1	432.9	16269
1322315	occ			177937	Walliserodus a n. sp.	genus	34100	species not entered	Walliserodus	genus	34100	Llandovery		443.1	432.9	16269
1322316	occ			177936	Oulodus spp.	genus	34001		Oulodus	genus	34001	Llandovery		443.1	432.9	16269
1322317	occ			177942	Oulodus spp.	genus	34001		Oulodus	genus	34001	Llandovery		443.1	432.9	16269
1322318	occ			177943	Oulodus spp.	genus	34001		Oulodus	genus	34001	Llandovery		443.1	432.9	16269
1322319	occ			177944	Oulodus spp.	genus	34001		Oulodus	genus	34001	Llandovery		443.1	432.9	16269
1322320	occ			177946	Oulodus spp.	genus	34001		Oulodus	genus	34001	Llandovery		443.1	432.9	16269
1322321	occ			177943	Oulodus sigmoideus	genus	34001	species not entered	Oulodus	genus	34001	Llandovery		443.1	432.9	16269
1322322	occ			177943	Ozarkodina hassi	species	324235		Ozarkodina hassi	species	324236	Llandovery		443.1	432.9	16269
1322323	occ			177945	Ozarkodina pirata	species	344850		Ozarkodina pirata	species	344850	Llandovery		443.1	432.9	16269
1322324	occ			177948	Dapsilodus obliquicostatus	species	344768		Dapsilodus obliquicostatus	species	344767	Llandovery		443.1	432.9	16269
1322325	occ			177948	Distomodus staurognathoides	species	344777		Distomodus staurognathoides	species	344779	Llandovery		443.1	432.9	16269
1322341	occ			177951	Dapsilodus obliquicostatus	species	344768		Dapsilodus obliquicostatus	species	344767	Llandovery		443.1	432.9	16269
1322342	occ			177953	Dapsilodus obliquicostatus	species	344768		Dapsilodus obliquicostatus	species	344767	Llandovery		443.1	432.9	16269
1322343	occ			177955	Dapsilodus obliquicostatus	species	344768		Dapsilodus obliquicostatus	species	344767	Llandovery		443.1	432.9	16269
1322344	occ			177956	Dapsilodus obliquicostatus	species	344768		Dapsilodus obliquicostatus	species	344767	Llandovery		443.1	432.9	16269
1322345	occ			177949	Distomodus staurognathoides	species	344777		Distomodus staurognathoides	species	344779	Llandovery		443.1	432.9	16269
1322346	occ			177950	Distomodus staurognathoides	species	344777		Distomodus staurognathoides	species	344779	Llandovery		443.1	432.9	16269
1322347	occ			177953	Distomodus staurognathoides	species	344777		Distomodus staurognathoides	species	344779	Llandovery		443.1	432.9	16269
1322348	occ			177954	Distomodus staurognathoides	species	344777		Distomodus staurognathoides	species	344779	Llandovery		443.1	432.9	16269
1322349	occ			177955	Distomodus staurognathoides	species	344777		Distomodus staurognathoides	species	344779	Llandovery		443.1	432.9	16269
1322350	occ			177956	Distomodus staurognathoides	species	344777		Distomodus staurognathoides	species	344779	Llandovery		443.1	432.9	16269
1322351	occ			177954	Anticostiodus fahraeusi	species	340372		Anticostiodus fahraeusi	species	340372	Llandovery		443.1	432.9	16269
1322352	occ			177955	Anticostiodus fahraeusi	species	340372		Anticostiodus fahraeusi	species	340372	Llandovery		443.1	432.9	16269
1322353	occ			177954	Decoriconus sp.	genus	33895		Decoriconus	genus	33895	Llandovery		443.1	432.9	16269
1322354	occ			177956	Kockelella manitoulinensis	species	348570		Kockelella manitoulinensis	species	348569	Llandovery		443.1	432.9	16269
1322355	occ			177954	Oulodus jeannae	species	342761		Oulodus jeannae	species	342761	Llandovery		443.1	432.9	16269
1322356	occ			177956	Oulodus jeannae	species	342761		Oulodus jeannae	species	342761	Llandovery		443.1	432.9	16269
1322357	occ			177957	Oulodus jeannae	species	342761		Oulodus jeannae	species	342761	Llandovery		443.1	432.9	16269
1322358	occ			177953	Oulodus panuarensis	species	393012		Oulodus panuarensis	species	393012	Llandovery		443.1	432.9	16269
1322359	occ			177955	Oulodus panuarensis	species	393012		Oulodus panuarensis	species	393012	Llandovery		443.1	432.9	16269
1322360	occ			177950	Oulodus spp.	genus	34001		Oulodus	genus	34001	Llandovery		443.1	432.9	16269
1322361	occ			177951	Oulodus spp.	genus	34001		Oulodus	genus	34001	Llandovery		443.1	432.9	16269
1322362	occ			177953	Oulodus spp.	genus	34001		Oulodus	genus	34001	Llandovery		443.1	432.9	16269
1322363	occ			177954	Oulodus spp.	genus	34001		Oulodus	genus	34001	Llandovery		443.1	432.9	16269
1322364	occ			177956	Oulodus spp.	genus	34001		Oulodus	genus	34001	Llandovery		443.1	432.9	16269
1322365	occ			177957	Oulodus spp.	genus	34001		Oulodus	genus	34001	Llandovery		443.1	432.9	16269
1322366	occ			177954	Ozarkodina hassi	species	324235		Ozarkodina hassi	species	324236	Llandovery		443.1	432.9	16269
1322367	occ			177956	Ozarkodina hassi	species	324235		Ozarkodina hassi	species	324236	Llandovery		443.1	432.9	16269
1322368	occ			177958	Ozarkodina hassi	species	324235		Ozarkodina hassi	species	324236	Llandovery		443.1	432.9	16269
1322369	occ			177954	Ozarkodina inclinata	species	344847		Wurmiella excavata	species	299629	Llandovery		443.1	432.9	16269
1322370	occ			177956	Ozarkodina pirata	species	344850		Ozarkodina pirata	species	344850	Llandovery		443.1	432.9	16269
1322371	occ			177953	Ozarkodina sp.	genus	34002		Ozarkodina	genus	34002	Llandovery		443.1	432.9	16269
1322372	occ			177956	Ozarkodina sp.	genus	34002		Ozarkodina	genus	34002	Llandovery		443.1	432.9	16269
1322373	occ			177958	Ozarkodina sp.	genus	34002		Ozarkodina	genus	34002	Llandovery		443.1	432.9	16269
1322374	occ			177953	Panderodus recurvatus	species	344866		Panderodus panderi	species	344863	Llandovery		443.1	432.9	16269
1322375	occ			177954	Panderodus recurvatus	species	344866		Panderodus panderi	species	344863	Llandovery		443.1	432.9	16269
1322376	occ			177949	Panderodus unicostatus	species	344726		Panderodus unicostatus	species	344726	Llandovery		443.1	432.9	16269
1322377	occ			177950	Panderodus unicostatus	species	344726		Panderodus unicostatus	species	344726	Llandovery		443.1	432.9	16269
1322378	occ			177951	Panderodus unicostatus	species	344726		Panderodus unicostatus	species	344726	Llandovery		443.1	432.9	16269
1322379	occ			177952	Panderodus unicostatus	species	344726		Panderodus unicostatus	species	344726	Llandovery		443.1	432.9	16269
1322380	occ			177953	Panderodus unicostatus	species	344726		Panderodus unicostatus	species	344726	Llandovery		443.1	432.9	16269
1322381	occ			177954	Panderodus unicostatus	species	344726		Panderodus unicostatus	species	344726	Llandovery		443.1	432.9	16269
1322382	occ			177955	Panderodus unicostatus	species	344726		Panderodus unicostatus	species	344726	Llandovery		443.1	432.9	16269
1322383	occ			177956	Panderodus unicostatus	species	344726		Panderodus unicostatus	species	344726	Llandovery		443.1	432.9	16269
1322384	occ			177957	Panderodus unicostatus	species	344726		Panderodus unicostatus	species	344726	Llandovery		443.1	432.9	16269
1322385	occ			177958	Panderodus unicostatus	species	344726		Panderodus unicostatus	species	344726	Llandovery		443.1	432.9	16269
1322386	occ			177953	Pseudooneotodus beckmanni	species	344869		Pseudooneotodus beckmanni	species	344868	Llandovery		443.1	432.9	16269
1322387	occ			177955	Pseudooneotodus beckmanni	species	344869		Pseudooneotodus beckmanni	species	344868	Llandovery		443.1	432.9	16269
1322388	occ			177953	Walliserodus curvatus	species	344905		Walliserodus curvatus	species	344903	Llandovery		443.1	432.9	16269
1322389	occ			177954	Walliserodus curvatus	species	344905		Walliserodus curvatus	species	344903	Llandovery		443.1	432.9	16269
1322438	occ			177967	Walliserodus sp.	genus	34100		Walliserodus	genus	34100	Llandovery		443.1	432.9	16269
1322439	occ			177968	Distomodus staurognathoides	species	344777		Distomodus staurognathoides	species	344779	Llandovery		443.1	432.9	16269
1322440	occ			177968	Pseudooneotodus bicornus	genus	34045	species not entered	Pseudooneotodus	genus	34045	Llandovery		443.1	432.9	16269
1322441	occ			177968	Apsidognathus tuberculatus	species	344756		Apsidognathus tuberculatus	species	344756	Llandovery		443.1	432.9	16269
1322442	occ			177969	Apsidognathus tuberculatus	species	344756		Apsidognathus tuberculatus	species	344756	Llandovery		443.1	432.9	16269
1322443	occ			177968	Oulodus fluegeli	genus	34001	species not entered	Oulodus	genus	34001	Llandovery		443.1	432.9	16269
1322444	occ			177969	Oulodus fluegeli	genus	34001	species not entered	Oulodus	genus	34001	Llandovery		443.1	432.9	16269
1322445	occ			177968	Ozarkodina inclinata	species	344847		Wurmiella excavata	species	299629	Llandovery		443.1	432.9	16269
1322446	occ			177969	Ozarkodina inclinata	species	344847		Wurmiella excavata	species	299629	Llandovery		443.1	432.9	16269
1322447	occ			177968	Panderodus unicostatus	species	344726		Panderodus unicostatus	species	344726	Llandovery		443.1	432.9	16269
1322448	occ			177969	Panderodus unicostatus	species	344726		Panderodus unicostatus	species	344726	Llandovery		443.1	432.9	16269
1322449	occ			177969	Pterospathodus eopennatus	species	344877		Pterospathodus eopennatus	species	344877	Llandovery		443.1	432.9	16269
1322450	occ			177969	Pterospathodus procerus	genus	34049	species not entered	Pterospathodus	genus	34049	Llandovery		443.1	432.9	16269
1322451	occ			177968	Pterospathodus amorphognathoides	species	344872		Pterospathodus amorphognathoides	species	344872	Llandovery		443.1	432.9	16269
1322452	occ			177969	Pterospathodus amorphognathoides	species	344872		Pterospathodus amorphognathoides	species	344872	Llandovery		443.1	432.9	16269
1322453	occ			177969	Pseudobelodella silurica	species	348580		Pseudobelodella silurica	species	348580	Llandovery		443.1	432.9	16269
1323565	occ			178098	Panderodus unicostatus	species	344726		Panderodus unicostatus	species	344726	Llandovery		443.1	432.9	16269
1323566	occ			178099	Panderodus unicostatus	species	344726		Panderodus unicostatus	species	344726	Llandovery		443.1	432.9	16269
1323567	occ			178100	Panderodus unicostatus	species	344726		Panderodus unicostatus	species	344726	Llandovery		443.1	432.9	16269
1323568	occ			178101	Panderodus unicostatus	species	344726		Panderodus unicostatus	species	344726	Llandovery		443.1	432.9	16269
1323569	occ			178102	Panderodus unicostatus	species	344726		Panderodus unicostatus	species	344726	Llandovery		443.1	432.9	16269
1323570	occ			178099	Ozarkodina pirata	species	344850		Ozarkodina pirata	species	344850	Llandovery		443.1	432.9	16269
1323571	occ			178100	Oulodus sp.	genus	34001		Oulodus	genus	34001	Llandovery		443.1	432.9	16269
1323572	occ			178102	Oulodus sp.	genus	34001		Oulodus	genus	34001	Llandovery		443.1	432.9	16269
1323573	occ			178097	Walliserodus a n. sp.	genus	34100	species not entered	Walliserodus	genus	34100	Llandovery		443.1	432.9	16269
1323574	occ			178101	Oulodus panuarensis	species	393012		Oulodus panuarensis	species	393012	Llandovery		443.1	432.9	16269
1323575	occ			178102	? Kockelella manitoulinensis	species	348570		Kockelella manitoulinensis	species	348569	Llandovery		443.1	432.9	16269
1323576	occ			178098	Dapsilodus obliquicostatus	species	344768		Dapsilodus obliquicostatus	species	344767	Llandovery		443.1	432.9	16269
1328111	occ			178659	Nudibelodina sensitiva	species	340650		Nudibelodina sensitiva	species	340650	Telychian		438.6	432.9	59081
1328623	occ			178704	Panderodus sp.	genus	34006		Panderodus	genus	34006	Telychian		438.6	432.9	59135
1328624	occ			178705	Panderodus sp.	genus	34006		Panderodus	genus	34006	Telychian		438.6	432.9	59135
1328625	occ			178706	Panderodus sp.	genus	34006		Panderodus	genus	34006	Telychian		438.6	432.9	59135
1328626	occ			178707	Panderodus sp.	genus	34006		Panderodus	genus	34006	Telychian		438.6	432.9	59135
1328627	occ			178708	Panderodus sp.	genus	34006		Panderodus	genus	34006	Telychian		438.6	432.9	59135
1328628	occ			178709	Panderodus sp.	genus	34006		Panderodus	genus	34006	Telychian		438.6	432.9	59135
1328629	occ			178710	Panderodus sp.	genus	34006		Panderodus	genus	34006	Telychian		438.6	432.9	59135
1328630	occ			178711	Panderodus sp.	genus	34006		Panderodus	genus	34006	Telychian		438.6	432.9	59135
1328631	occ			178712	Panderodus sp.	genus	34006		Panderodus	genus	34006	Telychian		438.6	432.9	59135
1328632	occ			178713	Panderodus sp.	genus	34006		Panderodus	genus	34006	Telychian		438.6	432.9	59135
1328633	occ			178714	Panderodus sp.	genus	34006		Panderodus	genus	34006	Telychian		438.6	432.9	59135
1328634	occ			178715	Panderodus sp.	genus	34006		Panderodus	genus	34006	Telychian		438.6	432.9	59135
1328635	occ			178716	Panderodus sp.	genus	34006		Panderodus	genus	34006	Telychian		438.6	432.9	59135
1328636	occ			178704	Apsidognathus tuberculatus	species	344756		Apsidognathus tuberculatus	species	344756	Telychian		438.6	432.9	59135
1328637	occ			178704	Ozarkodina polinclinata	species	344755	recombined as	Wurmiella polinclinata	species	344752	Telychian		438.6	432.9	59135
1328638	occ			178706	Ozarkodina polinclinata	species	344755	recombined as	Wurmiella polinclinata	species	344752	Telychian		438.6	432.9	59135
1328639	occ			178707	Ozarkodina polinclinata	species	344755	recombined as	Wurmiella polinclinata	species	344752	Telychian		438.6	432.9	59135
1328640	occ			178708	Ozarkodina polinclinata	species	344755	recombined as	Wurmiella polinclinata	species	344752	Telychian		438.6	432.9	59135
1328641	occ			178709	Ozarkodina polinclinata	species	344755	recombined as	Wurmiella polinclinata	species	344752	Telychian		438.6	432.9	59135
1328642	occ			178710	Ozarkodina polinclinata	species	344755	recombined as	Wurmiella polinclinata	species	344752	Telychian		438.6	432.9	59135
1328643	occ			178711	Ozarkodina polinclinata	species	344755	recombined as	Wurmiella polinclinata	species	344752	Telychian		438.6	432.9	59135
1328644	occ			178712	Ozarkodina polinclinata	species	344755	recombined as	Wurmiella polinclinata	species	344752	Telychian		438.6	432.9	59135
1328645	occ			178713	Ozarkodina polinclinata	species	344755	recombined as	Wurmiella polinclinata	species	344752	Telychian		438.6	432.9	59135
1328646	occ			178715	Ozarkodina polinclinata	species	344755	recombined as	Wurmiella polinclinata	species	344752	Telychian		438.6	432.9	59135
1328647	occ			178716	Ozarkodina polinclinata	species	344755	recombined as	Wurmiella polinclinata	species	344752	Telychian		438.6	432.9	59135
1328648	occ			178704	Pterospathodus sp.	genus	34049		Pterospathodus	genus	34049	Telychian		438.6	432.9	59135
1328649	occ			178704	Pterospathodus eopennatus	species	344877		Pterospathodus eopennatus	species	344877	Telychian		438.6	432.9	59135
1328650	occ			178707	Pterospathodus eopennatus	species	344877		Pterospathodus eopennatus	species	344877	Telychian		438.6	432.9	59135
1328651	occ			178708	Pterospathodus eopennatus	species	344877		Pterospathodus eopennatus	species	344877	Telychian		438.6	432.9	59135
1328652	occ			178709	Pterospathodus eopennatus	species	344877		Pterospathodus eopennatus	species	344877	Telychian		438.6	432.9	59135
1328653	occ			178711	Pterospathodus eopennatus	species	344877		Pterospathodus eopennatus	species	344877	Telychian		438.6	432.9	59135
1328654	occ			178712	Pterospathodus eopennatus	species	344877		Pterospathodus eopennatus	species	344877	Telychian		438.6	432.9	59135
1328655	occ			178707	Kockelella abruptus	genus	33959	species not entered	Kockelella	genus	33959	Telychian		438.6	432.9	59135
1328656	occ			178711	Kockelella abruptus	genus	33959	species not entered	Kockelella	genus	33959	Telychian		438.6	432.9	59135
1328657	occ			178708	Distomodus staurognathoides	species	344777		Distomodus staurognathoides	species	344779	Telychian		438.6	432.9	59135
1328658	occ			178714	Distomodus staurognathoides	species	344777		Distomodus staurognathoides	species	344779	Telychian		438.6	432.9	59135
1328659	occ			178715	Distomodus staurognathoides	species	344777		Distomodus staurognathoides	species	344779	Telychian		438.6	432.9	59135
1328660	occ			178709	Pterospathodus amorphognathoides	species	344872		Pterospathodus amorphognathoides	species	344872	Telychian		438.6	432.9	59135
1328661	occ			178709	Pseudooneotodus bicornis	species	310608		Pseudooneotodus bicornis	species	310608	Telychian		438.6	432.9	59135
1328662	occ			178711	Oulodus sp.	genus	34001		Oulodus	genus	34001	Telychian		438.6	432.9	59135
1338938	occ			180881	Acodus curvatus	species	344903	recombined as	Walliserodus curvatus	species	344903	Llandovery		443.1	432.9	59747
1338939	occ			180882	Acodus cf. inornatus	species	346761		Dapsilodus mutatus	species	330170	Telychian	Sheinwoodian	438.6	430.6	59747
1338940	occ			180881	Acodus unicostatus	genus	85559	species not entered	Acodus	genus	85559	Llandovery		443.1	432.9	59747
1338953	occ			180881	Distomodus kentuckyensis	species	344776		Distomodus kentuckyensis	species	344776	Llandovery		443.1	432.9	59747
1338955	occ			180881	Drepanodus ? arrectus	genus	33904	species not entered	Drepanodus	genus	33904	Llandovery		443.1	432.9	59747
1338976	occ			180881	Paltodus costulatus	genus	34005	species not entered	Paltodus	genus	34005	Llandovery		443.1	432.9	59747
1338977	occ			180881	Paltodus debolti	genus	34005	species not entered	Paltodus	genus	34005	Llandovery		443.1	432.9	59747
1338978	occ			180881	Paltodus dyscritus	species	351239		Paltodus dyscritus	species	351239	Llandovery		443.1	432.9	59747
1338979	occ			180881	Paltodus migratus	genus	34005	species not entered	Paltodus	genus	34005	Llandovery		443.1	432.9	59747
1338982	occ			180881	Panderodus simplex	genus	34006	species not entered	Panderodus	genus	34006	Llandovery		443.1	432.9	59747
1338983	occ			180881	Panderodus unicostatus	species	344726		Panderodus unicostatus	species	344726	Llandovery		443.1	432.9	59747
1338987	occ			180881	Roundya caudata	species	434613		Distomodus staurognathoides	species	344779	Llandovery		443.1	432.9	59747
1338992	occ			180881	Synprioniodina silurica	genus	245452	species not entered	Synprioniodina	genus	245452	Llandovery		443.1	432.9	59747
1338995	occ			180881	Trichonodella ? edentata	genus	315400	species not entered	Trichonodella	genus	315400	Llandovery		443.1	432.9	59747
1338996	occ			180881	Trichonodella excavata	species	416829	recombined as	Oulodus walliseri	species	345236	Llandovery		443.1	432.9	59747
1339001	occ			180883	Acodus curvatus	species	344903	recombined as	Walliserodus curvatus	species	344903	Telychian	Sheinwoodian	438.6	430.6	59747
1339002	occ			180884	Acodus curvatus	species	344903	recombined as	Walliserodus curvatus	species	344903	Llandovery		443.1	432.9	59747
1339003	occ			180886	Acodus curvatus	species	344903	recombined as	Walliserodus curvatus	species	344903	Llandovery		443.1	432.9	59747
1339004	occ			180888	Acodus curvatus	species	344903	recombined as	Walliserodus curvatus	species	344903	Llandovery		443.1	432.9	59747
1339005	occ			180889	Acodus curvatus	species	344903	recombined as	Walliserodus curvatus	species	344903	Llandovery		443.1	432.9	59747
1339006	occ			180891	Acodus curvatus	species	344903	recombined as	Walliserodus curvatus	species	344903	Llandovery		443.1	432.9	59747
1339008	occ			180894	Acodus curvatus	species	344903	recombined as	Walliserodus curvatus	species	344903	Llandovery		443.1	432.9	59747
1339009	occ			180897	Acodus curvatus	species	344903	recombined as	Walliserodus curvatus	species	344903	Llandovery		443.1	432.9	59747
1339011	occ			180891	Acodus cf. inornatus	species	346761		Dapsilodus mutatus	species	330170	Llandovery		443.1	432.9	59747
1339013	occ			180882	Acodus unicostatus	genus	85559	species not entered	Acodus	genus	85559	Telychian	Sheinwoodian	438.6	430.6	59747
1339014	occ			180883	Acodus unicostatus	genus	85559	species not entered	Acodus	genus	85559	Telychian	Sheinwoodian	438.6	430.6	59747
1339015	occ			180884	Acodus unicostatus	genus	85559	species not entered	Acodus	genus	85559	Llandovery		443.1	432.9	59747
1339016	occ			180885	Acodus unicostatus	genus	85559	species not entered	Acodus	genus	85559	Llandovery		443.1	432.9	59747
1339017	occ			180886	Acodus unicostatus	genus	85559	species not entered	Acodus	genus	85559	Llandovery		443.1	432.9	59747
1339018	occ			180887	Acodus unicostatus	genus	85559	species not entered	Acodus	genus	85559	Llandovery		443.1	432.9	59747
1339019	occ			180888	Acodus unicostatus	genus	85559	species not entered	Acodus	genus	85559	Llandovery		443.1	432.9	59747
1339020	occ			180889	Acodus unicostatus	genus	85559	species not entered	Acodus	genus	85559	Llandovery		443.1	432.9	59747
1339021	occ			180890	Acodus unicostatus	genus	85559	species not entered	Acodus	genus	85559	Llandovery		443.1	432.9	59747
1339022	occ			180891	Acodus unicostatus	genus	85559	species not entered	Acodus	genus	85559	Llandovery		443.1	432.9	59747
1339024	occ			180894	Acodus unicostatus	genus	85559	species not entered	Acodus	genus	85559	Llandovery		443.1	432.9	59747
1339025	occ			180895	Acodus unicostatus	genus	85559	species not entered	Acodus	genus	85559	Llandovery		443.1	432.9	59747
1339026	occ			180897	Acodus unicostatus	genus	85559	species not entered	Acodus	genus	85559	Llandovery		443.1	432.9	59747
1339027	occ			180898	Acodus unicostatus	genus	85559	species not entered	Acodus	genus	85559	Llandovery		443.1	432.9	59747
1339030	occ			180882	Carniodus carinthiacus	species	351244		Carniodus carnulus	species	344764	Telychian	Sheinwoodian	438.6	430.6	59747
1339032	occ			180886	Distacodus obliquicostatus	species	344767	recombined as	Dapsilodus obliquicostatus	species	344767	Llandovery		443.1	432.9	59747
1339033	occ			180888	Distacodus obliquicostatus	species	344767	recombined as	Dapsilodus obliquicostatus	species	344767	Llandovery		443.1	432.9	59747
1339034	occ			180891	Distacodus obliquicostatus	species	344767	recombined as	Dapsilodus obliquicostatus	species	344767	Llandovery		443.1	432.9	59747
1339036	occ			180884	Distomodus kentuckyensis	species	344776		Distomodus kentuckyensis	species	344776	Llandovery		443.1	432.9	59747
1339037	occ			180885	Distomodus kentuckyensis	species	344776		Distomodus kentuckyensis	species	344776	Llandovery		443.1	432.9	59747
1339038	occ			180890	Distomodus kentuckyensis	species	344776		Distomodus kentuckyensis	species	344776	Llandovery		443.1	432.9	59747
1339040	occ			180894	Distomodus kentuckyensis	species	344776		Distomodus kentuckyensis	species	344776	Llandovery		443.1	432.9	59747
1339041	occ			180897	Distomodus kentuckyensis	species	344776		Distomodus kentuckyensis	species	344776	Llandovery		443.1	432.9	59747
1339042	occ			180898	Distomodus kentuckyensis	species	344776		Distomodus kentuckyensis	species	344776	Llandovery		443.1	432.9	59747
1339044	occ			180882	Drepanodus aduncus	genus	33904	species not entered	Drepanodus	genus	33904	Telychian	Sheinwoodian	438.6	430.6	59747
1339045	occ			180886	Drepanodus aduncus	genus	33904	species not entered	Drepanodus	genus	33904	Llandovery		443.1	432.9	59747
1339046	occ			180891	Drepanodus aduncus	genus	33904	species not entered	Drepanodus	genus	33904	Llandovery		443.1	432.9	59747
1339048	occ			180884	Drepanodus ? arrectus	genus	33904	species not entered	Drepanodus	genus	33904	Llandovery		443.1	432.9	59747
1339049	occ			180894	Drepanodus ? arrectus	genus	33904	species not entered	Drepanodus	genus	33904	Llandovery		443.1	432.9	59747
1339050	occ			180895	Drepanodus ? arrectus	genus	33904	species not entered	Drepanodus	genus	33904	Llandovery		443.1	432.9	59747
1339051	occ			180897	Drepanodus ? arrectus	genus	33904	species not entered	Drepanodus	genus	33904	Llandovery		443.1	432.9	59747
1339052	occ			180898	Drepanodus ? arrectus	genus	33904	species not entered	Drepanodus	genus	33904	Llandovery		443.1	432.9	59747
1339053	occ			180888	Hadrognathus staurognathoides	species	344775	recombined as	Distomodus staurognathoides	species	344779	Llandovery		443.1	432.9	59747
1339055	occ			180898	Hadrognathus staurognathoides	species	344775	recombined as	Distomodus staurognathoides	species	344779	Llandovery		443.1	432.9	59747
1339065	occ			180894	Ligonodina cf. kentuckyensis	species	393189	recombined as	Rexroadus kentuckyensis	species	393189	Llandovery		443.1	432.9	59747
1339066	occ			180897	Ligonodina cf. kentuckyensis	species	393189	recombined as	Rexroadus kentuckyensis	species	393189	Llandovery		443.1	432.9	59747
1339067	occ			180898	Ligonodina cf. kentuckyensis	species	393189	recombined as	Rexroadus kentuckyensis	species	393189	Llandovery		443.1	432.9	59747
1339068	occ			180882	Lonchodina walliseri	species	345137		Lonchodina walliseri	species	345137	Telychian	Sheinwoodian	438.6	430.6	59747
1339069	occ			180897	Lonchodina walliseri	species	345137		Lonchodina walliseri	species	345137	Llandovery		443.1	432.9	59747
1339073	occ			180885	Neospathognathodus ceratoides	genus	344758	species not entered	Aulacognathus	genus	33856	Llandovery		443.1	432.9	59747
1339074	occ			180898	Neospathognathodus latus	species	344761	recombined as	Aulacognathus latus	species	344761	Llandovery		443.1	432.9	59747
1339075	occ			180886	Ozarkodina gaertneri	species	351235		Ozarkodina gaertneri	species	351235	Llandovery		443.1	432.9	59747
1339077	occ			180888	Ozarkodina hanoverensis	genus	34002	species not entered	Ozarkodina	genus	34002	Llandovery		443.1	432.9	59747
1339079	occ			180882	Paltodus costulatus	genus	34005	species not entered	Paltodus	genus	34005	Telychian	Sheinwoodian	438.6	430.6	59747
1339080	occ			180883	Paltodus costulatus	genus	34005	species not entered	Paltodus	genus	34005	Telychian	Sheinwoodian	438.6	430.6	59747
1339081	occ			180884	Paltodus costulatus	genus	34005	species not entered	Paltodus	genus	34005	Llandovery		443.1	432.9	59747
1339082	occ			180886	Paltodus costulatus	genus	34005	species not entered	Paltodus	genus	34005	Llandovery		443.1	432.9	59747
1339083	occ			180888	Paltodus costulatus	genus	34005	species not entered	Paltodus	genus	34005	Llandovery		443.1	432.9	59747
1339084	occ			180891	Paltodus costulatus	genus	34005	species not entered	Paltodus	genus	34005	Llandovery		443.1	432.9	59747
1339088	occ			180883	Paltodus debolti	genus	34005	species not entered	Paltodus	genus	34005	Telychian	Sheinwoodian	438.6	430.6	59747
1339089	occ			180884	Paltodus debolti	genus	34005	species not entered	Paltodus	genus	34005	Llandovery		443.1	432.9	59747
1339090	occ			180886	Paltodus debolti	genus	34005	species not entered	Paltodus	genus	34005	Llandovery		443.1	432.9	59747
1339091	occ			180888	Paltodus debolti	genus	34005	species not entered	Paltodus	genus	34005	Llandovery		443.1	432.9	59747
1339092	occ			180889	Paltodus debolti	genus	34005	species not entered	Paltodus	genus	34005	Llandovery		443.1	432.9	59747
1339093	occ			180891	Paltodus debolti	genus	34005	species not entered	Paltodus	genus	34005	Llandovery		443.1	432.9	59747
1339095	occ			180894	Paltodus debolti	genus	34005	species not entered	Paltodus	genus	34005	Llandovery		443.1	432.9	59747
1339096	occ			180897	Paltodus debolti	genus	34005	species not entered	Paltodus	genus	34005	Llandovery		443.1	432.9	59747
1339097	occ			180898	Paltodus debolti	genus	34005	species not entered	Paltodus	genus	34005	Llandovery		443.1	432.9	59747
1339100	occ			180882	Paltodus dyscritus	species	351239		Paltodus dyscritus	species	351239	Telychian	Sheinwoodian	438.6	430.6	59747
1339101	occ			180883	Paltodus dyscritus	species	351239		Paltodus dyscritus	species	351239	Telychian	Sheinwoodian	438.6	430.6	59747
1339102	occ			180884	Paltodus dyscritus	species	351239		Paltodus dyscritus	species	351239	Llandovery		443.1	432.9	59747
1339103	occ			180886	Paltodus dyscritus	species	351239		Paltodus dyscritus	species	351239	Llandovery		443.1	432.9	59747
1339104	occ			180887	Paltodus dyscritus	species	351239		Paltodus dyscritus	species	351239	Llandovery		443.1	432.9	59747
1339105	occ			180888	Paltodus dyscritus	species	351239		Paltodus dyscritus	species	351239	Llandovery		443.1	432.9	59747
1339106	occ			180889	Paltodus dyscritus	species	351239		Paltodus dyscritus	species	351239	Llandovery		443.1	432.9	59747
1339107	occ			180890	Paltodus dyscritus	species	351239		Paltodus dyscritus	species	351239	Llandovery		443.1	432.9	59747
1339108	occ			180891	Paltodus dyscritus	species	351239		Paltodus dyscritus	species	351239	Llandovery		443.1	432.9	59747
1339110	occ			180894	Paltodus dyscritus	species	351239		Paltodus dyscritus	species	351239	Llandovery		443.1	432.9	59747
1339111	occ			180895	Paltodus dyscritus	species	351239		Paltodus dyscritus	species	351239	Llandovery		443.1	432.9	59747
1339112	occ			180897	Paltodus dyscritus	species	351239		Paltodus dyscritus	species	351239	Llandovery		443.1	432.9	59747
1339113	occ			180898	Paltodus dyscritus	species	351239		Paltodus dyscritus	species	351239	Llandovery		443.1	432.9	59747
1339115	occ			180882	Paltodus migratus	genus	34005	species not entered	Paltodus	genus	34005	Telychian	Sheinwoodian	438.6	430.6	59747
1339116	occ			180883	Paltodus migratus	genus	34005	species not entered	Paltodus	genus	34005	Telychian	Sheinwoodian	438.6	430.6	59747
1339117	occ			180887	Paltodus migratus	genus	34005	species not entered	Paltodus	genus	34005	Llandovery		443.1	432.9	59747
1339118	occ			180888	Paltodus migratus	genus	34005	species not entered	Paltodus	genus	34005	Llandovery		443.1	432.9	59747
1339119	occ			180891	Paltodus migratus	genus	34005	species not entered	Paltodus	genus	34005	Llandovery		443.1	432.9	59747
1339121	occ			180894	Paltodus migratus	genus	34005	species not entered	Paltodus	genus	34005	Llandovery		443.1	432.9	59747
1339122	occ			180898	Paltodus migratus	genus	34005	species not entered	Paltodus	genus	34005	Llandovery		443.1	432.9	59747
1339124	occ			180882	Paltodus <n. sp. a>	genus	34005		Paltodus	genus	34005	Telychian	Sheinwoodian	438.6	430.6	59747
1339125	occ			180882	Paltodus <n. sp. b>	genus	34005		Paltodus	genus	34005	Telychian	Sheinwoodian	438.6	430.6	59747
1339126	occ			180882	Panderodus simplex	genus	34006	species not entered	Panderodus	genus	34006	Telychian	Sheinwoodian	438.6	430.6	59747
1339127	occ			180884	Panderodus simplex	genus	34006	species not entered	Panderodus	genus	34006	Llandovery		443.1	432.9	59747
1339128	occ			180885	Panderodus simplex	genus	34006	species not entered	Panderodus	genus	34006	Llandovery		443.1	432.9	59747
1339129	occ			180886	Panderodus simplex	genus	34006	species not entered	Panderodus	genus	34006	Llandovery		443.1	432.9	59747
1339130	occ			180887	Panderodus simplex	genus	34006	species not entered	Panderodus	genus	34006	Llandovery		443.1	432.9	59747
1339131	occ			180888	Panderodus simplex	genus	34006	species not entered	Panderodus	genus	34006	Llandovery		443.1	432.9	59747
1339132	occ			180889	Panderodus simplex	genus	34006	species not entered	Panderodus	genus	34006	Llandovery		443.1	432.9	59747
1339133	occ			180890	Panderodus simplex	genus	34006	species not entered	Panderodus	genus	34006	Llandovery		443.1	432.9	59747
1339134	occ			180891	Panderodus simplex	genus	34006	species not entered	Panderodus	genus	34006	Llandovery		443.1	432.9	59747
1339136	occ			180894	Panderodus simplex	genus	34006	species not entered	Panderodus	genus	34006	Llandovery		443.1	432.9	59747
1339137	occ			180895	Panderodus simplex	genus	34006	species not entered	Panderodus	genus	34006	Llandovery		443.1	432.9	59747
1339139	occ			180897	Panderodus simplex	genus	34006	species not entered	Panderodus	genus	34006	Llandovery		443.1	432.9	59747
1339142	occ			180882	Panderodus unicostatus	species	344726		Panderodus unicostatus	species	344726	Telychian	Sheinwoodian	438.6	430.6	59747
1339143	occ			180883	Panderodus unicostatus	species	344726		Panderodus unicostatus	species	344726	Telychian	Sheinwoodian	438.6	430.6	59747
1339144	occ			180884	Panderodus unicostatus	species	344726		Panderodus unicostatus	species	344726	Llandovery		443.1	432.9	59747
1339145	occ			180885	Panderodus unicostatus	species	344726		Panderodus unicostatus	species	344726	Llandovery		443.1	432.9	59747
1339146	occ			180886	Panderodus unicostatus	species	344726		Panderodus unicostatus	species	344726	Llandovery		443.1	432.9	59747
1339147	occ			180887	Panderodus unicostatus	species	344726		Panderodus unicostatus	species	344726	Llandovery		443.1	432.9	59747
1339148	occ			180888	Panderodus unicostatus	species	344726		Panderodus unicostatus	species	344726	Llandovery		443.1	432.9	59747
1339149	occ			180889	Panderodus unicostatus	species	344726		Panderodus unicostatus	species	344726	Llandovery		443.1	432.9	59747
1339150	occ			180890	Panderodus unicostatus	species	344726		Panderodus unicostatus	species	344726	Llandovery		443.1	432.9	59747
1339151	occ			180891	Panderodus unicostatus	species	344726		Panderodus unicostatus	species	344726	Llandovery		443.1	432.9	59747
1339153	occ			180894	Panderodus unicostatus	species	344726		Panderodus unicostatus	species	344726	Llandovery		443.1	432.9	59747
1339154	occ			180895	Panderodus unicostatus	species	344726		Panderodus unicostatus	species	344726	Llandovery		443.1	432.9	59747
1339156	occ			180897	Panderodus unicostatus	species	344726		Panderodus unicostatus	species	344726	Llandovery		443.1	432.9	59747
1339157	occ			180898	Panderodus unicostatus	species	344726		Panderodus unicostatus	species	344726	Llandovery		443.1	432.9	59747
1339160	occ			180888	Pterospathodus amorphognathoides	species	344872		Pterospathodus amorphognathoides	species	344872	Llandovery		443.1	432.9	59747
1339161	occ			180891	Pterospathodus amorphognathoides	species	344872		Pterospathodus amorphognathoides	species	344872	Llandovery		443.1	432.9	59747
1339163	occ			180898	Roundya detorta	species	434617	recombined as	Lonchodina detorta	species	434617	Llandovery		443.1	432.9	59747
1339175	occ			180884	Trichonodella ? edentata	genus	315400	species not entered	Trichonodella	genus	315400	Llandovery		443.1	432.9	59747
1339176	occ			180894	Trichonodella ? edentata	genus	315400	species not entered	Trichonodella	genus	315400	Llandovery		443.1	432.9	59747
1339177	occ			180897	Trichonodella ? edentata	genus	315400	species not entered	Trichonodella	genus	315400	Llandovery		443.1	432.9	59747
1339178	occ			180884	Trichonodella excavata	species	416829	recombined as	Oulodus walliseri	species	345236	Llandovery		443.1	432.9	59747
1339179	occ			180887	Trichonodella excavata	species	416829	recombined as	Oulodus walliseri	species	345236	Llandovery		443.1	432.9	59747
1339180	occ			180894	Trichonodella excavata	species	416829	recombined as	Oulodus walliseri	species	345236	Llandovery		443.1	432.9	59747
1339181	occ			180895	Trichonodella excavata	species	416829	recombined as	Oulodus walliseri	species	345236	Llandovery		443.1	432.9	59747
1339182	occ			180897	Trichonodella excavata	species	416829	recombined as	Oulodus walliseri	species	345236	Llandovery		443.1	432.9	59747
1339183	occ			180898	Trichonodella excavata	species	416829	recombined as	Oulodus walliseri	species	345236	Llandovery		443.1	432.9	59747
1339186	occ			180882	Trichonodella inconstans	species	345235		Trichonodella inconstans	species	345235	Telychian	Sheinwoodian	438.6	430.6	59747
1339188	occ			180894	Trichonodella papilio	genus	315400	species not entered	Trichonodella	genus	315400	Llandovery		443.1	432.9	59747
1339189	occ			180897	Trichonodella papilio	genus	315400	species not entered	Trichonodella	genus	315400	Llandovery		443.1	432.9	59747
1339190	occ			180882	Trichonodella spp.	genus	315400		Trichonodella	genus	315400	Telychian	Sheinwoodian	438.6	430.6	59747
1339191	occ			180901	Acodus curvatus	species	344903	recombined as	Walliserodus curvatus	species	344903	Telychian	Sheinwoodian	438.6	430.6	59747
1339192	occ			180903	Acodus curvatus	species	344903	recombined as	Walliserodus curvatus	species	344903	Llandovery		443.1	432.9	59747
1339193	occ			180905	Acodus curvatus	species	344903	recombined as	Walliserodus curvatus	species	344903	Llandovery		443.1	432.9	59747
1339194	occ			180906	Acodus curvatus	species	344903	recombined as	Walliserodus curvatus	species	344903	Llandovery		443.1	432.9	59747
1339195	occ			180908	Acodus curvatus	species	344903	recombined as	Walliserodus curvatus	species	344903	Llandovery		443.1	432.9	59747
1339196	occ			180910	Acodus curvatus	species	344903	recombined as	Walliserodus curvatus	species	344903	Llandovery		443.1	432.9	59747
1339197	occ			180911	Acodus curvatus	species	344903	recombined as	Walliserodus curvatus	species	344903	Llandovery		443.1	432.9	59747
1339198	occ			180914	Acodus curvatus	species	344903	recombined as	Walliserodus curvatus	species	344903	Llandovery		443.1	432.9	59747
1339199	occ			180916	Acodus curvatus	species	344903	recombined as	Walliserodus curvatus	species	344903	Llandovery		443.1	432.9	59747
1339200	occ			180917	Acodus curvatus	species	344903	recombined as	Walliserodus curvatus	species	344903	Telychian	Sheinwoodian	438.6	430.6	59747
1339201	occ			180919	Acodus curvatus	species	344903	recombined as	Walliserodus curvatus	species	344903	Llandovery		443.1	432.9	59747
1339203	occ			180901	Acodus cf. inornatus	species	346761		Dapsilodus mutatus	species	330170	Telychian	Sheinwoodian	438.6	430.6	59747
1339204	occ			180906	Acodus cf. inornatus	species	346761		Dapsilodus mutatus	species	330170	Llandovery		443.1	432.9	59747
1339205	occ			180908	Acodus cf. inornatus	species	346761		Dapsilodus mutatus	species	330170	Llandovery		443.1	432.9	59747
1339206	occ			180917	Acodus cf. inornatus	species	346761		Dapsilodus mutatus	species	330170	Telychian	Sheinwoodian	438.6	430.6	59747
1339208	occ			180901	Acodus unicostatus	genus	85559	species not entered	Acodus	genus	85559	Telychian	Sheinwoodian	438.6	430.6	59747
1339209	occ			180903	Acodus unicostatus	genus	85559	species not entered	Acodus	genus	85559	Llandovery		443.1	432.9	59747
1339210	occ			180905	Acodus unicostatus	genus	85559	species not entered	Acodus	genus	85559	Llandovery		443.1	432.9	59747
1339211	occ			180906	Acodus unicostatus	genus	85559	species not entered	Acodus	genus	85559	Llandovery		443.1	432.9	59747
1339212	occ			180908	Acodus unicostatus	genus	85559	species not entered	Acodus	genus	85559	Llandovery		443.1	432.9	59747
1339213	occ			180910	Acodus unicostatus	genus	85559	species not entered	Acodus	genus	85559	Llandovery		443.1	432.9	59747
1339214	occ			180911	Acodus unicostatus	genus	85559	species not entered	Acodus	genus	85559	Llandovery		443.1	432.9	59747
1339215	occ			180914	Acodus unicostatus	genus	85559	species not entered	Acodus	genus	85559	Llandovery		443.1	432.9	59747
1339217	occ			180916	Acodus unicostatus	genus	85559	species not entered	Acodus	genus	85559	Llandovery		443.1	432.9	59747
1339218	occ			180917	Acodus unicostatus	genus	85559	species not entered	Acodus	genus	85559	Telychian	Sheinwoodian	438.6	430.6	59747
1339219	occ			180919	Acodus unicostatus	genus	85559	species not entered	Acodus	genus	85559	Llandovery		443.1	432.9	59747
1339223	occ			180914	Diadelognathus excertus	species	347142		Diadelognathus excertus	species	347142	Llandovery		443.1	432.9	59747
1339224	occ			180914	Diadelognathus primus	genus	347141	species not entered	Diadelognathus	genus	347141	Llandovery		443.1	432.9	59747
1339225	occ			180914	Diadelognathus a n. sp.	genus	347141	species not entered	Diadelognathus	genus	347141	Llandovery		443.1	432.9	59747
1339226	occ			180908	Diadelognathus <n. sp. b>	genus	347141		Diadelognathus	genus	347141	Llandovery		443.1	432.9	59747
1339227	occ			180914	Diadelognathus b n. sp.	genus	347141	species not entered	Diadelognathus	genus	347141	Llandovery		443.1	432.9	59747
1339228	occ			180902	Distomodus kentuckyensis	species	344776		Distomodus kentuckyensis	species	344776	Llandovery		443.1	432.9	59747
1339229	occ			180903	Distomodus kentuckyensis	species	344776		Distomodus kentuckyensis	species	344776	Llandovery		443.1	432.9	59747
1339230	occ			180906	Distomodus kentuckyensis	species	344776		Distomodus kentuckyensis	species	344776	Llandovery		443.1	432.9	59747
1339232	occ			180908	Distomodus kentuckyensis	species	344776		Distomodus kentuckyensis	species	344776	Llandovery		443.1	432.9	59747
1339233	occ			180910	Distomodus kentuckyensis	species	344776		Distomodus kentuckyensis	species	344776	Llandovery		443.1	432.9	59747
1339234	occ			180911	Distomodus kentuckyensis	species	344776		Distomodus kentuckyensis	species	344776	Llandovery		443.1	432.9	59747
1339235	occ			180913	Distomodus kentuckyensis	species	344776		Distomodus kentuckyensis	species	344776	Llandovery		443.1	432.9	59747
1339236	occ			180914	Distomodus kentuckyensis	species	344776		Distomodus kentuckyensis	species	344776	Llandovery		443.1	432.9	59747
1339237	occ			180916	Distomodus kentuckyensis	species	344776		Distomodus kentuckyensis	species	344776	Llandovery		443.1	432.9	59747
1339238	occ			180917	Distomodus kentuckyensis	species	344776		Distomodus kentuckyensis	species	344776	Telychian	Sheinwoodian	438.6	430.6	59747
1339239	occ			180919	Distomodus kentuckyensis	species	344776		Distomodus kentuckyensis	species	344776	Llandovery		443.1	432.9	59747
1339240	occ			180903	Drepanodus ? arrectus	genus	33904	species not entered	Drepanodus	genus	33904	Llandovery		443.1	432.9	59747
1339241	occ			180908	Drepanodus ? arrectus	genus	33904	species not entered	Drepanodus	genus	33904	Llandovery		443.1	432.9	59747
1339242	occ			180913	Drepanodus ? arrectus	genus	33904	species not entered	Drepanodus	genus	33904	Llandovery		443.1	432.9	59747
1339243	occ			180914	Drepanodus ? arrectus	genus	33904	species not entered	Drepanodus	genus	33904	Llandovery		443.1	432.9	59747
1339244	occ			180916	Drepanodus ? arrectus	genus	33904	species not entered	Drepanodus	genus	33904	Llandovery		443.1	432.9	59747
1339245	occ			180919	Drepanodus ? arrectus	genus	33904	species not entered	Drepanodus	genus	33904	Llandovery		443.1	432.9	59747
1339265	occ			180901	Ligonodina variabilis	genus	33966	species not entered	Oulodus	genus	34001	Telychian	Sheinwoodian	438.6	430.6	59747
1339267	occ			180906	Ligonodina variabilis	genus	33966	species not entered	Oulodus	genus	34001	Llandovery		443.1	432.9	59747
1339269	occ			180908	Ligonodina variabilis	genus	33966	species not entered	Oulodus	genus	34001	Llandovery		443.1	432.9	59747
1339270	occ			180911	Ligonodina variabilis	genus	33966	species not entered	Oulodus	genus	34001	Llandovery		443.1	432.9	59747
1339271	occ			180914	Ligonodina variabilis	genus	33966	species not entered	Oulodus	genus	34001	Llandovery		443.1	432.9	59747
1339273	occ			180917	Ligonodina variabilis	genus	33966	species not entered	Oulodus	genus	34001	Telychian	Sheinwoodian	438.6	430.6	59747
1339274	occ			180919	Ligonodina variabilis	genus	33966	species not entered	Oulodus	genus	34001	Llandovery		443.1	432.9	59747
1339278	occ			180903	Neospathognathodus bullatus	species	344759	recombined as	Aulacognathus bullatus	species	344759	Llandovery		443.1	432.9	59747
1339279	occ			180908	Neospathognathodus bullatus	species	344759	recombined as	Aulacognathus bullatus	species	344759	Llandovery		443.1	432.9	59747
1339280	occ			180914	Neospathognathodus bullatus	species	344759	recombined as	Aulacognathus bullatus	species	344759	Llandovery		443.1	432.9	59747
1339281	occ			180908	Ozarkodina adiutricis	species	351233		Pterospathodus celloni	species	344873	Llandovery		443.1	432.9	59747
1339282	occ			180914	Ozarkodina adiutricis	species	351233		Pterospathodus celloni	species	344873	Llandovery		443.1	432.9	59747
1339284	occ			180901	Paltodus costulatus	genus	34005	species not entered	Paltodus	genus	34005	Telychian	Sheinwoodian	438.6	430.6	59747
1339285	occ			180908	Paltodus costulatus	genus	34005	species not entered	Paltodus	genus	34005	Llandovery		443.1	432.9	59747
1339286	occ			180914	Paltodus costulatus	genus	34005	species not entered	Paltodus	genus	34005	Llandovery		443.1	432.9	59747
1339288	occ			180916	Paltodus costulatus	genus	34005	species not entered	Paltodus	genus	34005	Llandovery		443.1	432.9	59747
1339289	occ			180917	Paltodus costulatus	genus	34005	species not entered	Paltodus	genus	34005	Telychian	Sheinwoodian	438.6	430.6	59747
1339291	occ			180901	Paltodus debolti	genus	34005	species not entered	Paltodus	genus	34005	Telychian	Sheinwoodian	438.6	430.6	59747
1339292	occ			180902	Paltodus debolti	genus	34005	species not entered	Paltodus	genus	34005	Llandovery		443.1	432.9	59747
1339293	occ			180903	Paltodus debolti	genus	34005	species not entered	Paltodus	genus	34005	Llandovery		443.1	432.9	59747
1339294	occ			180905	Paltodus debolti	genus	34005	species not entered	Paltodus	genus	34005	Llandovery		443.1	432.9	59747
1339295	occ			180906	Paltodus debolti	genus	34005	species not entered	Paltodus	genus	34005	Llandovery		443.1	432.9	59747
1339296	occ			180908	Paltodus debolti	genus	34005	species not entered	Paltodus	genus	34005	Llandovery		443.1	432.9	59747
1339297	occ			180910	Paltodus debolti	genus	34005	species not entered	Paltodus	genus	34005	Llandovery		443.1	432.9	59747
1339298	occ			180911	Paltodus debolti	genus	34005	species not entered	Paltodus	genus	34005	Llandovery		443.1	432.9	59747
1339299	occ			180914	Paltodus debolti	genus	34005	species not entered	Paltodus	genus	34005	Llandovery		443.1	432.9	59747
1339301	occ			180916	Paltodus debolti	genus	34005	species not entered	Paltodus	genus	34005	Llandovery		443.1	432.9	59747
1339302	occ			180917	Paltodus debolti	genus	34005	species not entered	Paltodus	genus	34005	Telychian	Sheinwoodian	438.6	430.6	59747
1339303	occ			180901	Paltodus dyscritus	species	351239		Paltodus dyscritus	species	351239	Telychian	Sheinwoodian	438.6	430.6	59747
1339304	occ			180902	Paltodus dyscritus	species	351239		Paltodus dyscritus	species	351239	Llandovery		443.1	432.9	59747
1339305	occ			180903	Paltodus dyscritus	species	351239		Paltodus dyscritus	species	351239	Llandovery		443.1	432.9	59747
1339306	occ			180905	Paltodus dyscritus	species	351239		Paltodus dyscritus	species	351239	Llandovery		443.1	432.9	59747
1339307	occ			180906	Paltodus dyscritus	species	351239		Paltodus dyscritus	species	351239	Llandovery		443.1	432.9	59747
1339309	occ			180908	Paltodus dyscritus	species	351239		Paltodus dyscritus	species	351239	Llandovery		443.1	432.9	59747
1339310	occ			180910	Paltodus dyscritus	species	351239		Paltodus dyscritus	species	351239	Llandovery		443.1	432.9	59747
1339311	occ			180911	Paltodus dyscritus	species	351239		Paltodus dyscritus	species	351239	Llandovery		443.1	432.9	59747
1339312	occ			180914	Paltodus dyscritus	species	351239		Paltodus dyscritus	species	351239	Llandovery		443.1	432.9	59747
1339314	occ			180916	Paltodus dyscritus	species	351239		Paltodus dyscritus	species	351239	Llandovery		443.1	432.9	59747
1339315	occ			180917	Paltodus dyscritus	species	351239		Paltodus dyscritus	species	351239	Telychian	Sheinwoodian	438.6	430.6	59747
1339317	occ			180901	Paltodus migratus	genus	34005	species not entered	Paltodus	genus	34005	Telychian	Sheinwoodian	438.6	430.6	59747
1339318	occ			180903	Paltodus migratus	genus	34005	species not entered	Paltodus	genus	34005	Llandovery		443.1	432.9	59747
1339319	occ			180906	Paltodus migratus	genus	34005	species not entered	Paltodus	genus	34005	Llandovery		443.1	432.9	59747
1339320	occ			180908	Paltodus migratus	genus	34005	species not entered	Paltodus	genus	34005	Llandovery		443.1	432.9	59747
1339321	occ			180910	Paltodus migratus	genus	34005	species not entered	Paltodus	genus	34005	Llandovery		443.1	432.9	59747
1339322	occ			180911	Paltodus migratus	genus	34005	species not entered	Paltodus	genus	34005	Llandovery		443.1	432.9	59747
1339323	occ			180914	Paltodus migratus	genus	34005	species not entered	Paltodus	genus	34005	Llandovery		443.1	432.9	59747
1339325	occ			180916	Paltodus migratus	genus	34005	species not entered	Paltodus	genus	34005	Llandovery		443.1	432.9	59747
1339326	occ			180917	Paltodus migratus	genus	34005	species not entered	Paltodus	genus	34005	Telychian	Sheinwoodian	438.6	430.6	59747
1339327	occ			180919	Paltodus migratus	genus	34005	species not entered	Paltodus	genus	34005	Llandovery		443.1	432.9	59747
1339328	occ			180901	Panderodus simplex	genus	34006	species not entered	Panderodus	genus	34006	Telychian	Sheinwoodian	438.6	430.6	59747
1339329	occ			180902	Panderodus simplex	genus	34006	species not entered	Panderodus	genus	34006	Llandovery		443.1	432.9	59747
1339330	occ			180903	Panderodus simplex	genus	34006	species not entered	Panderodus	genus	34006	Llandovery		443.1	432.9	59747
1339331	occ			180905	Panderodus simplex	genus	34006	species not entered	Panderodus	genus	34006	Llandovery		443.1	432.9	59747
1339332	occ			180906	Panderodus simplex	genus	34006	species not entered	Panderodus	genus	34006	Llandovery		443.1	432.9	59747
1339334	occ			180908	Panderodus simplex	genus	34006	species not entered	Panderodus	genus	34006	Llandovery		443.1	432.9	59747
1339335	occ			180910	Panderodus simplex	genus	34006	species not entered	Panderodus	genus	34006	Llandovery		443.1	432.9	59747
1339336	occ			180911	Panderodus simplex	genus	34006	species not entered	Panderodus	genus	34006	Llandovery		443.1	432.9	59747
1339337	occ			180914	Panderodus simplex	genus	34006	species not entered	Panderodus	genus	34006	Llandovery		443.1	432.9	59747
1339339	occ			180916	Panderodus simplex	genus	34006	species not entered	Panderodus	genus	34006	Llandovery		443.1	432.9	59747
1339340	occ			180917	Panderodus simplex	genus	34006	species not entered	Panderodus	genus	34006	Telychian	Sheinwoodian	438.6	430.6	59747
1339341	occ			180919	Panderodus simplex	genus	34006	species not entered	Panderodus	genus	34006	Llandovery		443.1	432.9	59747
1339343	occ			180901	Panderodus unicostatus	species	344726		Panderodus unicostatus	species	344726	Telychian	Sheinwoodian	438.6	430.6	59747
1339344	occ			180902	Panderodus unicostatus	species	344726		Panderodus unicostatus	species	344726	Llandovery		443.1	432.9	59747
1339345	occ			180903	Panderodus unicostatus	species	344726		Panderodus unicostatus	species	344726	Llandovery		443.1	432.9	59747
1339347	occ			180905	Panderodus unicostatus	species	344726		Panderodus unicostatus	species	344726	Llandovery		443.1	432.9	59747
1339348	occ			180906	Panderodus unicostatus	species	344726		Panderodus unicostatus	species	344726	Llandovery		443.1	432.9	59747
1339350	occ			180908	Panderodus unicostatus	species	344726		Panderodus unicostatus	species	344726	Llandovery		443.1	432.9	59747
1339351	occ			180910	Panderodus unicostatus	species	344726		Panderodus unicostatus	species	344726	Llandovery		443.1	432.9	59747
1339352	occ			180911	Panderodus unicostatus	species	344726		Panderodus unicostatus	species	344726	Llandovery		443.1	432.9	59747
1339354	occ			180913	Panderodus unicostatus	species	344726		Panderodus unicostatus	species	344726	Llandovery		443.1	432.9	59747
1339355	occ			180914	Panderodus unicostatus	species	344726		Panderodus unicostatus	species	344726	Llandovery		443.1	432.9	59747
1339357	occ			180916	Panderodus unicostatus	species	344726		Panderodus unicostatus	species	344726	Llandovery		443.1	432.9	59747
1339358	occ			180917	Panderodus unicostatus	species	344726		Panderodus unicostatus	species	344726	Telychian	Sheinwoodian	438.6	430.6	59747
1339359	occ			180919	Panderodus unicostatus	species	344726		Panderodus unicostatus	species	344726	Llandovery		443.1	432.9	59747
1339361	occ			180901	Plectospathodus irregularis	genus	342736	species not entered	Ozarkodina	genus	34002	Telychian	Sheinwoodian	438.6	430.6	59747
1339362	occ			180914	Plectospathodus irregularis	genus	342736	species not entered	Ozarkodina	genus	34002	Llandovery		443.1	432.9	59747
1339364	occ			180914	Roundya brevialata	species	434615		Distomodus staurognathoides	species	344779	Llandovery		443.1	432.9	59747
1339365	occ			180901	Roundya caudata	species	434613		Distomodus staurognathoides	species	344779	Telychian	Sheinwoodian	438.6	430.6	59747
1339366	occ			180902	Roundya caudata	species	434613		Distomodus staurognathoides	species	344779	Llandovery		443.1	432.9	59747
1339367	occ			180906	Roundya caudata	species	434613		Distomodus staurognathoides	species	344779	Llandovery		443.1	432.9	59747
1339368	occ			180908	Roundya caudata	species	434613		Distomodus staurognathoides	species	344779	Llandovery		443.1	432.9	59747
1339369	occ			180910	Roundya caudata	species	434613		Distomodus staurognathoides	species	344779	Llandovery		443.1	432.9	59747
1339370	occ			180911	Roundya caudata	species	434613		Distomodus staurognathoides	species	344779	Llandovery		443.1	432.9	59747
1339371	occ			180913	Roundya caudata	species	434613		Distomodus staurognathoides	species	344779	Llandovery		443.1	432.9	59747
1339372	occ			180914	Roundya caudata	species	434613		Distomodus staurognathoides	species	344779	Llandovery		443.1	432.9	59747
1339374	occ			180919	Roundya caudata	species	434613		Distomodus staurognathoides	species	344779	Llandovery		443.1	432.9	59747
1339384	occ			180919	Synprioniodina silurica	genus	245452	species not entered	Synprioniodina	genus	245452	Llandovery		443.1	432.9	59747
1339385	occ			180906	Trichonodella asymmetrica	genus	315400	species not entered	Trichonodella	genus	315400	Llandovery		443.1	432.9	59747
1339387	occ			180908	Trichonodella asymmetrica	genus	315400	species not entered	Trichonodella	genus	315400	Llandovery		443.1	432.9	59747
1339388	occ			180914	Trichonodella asymmetrica	genus	315400	species not entered	Trichonodella	genus	315400	Llandovery		443.1	432.9	59747
1339390	occ			180919	Trichonodella asymmetrica	genus	315400	species not entered	Trichonodella	genus	315400	Llandovery		443.1	432.9	59747
1339396	occ			180908	Trichonodella ? edentata	genus	315400	species not entered	Trichonodella	genus	315400	Llandovery		443.1	432.9	59747
1339397	occ			180914	Trichonodella ? edentata	genus	315400	species not entered	Trichonodella	genus	315400	Llandovery		443.1	432.9	59747
1339398	occ			180902	Trichonodella excavata	species	416829	recombined as	Oulodus walliseri	species	345236	Llandovery		443.1	432.9	59747
1339399	occ			180903	Trichonodella excavata	species	416829	recombined as	Oulodus walliseri	species	345236	Llandovery		443.1	432.9	59747
1339400	occ			180906	Trichonodella excavata	species	416829	recombined as	Oulodus walliseri	species	345236	Llandovery		443.1	432.9	59747
1339401	occ			180908	Trichonodella excavata	species	416829	recombined as	Oulodus walliseri	species	345236	Llandovery		443.1	432.9	59747
1339402	occ			180910	Trichonodella excavata	species	416829	recombined as	Oulodus walliseri	species	345236	Llandovery		443.1	432.9	59747
1339403	occ			180914	Trichonodella excavata	species	416829	recombined as	Oulodus walliseri	species	345236	Llandovery		443.1	432.9	59747
1339404	occ			180916	Trichonodella excavata	species	416829	recombined as	Oulodus walliseri	species	345236	Llandovery		443.1	432.9	59747
1339406	occ			180914	Carniodus carinthiacus	species	351244		Carniodus carnulus	species	344764	Llandovery		443.1	432.9	59747
1339408	occ			180914	Diadelognathus comressus	genus	347141	species not entered	Diadelognathus	genus	347141	Llandovery		443.1	432.9	59747
1339410	occ			180917	Distacodus obliquicostatus	species	344767	recombined as	Dapsilodus obliquicostatus	species	344767	Telychian	Sheinwoodian	438.6	430.6	59747
1339411	occ			180901	Drepanodus aduncus	genus	33904	species not entered	Drepanodus	genus	33904	Telychian	Sheinwoodian	438.6	430.6	59747
1339412	occ			180906	Drepanodus aduncus	genus	33904	species not entered	Drepanodus	genus	33904	Llandovery		443.1	432.9	59747
1339413	occ			180914	Drepanodus aduncus	genus	33904	species not entered	Drepanodus	genus	33904	Llandovery		443.1	432.9	59747
1339414	occ			180917	Drepanodus aduncus	genus	33904	species not entered	Drepanodus	genus	33904	Telychian	Sheinwoodian	438.6	430.6	59747
1339415	occ			180901	Hadrognathus staurognathoides	species	344775	recombined as	Distomodus staurognathoides	species	344779	Telychian	Sheinwoodian	438.6	430.6	59747
1339416	occ			180906	Hadrognathus staurognathoides	species	344775	recombined as	Distomodus staurognathoides	species	344779	Llandovery		443.1	432.9	59747
1339417	occ			180908	Hadrognathus staurognathoides	species	344775	recombined as	Distomodus staurognathoides	species	344779	Llandovery		443.1	432.9	59747
1339419	occ			180913	Hadrognathus staurognathoides	species	344775	recombined as	Distomodus staurognathoides	species	344779	Llandovery		443.1	432.9	59747
1339420	occ			180914	Hadrognathus staurognathoides	species	344775	recombined as	Distomodus staurognathoides	species	344779	Llandovery		443.1	432.9	59747
1339422	occ			180917	Hadrognathus staurognathoides	species	344775	recombined as	Distomodus staurognathoides	species	344779	Telychian	Sheinwoodian	438.6	430.6	59747
1339424	occ			180916	Ligonodina cf. kentuckyensis	species	393189	recombined as	Rexroadus kentuckyensis	species	393189	Llandovery		443.1	432.9	59747
1339425	occ			180910	Lonchodina walliseri	species	345137		Lonchodina walliseri	species	345137	Llandovery		443.1	432.9	59747
1339437	occ			180906	Neospathognathodus ceratoides	genus	344758	species not entered	Aulacognathus	genus	33856	Llandovery		443.1	432.9	59747
1339438	occ			180908	Neospathognathodus ceratoides	genus	344758	species not entered	Aulacognathus	genus	33856	Llandovery		443.1	432.9	59747
1339439	occ			180914	Neospathognathodus ceratoides	genus	344758	species not entered	Aulacognathus	genus	33856	Llandovery		443.1	432.9	59747
1339440	occ			180906	Neospathognathodus latus	species	344761	recombined as	Aulacognathus latus	species	344761	Llandovery		443.1	432.9	59747
1339441	occ			180908	Neospathognathodus latus	species	344761	recombined as	Aulacognathus latus	species	344761	Llandovery		443.1	432.9	59747
1339442	occ			180911	Neospathognathodus latus	species	344761	recombined as	Aulacognathus latus	species	344761	Llandovery		443.1	432.9	59747
1339443	occ			180914	Neospathognathodus latus	species	344761	recombined as	Aulacognathus latus	species	344761	Llandovery		443.1	432.9	59747
1339444	occ			180914	Ozarkodina gaertneri	species	351235		Ozarkodina gaertneri	species	351235	Llandovery		443.1	432.9	59747
1339445	occ			180903	Ozarkodina hanoverensis	genus	34002	species not entered	Ozarkodina	genus	34002	Llandovery		443.1	432.9	59747
1339446	occ			180906	Ozarkodina hanoverensis	genus	34002	species not entered	Ozarkodina	genus	34002	Llandovery		443.1	432.9	59747
1339447	occ			180908	Ozarkodina hanoverensis	genus	34002	species not entered	Ozarkodina	genus	34002	Llandovery		443.1	432.9	59747
1339448	occ			180914	Ozarkodina hanoverensis	genus	34002	species not entered	Ozarkodina	genus	34002	Llandovery		443.1	432.9	59747
1339449	occ			180917	Ozarkodina hanoverensis	genus	34002	species not entered	Ozarkodina	genus	34002	Telychian	Sheinwoodian	438.6	430.6	59747
1339450	occ			180908	Paltodus <n. sp. b>	genus	34005		Paltodus	genus	34005	Llandovery		443.1	432.9	59747
1339451	occ			180901	Pterospathodus amorphognathoides	species	344872		Pterospathodus amorphognathoides	species	344872	Telychian	Sheinwoodian	438.6	430.6	59747
1339452	occ			180906	Pterospathodus amorphognathoides	species	344872		Pterospathodus amorphognathoides	species	344872	Llandovery		443.1	432.9	59747
1339454	occ			180908	Pterospathodus amorphognathoides	species	344872		Pterospathodus amorphognathoides	species	344872	Llandovery		443.1	432.9	59747
1339456	occ			180913	Pterospathodus amorphognathoides	species	344872		Pterospathodus amorphognathoides	species	344872	Llandovery		443.1	432.9	59747
1339458	occ			180917	Pterospathodus amorphognathoides	species	344872		Pterospathodus amorphognathoides	species	344872	Telychian	Sheinwoodian	438.6	430.6	59747
1339460	occ			180901	Roundya detorta	species	434617	recombined as	Lonchodina detorta	species	434617	Telychian	Sheinwoodian	438.6	430.6	59747
1339461	occ			180903	Roundya detorta	species	434617	recombined as	Lonchodina detorta	species	434617	Llandovery		443.1	432.9	59747
1339462	occ			180906	Roundya detorta	species	434617	recombined as	Lonchodina detorta	species	434617	Llandovery		443.1	432.9	59747
1339464	occ			180913	Roundya detorta	species	434617	recombined as	Lonchodina detorta	species	434617	Llandovery		443.1	432.9	59747
1339465	occ			180914	Roundya detorta	species	434617	recombined as	Lonchodina detorta	species	434617	Llandovery		443.1	432.9	59747
1339475	occ			180913	Trichonodella inconstans	species	345235		Trichonodella inconstans	species	345235	Llandovery		443.1	432.9	59747
1339476	occ			180914	Trichonodella inconstans	species	345235		Trichonodella inconstans	species	345235	Llandovery		443.1	432.9	59747
1339477	occ			180901	Trichonodella papilio	genus	315400	species not entered	Trichonodella	genus	315400	Telychian	Sheinwoodian	438.6	430.6	59747
1339478	occ			180914	Trichonodella papilio	genus	315400	species not entered	Trichonodella	genus	315400	Llandovery		443.1	432.9	59747
1339479	occ			180908	Trichonodella spp.	genus	315400		Trichonodella	genus	315400	Llandovery		443.1	432.9	59747
1339480	occ			180913	Trichonodella spp	genus	315400	species not entered	Trichonodella	genus	315400	Llandovery		443.1	432.9	59747
1339481	occ			180914	Trichonodella spp	genus	315400	species not entered	Trichonodella	genus	315400	Llandovery		443.1	432.9	59747
1339483	occ			180919	Trichonodella spp	genus	315400	species not entered	Trichonodella	genus	315400	Llandovery		443.1	432.9	59747
1339486	occ			180925	Acodus curvatus	species	344903	recombined as	Walliserodus curvatus	species	344903	Llandovery		443.1	432.9	59747
1339488	occ			180928	Acodus curvatus	species	344903	recombined as	Walliserodus curvatus	species	344903	Llandovery		443.1	432.9	59747
1339491	occ			180931	Acodus curvatus	species	344903	recombined as	Walliserodus curvatus	species	344903	Llandovery		443.1	432.9	59747
1339492	occ			180934	Acodus curvatus	species	344903	recombined as	Walliserodus curvatus	species	344903	Llandovery		443.1	432.9	59747
1339493	occ			180935	Acodus curvatus	species	344903	recombined as	Walliserodus curvatus	species	344903	Llandovery		443.1	432.9	59747
1339500	occ			180921	Acodus unicostatus	genus	85559	species not entered	Acodus	genus	85559	Llandovery		443.1	432.9	59747
1339501	occ			180922	Acodus unicostatus	genus	85559	species not entered	Acodus	genus	85559	Llandovery		443.1	432.9	59747
1339503	occ			180925	Acodus unicostatus	genus	85559	species not entered	Acodus	genus	85559	Llandovery		443.1	432.9	59747
1339506	occ			180928	Acodus unicostatus	genus	85559	species not entered	Acodus	genus	85559	Llandovery		443.1	432.9	59747
1339509	occ			180931	Acodus unicostatus	genus	85559	species not entered	Acodus	genus	85559	Llandovery		443.1	432.9	59747
1339510	occ			180932	Acodus unicostatus	genus	85559	species not entered	Acodus	genus	85559	Llandovery		443.1	432.9	59747
1339511	occ			180934	Acodus unicostatus	genus	85559	species not entered	Acodus	genus	85559	Llandovery		443.1	432.9	59747
1339512	occ			180935	Acodus unicostatus	genus	85559	species not entered	Acodus	genus	85559	Llandovery		443.1	432.9	59747
1339515	occ			180935	Carniodus carnicus	species	351243		Carniodus carnulus	species	344764	Llandovery		443.1	432.9	59747
1339516	occ			180931	Carniodus carnulus	species	344764		Carniodus carnulus	species	344764	Llandovery		443.1	432.9	59747
1339517	occ			180934	Carniodus carnulus	species	344764		Carniodus carnulus	species	344764	Llandovery		443.1	432.9	59747
1339518	occ			180935	Carniodus carnulus	species	344764		Carniodus carnulus	species	344764	Llandovery		443.1	432.9	59747
1339520	occ			180925	Carniodus carnus	species	351242		Carniodus carnulus	species	344764	Llandovery		443.1	432.9	59747
1339521	occ			180935	Carniodus carnus	species	351242		Carniodus carnulus	species	344764	Llandovery		443.1	432.9	59747
1339523	occ			180925	Carniodus sp	genus	33873	species not entered	Carniodus	genus	33873	Llandovery		443.1	432.9	59747
1339524	occ			180935	Diadelognathus excertus	species	347142		Diadelognathus excertus	species	347142	Llandovery		443.1	432.9	59747
1339526	occ			180928	Diadelognathus primus	genus	347141	species not entered	Diadelognathus	genus	347141	Llandovery		443.1	432.9	59747
1339527	occ			180935	Diadelognathus a n. sp.	genus	347141	species not entered	Diadelognathus	genus	347141	Llandovery		443.1	432.9	59747
1339528	occ			180935	Diadelognathus b n. sp.	genus	347141	species not entered	Diadelognathus	genus	347141	Llandovery		443.1	432.9	59747
1339529	occ			180921	Distomodus kentuckyensis	species	344776		Distomodus kentuckyensis	species	344776	Llandovery		443.1	432.9	59747
1339533	occ			180928	Distomodus kentuckyensis	species	344776		Distomodus kentuckyensis	species	344776	Llandovery		443.1	432.9	59747
1339534	occ			180931	Distomodus kentuckyensis	species	344776		Distomodus kentuckyensis	species	344776	Llandovery		443.1	432.9	59747
1339535	occ			180934	Distomodus kentuckyensis	species	344776		Distomodus kentuckyensis	species	344776	Llandovery		443.1	432.9	59747
1339536	occ			180935	Distomodus kentuckyensis	species	344776		Distomodus kentuckyensis	species	344776	Llandovery		443.1	432.9	59747
1339540	occ			180928	Drepanodus ? arrectus	genus	33904	species not entered	Drepanodus	genus	33904	Llandovery		443.1	432.9	59747
1339541	occ			180931	Drepanodus ? arrectus	genus	33904	species not entered	Drepanodus	genus	33904	Llandovery		443.1	432.9	59747
1339542	occ			180935	Drepanodus ? arrectus	genus	33904	species not entered	Drepanodus	genus	33904	Llandovery		443.1	432.9	59747
1339557	occ			180932	Ligonodina petila	species	344753	recombined as	Oulodus petilus	species	344753	Llandovery		443.1	432.9	59747
1339558	occ			180935	Ligonodina petila	species	344753	recombined as	Oulodus petilus	species	344753	Llandovery		443.1	432.9	59747
1339560	occ			180921	Ligonodina variabilis	genus	33966	species not entered	Oulodus	genus	34001	Llandovery		443.1	432.9	59747
1339565	occ			180934	Ligonodina variabilis	genus	33966	species not entered	Oulodus	genus	34001	Llandovery		443.1	432.9	59747
1339566	occ			180935	Ligonodina variabilis	genus	33966	species not entered	Oulodus	genus	34001	Llandovery		443.1	432.9	59747
1339572	occ			180935	Neospathognathodus bullatus	species	344759	recombined as	Aulacognathus bullatus	species	344759	Llandovery		443.1	432.9	59747
1339573	occ			180935	Neospathognathodus celloni	species	351232	recombined as	Pterospathodus celloni	species	344873	Llandovery		443.1	432.9	59747
1339574	occ			180935	Ozarkodina adiutricis	species	351233		Pterospathodus celloni	species	344873	Llandovery		443.1	432.9	59747
1339580	occ			180931	Paltodus costulatus	genus	34005	species not entered	Paltodus	genus	34005	Llandovery		443.1	432.9	59747
1339581	occ			180932	Paltodus costulatus	genus	34005	species not entered	Paltodus	genus	34005	Llandovery		443.1	432.9	59747
1339582	occ			180935	Paltodus costulatus	genus	34005	species not entered	Paltodus	genus	34005	Llandovery		443.1	432.9	59747
1339587	occ			180928	Paltodus debolti	genus	34005	species not entered	Paltodus	genus	34005	Llandovery		443.1	432.9	59747
1339590	occ			180931	Paltodus debolti	genus	34005	species not entered	Paltodus	genus	34005	Llandovery		443.1	432.9	59747
1339591	occ			180934	Paltodus debolti	genus	34005	species not entered	Paltodus	genus	34005	Llandovery		443.1	432.9	59747
1339592	occ			180935	Paltodus debolti	genus	34005	species not entered	Paltodus	genus	34005	Llandovery		443.1	432.9	59747
1339594	occ			180921	Paltodus dyscritus	species	351239		Paltodus dyscritus	species	351239	Llandovery		443.1	432.9	59747
1339597	occ			180928	Paltodus dyscritus	species	351239		Paltodus dyscritus	species	351239	Llandovery		443.1	432.9	59747
1339599	occ			180931	Paltodus dyscritus	species	351239		Paltodus dyscritus	species	351239	Llandovery		443.1	432.9	59747
1339600	occ			180934	Paltodus dyscritus	species	351239		Paltodus dyscritus	species	351239	Llandovery		443.1	432.9	59747
1339601	occ			180935	Paltodus dyscritus	species	351239		Paltodus dyscritus	species	351239	Llandovery		443.1	432.9	59747
1339603	occ			180921	Paltodus migratus	genus	34005	species not entered	Paltodus	genus	34005	Llandovery		443.1	432.9	59747
1339607	occ			180928	Paltodus migratus	genus	34005	species not entered	Paltodus	genus	34005	Llandovery		443.1	432.9	59747
1339610	occ			180934	Paltodus migratus	genus	34005	species not entered	Paltodus	genus	34005	Llandovery		443.1	432.9	59747
1339611	occ			180935	Paltodus migratus	genus	34005	species not entered	Paltodus	genus	34005	Llandovery		443.1	432.9	59747
1339615	occ			180925	Panderodus simplex	genus	34006	species not entered	Panderodus	genus	34006	Llandovery		443.1	432.9	59747
1339618	occ			180928	Panderodus simplex	genus	34006	species not entered	Panderodus	genus	34006	Llandovery		443.1	432.9	59747
1339620	occ			180931	Panderodus simplex	genus	34006	species not entered	Panderodus	genus	34006	Llandovery		443.1	432.9	59747
1339621	occ			180932	Panderodus simplex	genus	34006	species not entered	Panderodus	genus	34006	Llandovery		443.1	432.9	59747
1339623	occ			180934	Panderodus simplex	genus	34006	species not entered	Panderodus	genus	34006	Llandovery		443.1	432.9	59747
1339624	occ			180935	Panderodus simplex	genus	34006	species not entered	Panderodus	genus	34006	Llandovery		443.1	432.9	59747
1339626	occ			180921	Panderodus unicostatus	species	344726		Panderodus unicostatus	species	344726	Llandovery		443.1	432.9	59747
1339629	occ			180925	Panderodus unicostatus	species	344726		Panderodus unicostatus	species	344726	Llandovery		443.1	432.9	59747
1339632	occ			180928	Panderodus unicostatus	species	344726		Panderodus unicostatus	species	344726	Llandovery		443.1	432.9	59747
1339635	occ			180931	Panderodus unicostatus	species	344726		Panderodus unicostatus	species	344726	Llandovery		443.1	432.9	59747
1339636	occ			180932	Panderodus unicostatus	species	344726		Panderodus unicostatus	species	344726	Llandovery		443.1	432.9	59747
1339638	occ			180934	Panderodus unicostatus	species	344726		Panderodus unicostatus	species	344726	Llandovery		443.1	432.9	59747
1339639	occ			180935	Panderodus unicostatus	species	344726		Panderodus unicostatus	species	344726	Llandovery		443.1	432.9	59747
1339640	occ			180921	Plectospathodus irregularis	genus	342736	species not entered	Ozarkodina	genus	34002	Llandovery		443.1	432.9	59747
1339644	occ			180921	Roundya caudata	species	434613		Distomodus staurognathoides	species	344779	Llandovery		443.1	432.9	59747
1339648	occ			180931	Roundya caudata	species	434613		Distomodus staurognathoides	species	344779	Llandovery		443.1	432.9	59747
1339649	occ			180932	Roundya caudata	species	434613		Distomodus staurognathoides	species	344779	Llandovery		443.1	432.9	59747
1339656	occ			180935	Synprioniodina silurica	genus	245452	species not entered	Synprioniodina	genus	245452	Llandovery		443.1	432.9	59747
1339659	occ			180935	Trichonodella asymmetrica	genus	315400	species not entered	Trichonodella	genus	315400	Llandovery		443.1	432.9	59747
1339662	occ			180931	Trichonodella ? edentata	genus	315400	species not entered	Trichonodella	genus	315400	Llandovery		443.1	432.9	59747
1339663	occ			180935	Trichonodella ? edentata	genus	315400	species not entered	Trichonodella	genus	315400	Llandovery		443.1	432.9	59747
1339664	occ			180921	Trichonodella excavata	species	416829	recombined as	Oulodus walliseri	species	345236	Llandovery		443.1	432.9	59747
1339666	occ			180931	Trichonodella excavata	species	416829	recombined as	Oulodus walliseri	species	345236	Llandovery		443.1	432.9	59747
1339667	occ			180934	Trichonodella excavata	species	416829	recombined as	Oulodus walliseri	species	345236	Llandovery		443.1	432.9	59747
1339668	occ			180935	Trichonodella excavata	species	416829	recombined as	Oulodus walliseri	species	345236	Llandovery		443.1	432.9	59747
1339670	occ			180935	Carniodus carinthiacus	species	351244		Carniodus carnulus	species	344764	Llandovery		443.1	432.9	59747
1339673	occ			180932	Diadelognathus comressus	genus	347141	species not entered	Diadelognathus	genus	347141	Llandovery		443.1	432.9	59747
1339674	occ			180935	Diadelognathus comressus	genus	347141	species not entered	Diadelognathus	genus	347141	Llandovery		443.1	432.9	59747
1339678	occ			180935	Distacodus obliquicostatus	species	344767	recombined as	Dapsilodus obliquicostatus	species	344767	Llandovery		443.1	432.9	59747
1339683	occ			180935	Drepanodus aduncus	genus	33904	species not entered	Drepanodus	genus	33904	Llandovery		443.1	432.9	59747
1339687	occ			180932	Hadrognathus staurognathoides	species	344775	recombined as	Distomodus staurognathoides	species	344779	Llandovery		443.1	432.9	59747
1339689	occ			180935	Hadrognathus staurognathoides	species	344775	recombined as	Distomodus staurognathoides	species	344779	Llandovery		443.1	432.9	59747
1339691	occ			180928	Ligonodina cf. kentuckyensis	species	393189	recombined as	Rexroadus kentuckyensis	species	393189	Llandovery		443.1	432.9	59747
1339692	occ			180931	Ligonodina cf. kentuckyensis	species	393189	recombined as	Rexroadus kentuckyensis	species	393189	Llandovery		443.1	432.9	59747
1339693	occ			180928	Lonchodina walliseri	species	345137		Lonchodina walliseri	species	345137	Llandovery		443.1	432.9	59747
1339694	occ			180935	Lonchodina walliseri	species	345137		Lonchodina walliseri	species	345137	Llandovery		443.1	432.9	59747
1339702	occ			180932	Neospathognathodus ceratoides	genus	344758	species not entered	Aulacognathus	genus	33856	Llandovery		443.1	432.9	59747
1339703	occ			180935	Neospathognathodus ceratoides	genus	344758	species not entered	Aulacognathus	genus	33856	Llandovery		443.1	432.9	59747
1339704	occ			180932	Neospathognathodus latus	species	344761	recombined as	Aulacognathus latus	species	344761	Llandovery		443.1	432.9	59747
1339705	occ			180935	Neospathognathodus latus	species	344761	recombined as	Aulacognathus latus	species	344761	Llandovery		443.1	432.9	59747
1339707	occ			180935	Ozarkodina gaertneri	species	351235		Ozarkodina gaertneri	species	351235	Llandovery		443.1	432.9	59747
1339710	occ			180932	Ozarkodina hanoverensis	genus	34002	species not entered	Ozarkodina	genus	34002	Llandovery		443.1	432.9	59747
1339711	occ			180934	Ozarkodina hanoverensis	genus	34002	species not entered	Ozarkodina	genus	34002	Llandovery		443.1	432.9	59747
1339712	occ			180935	Ozarkodina hanoverensis	genus	34002	species not entered	Ozarkodina	genus	34002	Llandovery		443.1	432.9	59747
1339719	occ			180935	Pterospathodus amorphognathoides	species	344872		Pterospathodus amorphognathoides	species	344872	Llandovery		443.1	432.9	59747
1339722	occ			180932	Roundya detorta	species	434617	recombined as	Lonchodina detorta	species	434617	Llandovery		443.1	432.9	59747
1339732	occ			180935	Trichonodella inconstans	species	345235		Trichonodella inconstans	species	345235	Llandovery		443.1	432.9	59747
1339735	occ			180928	Trichonodella papilio	genus	315400	species not entered	Trichonodella	genus	315400	Llandovery		443.1	432.9	59747
1339736	occ			180935	Trichonodella papilio	genus	315400	species not entered	Trichonodella	genus	315400	Llandovery		443.1	432.9	59747
1339737	occ			180921	Trichonodella spp	genus	315400	species not entered	Trichonodella	genus	315400	Llandovery		443.1	432.9	59747
1339739	occ			180932	Trichonodella spp	genus	315400	species not entered	Trichonodella	genus	315400	Llandovery		443.1	432.9	59747
1339741	occ			180935	Trichonodella spp	genus	315400	species not entered	Trichonodella	genus	315400	Llandovery		443.1	432.9	59747
1340845	occ			180188	Hadrognathus staurognathoides	species	344775	recombined as	Distomodus staurognathoides	species	344779	Telychian		438.6	432.9	59405
1340846	occ			181135	Hadrognathus staurognathoides	species	344775	recombined as	Distomodus staurognathoides	species	344779	Telychian		438.6	432.9	59405
1340847	occ			181136	Hadrognathus staurognathoides	species	344775	recombined as	Distomodus staurognathoides	species	344779	Telychian		438.6	432.9	59405
1340848	occ			180188	Aulacognathus bullatus	species	344760		Aulacognathus bullatus	species	344759	Telychian		438.6	432.9	59405
1340849	occ			181135	Aulacognathus bullatus	species	344760		Aulacognathus bullatus	species	344759	Telychian		438.6	432.9	59405
1340850	occ			180188	Aulacognathus ceratoides	genus	33856	species not entered	Aulacognathus	genus	33856	Telychian		438.6	432.9	59405
1340851	occ			181135	Aulacognathus ceratoides	genus	33856	species not entered	Aulacognathus	genus	33856	Telychian		438.6	432.9	59405
1340852	occ			181136	Aulacognathus ceratoides	genus	33856	species not entered	Aulacognathus	genus	33856	Telychian		438.6	432.9	59405
1340853	occ			180188	Aulacognathus kuehni	genus	33856	species not entered	Aulacognathus	genus	33856	Telychian		438.6	432.9	59405
1340854	occ			181135	Aulacognathus kuehni	genus	33856	species not entered	Aulacognathus	genus	33856	Telychian		438.6	432.9	59405
1340855	occ			180188	Distomodus kentuckyensis	species	344776		Distomodus kentuckyensis	species	344776	Telychian		438.6	432.9	59405
1340856	occ			181135	Distomodus kentuckyensis	species	344776		Distomodus kentuckyensis	species	344776	Telychian		438.6	432.9	59405
1340857	occ			181136	Distomodus kentuckyensis	species	344776		Distomodus kentuckyensis	species	344776	Telychian		438.6	432.9	59405
1340860	occ			180188	Ozarkodina sp.	genus	34002		Ozarkodina	genus	34002	Telychian		438.6	432.9	59405
1340861	occ			181135	Ozarkodina sp.	genus	34002		Ozarkodina	genus	34002	Telychian		438.6	432.9	59405
1340862	occ			181136	Ozarkodina sp.	genus	34002		Ozarkodina	genus	34002	Telychian		438.6	432.9	59405
1340863	occ			181138	Ozarkodina sp.	genus	34002		Ozarkodina	genus	34002	Telychian		438.6	432.9	59405
1340864	occ			180188	Astropentagnathus irregularis	species	348545		Astropentagnathus irregularis	species	348545	Telychian		438.6	432.9	59405
1340865	occ			181135	Astropentagnathus irregularis	species	348545		Astropentagnathus irregularis	species	348545	Telychian		438.6	432.9	59405
1340866	occ			181135	Pterospathodus celloni	species	344874		Pterospathodus celloni	species	344873	Telychian		438.6	432.9	59405
1340867	occ			181136	Pterospathodus celloni	species	344874		Pterospathodus celloni	species	344873	Telychian		438.6	432.9	59405
1340868	occ			181138	Pterospathodus celloni	species	344874		Pterospathodus celloni	species	344873	Telychian		438.6	432.9	59405
1340870	occ			181136	Pterospathodus pennatus	species	344879		Pterospathodus pennatus	species	344878	Telychian		438.6	432.9	59405
1340871	occ			181135	Ozarkodina polinklinata	genus	34002	species not entered	Ozarkodina	genus	34002	Telychian		438.6	432.9	59405
1340872	occ			181136	Ozarkodina polinklinata	genus	34002	species not entered	Ozarkodina	genus	34002	Telychian		438.6	432.9	59405
1340873	occ			181135	"Rhynchognathodus" schoenlaub	genus	346303	species not entered	Rhynchognathodus	genus	346303	Telychian		438.6	432.9	59405
1340874	occ			181136	Aulacognathus latus	species	344762		Aulacognathus latus	species	344761	Telychian		438.6	432.9	59405
1340876	occ			181141	Ozarkodina hadra	species	344754		Ozarkodina hadra	species	344751	Telychian		438.6	432.9	59405
1340877	occ			180188	Distacodus obliquicostatus	species	344767	recombined as	Dapsilodus obliquicostatus	species	344767	Telychian		438.6	432.9	59405
1340879	occ			180188	Panderodus sp.	genus	34006		Panderodus	genus	34006	Telychian		438.6	432.9	59405
1340880	occ			181135	Panderodus sp.	genus	34006		Panderodus	genus	34006	Telychian		438.6	432.9	59405
1340881	occ			181136	Panderodus sp.	genus	34006		Panderodus	genus	34006	Telychian		438.6	432.9	59405
1340882	occ			181141	Panderodus sp.	genus	34006		Panderodus	genus	34006	Telychian		438.6	432.9	59405
1341014	occ			180189	Hadrognathus staurognathoides	species	344775	recombined as	Distomodus staurognathoides	species	344779	Telychian		438.6	432.9	59405
1341015	occ			181150	Hadrognathus staurognathoides	species	344775	recombined as	Distomodus staurognathoides	species	344779	Telychian		438.6	432.9	59405
1341016	occ			180189	Aulacognathus bullatus	species	344760		Aulacognathus bullatus	species	344759	Telychian		438.6	432.9	59405
1341017	occ			181150	Aulacognathus ceratoides	genus	33856	species not entered	Aulacognathus	genus	33856	Telychian		438.6	432.9	59405
1341019	occ			180189	Ozarkodina sp.	genus	34002		Ozarkodina	genus	34002	Telychian		438.6	432.9	59405
1341020	occ			180189	Distacodus obliquicostatus	species	344767	recombined as	Dapsilodus obliquicostatus	species	344767	Telychian		438.6	432.9	59405
1343204	occ			181744	Acodus curvatus	species	344903	recombined as	Walliserodus curvatus	species	344903	Llandovery		443.1	432.9	60430
1343205	occ			181734	Acodus unicostatus	genus	85559	species not entered	Acodus	genus	85559	Llandovery		443.1	432.9	60430
1343206	occ			181744	Acodus unicostatus	genus	85559	species not entered	Acodus	genus	85559	Llandovery		443.1	432.9	60430
1343207	occ			181745	Acodus unicostatus	genus	85559	species not entered	Acodus	genus	85559	Llandovery		443.1	432.9	60430
1343208	occ			181746	Acodus unicostatus	genus	85559	species not entered	Acodus	genus	85559	Llandovery		443.1	432.9	60430
1343209	occ			181747	Acodus unicostatus	genus	85559	species not entered	Acodus	genus	85559	Llandovery		443.1	432.9	60430
1343210	occ			181744	Carniodus carinthiacus	species	351244		Carniodus carnulus	species	344764	Llandovery		443.1	432.9	60430
1343211	occ			181746	Carniodus carinthiacus	species	351244		Carniodus carnulus	species	344764	Llandovery		443.1	432.9	60430
1343212	occ			181747	Carniodus carinthiacus	species	351244		Carniodus carnulus	species	344764	Llandovery		443.1	432.9	60430
1343213	occ			181744	Carniodus carnicus	species	351243		Carniodus carnulus	species	344764	Llandovery		443.1	432.9	60430
1343214	occ			181745	Carniodus carnicus	species	351243		Carniodus carnulus	species	344764	Llandovery		443.1	432.9	60430
1343215	occ			181746	Carniodus carnicus	species	351243		Carniodus carnulus	species	344764	Llandovery		443.1	432.9	60430
1343216	occ			181744	Carniodus carnulus	species	344764		Carniodus carnulus	species	344764	Llandovery		443.1	432.9	60430
1343217	occ			181745	Carniodus carnulus	species	344764		Carniodus carnulus	species	344764	Llandovery		443.1	432.9	60430
1343218	occ			181746	Carniodus carnulus	species	344764		Carniodus carnulus	species	344764	Llandovery		443.1	432.9	60430
1343219	occ			181747	Carniodus carnulus	species	344764		Carniodus carnulus	species	344764	Llandovery		443.1	432.9	60430
1343220	occ			181744	Carniodus carnus	species	351242		Carniodus carnulus	species	344764	Llandovery		443.1	432.9	60430
1343221	occ			181745	Carniodus carnus	species	351242		Carniodus carnulus	species	344764	Llandovery		443.1	432.9	60430
1343222	occ			181747	Carniodus carnus	species	351242		Carniodus carnulus	species	344764	Llandovery		443.1	432.9	60430
1343223	occ			181734	Diadelognathus excertus	species	347142		Diadelognathus excertus	species	347142	Llandovery		443.1	432.9	60430
1343224	occ			181744	Diadelognathus excertus	species	347142		Diadelognathus excertus	species	347142	Llandovery		443.1	432.9	60430
1343225	occ			181734	Diadelognathus sp.	genus	347141		Diadelognathus	genus	347141	Llandovery		443.1	432.9	60430
1343226	occ			181744	Diadelognathus sp.	genus	347141		Diadelognathus	genus	347141	Llandovery		443.1	432.9	60430
1343227	occ			181734	Distacodus obliquicostatus	species	344767	recombined as	Dapsilodus obliquicostatus	species	344767	Llandovery		443.1	432.9	60430
1343228	occ			181744	Distacodus obliquicostatus	species	344767	recombined as	Dapsilodus obliquicostatus	species	344767	Llandovery		443.1	432.9	60430
1343229	occ			181734	Distomodus extrorsus	genus	33901	species not entered	Distomodus	genus	33901	Llandovery		443.1	432.9	60430
1343230	occ			181734	Drepanodus aduncus	genus	33904	species not entered	Drepanodus	genus	33904	Llandovery		443.1	432.9	60430
1343231	occ			181744	Drepanodus aduncus	genus	33904	species not entered	Drepanodus	genus	33904	Llandovery		443.1	432.9	60430
1343232	occ			181745	Drepanodus aduncus	genus	33904	species not entered	Drepanodus	genus	33904	Llandovery		443.1	432.9	60430
1343233	occ			181746	Drepanodus aduncus	genus	33904	species not entered	Drepanodus	genus	33904	Llandovery		443.1	432.9	60430
1343234	occ			181734	Drepanodus subrectus	genus	33904	species not entered	Drepanodus	genus	33904	Llandovery		443.1	432.9	60430
1343235	occ			181744	Drepanodus subrectus	genus	33904	species not entered	Drepanodus	genus	33904	Llandovery		443.1	432.9	60430
1343247	occ			181734	Hadrognathus staurognathoides	species	344775	recombined as	Distomodus staurognathoides	species	344779	Llandovery		443.1	432.9	60430
1343248	occ			181734	Hindeodella sp.	genus	82365	species not entered	Ozarkodina	genus	34002	Llandovery		443.1	432.9	60430
1343249	occ			181747	Hindeodella sp.	genus	82365	species not entered	Ozarkodina	genus	34002	Llandovery		443.1	432.9	60430
1343250	occ			181734	Ligonodina kentuckyensis	species	393189	recombined as	Rexroadus kentuckyensis	species	393189	Llandovery		443.1	432.9	60430
1343251	occ			181745	Distomodus kentuckyensis	species	344776		Distomodus kentuckyensis	species	344776	Llandovery		443.1	432.9	60430
1343252	occ			181734	Ligonodina petila	species	344753	recombined as	Oulodus petilus	species	344753	Llandovery		443.1	432.9	60430
1343253	occ			181734	Ligonodina variabilis	genus	33966	species not entered	Oulodus	genus	34001	Llandovery		443.1	432.9	60430
1343254	occ			181744	Ligonodina variabilis	genus	33966	species not entered	Oulodus	genus	34001	Llandovery		443.1	432.9	60430
1343255	occ			181734	Lonchodina greilingi	species	416802		Lonchodina greilingi	species	416802	Llandovery		443.1	432.9	60430
1343256	occ			181744	Lonchodina greilingi	species	416802		Lonchodina greilingi	species	416802	Llandovery		443.1	432.9	60430
1343257	occ			181747	Lonchodina greilingi	species	416802		Lonchodina greilingi	species	416802	Llandovery		443.1	432.9	60430
1343258	occ			181734	Neoprioniodus costatus	genus	82368	species not entered	Idioprioniodus	genus	33949	Llandovery		443.1	432.9	60430
1343259	occ			181744	Neoprioniodus costatus	genus	82368	species not entered	Idioprioniodus	genus	33949	Llandovery		443.1	432.9	60430
1343260	occ			181745	Neoprioniodus costatus	genus	82368	species not entered	Idioprioniodus	genus	33949	Llandovery		443.1	432.9	60430
1343261	occ			181746	Neoprioniodus costatus	genus	82368	species not entered	Idioprioniodus	genus	33949	Llandovery		443.1	432.9	60430
1343262	occ			181747	Neoprioniodus costatus	genus	82368	species not entered	Idioprioniodus	genus	33949	Llandovery		443.1	432.9	60430
1343263	occ			181734	Neoprioniodus planus	genus	82368	species not entered	Idioprioniodus	genus	33949	Llandovery		443.1	432.9	60430
1343264	occ			181744	Neoprioniodus planus	genus	82368	species not entered	Idioprioniodus	genus	33949	Llandovery		443.1	432.9	60430
1343265	occ			181746	Neoprioniodus planus	genus	82368	species not entered	Idioprioniodus	genus	33949	Llandovery		443.1	432.9	60430
1343266	occ			181747	Neoprioniodus planus	genus	82368	species not entered	Idioprioniodus	genus	33949	Llandovery		443.1	432.9	60430
1343267	occ			181744	Neoprioniodus subcarnus	genus	82368	species not entered	Idioprioniodus	genus	33949	Llandovery		443.1	432.9	60430
1343268	occ			181745	Neoprioniodus subcarnus	genus	82368	species not entered	Idioprioniodus	genus	33949	Llandovery		443.1	432.9	60430
1343269	occ			181746	Neoprioniodus subcarnus	genus	82368	species not entered	Idioprioniodus	genus	33949	Llandovery		443.1	432.9	60430
1343270	occ			181734	Neoprioniodus triangularis	species	347148		Neoprioniodus triangularis	species	347148	Llandovery		443.1	432.9	60430
1343271	occ			181744	Neoprioniodus triangularis	species	347148		Neoprioniodus triangularis	species	347148	Llandovery		443.1	432.9	60430
1343272	occ			181745	Neoprioniodus triangularis	species	347148		Neoprioniodus triangularis	species	347148	Llandovery		443.1	432.9	60430
1343273	occ			181746	Neoprioniodus triangularis	species	347148		Neoprioniodus triangularis	species	347148	Llandovery		443.1	432.9	60430
1343274	occ			181747	Neoprioniodus triangularis	species	347148		Neoprioniodus triangularis	species	347148	Llandovery		443.1	432.9	60430
1343275	occ			181734	Neospathognathodus latus	species	344761	recombined as	Aulacognathus latus	species	344761	Llandovery		443.1	432.9	60430
1343276	occ			181734	Neospathognathodus pennatus	genus	344758	species not entered	Aulacognathus	genus	33856	Llandovery		443.1	432.9	60430
1343277	occ			181734	Ozarkodina adiutricis	species	351233		Pterospathodus celloni	species	344873	Llandovery		443.1	432.9	60430
1343278	occ			181734	Ozarkodina gaertneri	species	351235		Ozarkodina gaertneri	species	351235	Llandovery		443.1	432.9	60430
1343279	occ			181744	Ozarkodina gaertneri	species	351235		Ozarkodina gaertneri	species	351235	Llandovery		443.1	432.9	60430
1343280	occ			181746	Ozarkodina gaertneri	species	351235		Ozarkodina gaertneri	species	351235	Llandovery		443.1	432.9	60430
1343281	occ			181747	Ozarkodina gaertneri	species	351235		Ozarkodina gaertneri	species	351235	Llandovery		443.1	432.9	60430
1343282	occ			181734	Ozarkodina hanoverensis	genus	34002	species not entered	Ozarkodina	genus	34002	Llandovery		443.1	432.9	60430
1343283	occ			181744	Ozarkodina hanoverensis	genus	34002	species not entered	Ozarkodina	genus	34002	Llandovery		443.1	432.9	60430
1343284	occ			181734	Ozarkodina sp.	genus	34002		Ozarkodina	genus	34002	Llandovery		443.1	432.9	60430
1343285	occ			181744	Paltodus costulatus	genus	34005	species not entered	Paltodus	genus	34005	Llandovery		443.1	432.9	60430
1343286	occ			181747	Paltodus costulatus	genus	34005	species not entered	Paltodus	genus	34005	Llandovery		443.1	432.9	60430
1343287	occ			181734	Paltodus debolti	genus	34005	species not entered	Paltodus	genus	34005	Llandovery		443.1	432.9	60430
1343288	occ			181746	Paltodus debolti	genus	34005	species not entered	Paltodus	genus	34005	Llandovery		443.1	432.9	60430
1343289	occ			181747	Paltodus debolti	genus	34005	species not entered	Paltodus	genus	34005	Llandovery		443.1	432.9	60430
1343290	occ			181744	Paltodus dyscritus	species	351239		Paltodus dyscritus	species	351239	Llandovery		443.1	432.9	60430
1343291	occ			181746	Paltodus dyscritus	species	351239		Paltodus dyscritus	species	351239	Llandovery		443.1	432.9	60430
1343292	occ			181747	Paltodus dyscritus	species	351239		Paltodus dyscritus	species	351239	Llandovery		443.1	432.9	60430
1343293	occ			181734	Paltodus multicostatus	genus	34005	species not entered	Paltodus	genus	34005	Llandovery		443.1	432.9	60430
1343294	occ			181744	Paltodus multicostatus	genus	34005	species not entered	Paltodus	genus	34005	Llandovery		443.1	432.9	60430
1343295	occ			181745	Paltodus multicostatus	genus	34005	species not entered	Paltodus	genus	34005	Llandovery		443.1	432.9	60430
1343296	occ			181747	Paltodus multicostatus	genus	34005	species not entered	Paltodus	genus	34005	Llandovery		443.1	432.9	60430
1343297	occ			181744	Paltodus sp.	genus	34005		Paltodus	genus	34005	Llandovery		443.1	432.9	60430
1343298	occ			181746	Paltodus sp.	genus	34005		Paltodus	genus	34005	Llandovery		443.1	432.9	60430
1343299	occ			181747	Paltodus sp.	genus	34005		Paltodus	genus	34005	Llandovery		443.1	432.9	60430
1343300	occ			181734	Panderodus gracilis	species	344859		Panderodus gracilis	species	344858	Llandovery		443.1	432.9	60430
1343301	occ			181744	Panderodus gracilis	species	344859		Panderodus gracilis	species	344858	Llandovery		443.1	432.9	60430
1343302	occ			181745	Panderodus gracilis	species	344859		Panderodus gracilis	species	344858	Llandovery		443.1	432.9	60430
1343303	occ			181746	Panderodus gracilis	species	344859		Panderodus gracilis	species	344858	Llandovery		443.1	432.9	60430
1343304	occ			181747	Panderodus gracilis	species	344859		Panderodus gracilis	species	344858	Llandovery		443.1	432.9	60430
1343305	occ			181734	Panderodus recurvatus	species	344866		Panderodus panderi	species	344863	Llandovery		443.1	432.9	60430
1343306	occ			181744	Panderodus recurvatus	species	344866		Panderodus panderi	species	344863	Llandovery		443.1	432.9	60430
1343307	occ			181745	Panderodus recurvatus	species	344866		Panderodus panderi	species	344863	Llandovery		443.1	432.9	60430
1343308	occ			181734	Panderodus simplex	genus	34006	species not entered	Panderodus	genus	34006	Llandovery		443.1	432.9	60430
1343309	occ			181744	Panderodus simplex	genus	34006	species not entered	Panderodus	genus	34006	Llandovery		443.1	432.9	60430
1343310	occ			181745	Panderodus simplex	genus	34006	species not entered	Panderodus	genus	34006	Llandovery		443.1	432.9	60430
1343311	occ			181746	Panderodus simplex	genus	34006	species not entered	Panderodus	genus	34006	Llandovery		443.1	432.9	60430
1343312	occ			181747	Panderodus simplex	genus	34006	species not entered	Panderodus	genus	34006	Llandovery		443.1	432.9	60430
1343318	occ			181747	Plectospathodus irregularis	genus	342736	species not entered	Ozarkodina	genus	34002	Llandovery		443.1	432.9	60430
1343319	occ			181745	Plectospathodus cf. extensus	species	347151		Plectospathodus extensus	species	347151	Llandovery		443.1	432.9	60430
1343320	occ			181744	Pterospathodus amorphognathoides	species	344872		Pterospathodus amorphognathoides	species	344872	Llandovery		443.1	432.9	60430
1343321	occ			181745	Pterospathodus amorphognathoides	species	344872		Pterospathodus amorphognathoides	species	344872	Llandovery		443.1	432.9	60430
1343322	occ			181746	Pterospathodus amorphognathoides	species	344872		Pterospathodus amorphognathoides	species	344872	Llandovery		443.1	432.9	60430
1343323	occ			181747	Pterospathodus amorphognathoides	species	344872		Pterospathodus amorphognathoides	species	344872	Llandovery		443.1	432.9	60430
1343324	occ			181734	Spathognathodus celloni	species	344873	recombined as	Pterospathodus celloni	species	344873	Llandovery		443.1	432.9	60430
1343325	occ			181734	Spathognathodus polinclinatus	species	344752	recombined as	Wurmiella polinclinata	species	344752	Llandovery		443.1	432.9	60430
1343326	occ			181744	Spathognathodus polinclinatus	species	344752	recombined as	Wurmiella polinclinata	species	344752	Llandovery		443.1	432.9	60430
1343327	occ			181744	Spathognathodus ranuliformis	species	344728	recombined as	Kockelella ranuliformis	species	344728	Llandovery		443.1	432.9	60430
1343328	occ			181734	Synprioniodina cf. bicurvata	species	347152		Synprioniodina bicurvata	species	344800	Llandovery		443.1	432.9	60430
1343329	occ			181747	Sagittodontus edentatus	genus	393437	species not entered	Sagittodontus	genus	393437	Llandovery		443.1	432.9	60430
1343330	occ			181734	Trichonodella asymmetrica	genus	315400	species not entered	Trichonodella	genus	315400	Llandovery		443.1	432.9	60430
1343331	occ			181746	Trichonodella asymmetrica	genus	315400	species not entered	Trichonodella	genus	315400	Llandovery		443.1	432.9	60430
1343332	occ			181747	Trichonodella excavata	species	416829	recombined as	Oulodus walliseri	species	345236	Llandovery		443.1	432.9	60430
1343333	occ			181734	Trichonodella inconstans	species	345235		Trichonodella inconstans	species	345235	Llandovery		443.1	432.9	60430
1343334	occ			181744	Trichonodella inconstans	species	345235		Trichonodella inconstans	species	345235	Llandovery		443.1	432.9	60430
1343335	occ			181745	Trichonodella inconstans	species	345235		Trichonodella inconstans	species	345235	Llandovery		443.1	432.9	60430
1343336	occ			181734	Trichonodella papilio	genus	315400	species not entered	Trichonodella	genus	315400	Llandovery		443.1	432.9	60430
1343337	occ			181745	Trichonodella papilio	genus	315400	species not entered	Trichonodella	genus	315400	Llandovery		443.1	432.9	60430
1343338	occ			181746	Trichonodella papilio	genus	315400	species not entered	Trichonodella	genus	315400	Llandovery		443.1	432.9	60430
1343339	occ			181734	Trichonodella sp.	genus	315400		Trichonodella	genus	315400	Llandovery		443.1	432.9	60430
1343348	occ			181735	Acodus unicostatus	genus	85559	species not entered	Acodus	genus	85559	Llandovery		443.1	432.9	60430
1343349	occ			181748	Acodus unicostatus	genus	85559	species not entered	Acodus	genus	85559	Llandovery		443.1	432.9	60430
1343350	occ			181750	Acodus unicostatus	genus	85559	species not entered	Acodus	genus	85559	Llandovery		443.1	432.9	60430
1343351	occ			181751	Acodus unicostatus	genus	85559	species not entered	Acodus	genus	85559	Llandovery		443.1	432.9	60430
1343352	occ			181758	Acodus unicostatus	genus	85559	species not entered	Acodus	genus	85559	Llandovery		443.1	432.9	60430
1343353	occ			181735	Acodus cf. inornatus	species	346761		Dapsilodus mutatus	species	330170	Llandovery		443.1	432.9	60430
1343354	occ			181751	Acodus cf. inornatus	species	346761		Dapsilodus mutatus	species	330170	Llandovery		443.1	432.9	60430
1343514	occ			181748	Diadelognathus excertus	species	347142		Diadelognathus excertus	species	347142	Llandovery		443.1	432.9	60430
1343515	occ			181755	Diadelognathus excertus	species	347142		Diadelognathus excertus	species	347142	Llandovery		443.1	432.9	60430
1343516	occ			181756	Diadelognathus excertus	species	347142		Diadelognathus excertus	species	347142	Llandovery		443.1	432.9	60430
1343517	occ			181748	Distomodus extrorsus	genus	33901	species not entered	Distomodus	genus	33901	Llandovery		443.1	432.9	60430
1343518	occ			181735	Drepanodus aduncus	genus	33904	species not entered	Drepanodus	genus	33904	Llandovery		443.1	432.9	60430
1343519	occ			181748	Drepanodus aduncus	genus	33904	species not entered	Drepanodus	genus	33904	Llandovery		443.1	432.9	60430
1343520	occ			181750	Drepanodus aduncus	genus	33904	species not entered	Drepanodus	genus	33904	Llandovery		443.1	432.9	60430
1343521	occ			181758	Drepanodus aduncus	genus	33904	species not entered	Drepanodus	genus	33904	Llandovery		443.1	432.9	60430
1343528	occ			181750	Hadrognathus staurognathoides	species	344775	recombined as	Distomodus staurognathoides	species	344779	Llandovery		443.1	432.9	60430
1343529	occ			181758	Hindeodella sp.	genus	82365	species not entered	Ozarkodina	genus	34002	Llandovery		443.1	432.9	60430
1343530	occ			181750	Ligonodina petila	species	344753	recombined as	Oulodus petilus	species	344753	Llandovery		443.1	432.9	60430
1343531	occ			181756	Ligonodina petila	species	344753	recombined as	Oulodus petilus	species	344753	Llandovery		443.1	432.9	60430
1343532	occ			181748	Lonchodina greilingi	species	416802		Lonchodina greilingi	species	416802	Llandovery		443.1	432.9	60430
1343533	occ			181750	Lonchodina greilingi	species	416802		Lonchodina greilingi	species	416802	Llandovery		443.1	432.9	60430
1343534	occ			181735	Neoprioniodus costatus	genus	82368	species not entered	Idioprioniodus	genus	33949	Llandovery		443.1	432.9	60430
1343535	occ			181748	Neoprioniodus costatus	genus	82368	species not entered	Idioprioniodus	genus	33949	Llandovery		443.1	432.9	60430
1343536	occ			181751	Neoprioniodus costatus	genus	82368	species not entered	Idioprioniodus	genus	33949	Llandovery		443.1	432.9	60430
1343537	occ			181751	Neoprioniodus planus	genus	82368	species not entered	Idioprioniodus	genus	33949	Llandovery		443.1	432.9	60430
1343538	occ			181735	Neoprioniodus triangularis	species	347148		Neoprioniodus triangularis	species	347148	Llandovery		443.1	432.9	60430
1343539	occ			181748	Neoprioniodus triangularis	species	347148		Neoprioniodus triangularis	species	347148	Llandovery		443.1	432.9	60430
1343540	occ			181751	Neoprioniodus triangularis	species	347148		Neoprioniodus triangularis	species	347148	Llandovery		443.1	432.9	60430
1343541	occ			181735	Ozarkodina gaertneri	species	351235		Ozarkodina gaertneri	species	351235	Llandovery		443.1	432.9	60430
1343542	occ			181748	Ozarkodina gaertneri	species	351235		Ozarkodina gaertneri	species	351235	Llandovery		443.1	432.9	60430
1343543	occ			181751	Ozarkodina gaertneri	species	351235		Ozarkodina gaertneri	species	351235	Llandovery		443.1	432.9	60430
1343544	occ			181752	Ozarkodina gaertneri	species	351235		Ozarkodina gaertneri	species	351235	Llandovery		443.1	432.9	60430
1343545	occ			181753	Ozarkodina gaertneri	species	351235		Ozarkodina gaertneri	species	351235	Llandovery		443.1	432.9	60430
1343546	occ			181755	Ozarkodina gaertneri	species	351235		Ozarkodina gaertneri	species	351235	Llandovery		443.1	432.9	60430
1343547	occ			181757	Ozarkodina gaertneri	species	351235		Ozarkodina gaertneri	species	351235	Llandovery		443.1	432.9	60430
1343548	occ			181758	Ozarkodina gaertneri	species	351235		Ozarkodina gaertneri	species	351235	Llandovery		443.1	432.9	60430
1343549	occ			181758	Ozarkodina hanoverensis	genus	34002	species not entered	Ozarkodina	genus	34002	Llandovery		443.1	432.9	60430
1343550	occ			181735	Paltodus debolti	genus	34005	species not entered	Paltodus	genus	34005	Llandovery		443.1	432.9	60430
1343551	occ			181748	Paltodus debolti	genus	34005	species not entered	Paltodus	genus	34005	Llandovery		443.1	432.9	60430
1343552	occ			181751	Paltodus debolti	genus	34005	species not entered	Paltodus	genus	34005	Llandovery		443.1	432.9	60430
1343553	occ			181757	Paltodus debolti	genus	34005	species not entered	Paltodus	genus	34005	Llandovery		443.1	432.9	60430
1343554	occ			181758	Paltodus debolti	genus	34005	species not entered	Paltodus	genus	34005	Llandovery		443.1	432.9	60430
1343555	occ			181735	Paltodus multicostatus	genus	34005	species not entered	Paltodus	genus	34005	Llandovery		443.1	432.9	60430
1343556	occ			181735	Panderodus gracilis	species	344859		Panderodus gracilis	species	344858	Llandovery		443.1	432.9	60430
1343557	occ			181748	Panderodus gracilis	species	344859		Panderodus gracilis	species	344858	Llandovery		443.1	432.9	60430
1343558	occ			181750	Panderodus gracilis	species	344859		Panderodus gracilis	species	344858	Llandovery		443.1	432.9	60430
1343559	occ			181751	Panderodus gracilis	species	344859		Panderodus gracilis	species	344858	Llandovery		443.1	432.9	60430
1343560	occ			181753	Panderodus gracilis	species	344859		Panderodus gracilis	species	344858	Llandovery		443.1	432.9	60430
1343561	occ			181756	Panderodus gracilis	species	344859		Panderodus gracilis	species	344858	Llandovery		443.1	432.9	60430
1343562	occ			181758	Panderodus gracilis	species	344859		Panderodus gracilis	species	344858	Llandovery		443.1	432.9	60430
1343563	occ			181735	Panderodus recurvatus	species	344866		Panderodus panderi	species	344863	Llandovery		443.1	432.9	60430
1343564	occ			181748	Panderodus recurvatus	species	344866		Panderodus panderi	species	344863	Llandovery		443.1	432.9	60430
1343565	occ			181735	Panderodus simplex	genus	34006	species not entered	Panderodus	genus	34006	Llandovery		443.1	432.9	60430
1343566	occ			181748	Panderodus simplex	genus	34006	species not entered	Panderodus	genus	34006	Llandovery		443.1	432.9	60430
1343567	occ			181750	Panderodus simplex	genus	34006	species not entered	Panderodus	genus	34006	Llandovery		443.1	432.9	60430
1343568	occ			181751	Panderodus simplex	genus	34006	species not entered	Panderodus	genus	34006	Llandovery		443.1	432.9	60430
1343569	occ			181752	Panderodus simplex	genus	34006	species not entered	Panderodus	genus	34006	Llandovery		443.1	432.9	60430
1343570	occ			181753	Panderodus simplex	genus	34006	species not entered	Panderodus	genus	34006	Llandovery		443.1	432.9	60430
1343571	occ			181754	Panderodus simplex	genus	34006	species not entered	Panderodus	genus	34006	Llandovery		443.1	432.9	60430
1343572	occ			181757	Panderodus simplex	genus	34006	species not entered	Panderodus	genus	34006	Llandovery		443.1	432.9	60430
1343573	occ			181758	Panderodus simplex	genus	34006	species not entered	Panderodus	genus	34006	Llandovery		443.1	432.9	60430
1343584	occ			181751	Spathognathodus polinclinatus	species	344752	recombined as	Wurmiella polinclinata	species	344752	Llandovery		443.1	432.9	60430
1343585	occ			181757	Spathognathodus polinclinatus	species	344752	recombined as	Wurmiella polinclinata	species	344752	Llandovery		443.1	432.9	60430
1343586	occ			181753	Trichonodella inconstans	species	345235		Trichonodella inconstans	species	345235	Llandovery		443.1	432.9	60430
1343587	occ			181758	Trichonodella inconstans	species	345235		Trichonodella inconstans	species	345235	Llandovery		443.1	432.9	60430
1343588	occ			181748	Trichonodella sp.	genus	315400		Trichonodella	genus	315400	Llandovery		443.1	432.9	60430
1343589	occ			181735	Carniodus carinthiacus	species	351244		Carniodus carnulus	species	344764	Llandovery		443.1	432.9	60430
1343590	occ			181757	Carniodus carinthiacus	species	351244		Carniodus carnulus	species	344764	Llandovery		443.1	432.9	60430
1343591	occ			181758	Carniodus carnicus	species	351243		Carniodus carnulus	species	344764	Llandovery		443.1	432.9	60430
1343592	occ			181735	Carniodus carnulus	species	344764		Carniodus carnulus	species	344764	Llandovery		443.1	432.9	60430
1343593	occ			181748	Carniodus carnulus	species	344764		Carniodus carnulus	species	344764	Llandovery		443.1	432.9	60430
1343594	occ			181750	Carniodus carnulus	species	344764		Carniodus carnulus	species	344764	Llandovery		443.1	432.9	60430
1343595	occ			181751	Carniodus carnulus	species	344764		Carniodus carnulus	species	344764	Llandovery		443.1	432.9	60430
1343596	occ			181753	Carniodus carnulus	species	344764		Carniodus carnulus	species	344764	Llandovery		443.1	432.9	60430
1343597	occ			181758	Carniodus carnulus	species	344764		Carniodus carnulus	species	344764	Llandovery		443.1	432.9	60430
1343598	occ			181748	Carniodus carnus	species	351242		Carniodus carnulus	species	344764	Llandovery		443.1	432.9	60430
1343599	occ			181751	Carniodus carnus	species	351242		Carniodus carnulus	species	344764	Llandovery		443.1	432.9	60430
1343600	occ			181753	Carniodus carnus	species	351242		Carniodus carnulus	species	344764	Llandovery		443.1	432.9	60430
1343601	occ			181758	Diadelognathus primus	genus	347141	species not entered	Diadelognathus	genus	347141	Llandovery		443.1	432.9	60430
1343602	occ			181748	Distomodus egregia	genus	33901	species not entered	Distomodus	genus	33901	Llandovery		443.1	432.9	60430
1343603	occ			181753	Distomodus kentuckyensis	species	344776		Distomodus kentuckyensis	species	344776	Llandovery		443.1	432.9	60430
1343608	occ			181748	Neoprioniodus subcarnus	genus	82368	species not entered	Idioprioniodus	genus	33949	Llandovery		443.1	432.9	60430
1343609	occ			181758	Neoprioniodus subcarnus	genus	82368	species not entered	Idioprioniodus	genus	33949	Llandovery		443.1	432.9	60430
1343610	occ			181748	Ozarkodina neogaertneri	genus	34002	species not entered	Ozarkodina	genus	34002	Llandovery		443.1	432.9	60430
1343611	occ			181735	Paltodus costulatus	genus	34005	species not entered	Paltodus	genus	34005	Llandovery		443.1	432.9	60430
1343612	occ			181748	Paltodus costulatus	genus	34005	species not entered	Paltodus	genus	34005	Llandovery		443.1	432.9	60430
1343613	occ			181750	Paltodus costulatus	genus	34005	species not entered	Paltodus	genus	34005	Llandovery		443.1	432.9	60430
1343614	occ			181751	Paltodus costulatus	genus	34005	species not entered	Paltodus	genus	34005	Llandovery		443.1	432.9	60430
1343615	occ			181735	Paltodus dyscritus	species	351239		Paltodus dyscritus	species	351239	Llandovery		443.1	432.9	60430
1343616	occ			181748	Paltodus dyscritus	species	351239		Paltodus dyscritus	species	351239	Llandovery		443.1	432.9	60430
1343617	occ			181750	Paltodus dyscritus	species	351239		Paltodus dyscritus	species	351239	Llandovery		443.1	432.9	60430
1343618	occ			181751	Paltodus dyscritus	species	351239		Paltodus dyscritus	species	351239	Llandovery		443.1	432.9	60430
1343619	occ			181758	Paltodus dyscritus	species	351239		Paltodus dyscritus	species	351239	Llandovery		443.1	432.9	60430
1343620	occ			181735	Paltodus sp.	genus	34005		Paltodus	genus	34005	Llandovery		443.1	432.9	60430
1343621	occ			181748	Paltodus sp.	genus	34005		Paltodus	genus	34005	Llandovery		443.1	432.9	60430
1343622	occ			181750	Paltodus sp.	genus	34005		Paltodus	genus	34005	Llandovery		443.1	432.9	60430
1343623	occ			181758	Paltodus sp.	genus	34005		Paltodus	genus	34005	Llandovery		443.1	432.9	60430
1343624	occ			181735	Plectospathodus irregularis	genus	342736	species not entered	Ozarkodina	genus	34002	Llandovery		443.1	432.9	60430
1343625	occ			181751	Plectospathodus irregularis	genus	342736	species not entered	Ozarkodina	genus	34002	Llandovery		443.1	432.9	60430
1343626	occ			181735	Pterospathodus amorphognathoides	species	344872		Pterospathodus amorphognathoides	species	344872	Llandovery		443.1	432.9	60430
1343627	occ			181748	Pterospathodus amorphognathoides	species	344872		Pterospathodus amorphognathoides	species	344872	Llandovery		443.1	432.9	60430
1343628	occ			181750	Pterospathodus amorphognathoides	species	344872		Pterospathodus amorphognathoides	species	344872	Llandovery		443.1	432.9	60430
1343629	occ			181751	Pterospathodus amorphognathoides	species	344872		Pterospathodus amorphognathoides	species	344872	Llandovery		443.1	432.9	60430
1343630	occ			181752	Pterospathodus amorphognathoides	species	344872		Pterospathodus amorphognathoides	species	344872	Llandovery		443.1	432.9	60430
1343631	occ			181753	Pterospathodus amorphognathoides	species	344872		Pterospathodus amorphognathoides	species	344872	Llandovery		443.1	432.9	60430
1343632	occ			181756	Pterospathodus amorphognathoides	species	344872		Pterospathodus amorphognathoides	species	344872	Llandovery		443.1	432.9	60430
1343633	occ			181757	Pterospathodus amorphognathoides	species	344872		Pterospathodus amorphognathoides	species	344872	Llandovery		443.1	432.9	60430
1343634	occ			181758	Pterospathodus amorphognathoides	species	344872		Pterospathodus amorphognathoides	species	344872	Llandovery		443.1	432.9	60430
1343635	occ			181758	Trichonodella excavata	species	416829	recombined as	Oulodus walliseri	species	345236	Llandovery		443.1	432.9	60430
1343636	occ			181751	Trichonodella symmetrica	species	344897		Hindeodella confluens	species	505336	Llandovery		443.1	432.9	60430
1343644	occ			181800	Acodus unicostatus	genus	85559	species not entered	Acodus	genus	85559	Llandovery		443.1	432.9	60430
1343645	occ			181800	Carniodus carinthiacus	species	351244		Carniodus carnulus	species	344764	Llandovery		443.1	432.9	60430
1343646	occ			181801	Carniodus carnus	species	351242		Carniodus carnulus	species	344764	Llandovery		443.1	432.9	60430
1343647	occ			181798	Diadelognathus excertus	species	347142		Diadelognathus excertus	species	347142	Llandovery		443.1	432.9	60430
1343648	occ			181800	Distomodus egregia	genus	33901	species not entered	Distomodus	genus	33901	Llandovery		443.1	432.9	60430
1343649	occ			181799	Distomodus extrorsus	genus	33901	species not entered	Distomodus	genus	33901	Llandovery		443.1	432.9	60430
1343650	occ			181800	Distomodus extrorsus	genus	33901	species not entered	Distomodus	genus	33901	Llandovery		443.1	432.9	60430
1343651	occ			181799	Distomodus kentuckyensis	species	344776		Distomodus kentuckyensis	species	344776	Llandovery		443.1	432.9	60430
1343654	occ			181798	Hadrognathus staurognathoides	species	344775	recombined as	Distomodus staurognathoides	species	344779	Llandovery		443.1	432.9	60430
1343655	occ			181801	Neoprioniodus costatus	genus	82368	species not entered	Idioprioniodus	genus	33949	Llandovery		443.1	432.9	60430
1343656	occ			181798	Neoprioniodus planus	genus	82368	species not entered	Idioprioniodus	genus	33949	Llandovery		443.1	432.9	60430
1343657	occ			181800	Neoprioniodus subcarnus	genus	82368	species not entered	Idioprioniodus	genus	33949	Llandovery		443.1	432.9	60430
1343658	occ			181800	Ozarkodina gaertneri	species	351235		Ozarkodina gaertneri	species	351235	Llandovery		443.1	432.9	60430
1343659	occ			181799	Ozarkodina cf. simplex	species	347150		Ozarkodina simplex	species	347150	Llandovery		443.1	432.9	60430
1343660	occ			181799	Paltodus debolti	genus	34005	species not entered	Paltodus	genus	34005	Llandovery		443.1	432.9	60430
1343661	occ			181801	Paltodus dyscritus	species	351239		Paltodus dyscritus	species	351239	Llandovery		443.1	432.9	60430
1343662	occ			181798	Panderodus gracilis	species	344859		Panderodus gracilis	species	344858	Llandovery		443.1	432.9	60430
1343663	occ			181799	Panderodus gracilis	species	344859		Panderodus gracilis	species	344858	Llandovery		443.1	432.9	60430
1343664	occ			181801	Panderodus gracilis	species	344859		Panderodus gracilis	species	344858	Llandovery		443.1	432.9	60430
1343665	occ			181798	Panderodus recurvatus	species	344866		Panderodus panderi	species	344863	Llandovery		443.1	432.9	60430
1343666	occ			181736	Panderodus simplex	genus	34006	species not entered	Panderodus	genus	34006	Llandovery		443.1	432.9	60430
1343667	occ			181798	Panderodus simplex	genus	34006	species not entered	Panderodus	genus	34006	Llandovery		443.1	432.9	60430
1343668	occ			181799	Panderodus simplex	genus	34006	species not entered	Panderodus	genus	34006	Llandovery		443.1	432.9	60430
1343669	occ			181800	Panderodus simplex	genus	34006	species not entered	Panderodus	genus	34006	Llandovery		443.1	432.9	60430
1343670	occ			181801	Panderodus simplex	genus	34006	species not entered	Panderodus	genus	34006	Llandovery		443.1	432.9	60430
1343675	occ			181798	Plectospathodus irregularis	genus	342736	species not entered	Ozarkodina	genus	34002	Llandovery		443.1	432.9	60430
1343676	occ			181799	Pterospathodus amorphognathoides	species	344872		Pterospathodus amorphognathoides	species	344872	Llandovery		443.1	432.9	60430
1343677	occ			181801	Pterospathodus amorphognathoides	species	344872		Pterospathodus amorphognathoides	species	344872	Llandovery		443.1	432.9	60430
1343678	occ			181798	Spathognathodus polinclinatus	species	344752	recombined as	Wurmiella polinclinata	species	344752	Llandovery		443.1	432.9	60430
1343679	occ			181800	Spathognathodus polinclinatus	species	344752	recombined as	Wurmiella polinclinata	species	344752	Llandovery		443.1	432.9	60430
1343682	occ			181805	Acodus unicostatus	genus	85559	species not entered	Acodus	genus	85559	Llandovery		443.1	432.9	60430
1343683	occ			181807	Acodus unicostatus	genus	85559	species not entered	Acodus	genus	85559	Llandovery		443.1	432.9	60430
1343684	occ			181738	Carniodus carinthiacus	species	351244		Carniodus carnulus	species	344764	Llandovery		443.1	432.9	60430
1343685	occ			181804	Carniodus carinthiacus	species	351244		Carniodus carnulus	species	344764	Llandovery		443.1	432.9	60430
1343686	occ			181809	Carniodus carinthiacus	species	351244		Carniodus carnulus	species	344764	Llandovery		443.1	432.9	60430
1343687	occ			181804	Carniodus carnicus	species	351243		Carniodus carnulus	species	344764	Llandovery		443.1	432.9	60430
1343688	occ			181805	Carniodus carnulus	species	344764		Carniodus carnulus	species	344764	Llandovery		443.1	432.9	60430
1343689	occ			181804	Carniodus carnus	species	351242		Carniodus carnulus	species	344764	Llandovery		443.1	432.9	60430
1343690	occ			181808	Carniodus carnus	species	351242		Carniodus carnulus	species	344764	Llandovery		443.1	432.9	60430
1343730	occ			181808	Distomodus extrorsus	genus	33901	species not entered	Distomodus	genus	33901	Llandovery		443.1	432.9	60430
1343734	occ			181804	Neoprioniodus costatus	genus	82368	species not entered	Idioprioniodus	genus	33949	Llandovery		443.1	432.9	60430
1343735	occ			181809	Neoprioniodus costatus	genus	82368	species not entered	Idioprioniodus	genus	33949	Llandovery		443.1	432.9	60430
1343736	occ			181808	Neoprioniodus planus	genus	82368	species not entered	Idioprioniodus	genus	33949	Llandovery		443.1	432.9	60430
1343737	occ			181809	Neoprioniodus subcarnus	genus	82368	species not entered	Idioprioniodus	genus	33949	Llandovery		443.1	432.9	60430
1343738	occ			181805	Ozarkodina gaertneri	species	351235		Ozarkodina gaertneri	species	351235	Llandovery		443.1	432.9	60430
1343739	occ			181808	Paltodus costulatus	genus	34005	species not entered	Paltodus	genus	34005	Llandovery		443.1	432.9	60430
1343740	occ			181804	Paltodus dyscritus	species	351239		Paltodus dyscritus	species	351239	Llandovery		443.1	432.9	60430
1343741	occ			181804	Panderodus gracilis	species	344859		Panderodus gracilis	species	344858	Llandovery		443.1	432.9	60430
1343742	occ			181807	Panderodus gracilis	species	344859		Panderodus gracilis	species	344858	Llandovery		443.1	432.9	60430
1343743	occ			181809	Panderodus gracilis	species	344859		Panderodus gracilis	species	344858	Llandovery		443.1	432.9	60430
1343744	occ			181804	Panderodus simplex	genus	34006	species not entered	Panderodus	genus	34006	Llandovery		443.1	432.9	60430
1343745	occ			181808	Panderodus simplex	genus	34006	species not entered	Panderodus	genus	34006	Llandovery		443.1	432.9	60430
1343751	occ			181738	Pterospathodus amorphognathoides	species	344872		Pterospathodus amorphognathoides	species	344872	Llandovery		443.1	432.9	60430
1343752	occ			181805	Pterospathodus amorphognathoides	species	344872		Pterospathodus amorphognathoides	species	344872	Llandovery		443.1	432.9	60430
1343753	occ			181806	Pterospathodus amorphognathoides	species	344872		Pterospathodus amorphognathoides	species	344872	Llandovery		443.1	432.9	60430
1343754	occ			181809	Pterospathodus amorphognathoides	species	344872		Pterospathodus amorphognathoides	species	344872	Llandovery		443.1	432.9	60430
1343755	occ			181805	Spathognathodus polinclinatus	species	344752	recombined as	Wurmiella polinclinata	species	344752	Llandovery		443.1	432.9	60430
1343756	occ			181809	Spathognathodus polinclinatus	species	344752	recombined as	Wurmiella polinclinata	species	344752	Llandovery		443.1	432.9	60430
1343757	occ			181809	Synprioniodina cf. bicurvata	species	347152		Synprioniodina bicurvata	species	344800	Llandovery		443.1	432.9	60430
1343758	occ			181737	Acodus unicostatus	genus	85559	species not entered	Acodus	genus	85559	Llandovery		443.1	432.9	60430
1343759	occ			181825	Acodus unicostatus	genus	85559	species not entered	Acodus	genus	85559	Llandovery		443.1	432.9	60430
1343760	occ			181826	Acodus unicostatus	genus	85559	species not entered	Acodus	genus	85559	Llandovery		443.1	432.9	60430
1343761	occ			181737	Carniodus carinthiacus	species	351244		Carniodus carnulus	species	344764	Llandovery		443.1	432.9	60430
1343762	occ			181737	Carniodus carnicus	species	351243		Carniodus carnulus	species	344764	Llandovery		443.1	432.9	60430
1343763	occ			181825	Carniodus carnicus	species	351243		Carniodus carnulus	species	344764	Llandovery		443.1	432.9	60430
1343764	occ			181826	Carniodus carnicus	species	351243		Carniodus carnulus	species	344764	Llandovery		443.1	432.9	60430
1343765	occ			181737	Carniodus carnulus	species	344764		Carniodus carnulus	species	344764	Llandovery		443.1	432.9	60430
1343766	occ			181825	Carniodus carnulus	species	344764		Carniodus carnulus	species	344764	Llandovery		443.1	432.9	60430
1343767	occ			181826	Carniodus carnulus	species	344764		Carniodus carnulus	species	344764	Llandovery		443.1	432.9	60430
1343768	occ			181737	Diadelognathus sp.	genus	347141		Diadelognathus	genus	347141	Llandovery		443.1	432.9	60430
1343769	occ			181737	Drepanodus aduncus	genus	33904	species not entered	Drepanodus	genus	33904	Llandovery		443.1	432.9	60430
1343775	occ			181737	Hadrognathus staurognatboides	genus	344774	species not entered	Distomodus	genus	33901	Llandovery		443.1	432.9	60430
1343776	occ			181737	Ligonodina petila	species	344753	recombined as	Oulodus petilus	species	344753	Llandovery		443.1	432.9	60430
1343777	occ			181737	Neoprioniodus costatus	genus	82368	species not entered	Idioprioniodus	genus	33949	Llandovery		443.1	432.9	60430
1343778	occ			181826	Neoprioniodus costatus	genus	82368	species not entered	Idioprioniodus	genus	33949	Llandovery		443.1	432.9	60430
1343779	occ			181737	Neoprioniodus subcarnus	genus	82368	species not entered	Idioprioniodus	genus	33949	Llandovery		443.1	432.9	60430
1343780	occ			181737	Neoprioniodus triangularis	species	347148		Neoprioniodus triangularis	species	347148	Llandovery		443.1	432.9	60430
1343781	occ			181825	Neoprioniodus triangularis	species	347148		Neoprioniodus triangularis	species	347148	Llandovery		443.1	432.9	60430
1343782	occ			181737	Ozarkodina gaertneri	species	351235		Ozarkodina gaertneri	species	351235	Llandovery		443.1	432.9	60430
1343783	occ			181826	Ozarkodina gaertneri	species	351235		Ozarkodina gaertneri	species	351235	Llandovery		443.1	432.9	60430
1343784	occ			181737	Ozarkodina neogaertneri	genus	34002	species not entered	Ozarkodina	genus	34002	Llandovery		443.1	432.9	60430
1343785	occ			181826	Ozarkodina neogaertneri	genus	34002	species not entered	Ozarkodina	genus	34002	Llandovery		443.1	432.9	60430
1343786	occ			181825	Paltodus costulatus	genus	34005	species not entered	Paltodus	genus	34005	Llandovery		443.1	432.9	60430
1343787	occ			181737	Paltodus debolti	genus	34005	species not entered	Paltodus	genus	34005	Llandovery		443.1	432.9	60430
1343788	occ			181825	Paltodus debolti	genus	34005	species not entered	Paltodus	genus	34005	Llandovery		443.1	432.9	60430
1343789	occ			181826	Paltodus debolti	genus	34005	species not entered	Paltodus	genus	34005	Llandovery		443.1	432.9	60430
1343790	occ			181737	Paltodus dyscritus	species	351239		Paltodus dyscritus	species	351239	Llandovery		443.1	432.9	60430
1343791	occ			181826	Paltodus dyscritus	species	351239		Paltodus dyscritus	species	351239	Llandovery		443.1	432.9	60430
1343792	occ			181737	Panderodus gracilis	species	344859		Panderodus gracilis	species	344858	Llandovery		443.1	432.9	60430
1343793	occ			181825	Panderodus gracilis	species	344859		Panderodus gracilis	species	344858	Llandovery		443.1	432.9	60430
1343794	occ			181826	Panderodus gracilis	species	344859		Panderodus gracilis	species	344858	Llandovery		443.1	432.9	60430
1343795	occ			181737	Panderodus recurvatus	species	344866		Panderodus panderi	species	344863	Llandovery		443.1	432.9	60430
1343796	occ			181737	Panderodus simplex	genus	34006	species not entered	Panderodus	genus	34006	Llandovery		443.1	432.9	60430
1343797	occ			181825	Panderodus simplex	genus	34006	species not entered	Panderodus	genus	34006	Llandovery		443.1	432.9	60430
1343798	occ			181826	Panderodus simplex	genus	34006	species not entered	Panderodus	genus	34006	Llandovery		443.1	432.9	60430
1343802	occ			181826	Plectospathodus irregularis	genus	342736	species not entered	Ozarkodina	genus	34002	Llandovery		443.1	432.9	60430
1343803	occ			181737	Pterospathodus amorphognathoides	species	344872		Pterospathodus amorphognathoides	species	344872	Llandovery		443.1	432.9	60430
1343804	occ			181825	Pterospathodus amorphognathoides	species	344872		Pterospathodus amorphognathoides	species	344872	Llandovery		443.1	432.9	60430
1343805	occ			181826	Pterospathodus amorphognathoides	species	344872		Pterospathodus amorphognathoides	species	344872	Llandovery		443.1	432.9	60430
1343806	occ			181825	Trichonodella asymmetrica	genus	315400	species not entered	Trichonodella	genus	315400	Llandovery		443.1	432.9	60430
1343807	occ			181827	Acodus curvatus	species	344903	recombined as	Walliserodus curvatus	species	344903	Llandovery		443.1	432.9	60430
1343808	occ			181739	Acodus unicostatus	genus	85559	species not entered	Acodus	genus	85559	Llandovery		443.1	432.9	60430
1343809	occ			181827	Acodus unicostatus	genus	85559	species not entered	Acodus	genus	85559	Llandovery		443.1	432.9	60430
1343810	occ			181828	Acodus unicostatus	genus	85559	species not entered	Acodus	genus	85559	Llandovery		443.1	432.9	60430
1343811	occ			181829	Acodus unicostatus	genus	85559	species not entered	Acodus	genus	85559	Llandovery		443.1	432.9	60430
1343812	occ			181828	Carniodus carinthiacus	species	351244		Carniodus carnulus	species	344764	Llandovery		443.1	432.9	60430
1343813	occ			181829	Carniodus carinthiacus	species	351244		Carniodus carnulus	species	344764	Llandovery		443.1	432.9	60430
1343814	occ			181829	Carniodus carnulus	species	344764		Carniodus carnulus	species	344764	Llandovery		443.1	432.9	60430
1343815	occ			181829	Carniodus carnus	species	351242		Carniodus carnulus	species	344764	Llandovery		443.1	432.9	60430
1343816	occ			181739	Diadelognathus compressus	genus	347141	species not entered	Diadelognathus	genus	347141	Llandovery		443.1	432.9	60430
1343817	occ			181827	Diadelognathus excertus	species	347142		Diadelognathus excertus	species	347142	Llandovery		443.1	432.9	60430
1343818	occ			181828	Diadelognathus excertus	species	347142		Diadelognathus excertus	species	347142	Llandovery		443.1	432.9	60430
1343819	occ			181739	Distomodus egregia	genus	33901	species not entered	Distomodus	genus	33901	Llandovery		443.1	432.9	60430
1343820	occ			181828	Distomodus egregia	genus	33901	species not entered	Distomodus	genus	33901	Llandovery		443.1	432.9	60430
1343821	occ			181829	Distomodus egregia	genus	33901	species not entered	Distomodus	genus	33901	Llandovery		443.1	432.9	60430
1343822	occ			181739	Distomodus extrorsus	genus	33901	species not entered	Distomodus	genus	33901	Llandovery		443.1	432.9	60430
1343823	occ			181827	Distomodus extrorsus	genus	33901	species not entered	Distomodus	genus	33901	Llandovery		443.1	432.9	60430
1343825	occ			181829	Distomodus extrorsus	genus	33901	species not entered	Distomodus	genus	33901	Llandovery		443.1	432.9	60430
1343826	occ			181739	Distomodus kentuckyensis	species	344776		Distomodus kentuckyensis	species	344776	Llandovery		443.1	432.9	60430
1343828	occ			181829	Distomodus kentuckyensis	species	344776		Distomodus kentuckyensis	species	344776	Llandovery		443.1	432.9	60430
1343829	occ			181828	Drepanodus aduncus	genus	33904	species not entered	Drepanodus	genus	33904	Llandovery		443.1	432.9	60430
1343830	occ			181829	Drepanodus aduncus	genus	33904	species not entered	Drepanodus	genus	33904	Llandovery		443.1	432.9	60430
1343842	occ			181828	Distomodus extrorsus	genus	33901	species not entered	Distomodus	genus	33901	Llandovery		443.1	432.9	60430
1343845	occ			181828	Distomodus kentuckyensis	species	344776		Distomodus kentuckyensis	species	344776	Llandovery		443.1	432.9	60430
1343849	occ			181828	Drepanodus subrectus	genus	33904	species not entered	Drepanodus	genus	33904	Llandovery		443.1	432.9	60430
1343865	occ			181739	Hadrognathus staurognathoides	species	344775	recombined as	Distomodus staurognathoides	species	344779	Llandovery		443.1	432.9	60430
1343866	occ			181828	Hadrognathus staurognathoides	species	344775	recombined as	Distomodus staurognathoides	species	344779	Llandovery		443.1	432.9	60430
1343867	occ			181829	Hadrognathus staurognathoides	species	344775	recombined as	Distomodus staurognathoides	species	344779	Llandovery		443.1	432.9	60430
1343868	occ			181739	Hindeodella sp.	genus	82365	species not entered	Ozarkodina	genus	34002	Llandovery		443.1	432.9	60430
1343869	occ			181827	Hindeodella sp.	genus	82365	species not entered	Ozarkodina	genus	34002	Llandovery		443.1	432.9	60430
1343870	occ			181739	Ligonodina kentuckyensis	species	393189	recombined as	Rexroadus kentuckyensis	species	393189	Llandovery		443.1	432.9	60430
1343871	occ			181739	Ligonodina petila	species	344753	recombined as	Oulodus petilus	species	344753	Llandovery		443.1	432.9	60430
1343872	occ			181827	Ligonodina petila	species	344753	recombined as	Oulodus petilus	species	344753	Llandovery		443.1	432.9	60430
1343873	occ			181828	Ligonodina petila	species	344753	recombined as	Oulodus petilus	species	344753	Llandovery		443.1	432.9	60430
1343874	occ			181829	Ligonodina petila	species	344753	recombined as	Oulodus petilus	species	344753	Llandovery		443.1	432.9	60430
1343875	occ			181739	Ligonodina variabilis	genus	33966	species not entered	Oulodus	genus	34001	Llandovery		443.1	432.9	60430
1343876	occ			181827	Ligonodina variabilis	genus	33966	species not entered	Oulodus	genus	34001	Llandovery		443.1	432.9	60430
1343877	occ			181829	Ligonodina variabilis	genus	33966	species not entered	Oulodus	genus	34001	Llandovery		443.1	432.9	60430
1343878	occ			181739	Lonchodina greilingi	species	416802		Lonchodina greilingi	species	416802	Llandovery		443.1	432.9	60430
1343879	occ			181828	Neoprioniodus costatus	genus	82368	species not entered	Idioprioniodus	genus	33949	Llandovery		443.1	432.9	60430
1343880	occ			181827	Neoprioniodus planus	genus	82368	species not entered	Idioprioniodus	genus	33949	Llandovery		443.1	432.9	60430
1343881	occ			181829	Neoprioniodus subcarnus	genus	82368	species not entered	Idioprioniodus	genus	33949	Llandovery		443.1	432.9	60430
1343882	occ			181828	Neoprioniodus triangularis	species	347148		Neoprioniodus triangularis	species	347148	Llandovery		443.1	432.9	60430
1343883	occ			181828	Neoprioniodus cf. excavatus	species	347149		Wurmiella excavata	species	299629	Llandovery		443.1	432.9	60430
1343884	occ			181829	Neoprioniodus cf. excavatus	species	347149		Wurmiella excavata	species	299629	Llandovery		443.1	432.9	60430
1343885	occ			181739	Neospathognathodus latus	species	344761	recombined as	Aulacognathus latus	species	344761	Llandovery		443.1	432.9	60430
1343886	occ			181739	Ozarkodina gaertneri	species	351235		Ozarkodina gaertneri	species	351235	Llandovery		443.1	432.9	60430
1343887	occ			181829	Ozarkodina gaertneri	species	351235		Ozarkodina gaertneri	species	351235	Llandovery		443.1	432.9	60430
1343888	occ			181739	Ozarkodina hanoverensis	genus	34002	species not entered	Ozarkodina	genus	34002	Llandovery		443.1	432.9	60430
1343889	occ			181828	Ozarkodina neogaertneri	genus	34002	species not entered	Ozarkodina	genus	34002	Llandovery		443.1	432.9	60430
1343890	occ			181829	Ozarkodina neogaertneri	genus	34002	species not entered	Ozarkodina	genus	34002	Llandovery		443.1	432.9	60430
1343891	occ			181739	Paltodus costulatus	genus	34005	species not entered	Paltodus	genus	34005	Llandovery		443.1	432.9	60430
1343892	occ			181827	Paltodus costulatus	genus	34005	species not entered	Paltodus	genus	34005	Llandovery		443.1	432.9	60430
1343893	occ			181828	Paltodus costulatus	genus	34005	species not entered	Paltodus	genus	34005	Llandovery		443.1	432.9	60430
1343894	occ			181829	Paltodus costulatus	genus	34005	species not entered	Paltodus	genus	34005	Llandovery		443.1	432.9	60430
1343895	occ			181827	Paltodus debolti	genus	34005	species not entered	Paltodus	genus	34005	Llandovery		443.1	432.9	60430
1343896	occ			181739	Paltodus dyscritus	species	351239		Paltodus dyscritus	species	351239	Llandovery		443.1	432.9	60430
1343897	occ			181827	Paltodus dyscritus	species	351239		Paltodus dyscritus	species	351239	Llandovery		443.1	432.9	60430
1343898	occ			181828	Paltodus dyscritus	species	351239		Paltodus dyscritus	species	351239	Llandovery		443.1	432.9	60430
1343899	occ			181829	Paltodus dyscritus	species	351239		Paltodus dyscritus	species	351239	Llandovery		443.1	432.9	60430
1343900	occ			181827	Paltodus multicostatus	genus	34005	species not entered	Paltodus	genus	34005	Llandovery		443.1	432.9	60430
1343901	occ			181739	Panderodus gracilis	species	344859		Panderodus gracilis	species	344858	Llandovery		443.1	432.9	60430
1343902	occ			181827	Panderodus gracilis	species	344859		Panderodus gracilis	species	344858	Llandovery		443.1	432.9	60430
1343903	occ			181828	Panderodus gracilis	species	344859		Panderodus gracilis	species	344858	Llandovery		443.1	432.9	60430
1343904	occ			181829	Panderodus gracilis	species	344859		Panderodus gracilis	species	344858	Llandovery		443.1	432.9	60430
1343905	occ			181739	Panderodus recurvatus	species	344866		Panderodus panderi	species	344863	Llandovery		443.1	432.9	60430
1343906	occ			181827	Panderodus recurvatus	species	344866		Panderodus panderi	species	344863	Llandovery		443.1	432.9	60430
1343907	occ			181739	Panderodus simplex	genus	34006	species not entered	Panderodus	genus	34006	Llandovery		443.1	432.9	60430
1343908	occ			181827	Panderodus simplex	genus	34006	species not entered	Panderodus	genus	34006	Llandovery		443.1	432.9	60430
1343909	occ			181828	Panderodus simplex	genus	34006	species not entered	Panderodus	genus	34006	Llandovery		443.1	432.9	60430
1343910	occ			181829	Panderodus simplex	genus	34006	species not entered	Panderodus	genus	34006	Llandovery		443.1	432.9	60430
1343915	occ			181739	Plectospathodus irregularis	genus	342736	species not entered	Ozarkodina	genus	34002	Llandovery		443.1	432.9	60430
1343916	occ			181828	Pterospathodus amorphognathoides	species	344872		Pterospathodus amorphognathoides	species	344872	Llandovery		443.1	432.9	60430
1343917	occ			181829	Pterospathodus amorphognathoides	species	344872		Pterospathodus amorphognathoides	species	344872	Llandovery		443.1	432.9	60430
1343918	occ			181827	Spathognathodus celloni	species	344873	recombined as	Pterospathodus celloni	species	344873	Llandovery		443.1	432.9	60430
1343919	occ			181739	Spathognathodus hadros	species	344751	recombined as	Ozarkodina hadra	species	344751	Llandovery		443.1	432.9	60430
1343920	occ			181739	Spathognathodus polinclinatus	species	344752	recombined as	Wurmiella polinclinata	species	344752	Llandovery		443.1	432.9	60430
1343921	occ			181827	Spathognathodus polinclinatus	species	344752	recombined as	Wurmiella polinclinata	species	344752	Llandovery		443.1	432.9	60430
1343922	occ			181828	Spathognathodus polinclinatus	species	344752	recombined as	Wurmiella polinclinata	species	344752	Llandovery		443.1	432.9	60430
1343923	occ			181829	Spathognathodus polinclinatus	species	344752	recombined as	Wurmiella polinclinata	species	344752	Llandovery		443.1	432.9	60430
1343924	occ			181827	Spathognathodus ranuliformis	species	344728	recombined as	Kockelella ranuliformis	species	344728	Llandovery		443.1	432.9	60430
1343925	occ			181827	Synprioniodina cf. bicurvata	species	347152		Synprioniodina bicurvata	species	344800	Llandovery		443.1	432.9	60430
1343926	occ			181739	Sagittodontus edentatus	genus	393437	species not entered	Sagittodontus	genus	393437	Llandovery		443.1	432.9	60430
1343927	occ			181828	Sagittodontus edentatus	genus	393437	species not entered	Sagittodontus	genus	393437	Llandovery		443.1	432.9	60430
1343928	occ			181739	Trichonodella asymmetrica	genus	315400	species not entered	Trichonodella	genus	315400	Llandovery		443.1	432.9	60430
1343929	occ			181827	Trichonodella asymmetrica	genus	315400	species not entered	Trichonodella	genus	315400	Llandovery		443.1	432.9	60430
1343930	occ			181828	Trichonodella inconstans	species	345235		Trichonodella inconstans	species	345235	Llandovery		443.1	432.9	60430
1343931	occ			181739	Trichonodella papilio	genus	315400	species not entered	Trichonodella	genus	315400	Llandovery		443.1	432.9	60430
1343932	occ			181829	Trichonodella papilio	genus	315400	species not entered	Trichonodella	genus	315400	Llandovery		443.1	432.9	60430
1343933	occ			181739	Trichonodella symmetrica	species	344897		Hindeodella confluens	species	505336	Llandovery		443.1	432.9	60430
1343934	occ			181739	Trichonodella sp.	genus	315400		Trichonodella	genus	315400	Llandovery		443.1	432.9	60430
1343935	occ			181827	Trichonodella sp.	genus	315400		Trichonodella	genus	315400	Llandovery		443.1	432.9	60430
1343936	occ			181829	Trichonodella sp.	genus	315400		Trichonodella	genus	315400	Llandovery		443.1	432.9	60430
1343937	occ			181831	Acodus curvatus	species	344903	recombined as	Walliserodus curvatus	species	344903	Llandovery		443.1	432.9	60430
1343938	occ			181830	Acodus unicostatus	genus	85559	species not entered	Acodus	genus	85559	Llandovery		443.1	432.9	60430
1343939	occ			181831	Acodus unicostatus	genus	85559	species not entered	Acodus	genus	85559	Llandovery		443.1	432.9	60430
1343940	occ			181832	Acodus unicostatus	genus	85559	species not entered	Acodus	genus	85559	Llandovery		443.1	432.9	60430
1343941	occ			181833	Acodus unicostatus	genus	85559	species not entered	Acodus	genus	85559	Llandovery		443.1	432.9	60430
1343942	occ			181834	Acodus unicostatus	genus	85559	species not entered	Acodus	genus	85559	Llandovery		443.1	432.9	60430
1343943	occ			181836	Acodus unicostatus	genus	85559	species not entered	Acodus	genus	85559	Llandovery		443.1	432.9	60430
1343944	occ			181831	Carniodus carinthiacus	species	351244		Carniodus carnulus	species	344764	Llandovery		443.1	432.9	60430
1343945	occ			181835	Carniodus carinthiacus	species	351244		Carniodus carnulus	species	344764	Llandovery		443.1	432.9	60430
1343946	occ			181836	Carniodus carinthiacus	species	351244		Carniodus carnulus	species	344764	Llandovery		443.1	432.9	60430
1343947	occ			181838	Carniodus carinthiacus	species	351244		Carniodus carnulus	species	344764	Llandovery		443.1	432.9	60430
1343948	occ			181740	Carniodus carnulus	species	344764		Carniodus carnulus	species	344764	Llandovery		443.1	432.9	60430
1343949	occ			181830	Carniodus carnulus	species	344764		Carniodus carnulus	species	344764	Llandovery		443.1	432.9	60430
1343950	occ			181831	Carniodus carnulus	species	344764		Carniodus carnulus	species	344764	Llandovery		443.1	432.9	60430
1343951	occ			181832	Carniodus carnulus	species	344764		Carniodus carnulus	species	344764	Llandovery		443.1	432.9	60430
1343952	occ			181833	Carniodus carnulus	species	344764		Carniodus carnulus	species	344764	Llandovery		443.1	432.9	60430
1343953	occ			181834	Carniodus carnulus	species	344764		Carniodus carnulus	species	344764	Llandovery		443.1	432.9	60430
1343954	occ			181835	Carniodus carnulus	species	344764		Carniodus carnulus	species	344764	Llandovery		443.1	432.9	60430
1343955	occ			181836	Carniodus carnulus	species	344764		Carniodus carnulus	species	344764	Llandovery		443.1	432.9	60430
1343956	occ			181837	Carniodus carnulus	species	344764		Carniodus carnulus	species	344764	Llandovery		443.1	432.9	60430
1343957	occ			181838	Carniodus carnulus	species	344764		Carniodus carnulus	species	344764	Llandovery		443.1	432.9	60430
1343958	occ			181830	Carniodus carnus	species	351242		Carniodus carnulus	species	344764	Llandovery		443.1	432.9	60430
1343959	occ			181831	Carniodus carnus	species	351242		Carniodus carnulus	species	344764	Llandovery		443.1	432.9	60430
1343960	occ			181832	Carniodus carnus	species	351242		Carniodus carnulus	species	344764	Llandovery		443.1	432.9	60430
1343961	occ			181834	Carniodus carnus	species	351242		Carniodus carnulus	species	344764	Llandovery		443.1	432.9	60430
1343962	occ			181835	Carniodus carnus	species	351242		Carniodus carnulus	species	344764	Llandovery		443.1	432.9	60430
1343963	occ			181836	Carniodus carnus	species	351242		Carniodus carnulus	species	344764	Llandovery		443.1	432.9	60430
1343964	occ			181837	Carniodus carnus	species	351242		Carniodus carnulus	species	344764	Llandovery		443.1	432.9	60430
1343965	occ			181839	Carniodus carnus	species	351242		Carniodus carnulus	species	344764	Llandovery		443.1	432.9	60430
1343966	occ			181832	Distomodus egregia	genus	33901	species not entered	Distomodus	genus	33901	Llandovery		443.1	432.9	60430
1343967	occ			181834	Distomodus egregia	genus	33901	species not entered	Distomodus	genus	33901	Llandovery		443.1	432.9	60430
1343968	occ			181834	Distomodus extrorsus	genus	33901	species not entered	Distomodus	genus	33901	Llandovery		443.1	432.9	60430
1343969	occ			181833	Distomodus kentuckyensis	species	344776		Distomodus kentuckyensis	species	344776	Llandovery		443.1	432.9	60430
1343970	occ			181834	Distomodus kentuckyensis	species	344776		Distomodus kentuckyensis	species	344776	Llandovery		443.1	432.9	60430
1343971	occ			181838	Distomodus kentuckyensis	species	344776		Distomodus kentuckyensis	species	344776	Llandovery		443.1	432.9	60430
1343972	occ			181840	Distomodus kentuckyensis	species	344776		Distomodus kentuckyensis	species	344776	Llandovery		443.1	432.9	60430
1343973	occ			181834	Drepanodus subrectus	genus	33904	species not entered	Drepanodus	genus	33904	Llandovery		443.1	432.9	60430
1343983	occ			181834	Hadrognathus staurognathoides	species	344775	recombined as	Distomodus staurognathoides	species	344779	Llandovery		443.1	432.9	60430
1343984	occ			181836	Hadrognathus staurognathoides	species	344775	recombined as	Distomodus staurognathoides	species	344779	Llandovery		443.1	432.9	60430
1343985	occ			181840	Hadrognathus staurognathoides	species	344775	recombined as	Distomodus staurognathoides	species	344779	Llandovery		443.1	432.9	60430
1343986	occ			181832	Hindeodella sp.	genus	82365	species not entered	Ozarkodina	genus	34002	Llandovery		443.1	432.9	60430
1343987	occ			181834	Hindeodella sp.	genus	82365	species not entered	Ozarkodina	genus	34002	Llandovery		443.1	432.9	60430
1343988	occ			181836	Hindeodella sp.	genus	82365	species not entered	Ozarkodina	genus	34002	Llandovery		443.1	432.9	60430
1343989	occ			181839	Hindeodella sp.	genus	82365	species not entered	Ozarkodina	genus	34002	Llandovery		443.1	432.9	60430
1343990	occ			181840	Hindeodella sp.	genus	82365	species not entered	Ozarkodina	genus	34002	Llandovery		443.1	432.9	60430
1343991	occ			181830	Ligonodina variabilis	genus	33966	species not entered	Oulodus	genus	34001	Llandovery		443.1	432.9	60430
1343992	occ			181832	Ligonodina variabilis	genus	33966	species not entered	Oulodus	genus	34001	Llandovery		443.1	432.9	60430
1343993	occ			181833	Ligonodina variabilis	genus	33966	species not entered	Oulodus	genus	34001	Llandovery		443.1	432.9	60430
1343994	occ			181837	Ligonodina variabilis	genus	33966	species not entered	Oulodus	genus	34001	Llandovery		443.1	432.9	60430
1343995	occ			181832	Neoprioniodus costatus	genus	82368	species not entered	Idioprioniodus	genus	33949	Llandovery		443.1	432.9	60430
1343996	occ			181833	Neoprioniodus costatus	genus	82368	species not entered	Idioprioniodus	genus	33949	Llandovery		443.1	432.9	60430
1343997	occ			181834	Neoprioniodus costatus	genus	82368	species not entered	Idioprioniodus	genus	33949	Llandovery		443.1	432.9	60430
1343998	occ			181835	Neoprioniodus costatus	genus	82368	species not entered	Idioprioniodus	genus	33949	Llandovery		443.1	432.9	60430
1343999	occ			181830	Neoprioniodus planus	genus	82368	species not entered	Idioprioniodus	genus	33949	Llandovery		443.1	432.9	60430
1344000	occ			181831	Neoprioniodus planus	genus	82368	species not entered	Idioprioniodus	genus	33949	Llandovery		443.1	432.9	60430
1344001	occ			181832	Neoprioniodus planus	genus	82368	species not entered	Idioprioniodus	genus	33949	Llandovery		443.1	432.9	60430
1344002	occ			181740	Neoprioniodus subcarnus	genus	82368	species not entered	Idioprioniodus	genus	33949	Llandovery		443.1	432.9	60430
1344003	occ			181830	Neoprioniodus subcarnus	genus	82368	species not entered	Idioprioniodus	genus	33949	Llandovery		443.1	432.9	60430
1344004	occ			181832	Neoprioniodus subcarnus	genus	82368	species not entered	Idioprioniodus	genus	33949	Llandovery		443.1	432.9	60430
1344005	occ			181836	Neoprioniodus subcarnus	genus	82368	species not entered	Idioprioniodus	genus	33949	Llandovery		443.1	432.9	60430
1344006	occ			181838	Neoprioniodus subcarnus	genus	82368	species not entered	Idioprioniodus	genus	33949	Llandovery		443.1	432.9	60430
1344007	occ			181832	Neoprioniodus triangularis	species	347148		Neoprioniodus triangularis	species	347148	Llandovery		443.1	432.9	60430
1344008	occ			181835	Neoprioniodus triangularis	species	347148		Neoprioniodus triangularis	species	347148	Llandovery		443.1	432.9	60430
1344009	occ			181837	Neoprioniodus cf. excavatus	species	347149		Wurmiella excavata	species	299629	Llandovery		443.1	432.9	60430
1344010	occ			181840	Neoprioniodus cf. excavatus	species	347149		Wurmiella excavata	species	299629	Llandovery		443.1	432.9	60430
1344011	occ			181740	Ozarkodina gaertneri	species	351235		Ozarkodina gaertneri	species	351235	Llandovery		443.1	432.9	60430
1344012	occ			181830	Ozarkodina gaertneri	species	351235		Ozarkodina gaertneri	species	351235	Llandovery		443.1	432.9	60430
1344013	occ			181831	Ozarkodina gaertneri	species	351235		Ozarkodina gaertneri	species	351235	Llandovery		443.1	432.9	60430
1344014	occ			181832	Ozarkodina gaertneri	species	351235		Ozarkodina gaertneri	species	351235	Llandovery		443.1	432.9	60430
1344015	occ			181834	Paltodus debolti	genus	34005	species not entered	Paltodus	genus	34005	Llandovery		443.1	432.9	60430
1344016	occ			181836	Paltodus debolti	genus	34005	species not entered	Paltodus	genus	34005	Llandovery		443.1	432.9	60430
1344017	occ			181740	Paltodus dyscritus	species	351239		Paltodus dyscritus	species	351239	Llandovery		443.1	432.9	60430
1344018	occ			181831	Paltodus dyscritus	species	351239		Paltodus dyscritus	species	351239	Llandovery		443.1	432.9	60430
1344019	occ			181836	Paltodus dyscritus	species	351239		Paltodus dyscritus	species	351239	Llandovery		443.1	432.9	60430
1344020	occ			181740	Panderodus gracilis	species	344859		Panderodus gracilis	species	344858	Llandovery		443.1	432.9	60430
1344021	occ			181830	Panderodus gracilis	species	344859		Panderodus gracilis	species	344858	Llandovery		443.1	432.9	60430
1344022	occ			181831	Panderodus gracilis	species	344859		Panderodus gracilis	species	344858	Llandovery		443.1	432.9	60430
1344023	occ			181832	Panderodus gracilis	species	344859		Panderodus gracilis	species	344858	Llandovery		443.1	432.9	60430
1344024	occ			181833	Panderodus gracilis	species	344859		Panderodus gracilis	species	344858	Llandovery		443.1	432.9	60430
1344025	occ			181834	Panderodus gracilis	species	344859		Panderodus gracilis	species	344858	Llandovery		443.1	432.9	60430
1344026	occ			181835	Panderodus gracilis	species	344859		Panderodus gracilis	species	344858	Llandovery		443.1	432.9	60430
1344027	occ			181836	Panderodus gracilis	species	344859		Panderodus gracilis	species	344858	Llandovery		443.1	432.9	60430
1344028	occ			181838	Panderodus gracilis	species	344859		Panderodus gracilis	species	344858	Llandovery		443.1	432.9	60430
1344029	occ			181839	Panderodus gracilis	species	344859		Panderodus gracilis	species	344858	Llandovery		443.1	432.9	60430
1344030	occ			181840	Panderodus gracilis	species	344859		Panderodus gracilis	species	344858	Llandovery		443.1	432.9	60430
1344031	occ			181740	Panderodus simplex	genus	34006	species not entered	Panderodus	genus	34006	Llandovery		443.1	432.9	60430
1344032	occ			181830	Panderodus simplex	genus	34006	species not entered	Panderodus	genus	34006	Llandovery		443.1	432.9	60430
1344033	occ			181831	Panderodus simplex	genus	34006	species not entered	Panderodus	genus	34006	Llandovery		443.1	432.9	60430
1344034	occ			181832	Panderodus simplex	genus	34006	species not entered	Panderodus	genus	34006	Llandovery		443.1	432.9	60430
1344035	occ			181833	Panderodus simplex	genus	34006	species not entered	Panderodus	genus	34006	Llandovery		443.1	432.9	60430
1344036	occ			181834	Panderodus simplex	genus	34006	species not entered	Panderodus	genus	34006	Llandovery		443.1	432.9	60430
1344037	occ			181835	Panderodus simplex	genus	34006	species not entered	Panderodus	genus	34006	Llandovery		443.1	432.9	60430
1344038	occ			181836	Panderodus simplex	genus	34006	species not entered	Panderodus	genus	34006	Llandovery		443.1	432.9	60430
1344039	occ			181837	Panderodus simplex	genus	34006	species not entered	Panderodus	genus	34006	Llandovery		443.1	432.9	60430
1344040	occ			181838	Panderodus simplex	genus	34006	species not entered	Panderodus	genus	34006	Llandovery		443.1	432.9	60430
1344041	occ			181839	Panderodus simplex	genus	34006	species not entered	Panderodus	genus	34006	Llandovery		443.1	432.9	60430
1344042	occ			181840	Panderodus simplex	genus	34006	species not entered	Panderodus	genus	34006	Llandovery		443.1	432.9	60430
1344054	occ			181830	Pterospathodus amorphognathoides	species	344872		Pterospathodus amorphognathoides	species	344872	Llandovery		443.1	432.9	60430
1344055	occ			181831	Pterospathodus amorphognathoides	species	344872		Pterospathodus amorphognathoides	species	344872	Llandovery		443.1	432.9	60430
1344056	occ			181832	Pterospathodus amorphognathoides	species	344872		Pterospathodus amorphognathoides	species	344872	Llandovery		443.1	432.9	60430
1344057	occ			181833	Pterospathodus amorphognathoides	species	344872		Pterospathodus amorphognathoides	species	344872	Llandovery		443.1	432.9	60430
1344058	occ			181835	Pterospathodus amorphognathoides	species	344872		Pterospathodus amorphognathoides	species	344872	Llandovery		443.1	432.9	60430
1344059	occ			181837	Pterospathodus amorphognathoides	species	344872		Pterospathodus amorphognathoides	species	344872	Llandovery		443.1	432.9	60430
1344060	occ			181838	Pterospathodus amorphognathoides	species	344872		Pterospathodus amorphognathoides	species	344872	Llandovery		443.1	432.9	60430
1344061	occ			181740	Spathognathodus polinclinatus	species	344752	recombined as	Wurmiella polinclinata	species	344752	Llandovery		443.1	432.9	60430
1344062	occ			181830	Spathognathodus polinclinatus	species	344752	recombined as	Wurmiella polinclinata	species	344752	Llandovery		443.1	432.9	60430
1344063	occ			181831	Spathognathodus polinclinatus	species	344752	recombined as	Wurmiella polinclinata	species	344752	Llandovery		443.1	432.9	60430
1344064	occ			181832	Spathognathodus polinclinatus	species	344752	recombined as	Wurmiella polinclinata	species	344752	Llandovery		443.1	432.9	60430
1344065	occ			181834	Spathognathodus polinclinatus	species	344752	recombined as	Wurmiella polinclinata	species	344752	Llandovery		443.1	432.9	60430
1344066	occ			181835	Spathognathodus polinclinatus	species	344752	recombined as	Wurmiella polinclinata	species	344752	Llandovery		443.1	432.9	60430
1344067	occ			181836	Spathognathodus polinclinatus	species	344752	recombined as	Wurmiella polinclinata	species	344752	Llandovery		443.1	432.9	60430
1344068	occ			181837	Spathognathodus polinclinatus	species	344752	recombined as	Wurmiella polinclinata	species	344752	Llandovery		443.1	432.9	60430
1344069	occ			181838	Spathognathodus polinclinatus	species	344752	recombined as	Wurmiella polinclinata	species	344752	Llandovery		443.1	432.9	60430
1344070	occ			181839	Spathognathodus polinclinatus	species	344752	recombined as	Wurmiella polinclinata	species	344752	Llandovery		443.1	432.9	60430
1344072	occ			181837	Ligonodina kentuckyensis	species	393189	recombined as	Rexroadus kentuckyensis	species	393189	Llandovery		443.1	432.9	60430
1344073	occ			181740	Ozarkodina hanoverensis	genus	34002	species not entered	Ozarkodina	genus	34002	Llandovery		443.1	432.9	60430
1344074	occ			181830	Ozarkodina hanoverensis	genus	34002	species not entered	Ozarkodina	genus	34002	Llandovery		443.1	432.9	60430
1344075	occ			181831	Ozarkodina hanoverensis	genus	34002	species not entered	Ozarkodina	genus	34002	Llandovery		443.1	432.9	60430
1344076	occ			181832	Ozarkodina hanoverensis	genus	34002	species not entered	Ozarkodina	genus	34002	Llandovery		443.1	432.9	60430
1344077	occ			181833	Ozarkodina hanoverensis	genus	34002	species not entered	Ozarkodina	genus	34002	Llandovery		443.1	432.9	60430
1344078	occ			181834	Ozarkodina hanoverensis	genus	34002	species not entered	Ozarkodina	genus	34002	Llandovery		443.1	432.9	60430
1344079	occ			181836	Ozarkodina hanoverensis	genus	34002	species not entered	Ozarkodina	genus	34002	Llandovery		443.1	432.9	60430
1344080	occ			181837	Ozarkodina hanoverensis	genus	34002	species not entered	Ozarkodina	genus	34002	Llandovery		443.1	432.9	60430
1344081	occ			181740	Ozarkodina cf. simplex	species	347150		Ozarkodina simplex	species	347150	Llandovery		443.1	432.9	60430
1344082	occ			181836	Ozarkodina cf. simplex	species	347150		Ozarkodina simplex	species	347150	Llandovery		443.1	432.9	60430
1344083	occ			181840	Ozarkodina cf. simplex	species	347150		Ozarkodina simplex	species	347150	Llandovery		443.1	432.9	60430
1344084	occ			181830	Plectospathodus irregularis	genus	342736	species not entered	Ozarkodina	genus	34002	Llandovery		443.1	432.9	60430
1344085	occ			181837	Plectospathodus irregularis	genus	342736	species not entered	Ozarkodina	genus	34002	Llandovery		443.1	432.9	60430
1344086	occ			181832	Plectospathodus cf. extensus	species	347151		Plectospathodus extensus	species	347151	Llandovery		443.1	432.9	60430
1344087	occ			181834	Plectospathodus cf. extensus	species	347151		Plectospathodus extensus	species	347151	Llandovery		443.1	432.9	60430
1344088	occ			181835	Plectospathodus cf. extensus	species	347151		Plectospathodus extensus	species	347151	Llandovery		443.1	432.9	60430
1344089	occ			181842	Carniodus carnulus	species	344764		Carniodus carnulus	species	344764	Llandovery		443.1	432.9	60430
1344090	occ			181844	Carniodus carnulus	species	344764		Carniodus carnulus	species	344764	Llandovery		443.1	432.9	60430
1344091	occ			181843	Distomodus kentuckyensis	species	344776		Distomodus kentuckyensis	species	344776	Llandovery		443.1	432.9	60430
1344092	occ			181844	Distomodus kentuckyensis	species	344776		Distomodus kentuckyensis	species	344776	Llandovery		443.1	432.9	60430
1344095	occ			181842	Hindeodella sp.	genus	82365	species not entered	Ozarkodina	genus	34002	Llandovery		443.1	432.9	60430
1344096	occ			181844	Hindeodella sp.	genus	82365	species not entered	Ozarkodina	genus	34002	Llandovery		443.1	432.9	60430
1344097	occ			181741	Neoprioniodus costatus	genus	82368	species not entered	Idioprioniodus	genus	33949	Llandovery		443.1	432.9	60430
1344098	occ			181843	Neoprioniodus triangularis	species	347148		Neoprioniodus triangularis	species	347148	Llandovery		443.1	432.9	60430
1344099	occ			181844	Ozarkodina cf. simplex	species	347150		Ozarkodina simplex	species	347150	Llandovery		443.1	432.9	60430
1344100	occ			181841	Paltodus costulatus	genus	34005	species not entered	Paltodus	genus	34005	Llandovery		443.1	432.9	60430
1344101	occ			181843	Paltodus costulatus	genus	34005	species not entered	Paltodus	genus	34005	Llandovery		443.1	432.9	60430
1344102	occ			181741	Panderodus gracilis	species	344859		Panderodus gracilis	species	344858	Llandovery		443.1	432.9	60430
1344103	occ			181841	Panderodus gracilis	species	344859		Panderodus gracilis	species	344858	Llandovery		443.1	432.9	60430
1344104	occ			181842	Panderodus gracilis	species	344859		Panderodus gracilis	species	344858	Llandovery		443.1	432.9	60430
1344105	occ			181844	Panderodus gracilis	species	344859		Panderodus gracilis	species	344858	Llandovery		443.1	432.9	60430
1344106	occ			181741	Panderodus simplex	genus	34006	species not entered	Panderodus	genus	34006	Llandovery		443.1	432.9	60430
1344107	occ			181841	Panderodus simplex	genus	34006	species not entered	Panderodus	genus	34006	Llandovery		443.1	432.9	60430
1344108	occ			181842	Panderodus simplex	genus	34006	species not entered	Panderodus	genus	34006	Llandovery		443.1	432.9	60430
1344109	occ			181843	Panderodus simplex	genus	34006	species not entered	Panderodus	genus	34006	Llandovery		443.1	432.9	60430
1344110	occ			181844	Panderodus simplex	genus	34006	species not entered	Panderodus	genus	34006	Llandovery		443.1	432.9	60430
1344116	occ			181844	Plectospathodus cf. extensus	species	347151		Plectospathodus extensus	species	347151	Llandovery		443.1	432.9	60430
1344117	occ			181843	Pterospathodus amorphognathoides	species	344872		Pterospathodus amorphognathoides	species	344872	Llandovery		443.1	432.9	60430
1344118	occ			181844	Trichonodella inconstans	species	345235		Trichonodella inconstans	species	345235	Llandovery		443.1	432.9	60430
1344610	occ			182050	Acodus curvatus	species	344903	recombined as	Walliserodus curvatus	species	344903	Llandovery		443.1	432.9	60430
1344611	occ			181742	Acodus unicostatus	genus	85559	species not entered	Acodus	genus	85559	Llandovery		443.1	432.9	60430
1344612	occ			182043	Acodus unicostatus	genus	85559	species not entered	Acodus	genus	85559	Llandovery		443.1	432.9	60430
1344613	occ			182044	Acodus unicostatus	genus	85559	species not entered	Acodus	genus	85559	Llandovery		443.1	432.9	60430
1344614	occ			182049	Acodus unicostatus	genus	85559	species not entered	Acodus	genus	85559	Llandovery		443.1	432.9	60430
1344615	occ			182050	Acodus unicostatus	genus	85559	species not entered	Acodus	genus	85559	Llandovery		443.1	432.9	60430
1344616	occ			182051	Acodus unicostatus	genus	85559	species not entered	Acodus	genus	85559	Llandovery		443.1	432.9	60430
1344617	occ			182052	Acodus unicostatus	genus	85559	species not entered	Acodus	genus	85559	Llandovery		443.1	432.9	60430
1344618	occ			182053	Acodus unicostatus	genus	85559	species not entered	Acodus	genus	85559	Llandovery		443.1	432.9	60430
1344620	occ			182044	Carniodus carinthiacus	species	351244		Carniodus carnulus	species	344764	Llandovery		443.1	432.9	60430
1344621	occ			182050	Carniodus carinthiacus	species	351244		Carniodus carnulus	species	344764	Llandovery		443.1	432.9	60430
1344622	occ			182052	Carniodus carinthiacus	species	351244		Carniodus carnulus	species	344764	Llandovery		443.1	432.9	60430
1344623	occ			182045	Carniodus carnulus	species	344764		Carniodus carnulus	species	344764	Llandovery		443.1	432.9	60430
1344624	occ			182046	Carniodus carnulus	species	344764		Carniodus carnulus	species	344764	Llandovery		443.1	432.9	60430
1344626	occ			182049	Carniodus carnulus	species	344764		Carniodus carnulus	species	344764	Llandovery		443.1	432.9	60430
1344627	occ			182052	Carniodus carnulus	species	344764		Carniodus carnulus	species	344764	Llandovery		443.1	432.9	60430
1344628	occ			182053	Carniodus carnulus	species	344764		Carniodus carnulus	species	344764	Llandovery		443.1	432.9	60430
1344630	occ			182050	Carniodus carnicus	species	351243		Carniodus carnulus	species	344764	Llandovery		443.1	432.9	60430
1344644	occ			182045	Carniodus carinthiacus	species	351244		Carniodus carnulus	species	344764	Llandovery		443.1	432.9	60430
1344645	occ			182050	Carniodus carnulus	species	344764		Carniodus carnulus	species	344764	Llandovery		443.1	432.9	60430
1344646	occ			182044	Carniodus carnus	species	351242		Carniodus carnulus	species	344764	Llandovery		443.1	432.9	60430
1344647	occ			182046	Carniodus carnus	species	351242		Carniodus carnulus	species	344764	Llandovery		443.1	432.9	60430
1344648	occ			182050	Carniodus carnus	species	351242		Carniodus carnulus	species	344764	Llandovery		443.1	432.9	60430
1344649	occ			182053	Carniodus carnus	species	351242		Carniodus carnulus	species	344764	Llandovery		443.1	432.9	60430
1344654	occ			182044	Neoprioniodus planus	genus	82368	species not entered	Idioprioniodus	genus	33949	Llandovery		443.1	432.9	60430
1344655	occ			182045	Neoprioniodus planus	genus	82368	species not entered	Idioprioniodus	genus	33949	Llandovery		443.1	432.9	60430
1344656	occ			182046	Neoprioniodus planus	genus	82368	species not entered	Idioprioniodus	genus	33949	Llandovery		443.1	432.9	60430
1344657	occ			182048	Neoprioniodus planus	genus	82368	species not entered	Idioprioniodus	genus	33949	Llandovery		443.1	432.9	60430
1344658	occ			182050	Neoprioniodus planus	genus	82368	species not entered	Idioprioniodus	genus	33949	Llandovery		443.1	432.9	60430
1344659	occ			182052	Neoprioniodus planus	genus	82368	species not entered	Idioprioniodus	genus	33949	Llandovery		443.1	432.9	60430
1344660	occ			182044	Carniodus carnicus	species	351243		Carniodus carnulus	species	344764	Llandovery		443.1	432.9	60430
1344661	occ			181742	Diadelognathus excertus	species	347142		Diadelognathus excertus	species	347142	Llandovery		443.1	432.9	60430
1344662	occ			182044	Diadelognathus sp.	genus	347141		Diadelognathus	genus	347141	Llandovery		443.1	432.9	60430
1344663	occ			182044	Distomodus egregia	genus	33901	species not entered	Distomodus	genus	33901	Llandovery		443.1	432.9	60430
1344664	occ			182044	Distomodus extrorsus	genus	33901	species not entered	Distomodus	genus	33901	Llandovery		443.1	432.9	60430
1344665	occ			182046	Distomodus extrorsus	genus	33901	species not entered	Distomodus	genus	33901	Llandovery		443.1	432.9	60430
1344666	occ			182045	Distomodus kentuckyensis	species	344776		Distomodus kentuckyensis	species	344776	Llandovery		443.1	432.9	60430
[truncated: 1,494 more rows]

## Sheet: Conodonta_gen_Sil-She
Data Provider	The Paleobiology Database
Data Source	The Paleobiology Database
Data License	Creative Commons CC0
[truncated: 889 more rows]

## Sheet: Conodonta_gen_Sil-Hom
Data Provider	The Paleobiology Database
[truncated: 2,623 more rows]

[truncated: 3 more sheets: Conodonta_gen_Sil-Gor, Conodonta_gen_Sil-Lud, Conodonta_gen_Sil_Pri]
